# Supplementary material for: Network motif analysis of a multi-mode genetic-interaction network
Source: Genome Biol. 2007 Aug 2;8(8):R160. doi: 10.1186/gb-2007-8-8-r160 (PMC2374991; doi:10.1186/gb-2007-8-8-r160)
Supplement: Additional data file 2 — Network pattern structure, significance, and number of instances of each 3node network pattern found in the genetic network. [file gb-2007-8-8-r160-S2.xml]

<?xml version="1.0"?>


<document>
	<data dataNotes="null">
		<motif index="1">
			<pValParam>0.00000000000000000000</pValParam>
			<zScore>12.044037997754964</zScore>
			<pValEmpirical>0.0</pValEmpirical>
			<origCount>8119.0</origCount>
			<randAvgCount>6736.701</randAvgCount>
			<origConc>0.08980697970245008</origConc>
			<randAvgConc>0.07451690725070524</randAvgConc>
			<image>images/motif-1.jpg</image>
			<motifData>
					additive{1.0,2.0,1.0},{2.0,1.0,2.0},{1.0,2.0,1.0} , 
			</motifData>
		</motif>
		<motif index="2">
			<pValParam>0.00000000000000000000</pValParam>
			<zScore>8.939639529817962</zScore>
			<pValEmpirical>0.0</pValEmpirical>
			<origCount>4509.0</origCount>
			<randAvgCount>3493.18</randAvgCount>
			<origConc>0.0498755599800896</origConc>
			<randAvgConc>0.03863923455561088</randAvgConc>
			<image>images/motif-2.jpg</image>
			<motifData>
					additive{1.0,2.0,1.0},{2.0,1.0,1.0},{1.0,1.0,1.0} , conditional{1.0,1.0,1.0},{1.0,1.0,2.0},{1.0,1.0,1.0} , 
			</motifData>
		</motif>
		<motif index="3">
			<pValParam>0.00000000000000000000</pValParam>
			<zScore>10.770401404785988</zScore>
			<pValEmpirical>0.0</pValEmpirical>
			<origCount>1354.0</origCount>
			<randAvgCount>940.663</randAvgCount>
			<origConc>0.01497704772966097</origConc>
			<randAvgConc>0.010404988662131529</randAvgConc>
			<image>images/motif-3.jpg</image>
			<motifData>
					single-nonmonotonic{1.0,1.0,1.0},{2.0,1.0,1.0},{1.0,1.0,1.0} , epistatic{1.0,1.0,1.0},{1.0,1.0,1.0},{1.0,2.0,1.0}
			</motifData>
		</motif>
		<motif index="4">
			<pValParam>0.00000002475407756553</pValParam>
			<zScore>5.455796476926584</zScore>
			<pValEmpirical>0.0</pValEmpirical>
			<origCount>589.0</origCount>
			<randAvgCount>428.064</randAvgCount>
			<origConc>0.006515126375753554</origConc>
			<randAvgConc>0.004734959349593489</randAvgConc>
			<image>images/motif-4.jpg</image>
			<motifData>
					conditional{1.0,1.0,1.0},{2.0,1.0,2.0},{1.0,1.0,1.0} , 
			</motifData>
		</motif>
		<motif index="5">
			<pValParam>0.00000000341425809847</pValParam>
			<zScore>5.797988220639624</zScore>
			<pValEmpirical>0.0</pValEmpirical>
			<origCount>9156.0</origCount>
			<randAvgCount>8118.861</randAvgCount>
			<origConc>0.10127758420441348</origConc>
			<randAvgConc>0.08980544217687074</randAvgConc>
			<image>images/motif-5.jpg</image>
			<motifData>
					noninteractive{1.0,2.0,1.0},{2.0,1.0,2.0},{1.0,2.0,1.0} , 
			</motifData>
		</motif>
		<motif index="6">
			<pValParam>0.00000001359610179996</pValParam>
			<zScore>5.56139750547523</zScore>
			<pValEmpirical>0.0</pValEmpirical>
			<origCount>322.0</origCount>
			<randAvgCount>213.114</randAvgCount>
			<origConc>0.003561749903213318</origConc>
			<randAvgConc>0.0023573253691720666</randAvgConc>
			<image>images/motif-6.jpg</image>
			<motifData>
					single-nonmonotonic{1.0,1.0,1.0},{2.0,1.0,2.0},{1.0,1.0,1.0} , 
			</motifData>
		</motif>
		<motif index="7">
			<pValParam>0.00001953840677371144</pValParam>
			<zScore>4.114929352258177</zScore>
			<pValEmpirical>0.0</pValEmpirical>
			<origCount>1174.0</origCount>
			<randAvgCount>873.403</randAvgCount>
			<origConc>0.012986007411094519</origConc>
			<randAvgConc>0.009661003263093866</randAvgConc>
			<image>images/motif-7.jpg</image>
			<motifData>
					conditional{1.0,1.0,1.0},{1.0,1.0,1.0},{2.0,1.0,1.0} , synthetic{1.0,2.0,1.0},{2.0,1.0,1.0},{1.0,1.0,1.0} , 
			</motifData>
		</motif>
		<motif index="8">
			<pValParam>0.00000653439306985693</pValParam>
			<zScore>4.361131283814094</zScore>
			<pValEmpirical>0.0</pValEmpirical>
			<origCount>1428.0</origCount>
			<randAvgCount>1170.871</randAvgCount>
			<origConc>0.015795586527293844</origConc>
			<randAvgConc>0.012951396493556783</randAvgConc>
			<image>images/motif-8.jpg</image>
			<motifData>
					noninteractive{1.0,2.0,1.0},{2.0,1.0,1.0},{1.0,1.0,1.0} , epistatic{1.0,1.0,2.0},{1.0,1.0,1.0},{1.0,1.0,1.0}
			</motifData>
		</motif>
		<motif index="9">
			<pValParam>0.00000000000000000000</pValParam>
			<zScore>11.86868968859533</zScore>
			<pValEmpirical>0.0</pValEmpirical>
			<origCount>1864.0</origCount>
			<randAvgCount>1227.668</randAvgCount>
			<origConc>0.020618328632265915</origConc>
			<randAvgConc>0.01357964714341024</randAvgConc>
			<image>images/motif-9.jpg</image>
			<motifData>
					epistatic{1.0,2.0,1.0},{1.0,1.0,1.0},{1.0,2.0,1.0}
			</motifData>
		</motif>
		<motif index="10">
			<pValParam>0.00000000000002986500</pValParam>
			<zScore>7.5123336333179225</zScore>
			<pValEmpirical>0.0</pValEmpirical>
			<origCount>329.0</origCount>
			<randAvgCount>185.114</randAvgCount>
			<origConc>0.0036391792489353465</origConc>
			<randAvgConc>0.002047607986283947</randAvgConc>
			<image>images/motif-10.jpg</image>
			<motifData>
					suppressive{1.0,2.0,1.0},{1.0,1.0,1.0},{1.0,2.0,1.0} , 
			</motifData>
		</motif>
		<motif index="11">
			<pValParam>0.00000000000000000000</pValParam>
			<zScore>13.056611292490567</zScore>
			<pValEmpirical>0.0</pValEmpirical>
			<origCount>720.0</origCount>
			<randAvgCount>385.167</randAvgCount>
			<origConc>0.007964161274265804</origConc>
			<randAvgConc>0.004260461257673806</randAvgConc>
			<image>images/motif-11.jpg</image>
			<motifData>
					epistatic{1.0,1.0,1.0},{2.0,1.0,2.0},{1.0,1.0,1.0}
			</motifData>
		</motif>
		<motif index="12">
			<pValParam>0.00000001005060301651</pValParam>
			<zScore>5.613935624711778</zScore>
			<pValEmpirical>0.0</pValEmpirical>
			<origCount>361.0</origCount>
			<randAvgCount>145.578</randAvgCount>
			<origConc>0.003993141972236049</origConc>
			<randAvgConc>0.0016102870416459263</randAvgConc>
			<image>images/motif-12.jpg</image>
			<motifData>
					suppressive{1.0,1.0,2.0},{1.0,1.0,1.0},{1.0,1.0,1.0} , epistatic{1.0,1.0,1.0},{2.0,1.0,1.0},{1.0,1.0,1.0}
			</motifData>
		</motif>
		<motif index="13">
			<pValParam>0.00008032210107766780</pValParam>
			<zScore>3.7758985996407497</zScore>
			<pValEmpirical>0.0</pValEmpirical>
			<origCount>959.0</origCount>
			<randAvgCount>758.618</randAvgCount>
			<origConc>0.010607820363917926</origConc>
			<randAvgConc>0.00839132791327914</randAvgConc>
			<image>images/motif-13.jpg</image>
			<motifData>
					suppressive{1.0,1.0,1.0},{1.0,1.0,1.0},{1.0,2.0,1.0} , epistatic{1.0,2.0,1.0},{1.0,1.0,1.0},{1.0,1.0,1.0}
			</motifData>
		</motif>
		<motif index="14">
			<pValParam>0.00000000000000000000</pValParam>
			<zScore>11.05576174048738</zScore>
			<pValEmpirical>0.0</pValEmpirical>
			<origCount>219.0</origCount>
			<randAvgCount>51.629</randAvgCount>
			<origConc>0.002422432387589182</origConc>
			<randAvgConc>5.710856700403748E-4</randAvgConc>
			<image>images/motif-14.jpg</image>
			<motifData>
					suppressive{1.0,1.0,1.0},{1.0,1.0,2.0},{1.0,1.0,1.0} , double-nonmonotonic{1.0,2.0,1.0},{2.0,1.0,1.0},{1.0,1.0,1.0} , 
			</motifData>
		</motif>
		<motif index="15">
			<pValParam>0.00001750253714327688</pValParam>
			<zScore>4.14026438230571</zScore>
			<pValEmpirical>0.0</pValEmpirical>
			<origCount>275.0</origCount>
			<randAvgCount>185.482</randAvgCount>
			<origConc>0.0030418671533654113</origConc>
			<randAvgConc>0.0020516785576019047</randAvgConc>
			<image>images/motif-15.jpg</image>
			<motifData>
					suppressive{1.0,2.0,1.0},{1.0,1.0,1.0},{1.0,1.0,1.0} , double-nonmonotonic{1.0,1.0,1.0},{1.0,1.0,2.0},{1.0,2.0,1.0} , 
			</motifData>
		</motif>
		<motif index="16">
			<pValParam>0.00000000000000000000</pValParam>
			<zScore>10.448744710163357</zScore>
			<pValEmpirical>0.0</pValEmpirical>
			<origCount>288.0</origCount>
			<randAvgCount>80.41</randAvgCount>
			<origConc>0.0031856645097063214</origConc>
			<randAvgConc>8.894419556440446E-4</randAvgConc>
			<image>images/motif-16.jpg</image>
			<motifData>
					suppressive{1.0,2.0,1.0},{1.0,1.0,1.0},{1.0,1.0,1.0} , epistatic{1.0,1.0,2.0},{1.0,1.0,1.0},{1.0,1.0,1.0}
			</motifData>
		</motif>
		<motif index="17">
			<pValParam>0.00000000000001743050</pValParam>
			<zScore>7.582592291813483</zScore>
			<pValEmpirical>0.0</pValEmpirical>
			<origCount>150.0</origCount>
			<randAvgCount>56.637</randAvgCount>
			<origConc>0.0016592002654720426</origConc>
			<randAvgConc>6.264808362369366E-4</randAvgConc>
			<image>images/motif-17.jpg</image>
			<motifData>
					suppressive{1.0,2.0,1.0},{1.0,1.0,1.0},{2.0,1.0,1.0} , 
			</motifData>
		</motif>
		<motif index="18">
			<pValParam>0.00000312288133108574</pValParam>
			<zScore>4.520155012821137</zScore>
			<pValEmpirical>0.0</pValEmpirical>
			<origCount>156.0</origCount>
			<randAvgCount>64.349</randAvgCount>
			<origConc>0.0017255682760909242</origConc>
			<randAvgConc>7.11785852552404E-4</randAvgConc>
			<image>images/motif-18.jpg</image>
			<motifData>
					suppressive{1.0,2.0,1.0},{1.0,1.0,1.0},{1.0,1.0,1.0} , single-nonmonotonic{1.0,1.0,2.0},{1.0,1.0,1.0},{1.0,1.0,1.0} , 
			</motifData>
		</motif>
		<motif index="19">
			<pValParam>0.00000028592286471785</pValParam>
			<zScore>5.002992868059047</zScore>
			<pValEmpirical>0.0</pValEmpirical>
			<origCount>286.0</origCount>
			<randAvgCount>123.083</randAvgCount>
			<origConc>0.003163541839500028</origConc>
			<randAvgConc>0.0013614623085006368</randAvgConc>
			<image>images/motif-19.jpg</image>
			<motifData>
					suppressive{1.0,1.0,1.0},{2.0,1.0,1.0},{1.0,1.0,1.0} , asynthetic{1.0,1.0,1.0},{1.0,1.0,2.0},{1.0,2.0,1.0} , 
			</motifData>
		</motif>
		<motif index="20">
			<pValParam>0.00000000000000000000</pValParam>
			<zScore>10.732091160843488</zScore>
			<pValEmpirical>0.0</pValEmpirical>
			<origCount>303.0</origCount>
			<randAvgCount>156.125</randAvgCount>
			<origConc>0.003351584536253526</origConc>
			<randAvgConc>0.0017269509429788089</randAvgConc>
			<image>images/motif-20.jpg</image>
			<motifData>
					single-nonmonotonic{1.0,1.0,1.0},{2.0,1.0,1.0},{1.0,1.0,1.0} , epistatic{1.0,1.0,2.0},{1.0,1.0,1.0},{1.0,1.0,1.0}
			</motifData>
		</motif>
		<motif index="21">
			<pValParam>0.00113545064225872850</pValParam>
			<zScore>3.053833750196444</zScore>
			<pValEmpirical>0.0</pValEmpirical>
			<origCount>166.0</origCount>
			<randAvgCount>83.392</randAvgCount>
			<origConc>0.0018361816271223936</origConc>
			<randAvgConc>9.224268569216295E-4</randAvgConc>
			<image>images/motif-21.jpg</image>
			<motifData>
					additive{1.0,2.0,2.0},{2.0,1.0,2.0},{2.0,2.0,1.0} , 
			</motifData>
		</motif>
		<motif index="22">
			<pValParam>0.00000001450290443294</pValParam>
			<zScore>5.550109893135492</zScore>
			<pValEmpirical>0.0</pValEmpirical>
			<origCount>38.0</origCount>
			<randAvgCount>10.1</randAvgCount>
			<origConc>4.203307339195841E-4</origConc>
			<randAvgConc>1.1171948454178368E-4</randAvgConc>
			<image>images/motif-22.jpg</image>
			<motifData>
					conditional{1.0,1.0,1.0},{1.0,1.0,2.0},{1.0,1.0,1.0} , single-nonmonotonic{1.0,2.0,1.0},{1.0,1.0,1.0},{1.0,1.0,1.0} , epistatic{1.0,1.0,1.0},{1.0,1.0,1.0},{2.0,1.0,1.0}
			</motifData>
		</motif>
		<motif index="23">
			<pValParam>0.00000000000000000000</pValParam>
			<zScore>11.833260153344996</zScore>
			<pValEmpirical>0.0</pValEmpirical>
			<origCount>80.0</origCount>
			<randAvgCount>23.143</randAvgCount>
			<origConc>8.84906808251756E-4</origConc>
			<randAvgConc>2.559924782921294E-4</randAvgConc>
			<image>images/motif-23.jpg</image>
			<motifData>
					single-nonmonotonic{1.0,1.0,1.0},{2.0,1.0,1.0},{2.0,1.0,1.0} , 
			</motifData>
		</motif>
		<motif index="24">
			<pValParam>0.00000376427259241030</pValParam>
			<zScore>4.4804112960219005</zScore>
			<pValEmpirical>0.0</pValEmpirical>
			<origCount>14.0</origCount>
			<randAvgCount>3.692</randAvgCount>
			<origConc>1.548586914440573E-4</origConc>
			<randAvgConc>4.083844920081834E-5</randAvgConc>
			<image>images/motif-24.jpg</image>
			<motifData>
					conditional{1.0,1.0,1.0},{1.0,1.0,1.0},{2.0,2.0,1.0} , epistatic{1.0,2.0,1.0},{1.0,1.0,1.0},{1.0,1.0,1.0}
			</motifData>
		</motif>
		<motif index="25">
			<pValParam>0.00000002603059234829</pValParam>
			<zScore>6.976144674935765</zScore>
			<pValEmpirical>0.0</pValEmpirical>
			<origCount>12.0</origCount>
			<randAvgCount>1.665</randAvgCount>
			<origConc>1.327360212377634E-4</origConc>
			<randAvgConc>1.8417122946739578E-5</randAvgConc>
			<image>images/motif-25.jpg</image>
			<motifData>
					double-nonmonotonic{1.0,2.0,1.0},{2.0,1.0,1.0},{1.0,1.0,1.0} , conditional{1.0,1.0,1.0},{1.0,1.0,1.0},{2.0,2.0,1.0} , 
			</motifData>
		</motif>
		<motif index="26">
			<pValParam>0.00000069807982372438</pValParam>
			<zScore>6.416114749905949</zScore>
			<pValEmpirical>0.0</pValEmpirical>
			<origCount>8.0</origCount>
			<randAvgCount>0.943</randAvgCount>
			<origConc>8.84906808251756E-5</origConc>
			<randAvgConc>1.0430839002267546E-5</randAvgConc>
			<image>images/motif-26.jpg</image>
			<motifData>
					conditional{1.0,1.0,1.0},{1.0,1.0,1.0},{2.0,2.0,1.0} , single-nonmonotonic{1.0,2.0,1.0},{1.0,1.0,1.0},{1.0,1.0,1.0} , 
			</motifData>
		</motif>
		<motif index="27">
			<pValParam>0.00000262240369386380</pValParam>
			<zScore>4.557028451592502</zScore>
			<pValEmpirical>0.0010</pValEmpirical>
			<origCount>266.0</origCount>
			<randAvgCount>177.377</randAvgCount>
			<origConc>0.0029423151374370887</origConc>
			<randAvgConc>0.0019620264365908953</randAvgConc>
			<image>images/motif-27.jpg</image>
			<motifData>
					synthetic{1.0,2.0,2.0},{2.0,1.0,1.0},{2.0,1.0,1.0} , 
			</motifData>
		</motif>
		<motif index="28">
			<pValParam>0.00002959818670089653</pValParam>
			<zScore>4.018001066001018</zScore>
			<pValEmpirical>0.0010</pValEmpirical>
			<origCount>27.0</origCount>
			<randAvgCount>8.913</randAvgCount>
			<origConc>2.9865604778496767E-4</origConc>
			<randAvgConc>9.85896797743481E-5</randAvgConc>
			<image>images/motif-28.jpg</image>
			<motifData>
					suppressive{1.0,2.0,1.0},{1.0,1.0,1.0},{1.0,1.0,1.0} , single-nonmonotonic{1.0,1.0,1.0},{1.0,1.0,1.0},{2.0,1.0,1.0} , 
			</motifData>
		</motif>
		<motif index="29">
			<pValParam>0.00047264151947956634</pValParam>
			<zScore>3.3079796195390427</zScore>
			<pValEmpirical>0.0030</pValEmpirical>
			<origCount>92.0</origCount>
			<randAvgCount>43.828</randAvgCount>
			<origConc>0.0010176428294895194</origConc>
			<randAvgConc>4.8479619490072404E-4</randAvgConc>
			<image>images/motif-29.jpg</image>
			<motifData>
					additive{1.0,2.0,1.0},{2.0,1.0,1.0},{1.0,1.0,1.0} , double-nonmonotonic{1.0,1.0,1.0},{1.0,1.0,2.0},{1.0,2.0,1.0} , epistatic{1.0,1.0,2.0},{1.0,1.0,1.0},{1.0,1.0,1.0}
			</motifData>
		</motif>
		<motif index="30">
			<pValParam>0.00016780636633761947</pValParam>
			<zScore>3.5879313810171194</zScore>
			<pValEmpirical>0.0030</pValEmpirical>
			<origCount>19.0</origCount>
			<randAvgCount>6.874</randAvgCount>
			<origConc>2.1016536695979204E-4</origConc>
			<randAvgConc>7.603561749903164E-5</randAvgConc>
			<image>images/motif-30.jpg</image>
			<motifData>
					double-nonmonotonic{1.0,1.0,2.0},{1.0,1.0,1.0},{2.0,1.0,1.0} , epistatic{1.0,1.0,1.0},{2.0,1.0,2.0},{1.0,1.0,1.0}
			</motifData>
		</motif>
		<motif index="31">
			<pValParam>0.00641943390804888820</pValParam>
			<zScore>2.4894528752315987</zScore>
			<pValEmpirical>0.0040</pValEmpirical>
			<origCount>931.0</origCount>
			<randAvgCount>819.754</randAvgCount>
			<origConc>0.010298102981029811</origConc>
			<randAvgConc>0.009067573696145139</randAvgConc>
			<image>images/motif-31.jpg</image>
			<motifData>
					asynthetic{1.0,2.0,1.0},{2.0,1.0,1.0},{1.0,1.0,1.0} , single-nonmonotonic{1.0,1.0,1.0},{1.0,1.0,2.0},{1.0,1.0,1.0} , 
			</motifData>
		</motif>
		<motif index="32">
			<pValParam>0.00018892961029470801</pValParam>
			<zScore>3.556862271527462</zScore>
			<pValEmpirical>0.0040</pValEmpirical>
			<origCount>39.0</origCount>
			<randAvgCount>14.176</randAvgCount>
			<origConc>4.3139206902273106E-4</origConc>
			<randAvgConc>1.5680548642221006E-4</randAvgConc>
			<image>images/motif-32.jpg</image>
			<motifData>
					noninteractive{1.0,2.0,1.0},{2.0,1.0,1.0},{1.0,1.0,1.0} , asynthetic{1.0,1.0,1.0},{1.0,1.0,2.0},{1.0,2.0,1.0} , double-nonmonotonic{1.0,1.0,2.0},{1.0,1.0,1.0},{2.0,1.0,1.0} , 
			</motifData>
		</motif>
		<motif index="33">
			<pValParam>0.00943747545463802240</pValParam>
			<zScore>2.349166399261998</zScore>
			<pValEmpirical>0.0060</pValEmpirical>
			<origCount>299.0</origCount>
			<randAvgCount>225.352</randAvgCount>
			<origConc>0.003307339195840938</origConc>
			<randAvgConc>0.0024926939881643713</randAvgConc>
			<image>images/motif-33.jpg</image>
			<motifData>
					noninteractive{1.0,2.0,1.0},{2.0,1.0,2.0},{1.0,2.0,1.0} , conditional{1.0,1.0,1.0},{1.0,1.0,1.0},{2.0,1.0,1.0} , 
			</motifData>
		</motif>
		<motif index="34">
			<pValParam>0.00270160737034974560</pValParam>
			<zScore>2.783349329854574</zScore>
			<pValEmpirical>0.0070</pValEmpirical>
			<origCount>23.0</origCount>
			<randAvgCount>11.697</randAvgCount>
			<origConc>2.5441070737237985E-4</origConc>
			<randAvgConc>1.2938443670150945E-4</randAvgConc>
			<image>images/motif-34.jpg</image>
			<motifData>
					double-nonmonotonic{1.0,1.0,2.0},{1.0,1.0,1.0},{2.0,1.0,1.0} , epistatic{1.0,2.0,1.0},{1.0,1.0,2.0},{1.0,1.0,1.0}
			</motifData>
		</motif>
		<motif index="35">
			<pValParam>0.00131990664419345820</pValParam>
			<zScore>3.0083414792196876</zScore>
			<pValEmpirical>0.0070</pValEmpirical>
			<origCount>15.0</origCount>
			<randAvgCount>4.966</randAvgCount>
			<origConc>1.6592002654720425E-4</origConc>
			<randAvgConc>5.493059012222757E-5</randAvgConc>
			<image>images/motif-35.jpg</image>
			<motifData>
					conditional{1.0,1.0,2.0},{1.0,1.0,1.0},{1.0,1.0,1.0} , single-nonmonotonic{1.0,1.0,1.0},{1.0,1.0,2.0},{1.0,1.0,1.0} , epistatic{1.0,1.0,1.0},{2.0,1.0,1.0},{1.0,1.0,1.0}
			</motifData>
		</motif>
		<motif index="36">
			<pValParam>0.00230303258547071010</pValParam>
			<zScore>2.8347834906107146</zScore>
			<pValEmpirical>0.0070</pValEmpirical>
			<origCount>48.0</origCount>
			<randAvgCount>23.339</randAvgCount>
			<origConc>5.309440849510536E-4</origConc>
			<randAvgConc>2.581604999723462E-4</randAvgConc>
			<image>images/motif-36.jpg</image>
			<motifData>
					asynthetic{1.0,1.0,2.0},{1.0,1.0,1.0},{2.0,1.0,1.0} , conditional{1.0,1.0,1.0},{1.0,1.0,1.0},{1.0,2.0,1.0} , epistatic{1.0,1.0,1.0},{2.0,1.0,1.0},{1.0,1.0,1.0}
			</motifData>
		</motif>
		<motif index="37">
			<pValParam>0.00037608049340676075</pValParam>
			<zScore>3.3715105777766694</zScore>
			<pValEmpirical>0.0070</pValEmpirical>
			<origCount>15.0</origCount>
			<randAvgCount>4.957</randAvgCount>
			<origConc>1.6592002654720425E-4</origConc>
			<randAvgConc>5.483103810629924E-5</randAvgConc>
			<image>images/motif-37.jpg</image>
			<motifData>
					additive{1.0,1.0,1.0},{1.0,1.0,2.0},{1.0,2.0,1.0} , asynthetic{1.0,1.0,2.0},{1.0,1.0,1.0},{2.0,1.0,1.0} , synthetic{1.0,2.0,1.0},{2.0,1.0,1.0},{1.0,1.0,1.0} , 
			</motifData>
		</motif>
		<motif index="38">
			<pValParam>0.00183739425413975700</pValParam>
			<zScore>2.906261150089956</zScore>
			<pValEmpirical>0.0080</pValEmpirical>
			<origCount>70.0</origCount>
			<randAvgCount>33.486</randAvgCount>
			<origConc>7.742934572202865E-4</origConc>
			<randAvgConc>3.7039986726397644E-4</randAvgConc>
			<image>images/motif-38.jpg</image>
			<motifData>
					noninteractive{1.0,2.0,1.0},{2.0,1.0,2.0},{1.0,2.0,1.0} , double-nonmonotonic{1.0,1.0,2.0},{1.0,1.0,1.0},{2.0,1.0,1.0} , 
			</motifData>
		</motif>
		<motif index="39">
			<pValParam>0.00258513884403244190</pValParam>
			<zScore>2.7976280044704223</zScore>
			<pValEmpirical>0.0090</pValEmpirical>
			<origCount>50.0</origCount>
			<randAvgCount>23.986</randAvgCount>
			<origConc>5.530667551573475E-4</origConc>
			<randAvgConc>2.6531718378408197E-4</randAvgConc>
			<image>images/motif-39.jpg</image>
			<motifData>
					conditional{1.0,1.0,1.0},{1.0,1.0,1.0},{1.0,2.0,1.0} , epistatic{1.0,1.0,1.0},{2.0,1.0,1.0},{2.0,1.0,1.0}
			</motifData>
		</motif>
		<motif index="40">
			<pValParam>0.00027493632861630424</pValParam>
			<zScore>4.163354203704284</zScore>
			<pValEmpirical>0.0090</pValEmpirical>
			<origCount>4.0</origCount>
			<randAvgCount>0.554</randAvgCount>
			<origConc>4.42453404125878E-5</origConc>
			<randAvgConc>6.1279796471434094E-6</randAvgConc>
			<image>images/motif-40.jpg</image>
			<motifData>
					double-nonmonotonic{1.0,1.0,1.0},{1.0,1.0,2.0},{1.0,2.0,1.0} , single-nonmonotonic{1.0,2.0,2.0},{1.0,1.0,1.0},{1.0,1.0,1.0} , 
			</motifData>
		</motif>
		<motif index="41">
			<pValParam>0.00344808665204277000</pValParam>
			<zScore>2.703168796442414</zScore>
			<pValEmpirical>0.01</pValEmpirical>
			<origCount>21.0</origCount>
			<randAvgCount>10.164</randAvgCount>
			<origConc>2.3228803716608595E-4</origConc>
			<randAvgConc>1.1242740998838486E-4</randAvgConc>
			<image>images/motif-41.jpg</image>
			<motifData>
					additive{1.0,1.0,1.0},{1.0,1.0,2.0},{1.0,2.0,1.0} , single-nonmonotonic{1.0,1.0,1.0},{2.0,1.0,1.0},{1.0,1.0,1.0} , epistatic{1.0,1.0,2.0},{1.0,1.0,1.0},{1.0,1.0,1.0}
			</motifData>
		</motif>
		<motif index="42">
			<pValParam>0.00020968319223491072</pValParam>
			<zScore>3.2378943071688586</zScore>
			<pValEmpirical>0.011</pValEmpirical>
			<origCount>8.0</origCount>
			<randAvgCount>1.966</randAvgCount>
			<origConc>8.84906808251756E-5</origConc>
			<randAvgConc>2.174658481278687E-5</randAvgConc>
			<image>images/motif-42.jpg</image>
			<motifData>
					asynthetic{1.0,1.0,1.0},{1.0,1.0,2.0},{1.0,2.0,1.0} , single-nonmonotonic{1.0,2.0,2.0},{1.0,1.0,1.0},{1.0,1.0,1.0} , 
			</motifData>
		</motif>
		<motif index="43">
			<pValParam>0.00580221749874842980</pValParam>
			<zScore>2.525213172235546</zScore>
			<pValEmpirical>0.013</pValEmpirical>
			<origCount>25.0</origCount>
			<randAvgCount>11.716</randAvgCount>
			<origConc>2.7653337757867376E-4</origConc>
			<randAvgConc>1.295946020684692E-4</randAvgConc>
			<image>images/motif-43.jpg</image>
			<motifData>
					asynthetic{1.0,2.0,1.0},{2.0,1.0,1.0},{1.0,1.0,1.0} , conditional{1.0,1.0,2.0},{1.0,1.0,2.0},{1.0,1.0,1.0} , 
			</motifData>
		</motif>
		<motif index="44">
			<pValParam>0.00920133030288106110</pValParam>
			<zScore>2.3585947376624516</zScore>
			<pValEmpirical>0.014</pValEmpirical>
			<origCount>277.0</origCount>
			<randAvgCount>165.375</randAvgCount>
			<origConc>0.0030639898235717052</origConc>
			<randAvgConc>0.0018292682926829263</randAvgConc>
			<image>images/motif-44.jpg</image>
			<motifData>
					suppressive{1.0,1.0,1.0},{2.0,1.0,1.0},{1.0,1.0,1.0} , additive{1.0,1.0,1.0},{1.0,1.0,2.0},{1.0,2.0,1.0} , 
			</motifData>
		</motif>
		<motif index="45">
			<pValParam>0.01854144978918925700</pValParam>
			<zScore>2.085893415635119</zScore>
			<pValEmpirical>0.015</pValEmpirical>
			<origCount>2576.0</origCount>
			<randAvgCount>2369.25</randAvgCount>
			<origConc>0.028493999225706543</origConc>
			<randAvgConc>0.026207068193130914</randAvgConc>
			<image>images/motif-45.jpg</image>
			<motifData>
					noninteractive{1.0,2.0,1.0},{2.0,1.0,1.0},{1.0,1.0,1.0} , synthetic{1.0,1.0,2.0},{1.0,1.0,1.0},{2.0,1.0,1.0} , 
			</motifData>
		</motif>
		<motif index="46">
			<pValParam>0.02374965504144033200</pValParam>
			<zScore>1.9828123697082425</zScore>
			<pValEmpirical>0.019</pValEmpirical>
			<origCount>23.0</origCount>
			<randAvgCount>12.921</randAvgCount>
			<origConc>2.5441070737237985E-4</origConc>
			<randAvgConc>1.4292351086776114E-4</randAvgConc>
			<image>images/motif-46.jpg</image>
			<motifData>
					noninteractive{1.0,1.0,2.0},{1.0,1.0,1.0},{2.0,1.0,1.0} , asynthetic{1.0,2.0,1.0},{2.0,1.0,2.0},{1.0,2.0,1.0} , 
			</motifData>
		</motif>
		<motif index="47">
			<pValParam>0.00391705474413062140</pValParam>
			<zScore>2.6151290223498296</zScore>
			<pValEmpirical>0.021</pValEmpirical>
			<origCount>5.0</origCount>
			<randAvgCount>1.46</randAvgCount>
			<origConc>5.530667551573475E-5</origConc>
			<randAvgConc>1.6149549250594493E-5</randAvgConc>
			<image>images/motif-47.jpg</image>
			<motifData>
					conditional{1.0,1.0,1.0},{2.0,1.0,1.0},{1.0,1.0,1.0} , synthetic{1.0,1.0,1.0},{1.0,1.0,2.0},{1.0,2.0,1.0} , epistatic{1.0,1.0,2.0},{1.0,1.0,1.0},{1.0,1.0,1.0}
			</motifData>
		</motif>
		<motif index="48">
			<pValParam>0.01505636632369900000</pValParam>
			<zScore>2.169689492384105</zScore>
			<pValEmpirical>0.025</pValEmpirical>
			<origCount>24.0</origCount>
			<randAvgCount>13.191</randAvgCount>
			<origConc>2.654720424755268E-4</origConc>
			<randAvgConc>1.459100713456104E-4</randAvgConc>
			<image>images/motif-48.jpg</image>
			<motifData>
					suppressive{1.0,1.0,2.0},{1.0,1.0,1.0},{1.0,1.0,1.0} , double-nonmonotonic{1.0,1.0,1.0},{1.0,1.0,2.0},{1.0,2.0,1.0} , conditional{1.0,1.0,1.0},{2.0,1.0,1.0},{1.0,1.0,1.0} , 
			</motifData>
		</motif>
		<motif index="49">
			<pValParam>0.02054357146690677400</pValParam>
			<zScore>2.0436716350094475</zScore>
			<pValEmpirical>0.028</pValEmpirical>
			<origCount>213.0</origCount>
			<randAvgCount>165.406</randAvgCount>
			<origConc>0.0023560643769703</origConc>
			<randAvgConc>0.0018296111940711234</randAvgConc>
			<image>images/motif-49.jpg</image>
			<motifData>
					noninteractive{1.0,2.0,2.0},{2.0,1.0,1.0},{2.0,1.0,1.0} , epistatic{1.0,1.0,1.0},{1.0,1.0,2.0},{1.0,1.0,1.0}
			</motifData>
		</motif>
		<motif index="50">
			<pValParam>0.00389890886570554150</pValParam>
			<zScore>2.715806318493044</zScore>
			<pValEmpirical>0.032</pValEmpirical>
			<origCount>3.0</origCount>
			<randAvgCount>0.626</randAvgCount>
			<origConc>3.318400530944085E-5</origConc>
			<randAvgConc>6.92439577456999E-6</randAvgConc>
			<image>images/motif-50.jpg</image>
			<motifData>
					suppressive{1.0,1.0,1.0},{2.0,1.0,1.0},{2.0,1.0,1.0} , single-nonmonotonic{1.0,1.0,1.0},{1.0,1.0,2.0},{1.0,1.0,1.0} , 
			</motifData>
		</motif>
		<motif index="51">
			<pValParam>0.01569169336718423400</pValParam>
			<zScore>2.1532542733046247</zScore>
			<pValEmpirical>0.033</pValEmpirical>
			<origCount>156.0</origCount>
			<randAvgCount>126.446</randAvgCount>
			<origConc>0.0017255682760909242</origConc>
			<randAvgConc>0.0013986615784525205</randAvgConc>
			<image>images/motif-51.jpg</image>
			<motifData>
					double-nonmonotonic{1.0,2.0,2.0},{2.0,1.0,1.0},{2.0,1.0,1.0} , 
			</motifData>
		</motif>
		<motif index="52">
			<pValParam>0.03020643795933830600</pValParam>
			<zScore>1.878707835432896</zScore>
			<pValEmpirical>0.035</pValEmpirical>
			<origCount>257.0</origCount>
			<randAvgCount>201.274</randAvgCount>
			<origConc>0.002842763121508766</origConc>
			<randAvgConc>0.0022263591615508</randAvgConc>
			<image>images/motif-52.jpg</image>
			<motifData>
					noninteractive{1.0,1.0,2.0},{1.0,1.0,1.0},{2.0,1.0,1.0} , additive{1.0,2.0,1.0},{2.0,1.0,1.0},{1.0,1.0,1.0} , conditional{1.0,1.0,1.0},{1.0,1.0,2.0},{1.0,1.0,1.0} , 
			</motifData>
		</motif>
		<motif index="53">
			<pValParam>0.01847414116716217200</pValParam>
			<zScore>2.087379017316821</zScore>
			<pValEmpirical>0.037</pValEmpirical>
			<origCount>61.0</origCount>
			<randAvgCount>34.176</randAvgCount>
			<origConc>6.74741441291964E-4</origConc>
			<randAvgConc>3.7803218848514756E-4</randAvgConc>
			<image>images/motif-53.jpg</image>
			<motifData>
					additive{1.0,1.0,2.0},{1.0,1.0,1.0},{2.0,1.0,1.0} , conditional{1.0,1.0,1.0},{1.0,1.0,1.0},{1.0,2.0,1.0} , epistatic{1.0,1.0,1.0},{2.0,1.0,1.0},{1.0,1.0,1.0}
			</motifData>
		</motif>
		<motif index="54">
			<pValParam>0.03765566717321200400</pValParam>
			<zScore>1.7794535607785562</zScore>
			<pValEmpirical>0.038</pValEmpirical>
			<origCount>802.0</origCount>
			<randAvgCount>731.546</randAvgCount>
			<origConc>0.008871190752723853</origConc>
			<randAvgConc>0.008091875449366738</randAvgConc>
			<image>images/motif-54.jpg</image>
			<motifData>
					double-nonmonotonic{1.0,1.0,1.0},{1.0,1.0,2.0},{1.0,2.0,1.0} , epistatic{1.0,2.0,1.0},{1.0,1.0,1.0},{1.0,1.0,1.0}
			</motifData>
		</motif>
		<motif index="55">
			<pValParam>0.00389890886570554150</pValParam>
			<zScore>2.730135505643124</zScore>
			<pValEmpirical>0.038</pValEmpirical>
			<origCount>3.0</origCount>
			<randAvgCount>0.626</randAvgCount>
			<origConc>3.318400530944085E-5</origConc>
			<randAvgConc>6.924395774569988E-6</randAvgConc>
			<image>images/motif-55.jpg</image>
			<motifData>
					conditional{1.0,1.0,1.0},{1.0,1.0,1.0},{2.0,1.0,1.0} , single-nonmonotonic{1.0,1.0,1.0},{2.0,1.0,1.0},{1.0,1.0,1.0} , synthetic{1.0,1.0,1.0},{1.0,1.0,2.0},{1.0,2.0,1.0} , 
			</motifData>
		</motif>
		<motif index="56">
			<pValParam>0.00378395136289921830</pValParam>
			<zScore>2.5470186020158887</zScore>
			<pValEmpirical>0.039</pValEmpirical>
			<origCount>4.0</origCount>
			<randAvgCount>1.008</randAvgCount>
			<origConc>4.42453404125878E-5</origConc>
			<randAvgConc>1.1149825783972069E-5</randAvgConc>
			<image>images/motif-56.jpg</image>
			<motifData>
					additive{1.0,1.0,1.0},{1.0,1.0,2.0},{1.0,2.0,1.0} , single-nonmonotonic{1.0,1.0,1.0},{2.0,1.0,1.0},{2.0,1.0,1.0} , 
			</motifData>
		</motif>
		<motif index="57">
			<pValParam>0.02150362093675328700</pValParam>
			<zScore>2.0246522330335996</zScore>
			<pValEmpirical>0.047</pValEmpirical>
			<origCount>15.0</origCount>
			<randAvgCount>5.896</randAvgCount>
			<origConc>1.6592002654720425E-4</origConc>
			<randAvgConc>6.521763176815413E-5</randAvgConc>
			<image>images/motif-57.jpg</image>
			<motifData>
					suppressive{1.0,1.0,2.0},{1.0,1.0,1.0},{1.0,1.0,1.0} , double-nonmonotonic{1.0,2.0,1.0},{2.0,1.0,1.0},{1.0,1.0,1.0} , epistatic{1.0,1.0,1.0},{1.0,1.0,1.0},{1.0,2.0,1.0}
			</motifData>
		</motif>
		<motif index="58">
			<pValParam>0.04228935683887835600</pValParam>
			<zScore>1.7255787416176962</zScore>
			<pValEmpirical>0.048</pValEmpirical>
			<origCount>93.0</origCount>
			<randAvgCount>69.81</randAvgCount>
			<origConc>0.0010287041645926664</origConc>
			<randAvgConc>7.721918035506891E-4</randAvgConc>
			<image>images/motif-58.jpg</image>
			<motifData>
					noninteractive{1.0,2.0,1.0},{2.0,1.0,1.0},{1.0,1.0,1.0} , conditional{1.0,1.0,1.0},{1.0,1.0,1.0},{1.0,2.0,1.0} , epistatic{1.0,1.0,1.0},{1.0,1.0,1.0},{2.0,1.0,1.0}
			</motifData>
		</motif>
		<motif index="59">
			<pValParam>0.03810150119014355000</pValParam>
			<zScore>1.7740423878960536</zScore>
			<pValEmpirical>0.051</pValEmpirical>
			<origCount>36.0</origCount>
			<randAvgCount>20.795</randAvgCount>
			<origConc>3.9820806371329017E-4</origConc>
			<randAvgConc>2.3002046346994024E-4</randAvgConc>
			<image>images/motif-59.jpg</image>
			<motifData>
					suppressive{1.0,1.0,1.0},{2.0,1.0,1.0},{1.0,1.0,1.0} , asynthetic{1.0,1.0,2.0},{1.0,1.0,1.0},{2.0,1.0,1.0} , epistatic{1.0,1.0,1.0},{1.0,1.0,2.0},{1.0,1.0,1.0}
			</motifData>
		</motif>
		<motif index="60">
			<pValParam>0.04412427109206118500</pValParam>
			<zScore>1.705562896690657</zScore>
			<pValEmpirical>0.054</pValEmpirical>
			<origCount>73.0</origCount>
			<randAvgCount>49.846</randAvgCount>
			<origConc>8.074774625297273E-4</origConc>
			<randAvgConc>5.513633095514643E-4</randAvgConc>
			<image>images/motif-60.jpg</image>
			<motifData>
					noninteractive{1.0,1.0,1.0},{1.0,1.0,2.0},{1.0,2.0,1.0} , asynthetic{1.0,1.0,2.0},{1.0,1.0,1.0},{2.0,1.0,1.0} , epistatic{1.0,1.0,1.0},{2.0,1.0,1.0},{1.0,1.0,1.0}
			</motifData>
		</motif>
		<motif index="61">
			<pValParam>0.05772199781081244200</pValParam>
			<zScore>1.574975672405276</zScore>
			<pValEmpirical>0.061</pValEmpirical>
			<origCount>127.0</origCount>
			<randAvgCount>91.382</randAvgCount>
			<origConc>0.0014047895580996627</origConc>
			<randAvgConc>0.0010108069243957751</randAvgConc>
			<image>images/motif-61.jpg</image>
			<motifData>
					additive{1.0,1.0,2.0},{1.0,1.0,2.0},{2.0,2.0,1.0} , conditional{1.0,1.0,1.0},{2.0,1.0,1.0},{1.0,1.0,1.0} , 
			</motifData>
		</motif>
		<motif index="62">
			<pValParam>0.02682320618526634600</pValParam>
			<zScore>1.9306462677637282</zScore>
			<pValEmpirical>0.062</pValEmpirical>
			<origCount>8.0</origCount>
			<randAvgCount>3.307</randAvgCount>
			<origConc>8.84906808251756E-5</origConc>
			<randAvgConc>3.657983518610678E-5</randAvgConc>
			<image>images/motif-62.jpg</image>
			<motifData>
					conditional{1.0,1.0,1.0},{2.0,1.0,1.0},{1.0,1.0,1.0} , single-nonmonotonic{1.0,1.0,1.0},{1.0,1.0,2.0},{1.0,1.0,1.0} , epistatic{1.0,1.0,1.0},{1.0,1.0,1.0},{2.0,1.0,1.0}
			</motifData>
		</motif>
		<motif index="63">
			<pValParam>0.06284179625100405600</pValParam>
			<zScore>1.5321135030291906</zScore>
			<pValEmpirical>0.067</pValEmpirical>
			<origCount>163.0</origCount>
			<randAvgCount>122.654</randAvgCount>
			<origConc>0.0018029976218129529</origConc>
			<randAvgConc>0.0013567169957413865</randAvgConc>
			<image>images/motif-63.jpg</image>
			<motifData>
					noninteractive{1.0,2.0,1.0},{2.0,1.0,1.0},{1.0,1.0,1.0} , additive{1.0,1.0,2.0},{1.0,1.0,2.0},{2.0,2.0,1.0} , 
			</motifData>
		</motif>
		<motif index="64">
			<pValParam>0.05497907144648872500</pValParam>
			<zScore>1.5991810944776819</zScore>
			<pValEmpirical>0.07</pValEmpirical>
			<origCount>95.0</origCount>
			<randAvgCount>66.055</randAvgCount>
			<origConc>0.0010508268347989601</origConc>
			<randAvgConc>7.306564902383741E-4</randAvgConc>
			<image>images/motif-64.jpg</image>
			<motifData>
					additive{1.0,1.0,1.0},{1.0,1.0,2.0},{1.0,2.0,1.0} , asynthetic{1.0,2.0,1.0},{2.0,1.0,1.0},{1.0,1.0,1.0} , epistatic{1.0,1.0,1.0},{1.0,1.0,1.0},{2.0,1.0,1.0}
			</motifData>
		</motif>
		<motif index="65">
			<pValParam>0.04957209511910998200</pValParam>
			<zScore>1.6498419407163734</zScore>
			<pValEmpirical>0.074</pValEmpirical>
			<origCount>18.0</origCount>
			<randAvgCount>10.277</randAvgCount>
			<origConc>1.9910403185664509E-4</origConc>
			<randAvgConc>1.1367734085504067E-4</randAvgConc>
			<image>images/motif-65.jpg</image>
			<motifData>
					double-nonmonotonic{1.0,1.0,2.0},{1.0,1.0,1.0},{2.0,1.0,1.0} , conditional{1.0,2.0,1.0},{1.0,1.0,1.0},{1.0,1.0,1.0} , epistatic{1.0,1.0,1.0},{1.0,1.0,2.0},{1.0,1.0,1.0}
			</motifData>
		</motif>
		<motif index="66">
			<pValParam>0.06751311293733008900</pValParam>
			<zScore>1.4953196641964526</zScore>
			<pValEmpirical>0.079</pValEmpirical>
			<origCount>38.0</origCount>
			<randAvgCount>25.631</randAvgCount>
			<origConc>4.203307339195841E-4</origConc>
			<randAvgConc>2.835130800287585E-4</randAvgConc>
			<image>images/motif-66.jpg</image>
			<motifData>
					conditional{1.0,1.0,2.0},{2.0,1.0,2.0},{1.0,1.0,1.0} , 
			</motifData>
		</motif>
		<motif index="67">
			<pValParam>0.05574954749763905100</pValParam>
			<zScore>1.5922874508534721</zScore>
			<pValEmpirical>0.08</pValEmpirical>
			<origCount>11.0</origCount>
			<randAvgCount>6.103</randAvgCount>
			<origConc>1.2167468613461645E-4</origConc>
			<randAvgConc>6.750732813450565E-5</randAvgConc>
			<image>images/motif-67.jpg</image>
			<motifData>
					suppressive{1.0,2.0,1.0},{1.0,1.0,1.0},{1.0,1.0,1.0} , asynthetic{1.0,1.0,2.0},{1.0,1.0,1.0},{2.0,1.0,1.0} , epistatic{1.0,1.0,1.0},{1.0,1.0,1.0},{1.0,2.0,1.0}
			</motifData>
		</motif>
		<motif index="68">
			<pValParam>0.05840875252283472800</pValParam>
			<zScore>1.5690574215401423</zScore>
			<pValEmpirical>0.083</pValEmpirical>
			<origCount>16.0</origCount>
			<randAvgCount>9.691</randAvgCount>
			<origConc>1.769813616503512E-4</origConc>
			<randAvgConc>1.071953984845963E-4</randAvgConc>
			<image>images/motif-68.jpg</image>
			<motifData>
					suppressive{1.0,2.0,1.0},{1.0,1.0,1.0},{1.0,1.0,1.0} , additive{1.0,1.0,2.0},{1.0,1.0,1.0},{2.0,1.0,1.0} , conditional{1.0,1.0,1.0},{1.0,1.0,1.0},{1.0,2.0,1.0} , 
			</motifData>
		</motif>
		<motif index="69">
			<pValParam>0.05923357010703844700</pValParam>
			<zScore>1.562021181327833</zScore>
			<pValEmpirical>0.088</pValEmpirical>
			<origCount>23.0</origCount>
			<randAvgCount>13.815</randAvgCount>
			<origConc>2.5441070737237985E-4</origConc>
			<randAvgConc>1.52812344449974E-4</randAvgConc>
			<image>images/motif-69.jpg</image>
			<motifData>
					asynthetic{1.0,1.0,1.0},{1.0,1.0,2.0},{1.0,2.0,1.0} , epistatic{1.0,1.0,1.0},{2.0,1.0,1.0},{2.0,1.0,1.0}
			</motifData>
		</motif>
		<motif index="70">
			<pValParam>0.05267134625738012500</pValParam>
			<zScore>1.6202965547214356</zScore>
			<pValEmpirical>0.089</pValEmpirical>
			<origCount>14.0</origCount>
			<randAvgCount>6.556</randAvgCount>
			<origConc>1.548586914440573E-4</origConc>
			<randAvgConc>7.251811293623107E-5</randAvgConc>
			<image>images/motif-70.jpg</image>
			<motifData>
					double-nonmonotonic{1.0,2.0,1.0},{2.0,1.0,1.0},{1.0,1.0,1.0} , conditional{1.0,1.0,1.0},{1.0,1.0,1.0},{2.0,1.0,1.0} , epistatic{1.0,1.0,1.0},{1.0,1.0,1.0},{1.0,2.0,1.0}
			</motifData>
		</motif>
		<motif index="71">
			<pValParam>0.06948956373312054100</pValParam>
			<zScore>1.4803437238526493</zScore>
			<pValEmpirical>0.092</pValEmpirical>
			<origCount>16.0</origCount>
			<randAvgCount>7.797</randAvgCount>
			<origConc>1.769813616503512E-4</origConc>
			<randAvgConc>8.624522979923605E-5</randAvgConc>
			<image>images/motif-71.jpg</image>
			<motifData>
					additive{1.0,1.0,2.0},{1.0,1.0,1.0},{2.0,1.0,1.0} , conditional{1.0,1.0,1.0},{1.0,1.0,1.0},{1.0,2.0,1.0} , single-nonmonotonic{1.0,2.0,1.0},{1.0,1.0,1.0},{1.0,1.0,1.0} , 
			</motifData>
		</motif>
		<motif index="72">
			<pValParam>0.06275944550067880100</pValParam>
			<zScore>1.5327809429465773</zScore>
			<pValEmpirical>0.093</pValEmpirical>
			<origCount>17.0</origCount>
			<randAvgCount>10.277</randAvgCount>
			<origConc>1.8804269675349816E-4</origConc>
			<randAvgConc>1.1367734085504063E-4</randAvgConc>
			<image>images/motif-72.jpg</image>
			<motifData>
					single-nonmonotonic{1.0,2.0,1.0},{1.0,1.0,1.0},{1.0,1.0,1.0} , synthetic{1.0,1.0,1.0},{1.0,1.0,2.0},{1.0,2.0,1.0} , 
			</motifData>
		</motif>
		<motif index="73">
			<pValParam>0.04910577837401430800</pValParam>
			<zScore>1.6544139176441526</zScore>
			<pValEmpirical>0.093</pValEmpirical>
			<origCount>8.0</origCount>
			<randAvgCount>3.373</randAvgCount>
			<origConc>8.84906808251756E-5</origConc>
			<randAvgConc>3.730988330291451E-5</randAvgConc>
			<image>images/motif-73.jpg</image>
			<motifData>
					suppressive{1.0,1.0,1.0},{1.0,1.0,1.0},{2.0,1.0,1.0} , double-nonmonotonic{1.0,2.0,1.0},{2.0,1.0,1.0},{1.0,1.0,1.0} , single-nonmonotonic{1.0,1.0,1.0},{1.0,1.0,2.0},{1.0,1.0,1.0} , 
			</motifData>
		</motif>
		<motif index="74">
			<pValParam>0.01603008257296745200</pValParam>
			<zScore>1.9666596844118234</zScore>
			<pValEmpirical>0.096</pValEmpirical>
			<origCount>2.0</origCount>
			<randAvgCount>0.521</randAvgCount>
			<origConc>2.21226702062939E-5</origConc>
			<randAvgConc>5.76295558873956E-6</randAvgConc>
			<image>images/motif-74.jpg</image>
			<motifData>
					double-nonmonotonic{1.0,1.0,1.0},{1.0,1.0,2.0},{1.0,2.0,1.0} , single-nonmonotonic{1.0,2.0,1.0},{1.0,1.0,1.0},{2.0,1.0,1.0} , 
			</motifData>
		</motif>
		<motif index="75">
			<pValParam>0.08755881977552748600</pValParam>
			<zScore>1.3566204273050597</zScore>
			<pValEmpirical>0.102</pValEmpirical>
			<origCount>89.0</origCount>
			<randAvgCount>67.668</randAvgCount>
			<origConc>9.844588241800785E-4</origConc>
			<randAvgConc>7.484984237597497E-4</randAvgConc>
			<image>images/motif-75.jpg</image>
			<motifData>
					suppressive{1.0,1.0,1.0},{2.0,1.0,1.0},{1.0,1.0,1.0} , conditional{1.0,1.0,1.0},{1.0,1.0,2.0},{1.0,1.0,1.0} , 
			</motifData>
		</motif>
		<motif index="76">
			<pValParam>0.09894692205803845600</pValParam>
			<zScore>1.2882195648292976</zScore>
			<pValEmpirical>0.104</pValEmpirical>
			<origCount>66.0</origCount>
			<randAvgCount>46.447</randAvgCount>
			<origConc>7.300481168076987E-4</origConc>
			<randAvgConc>5.137658315358676E-4</randAvgConc>
			<image>images/motif-76.jpg</image>
			<motifData>
					additive{1.0,1.0,2.0},{1.0,1.0,1.0},{2.0,1.0,1.0} , epistatic{1.0,2.0,1.0},{1.0,1.0,1.0},{1.0,2.0,1.0}
			</motifData>
		</motif>
		<motif index="77">
			<pValParam>0.07710075632155244400</pValParam>
			<zScore>1.4255596821951388</zScore>
			<pValEmpirical>0.106</pValEmpirical>
			<origCount>51.0</origCount>
			<randAvgCount>34.102</randAvgCount>
			<origConc>5.641280902604944E-4</origConc>
			<randAvgConc>3.7721364968751434E-4</randAvgConc>
			<image>images/motif-77.jpg</image>
			<motifData>
					noninteractive{1.0,2.0,1.0},{2.0,1.0,1.0},{1.0,1.0,1.0} , epistatic{1.0,1.0,2.0},{1.0,1.0,2.0},{1.0,1.0,1.0}
			</motifData>
		</motif>
		<motif index="78">
			<pValParam>0.10641277014292061000</pValParam>
			<zScore>1.2464568509963505</zScore>
			<pValEmpirical>0.108</pValEmpirical>
			<origCount>163.0</origCount>
			<randAvgCount>139.857</randAvgCount>
			<origConc>0.0018029976218129529</origConc>
			<randAvgConc>0.0015470051435208213</randAvgConc>
			<image>images/motif-78.jpg</image>
			<motifData>
					noninteractive{1.0,2.0,1.0},{2.0,1.0,1.0},{1.0,1.0,1.0} , single-nonmonotonic{1.0,1.0,1.0},{1.0,1.0,1.0},{2.0,1.0,1.0} , 
			</motifData>
		</motif>
		<motif index="79">
			<pValParam>0.08584307625340315000</pValParam>
			<zScore>1.3674898174518821</zScore>
			<pValEmpirical>0.108</pValEmpirical>
			<origCount>15.0</origCount>
			<randAvgCount>9.457</randAvgCount>
			<origConc>1.6592002654720425E-4</origConc>
			<randAvgConc>1.0460704607046005E-4</randAvgConc>
			<image>images/motif-79.jpg</image>
			<motifData>
					additive{1.0,2.0,1.0},{2.0,1.0,1.0},{1.0,1.0,1.0} , conditional{1.0,1.0,1.0},{1.0,1.0,1.0},{2.0,1.0,1.0} , single-nonmonotonic{1.0,1.0,1.0},{1.0,1.0,2.0},{1.0,1.0,1.0} , 
			</motifData>
		</motif>
		<motif index="80">
			<pValParam>0.10627852531810766000</pValParam>
			<zScore>1.2471887263403925</zScore>
			<pValEmpirical>0.109</pValEmpirical>
			<origCount>209.0</origCount>
			<randAvgCount>177.984</randAvgCount>
			<origConc>0.0023118190365577127</origConc>
			<randAvgConc>0.0019687406669985073</randAvgConc>
			<image>images/motif-80.jpg</image>
			<motifData>
					suppressive{1.0,2.0,1.0},{1.0,1.0,1.0},{1.0,1.0,1.0} , single-nonmonotonic{1.0,1.0,1.0},{1.0,1.0,2.0},{1.0,1.0,1.0} , 
			</motifData>
		</motif>
		<motif index="81">
			<pValParam>0.09106638153552604200</pValParam>
			<zScore>1.3348845684491546</zScore>
			<pValEmpirical>0.112</pValEmpirical>
			<origCount>16.0</origCount>
			<randAvgCount>9.988</randAvgCount>
			<origConc>1.769813616503512E-4</origConc>
			<randAvgConc>1.1048061501023112E-4</randAvgConc>
			<image>images/motif-81.jpg</image>
			<motifData>
					noninteractive{1.0,2.0,1.0},{2.0,1.0,1.0},{1.0,1.0,1.0} , single-nonmonotonic{1.0,1.0,1.0},{1.0,1.0,2.0},{1.0,1.0,1.0} , epistatic{1.0,1.0,2.0},{1.0,1.0,1.0},{1.0,1.0,1.0}
			</motifData>
		</motif>
		<motif index="82">
			<pValParam>0.01050177935709484300</pValParam>
			<zScore>1.511419704495013</zScore>
			<pValEmpirical>0.113</pValEmpirical>
			<origCount>6.0</origCount>
			<randAvgCount>2.353</randAvgCount>
			<origConc>6.63680106188817E-5</origConc>
			<randAvgConc>2.602732149770471E-5</randAvgConc>
			<image>images/motif-82.jpg</image>
			<motifData>
					suppressive{1.0,1.0,2.0},{1.0,1.0,1.0},{1.0,1.0,1.0} , double-nonmonotonic{1.0,2.0,1.0},{2.0,1.0,1.0},{1.0,1.0,1.0} , single-nonmonotonic{1.0,1.0,1.0},{1.0,1.0,2.0},{1.0,1.0,1.0} , 
			</motifData>
		</motif>
		<motif index="83">
			<pValParam>0.03057408791355786800</pValParam>
			<zScore>1.4217341654832936</zScore>
			<pValEmpirical>0.114</pValEmpirical>
			<origCount>6.0</origCount>
			<randAvgCount>2.94</randAvgCount>
			<origConc>6.63680106188817E-5</origConc>
			<randAvgConc>3.2520325203251996E-5</randAvgConc>
			<image>images/motif-83.jpg</image>
			<motifData>
					double-nonmonotonic{1.0,1.0,1.0},{1.0,1.0,2.0},{1.0,2.0,1.0} , single-nonmonotonic{1.0,1.0,2.0},{1.0,1.0,1.0},{1.0,1.0,1.0} , epistatic{1.0,1.0,1.0},{2.0,1.0,1.0},{1.0,1.0,1.0}
			</motifData>
		</motif>
		<motif index="84">
			<pValParam>0.10992359046388134000</pValParam>
			<zScore>1.2275485059461966</zScore>
			<pValEmpirical>0.115</pValEmpirical>
			<origCount>22.0</origCount>
			<randAvgCount>14.441</randAvgCount>
			<origConc>2.433493722692329E-4</origConc>
			<randAvgConc>1.597367402245437E-4</randAvgConc>
			<image>images/motif-84.jpg</image>
			<motifData>
					suppressive{1.0,1.0,2.0},{1.0,1.0,1.0},{1.0,1.0,1.0} , additive{1.0,2.0,1.0},{2.0,1.0,1.0},{1.0,1.0,1.0} , double-nonmonotonic{1.0,1.0,1.0},{1.0,1.0,2.0},{1.0,2.0,1.0} , 
			</motifData>
		</motif>
		<motif index="85">
			<pValParam>0.11012504582202820000</pValParam>
			<zScore>1.2264767712821225</zScore>
			<pValEmpirical>0.116</pValEmpirical>
			<origCount>77.0</origCount>
			<randAvgCount>57.816</randAvgCount>
			<origConc>8.517228029423151E-4</origConc>
			<randAvgConc>6.395221503235466E-4</randAvgConc>
			<image>images/motif-85.jpg</image>
			<motifData>
					additive{1.0,1.0,1.0},{1.0,1.0,2.0},{1.0,2.0,1.0} , conditional{1.0,1.0,1.0},{2.0,1.0,1.0},{2.0,1.0,1.0} , 
			</motifData>
		</motif>
		<motif index="86">
			<pValParam>0.08548689067439130300</pValParam>
			<zScore>1.3697666158091764</zScore>
			<pValEmpirical>0.116</pValEmpirical>
			<origCount>17.0</origCount>
			<randAvgCount>10.749</randAvgCount>
			<origConc>1.8804269675349816E-4</origConc>
			<randAvgConc>1.1889829102372607E-4</randAvgConc>
			<image>images/motif-86.jpg</image>
			<motifData>
					noninteractive{1.0,1.0,1.0},{1.0,1.0,2.0},{1.0,2.0,1.0} , conditional{1.0,1.0,1.0},{1.0,1.0,1.0},{2.0,1.0,1.0} , epistatic{1.0,2.0,1.0},{1.0,1.0,1.0},{1.0,1.0,1.0}
			</motifData>
		</motif>
		<motif index="87">
			<pValParam>0.09888554283682093900</pValParam>
			<zScore>1.2885722804714348</zScore>
			<pValEmpirical>0.121</pValEmpirical>
			<origCount>16.0</origCount>
			<randAvgCount>9.239</randAvgCount>
			<origConc>1.769813616503512E-4</origConc>
			<randAvgConc>1.0219567501797396E-4</randAvgConc>
			<image>images/motif-87.jpg</image>
			<motifData>
					additive{1.0,2.0,1.0},{2.0,1.0,1.0},{1.0,1.0,1.0} , conditional{1.0,1.0,1.0},{1.0,1.0,1.0},{1.0,2.0,1.0} , single-nonmonotonic{1.0,1.0,1.0},{1.0,1.0,1.0},{2.0,1.0,1.0} , 
			</motifData>
		</motif>
		<motif index="88">
			<pValParam>0.03501429536335565200</pValParam>
			<zScore>1.4883162076520267</zScore>
			<pValEmpirical>0.123</pValEmpirical>
			<origCount>5.0</origCount>
			<randAvgCount>2.389</randAvgCount>
			<origConc>5.530667551573475E-5</origConc>
			<randAvgConc>2.6425529561418E-5</randAvgConc>
			<image>images/motif-88.jpg</image>
			<motifData>
					asynthetic{1.0,2.0,1.0},{2.0,1.0,1.0},{1.0,1.0,1.0} , double-nonmonotonic{1.0,1.0,2.0},{1.0,1.0,2.0},{2.0,2.0,1.0} , 
			</motifData>
		</motif>
		<motif index="89">
			<pValParam>0.09678604278895397400</pValParam>
			<zScore>1.3007348079932923</zScore>
			<pValEmpirical>0.124</pValEmpirical>
			<origCount>15.0</origCount>
			<randAvgCount>9.404</randAvgCount>
			<origConc>1.6592002654720425E-4</origConc>
			<randAvgConc>1.0402079530999323E-4</randAvgConc>
			<image>images/motif-89.jpg</image>
			<motifData>
					double-nonmonotonic{1.0,1.0,1.0},{1.0,1.0,2.0},{1.0,2.0,1.0} , conditional{1.0,1.0,1.0},{2.0,1.0,1.0},{2.0,1.0,1.0} , 
			</motifData>
		</motif>
		<motif index="90">
			<pValParam>0.04282746298173900600</pValParam>
			<zScore>1.4298246090364257</zScore>
			<pValEmpirical>0.133</pValEmpirical>
			<origCount>5.0</origCount>
			<randAvgCount>2.512</randAvgCount>
			<origConc>5.530667551573475E-5</origConc>
			<randAvgConc>2.7786073779105087E-5</randAvgConc>
			<image>images/motif-90.jpg</image>
			<motifData>
					double-nonmonotonic{1.0,1.0,1.0},{1.0,1.0,2.0},{1.0,2.0,1.0} , single-nonmonotonic{1.0,1.0,2.0},{1.0,1.0,1.0},{1.0,1.0,1.0} , epistatic{1.0,2.0,1.0},{1.0,1.0,1.0},{1.0,1.0,1.0}
			</motifData>
		</motif>
		<motif index="91">
			<pValParam>0.10993703703037161000</pValParam>
			<zScore>1.2274769268614953</zScore>
			<pValEmpirical>0.134</pValEmpirical>
			<origCount>9.0</origCount>
			<randAvgCount>4.501</randAvgCount>
			<origConc>9.955201592832254E-5</origConc>
			<randAvgConc>4.97870692992643E-5</randAvgConc>
			<image>images/motif-91.jpg</image>
			<motifData>
					conditional{1.0,1.0,2.0},{1.0,1.0,1.0},{1.0,1.0,1.0} , single-nonmonotonic{1.0,1.0,1.0},{2.0,1.0,2.0},{1.0,1.0,1.0} , 
			</motifData>
		</motif>
		<motif index="92">
			<pValParam>0.02301661691037737400</pValParam>
			<zScore>1.5881546886659035</zScore>
			<pValEmpirical>0.138</pValEmpirical>
			<origCount>2.0</origCount>
			<randAvgCount>0.599</randAvgCount>
			<origConc>2.21226702062939E-5</origConc>
			<randAvgConc>6.625739726785024E-6</randAvgConc>
			<image>images/motif-92.jpg</image>
			<motifData>
					suppressive{1.0,1.0,1.0},{1.0,1.0,2.0},{1.0,1.0,1.0} , single-nonmonotonic{1.0,2.0,1.0},{1.0,1.0,1.0},{1.0,1.0,1.0} , synthetic{1.0,1.0,2.0},{1.0,1.0,1.0},{2.0,1.0,1.0} , 
			</motifData>
		</motif>
		<motif index="93">
			<pValParam>0.12904199019084572000</pValParam>
			<zScore>1.1314972558497598</zScore>
			<pValEmpirical>0.144</pValEmpirical>
			<origCount>28.0</origCount>
			<randAvgCount>18.799</randAvgCount>
			<origConc>3.097173828881146E-4</origConc>
			<randAvgConc>2.0794203860405804E-4</randAvgConc>
			<image>images/motif-93.jpg</image>
			<motifData>
					additive{1.0,2.0,1.0},{2.0,1.0,1.0},{1.0,1.0,1.0} , double-nonmonotonic{1.0,1.0,1.0},{1.0,1.0,2.0},{1.0,2.0,1.0} , conditional{1.0,1.0,1.0},{1.0,1.0,1.0},{2.0,1.0,1.0} , 
			</motifData>
		</motif>
		<motif index="94">
			<pValParam>0.11380520386818116000</pValParam>
			<zScore>1.2071409650070286</zScore>
			<pValEmpirical>0.145</pValEmpirical>
			<origCount>10.0</origCount>
			<randAvgCount>5.756</randAvgCount>
			<origConc>1.106133510314695E-4</origConc>
			<randAvgConc>6.366904485371371E-5</randAvgConc>
			<image>images/motif-94.jpg</image>
			<motifData>
					asynthetic{1.0,1.0,1.0},{1.0,1.0,2.0},{1.0,2.0,1.0} , conditional{1.0,2.0,1.0},{1.0,1.0,1.0},{2.0,1.0,1.0} , 
			</motifData>
		</motif>
		<motif index="95">
			<pValParam>0.14535657265854862000</pValParam>
			<zScore>1.057087139959897</zScore>
			<pValEmpirical>0.149</pValEmpirical>
			<origCount>1408.0</origCount>
			<randAvgCount>1313.03</randAvgCount>
			<origConc>0.015574359825230906</origConc>
			<randAvgConc>0.014523864830485044</randAvgConc>
			<image>images/motif-95.jpg</image>
			<motifData>
					suppressive{1.0,2.0,2.0},{1.0,1.0,1.0},{1.0,1.0,1.0} , 
			</motifData>
		</motif>
		<motif index="96">
			<pValParam>0.11602836053338517000</pValParam>
			<zScore>1.1956755662985534</zScore>
			<pValEmpirical>0.153</pValEmpirical>
			<origCount>7.0</origCount>
			<randAvgCount>4.15</randAvgCount>
			<origConc>7.742934572202865E-5</origConc>
			<randAvgConc>4.590454067805962E-5</randAvgConc>
			<image>images/motif-96.jpg</image>
			<motifData>
					asynthetic{1.0,2.0,1.0},{2.0,1.0,1.0},{1.0,1.0,1.0} , conditional{1.0,1.0,2.0},{1.0,1.0,1.0},{1.0,1.0,1.0} , synthetic{1.0,1.0,1.0},{1.0,1.0,2.0},{1.0,2.0,1.0} , 
			</motifData>
		</motif>
		<motif index="97">
			<pValParam>0.02824825899088456700</pValParam>
			<zScore>1.3310911863324437</zScore>
			<pValEmpirical>0.154</pValEmpirical>
			<origCount>3.0</origCount>
			<randAvgCount>1.133</randAvgCount>
			<origConc>3.318400530944085E-5</origConc>
			<randAvgConc>1.2532492671865447E-5</randAvgConc>
			<image>images/motif-97.jpg</image>
			<motifData>
					asynthetic{1.0,2.0,1.0},{2.0,1.0,1.0},{1.0,1.0,1.0} , double-nonmonotonic{1.0,1.0,2.0},{1.0,1.0,1.0},{2.0,1.0,1.0} , single-nonmonotonic{1.0,1.0,1.0},{1.0,1.0,2.0},{1.0,1.0,1.0} , 
			</motifData>
		</motif>
		<motif index="98">
			<pValParam>0.11906937854421951000</pValParam>
			<zScore>1.180242004644327</zScore>
			<pValEmpirical>0.159</pValEmpirical>
			<origCount>6.0</origCount>
			<randAvgCount>3.207</randAvgCount>
			<origConc>6.63680106188817E-5</origConc>
			<randAvgConc>3.547370167579221E-5</randAvgConc>
			<image>images/motif-98.jpg</image>
			<motifData>
					suppressive{1.0,1.0,1.0},{1.0,1.0,1.0},{2.0,1.0,1.0} , single-nonmonotonic{1.0,1.0,1.0},{2.0,1.0,1.0},{1.0,1.0,1.0} , synthetic{1.0,1.0,1.0},{1.0,1.0,2.0},{1.0,2.0,1.0} , 
			</motifData>
		</motif>
		<motif index="99">
			<pValParam>0.15854208446277795000</pValParam>
			<zScore>1.0009684178264853</zScore>
			<pValEmpirical>0.161</pValEmpirical>
			<origCount>20.0</origCount>
			<randAvgCount>14.222</randAvgCount>
			<origConc>2.21226702062939E-4</origConc>
			<randAvgConc>1.5731430783695483E-4</randAvgConc>
			<image>images/motif-99.jpg</image>
			<motifData>
					conditional{1.0,1.0,1.0},{1.0,1.0,1.0},{1.0,2.0,1.0} , epistatic{1.0,2.0,2.0},{1.0,1.0,1.0},{1.0,1.0,1.0}
			</motifData>
		</motif>
		<motif index="100">
			<pValParam>0.16902096912677400000</pValParam>
			<zScore>0.9585206702732504</zScore>
			<pValEmpirical>0.169</pValEmpirical>
			<origCount>204.0</origCount>
			<randAvgCount>171.404</randAvgCount>
			<origConc>0.0022565123610419776</origConc>
			<randAvgConc>0.0018959570820197991</randAvgConc>
			<image>images/motif-100.jpg</image>
			<motifData>
					noninteractive{1.0,2.0,2.0},{2.0,1.0,2.0},{2.0,2.0,1.0} , 
			</motifData>
		</motif>
		<motif index="101">
			<pValParam>0.14153402748720656000</pValParam>
			<zScore>1.073989818490448</zScore>
			<pValEmpirical>0.177</pValEmpirical>
			<origCount>9.0</origCount>
			<randAvgCount>5.846</randAvgCount>
			<origConc>9.955201592832254E-5</origConc>
			<randAvgConc>6.46645650129969E-5</randAvgConc>
			<image>images/motif-101.jpg</image>
			<motifData>
					double-nonmonotonic{1.0,1.0,2.0},{1.0,1.0,1.0},{2.0,1.0,1.0} , epistatic{1.0,2.0,1.0},{1.0,1.0,1.0},{1.0,2.0,1.0}
			</motifData>
		</motif>
		<motif index="102">
			<pValParam>0.14428639296291434000</pValParam>
			<zScore>1.0617887660699965</zScore>
			<pValEmpirical>0.177</pValEmpirical>
			<origCount>12.0</origCount>
			<randAvgCount>7.885</randAvgCount>
			<origConc>1.327360212377634E-4</origConc>
			<randAvgConc>8.721862728831301E-5</randAvgConc>
			<image>images/motif-102.jpg</image>
			<motifData>
					asynthetic{1.0,1.0,1.0},{1.0,1.0,2.0},{1.0,2.0,1.0} , conditional{1.0,2.0,1.0},{1.0,1.0,1.0},{1.0,1.0,1.0} , epistatic{1.0,1.0,1.0},{1.0,1.0,1.0},{2.0,1.0,1.0}
			</motifData>
		</motif>
		<motif index="103">
			<pValParam>0.17577742319710665000</pValParam>
			<zScore>0.9320437721959457</zScore>
			<pValEmpirical>0.178</pValEmpirical>
			<origCount>68.0</origCount>
			<randAvgCount>52.392</randAvgCount>
			<origConc>7.521707870139926E-4</origConc>
			<randAvgConc>5.795254687240762E-4</randAvgConc>
			<image>images/motif-103.jpg</image>
			<motifData>
					noninteractive{1.0,2.0,1.0},{2.0,1.0,2.0},{1.0,2.0,1.0} , single-nonmonotonic{1.0,1.0,2.0},{1.0,1.0,1.0},{1.0,1.0,1.0} , 
			</motifData>
		</motif>
		<motif index="104">
			<pValParam>0.14875850828968096000</pValParam>
			<zScore>1.0422941012465374</zScore>
			<pValEmpirical>0.178</pValEmpirical>
			<origCount>18.0</origCount>
			<randAvgCount>11.615</randAvgCount>
			<origConc>1.9910403185664509E-4</origConc>
			<randAvgConc>1.2847740722305134E-4</randAvgConc>
			<image>images/motif-104.jpg</image>
			<motifData>
					additive{1.0,2.0,1.0},{2.0,1.0,1.0},{1.0,1.0,1.0} , double-nonmonotonic{1.0,1.0,1.0},{1.0,1.0,2.0},{1.0,2.0,1.0} , single-nonmonotonic{1.0,1.0,1.0},{1.0,1.0,1.0},{2.0,1.0,1.0} , 
			</motifData>
		</motif>
		<motif index="105">
			<pValParam>0.05794477627068317400</pValParam>
			<zScore>1.0721940595256052</zScore>
			<pValEmpirical>0.184</pValEmpirical>
			<origCount>5.0</origCount>
			<randAvgCount>2.715</randAvgCount>
			<origConc>5.530667551573475E-5</origConc>
			<randAvgConc>3.00315248050439E-5</randAvgConc>
			<image>images/motif-105.jpg</image>
			<motifData>
					double-nonmonotonic{1.0,1.0,2.0},{1.0,1.0,2.0},{2.0,2.0,1.0} , conditional{1.0,1.0,1.0},{2.0,1.0,1.0},{1.0,1.0,1.0} , 
			</motifData>
		</motif>
		<motif index="106">
			<pValParam>0.05078644418124034200</pValParam>
			<zScore>1.0683805558751853</zScore>
			<pValEmpirical>0.185</pValEmpirical>
			<origCount>2.0</origCount>
			<randAvgCount>0.823</randAvgCount>
			<origConc>2.21226702062939E-5</origConc>
			<randAvgConc>9.103478789889918E-6</randAvgConc>
			<image>images/motif-106.jpg</image>
			<motifData>
					suppressive{1.0,1.0,1.0},{1.0,1.0,1.0},{2.0,1.0,1.0} , conditional{1.0,1.0,1.0},{2.0,1.0,1.0},{1.0,1.0,1.0} , single-nonmonotonic{1.0,1.0,1.0},{1.0,1.0,2.0},{1.0,1.0,1.0} , 
			</motifData>
		</motif>
		<motif index="107">
			<pValParam>0.17274850642040906000</pValParam>
			<zScore>0.9438316091412858</zScore>
			<pValEmpirical>0.186</pValEmpirical>
			<origCount>27.0</origCount>
			<randAvgCount>19.599</randAvgCount>
			<origConc>2.9865604778496767E-4</origConc>
			<randAvgConc>2.1679110668657595E-4</randAvgConc>
			<image>images/motif-107.jpg</image>
			<motifData>
					suppressive{1.0,2.0,1.0},{1.0,1.0,1.0},{1.0,1.0,1.0} , additive{1.0,1.0,1.0},{1.0,1.0,2.0},{1.0,2.0,1.0} , asynthetic{1.0,1.0,2.0},{1.0,1.0,1.0},{2.0,1.0,1.0} , 
			</motifData>
		</motif>
		<motif index="108">
			<pValParam>0.16285842193387390000</pValParam>
			<zScore>0.9832694894307836</zScore>
			<pValEmpirical>0.19</pValEmpirical>
			<origCount>18.0</origCount>
			<randAvgCount>13.533</randAvgCount>
			<origConc>1.9910403185664509E-4</origConc>
			<randAvgConc>1.4969304795088684E-4</randAvgConc>
			<image>images/motif-108.jpg</image>
			<motifData>
					noninteractive{1.0,2.0,1.0},{2.0,1.0,1.0},{1.0,1.0,1.0} , suppressive{1.0,1.0,1.0},{1.0,1.0,1.0},{1.0,2.0,1.0} , asynthetic{1.0,1.0,2.0},{1.0,1.0,1.0},{2.0,1.0,1.0} , 
			</motifData>
		</motif>
		<motif index="109">
			<pValParam>0.15711342767892855000</pValParam>
			<zScore>1.0068959587538573</zScore>
			<pValEmpirical>0.192</pValEmpirical>
			<origCount>14.0</origCount>
			<randAvgCount>9.829</randAvgCount>
			<origConc>1.548586914440573E-4</origConc>
			<randAvgConc>1.0872186272883061E-4</randAvgConc>
			<image>images/motif-109.jpg</image>
			<motifData>
					asynthetic{1.0,2.0,2.0},{2.0,1.0,1.0},{2.0,1.0,1.0} , epistatic{1.0,1.0,1.0},{1.0,1.0,1.0},{1.0,2.0,1.0}
			</motifData>
		</motif>
		<motif index="110">
			<pValParam>0.17039226804376639000</pValParam>
			<zScore>0.9530929249077313</zScore>
			<pValEmpirical>0.195</pValEmpirical>
			<origCount>8.0</origCount>
			<randAvgCount>5.114</randAvgCount>
			<origConc>8.84906808251756E-5</origConc>
			<randAvgConc>5.656766771749331E-5</randAvgConc>
			<image>images/motif-110.jpg</image>
			<motifData>
					noninteractive{1.0,1.0,2.0},{1.0,1.0,1.0},{2.0,1.0,1.0} , suppressive{1.0,1.0,1.0},{1.0,1.0,2.0},{1.0,1.0,1.0} , double-nonmonotonic{1.0,2.0,1.0},{2.0,1.0,1.0},{1.0,1.0,1.0} , 
			</motifData>
		</motif>
		<motif index="111">
			<pValParam>0.16955803191603969000</pValParam>
			<zScore>0.9563915661709421</zScore>
			<pValEmpirical>0.196</pValEmpirical>
			<origCount>12.0</origCount>
			<randAvgCount>8.784</randAvgCount>
			<origConc>1.327360212377634E-4</origConc>
			<randAvgConc>9.716276754604186E-5</randAvgConc>
			<image>images/motif-111.jpg</image>
			<motifData>
					single-nonmonotonic{1.0,1.0,1.0},{2.0,1.0,1.0},{1.0,1.0,1.0} , epistatic{1.0,1.0,2.0},{1.0,1.0,1.0},{1.0,2.0,1.0}
			</motifData>
		</motif>
		<motif index="112">
			<pValParam>0.06054991626207240100</pValParam>
			<zScore>1.0773324799024164</zScore>
			<pValEmpirical>0.198</pValEmpirical>
			<origCount>4.0</origCount>
			<randAvgCount>2.084</randAvgCount>
			<origConc>4.42453404125878E-5</origConc>
			<randAvgConc>2.305182235495817E-5</randAvgConc>
			<image>images/motif-112.jpg</image>
			<motifData>
					suppressive{1.0,1.0,1.0},{2.0,1.0,1.0},{1.0,1.0,1.0} , conditional{1.0,1.0,1.0},{1.0,1.0,1.0},{2.0,1.0,1.0} , epistatic{1.0,1.0,1.0},{1.0,1.0,1.0},{1.0,2.0,1.0}
			</motifData>
		</motif>
		<motif index="113">
			<pValParam>0.19429076266004008000</pValParam>
			<zScore>0.8626240486703309</zScore>
			<pValEmpirical>0.199</pValEmpirical>
			<origCount>220.0</origCount>
			<randAvgCount>192.553</randAvgCount>
			<origConc>0.002433493722692329</origConc>
			<randAvgConc>0.002129893258116257</randAvgConc>
			<image>images/motif-113.jpg</image>
			<motifData>
					noninteractive{1.0,2.0,1.0},{2.0,1.0,2.0},{1.0,2.0,1.0} , suppressive{1.0,1.0,1.0},{1.0,1.0,1.0},{2.0,1.0,1.0} , 
			</motifData>
		</motif>
		<motif index="114">
			<pValParam>0.19310788199349638000</pValParam>
			<zScore>0.8669340541164059</zScore>
			<pValEmpirical>0.21</pValEmpirical>
			<origCount>886.0</origCount>
			<randAvgCount>822.89</randAvgCount>
			<origConc>0.009800342901388197</origConc>
			<randAvgConc>0.009102262043028598</randAvgConc>
			<image>images/motif-114.jpg</image>
			<motifData>
					suppressive{1.0,1.0,1.0},{2.0,1.0,1.0},{1.0,1.0,1.0} , synthetic{1.0,1.0,1.0},{1.0,1.0,2.0},{1.0,2.0,1.0} , 
			</motifData>
		</motif>
		<motif index="115">
			<pValParam>0.20934422313600987000</pValParam>
			<zScore>0.8091034047838009</zScore>
			<pValEmpirical>0.212</pValEmpirical>
			<origCount>1493.0</origCount>
			<randAvgCount>1419.018</randAvgCount>
			<origConc>0.016514573308998397</origConc>
			<randAvgConc>0.015696233615397355</randAvgConc>
			<image>images/motif-115.jpg</image>
			<motifData>
					conditional{1.0,1.0,1.0},{2.0,1.0,1.0},{2.0,1.0,1.0} , 
			</motifData>
		</motif>
		<motif index="116">
			<pValParam>0.16906631024538332000</pValParam>
			<zScore>0.9583407545530115</zScore>
			<pValEmpirical>0.212</pValEmpirical>
			<origCount>8.0</origCount>
			<randAvgCount>5.28</randAvgCount>
			<origConc>8.84906808251756E-5</origConc>
			<randAvgConc>5.840384934461575E-5</randAvgConc>
			<image>images/motif-116.jpg</image>
			<motifData>
					asynthetic{1.0,1.0,2.0},{1.0,1.0,1.0},{2.0,1.0,1.0} , single-nonmonotonic{1.0,1.0,1.0},{1.0,1.0,2.0},{1.0,1.0,1.0} , epistatic{1.0,1.0,1.0},{2.0,1.0,1.0},{1.0,1.0,1.0}
			</motifData>
		</motif>
		<motif index="117">
			<pValParam>0.21315863089102216000</pValParam>
			<zScore>0.7959074247176945</zScore>
			<pValEmpirical>0.213</pValEmpirical>
			<origCount>159.0</origCount>
			<randAvgCount>136.008</randAvgCount>
			<origConc>0.001758752281400365</origConc>
			<randAvgConc>0.0015044300647088127</randAvgConc>
			<image>images/motif-117.jpg</image>
			<motifData>
					noninteractive{1.0,2.0,2.0},{2.0,1.0,1.0},{2.0,1.0,1.0} , additive{1.0,1.0,1.0},{1.0,1.0,2.0},{1.0,2.0,1.0} , 
			</motifData>
		</motif>
		<motif index="118">
			<pValParam>0.20242460531583006000</pValParam>
			<zScore>0.8334088627492547</zScore>
			<pValEmpirical>0.215</pValEmpirical>
			<origCount>1728.0</origCount>
			<randAvgCount>1675.73</randAvgCount>
			<origConc>0.01911398705823793</origConc>
			<randAvgConc>0.018535811072396425</randAvgConc>
			<image>images/motif-118.jpg</image>
			<motifData>
					asynthetic{1.0,1.0,1.0},{1.0,1.0,2.0},{1.0,2.0,1.0} , epistatic{1.0,2.0,1.0},{1.0,1.0,1.0},{1.0,1.0,1.0}
			</motifData>
		</motif>
		<motif index="119">
			<pValParam>0.20445174180486725000</pValParam>
			<zScore>0.8262380226128616</zScore>
			<pValEmpirical>0.215</pValEmpirical>
			<origCount>43.0</origCount>
			<randAvgCount>33.582</randAvgCount>
			<origConc>4.756374094353188E-4</origConc>
			<randAvgConc>3.7146175543387785E-4</randAvgConc>
			<image>images/motif-119.jpg</image>
			<motifData>
					additive{1.0,1.0,2.0},{1.0,1.0,1.0},{2.0,1.0,1.0} , single-nonmonotonic{1.0,1.0,1.0},{2.0,1.0,1.0},{1.0,1.0,1.0} , epistatic{1.0,1.0,1.0},{1.0,1.0,1.0},{1.0,2.0,1.0}
			</motifData>
		</motif>
		<motif index="120">
			<pValParam>0.19157693471961867000</pValParam>
			<zScore>0.8725362979283362</zScore>
			<pValEmpirical>0.215</pValEmpirical>
			<origCount>6.0</origCount>
			<randAvgCount>3.499</randAvgCount>
			<origConc>6.63680106188817E-5</origConc>
			<randAvgConc>3.8703611525911064E-5</randAvgConc>
			<image>images/motif-120.jpg</image>
			<motifData>
					double-nonmonotonic{1.0,2.0,1.0},{2.0,1.0,1.0},{1.0,1.0,1.0} , conditional{1.0,1.0,2.0},{1.0,1.0,1.0},{1.0,1.0,1.0} , single-nonmonotonic{1.0,1.0,1.0},{1.0,1.0,2.0},{1.0,1.0,1.0} , 
			</motifData>
		</motif>
		<motif index="121">
			<pValParam>0.08131387377640764100</pValParam>
			<zScore>0.9772030049190974</zScore>
			<pValEmpirical>0.217</pValEmpirical>
			<origCount>3.0</origCount>
			<randAvgCount>1.618</randAvgCount>
			<origConc>3.318400530944085E-5</origConc>
			<randAvgConc>1.7897240196891692E-5</randAvgConc>
			<image>images/motif-121.jpg</image>
			<motifData>
					conditional{1.0,1.0,2.0},{1.0,1.0,1.0},{1.0,1.0,1.0} , single-nonmonotonic{1.0,2.0,1.0},{1.0,1.0,1.0},{1.0,1.0,1.0} , synthetic{1.0,1.0,1.0},{1.0,1.0,2.0},{1.0,2.0,1.0} , 
			</motifData>
		</motif>
		<motif index="122">
			<pValParam>0.19753211738550691000</pValParam>
			<zScore>0.8508948302644448</zScore>
			<pValEmpirical>0.219</pValEmpirical>
			<origCount>6.0</origCount>
			<randAvgCount>3.385</randAvgCount>
			<origConc>6.63680106188817E-5</origConc>
			<randAvgConc>3.7442619324152345E-5</randAvgConc>
			<image>images/motif-122.jpg</image>
			<motifData>
					asynthetic{1.0,2.0,2.0},{2.0,1.0,1.0},{2.0,1.0,1.0} , single-nonmonotonic{1.0,1.0,1.0},{1.0,1.0,2.0},{1.0,1.0,1.0} , 
			</motifData>
		</motif>
		<motif index="123">
			<pValParam>0.18782158906382551000</pValParam>
			<zScore>0.8863957079925286</zScore>
			<pValEmpirical>0.219</pValEmpirical>
			<origCount>10.0</origCount>
			<randAvgCount>6.463</randAvgCount>
			<origConc>1.106133510314695E-4</origConc>
			<randAvgConc>7.148940877163833E-5</randAvgConc>
			<image>images/motif-123.jpg</image>
			<motifData>
					suppressive{1.0,1.0,2.0},{1.0,1.0,2.0},{1.0,1.0,1.0} , synthetic{1.0,2.0,1.0},{2.0,1.0,1.0},{1.0,1.0,1.0} , 
			</motifData>
		</motif>
		<motif index="124">
			<pValParam>0.20369150222636134000</pValParam>
			<zScore>0.8289223206184416</zScore>
			<pValEmpirical>0.223</pValEmpirical>
			<origCount>23.0</origCount>
			<randAvgCount>18.027</randAvgCount>
			<origConc>2.5441070737237985E-4</origConc>
			<randAvgConc>1.9940268790442833E-4</randAvgConc>
			<image>images/motif-124.jpg</image>
			<motifData>
					noninteractive{1.0,2.0,1.0},{2.0,1.0,1.0},{1.0,1.0,1.0} , suppressive{1.0,1.0,2.0},{1.0,1.0,1.0},{1.0,1.0,1.0} , single-nonmonotonic{1.0,1.0,1.0},{1.0,1.0,2.0},{1.0,1.0,1.0} , 
			</motifData>
		</motif>
		<motif index="125">
			<pValParam>0.20317964219509987000</pValParam>
			<zScore>0.8307329914840593</zScore>
			<pValEmpirical>0.224</pValEmpirical>
			<origCount>71.0</origCount>
			<randAvgCount>53.299</randAvgCount>
			<origConc>7.853547923234335E-4</origConc>
			<randAvgConc>5.895580996626285E-4</randAvgConc>
			<image>images/motif-125.jpg</image>
			<motifData>
					asynthetic{1.0,1.0,2.0},{1.0,1.0,1.0},{2.0,1.0,1.0} , single-nonmonotonic{1.0,1.0,1.0},{2.0,1.0,1.0},{1.0,1.0,1.0} , 
			</motifData>
		</motif>
		<motif index="126">
			<pValParam>0.19256226244641761000</pValParam>
			<zScore>0.8689275319267575</zScore>
			<pValEmpirical>0.226</pValEmpirical>
			<origCount>6.0</origCount>
			<randAvgCount>3.593</randAvgCount>
			<origConc>6.63680106188817E-5</origConc>
			<randAvgConc>3.974337702560685E-5</randAvgConc>
			<image>images/motif-126.jpg</image>
			<motifData>
					noninteractive{1.0,2.0,1.0},{2.0,1.0,1.0},{1.0,1.0,1.0} , double-nonmonotonic{1.0,1.0,2.0},{1.0,1.0,2.0},{2.0,2.0,1.0} , 
			</motifData>
		</motif>
		<motif index="127">
			<pValParam>0.19304315108670544000</pValParam>
			<zScore>0.8671703752101458</zScore>
			<pValEmpirical>0.226</pValEmpirical>
			<origCount>6.0</origCount>
			<randAvgCount>3.879</randAvgCount>
			<origConc>6.63680106188817E-5</origConc>
			<randAvgConc>4.290691886510683E-5</randAvgConc>
			<image>images/motif-127.jpg</image>
			<motifData>
					suppressive{1.0,1.0,1.0},{1.0,1.0,1.0},{2.0,1.0,1.0} , synthetic{1.0,2.0,1.0},{2.0,1.0,2.0},{1.0,2.0,1.0} , 
			</motifData>
		</motif>
		<motif index="128">
			<pValParam>0.23399446354397901000</pValParam>
			<zScore>0.7261182330747437</zScore>
			<pValEmpirical>0.237</pValEmpirical>
			<origCount>13.0</origCount>
			<randAvgCount>9.809</randAvgCount>
			<origConc>1.4379735634091034E-4</origConc>
			<randAvgConc>1.0850063602676773E-4</randAvgConc>
			<image>images/motif-128.jpg</image>
			<motifData>
					noninteractive{1.0,2.0,1.0},{2.0,1.0,1.0},{1.0,1.0,1.0} , suppressive{1.0,1.0,2.0},{1.0,1.0,1.0},{1.0,1.0,1.0} , single-nonmonotonic{1.0,1.0,1.0},{1.0,1.0,1.0},{1.0,2.0,1.0} , 
			</motifData>
		</motif>
		<motif index="129">
			<pValParam>0.22418544947409036000</pValParam>
			<zScore>0.7585131315337686</zScore>
			<pValEmpirical>0.244</pValEmpirical>
			<origCount>9.0</origCount>
			<randAvgCount>6.468</randAvgCount>
			<origConc>9.955201592832254E-5</origConc>
			<randAvgConc>7.154471544715416E-5</randAvgConc>
			<image>images/motif-129.jpg</image>
			<motifData>
					suppressive{1.0,1.0,1.0},{1.0,1.0,2.0},{2.0,1.0,1.0} , additive{1.0,2.0,1.0},{2.0,1.0,1.0},{1.0,1.0,1.0} , 
			</motifData>
		</motif>
		<motif index="130">
			<pValParam>0.26594766134923153000</pValParam>
			<zScore>0.625428190147255</zScore>
			<pValEmpirical>0.248</pValEmpirical>
			<origCount>11.0</origCount>
			<randAvgCount>8.25</randAvgCount>
			<origConc>1.2167468613461645E-4</origConc>
			<randAvgConc>9.125601460096174E-5</randAvgConc>
			<image>images/motif-130.jpg</image>
			<motifData>
					additive{1.0,1.0,1.0},{1.0,1.0,2.0},{1.0,2.0,1.0} , asynthetic{1.0,1.0,2.0},{1.0,1.0,1.0},{2.0,1.0,1.0} , single-nonmonotonic{1.0,1.0,1.0},{2.0,1.0,1.0},{1.0,1.0,1.0} , 
			</motifData>
		</motif>
		<motif index="131">
			<pValParam>0.22990879065702086000</pValParam>
			<zScore>0.7395171120257217</zScore>
			<pValEmpirical>0.251</pValEmpirical>
			<origCount>13.0</origCount>
			<randAvgCount>9.746</randAvgCount>
			<origConc>1.4379735634091034E-4</origConc>
			<randAvgConc>1.0780377191526962E-4</randAvgConc>
			<image>images/motif-131.jpg</image>
			<motifData>
					noninteractive{1.0,1.0,1.0},{1.0,1.0,2.0},{1.0,2.0,1.0} , suppressive{1.0,2.0,1.0},{1.0,1.0,1.0},{1.0,1.0,1.0} , epistatic{1.0,1.0,2.0},{1.0,1.0,1.0},{1.0,1.0,1.0}
			</motifData>
		</motif>
		<motif index="132">
			<pValParam>0.23126759526789198000</pValParam>
			<zScore>0.7350463230952637</zScore>
			<pValEmpirical>0.261</pValEmpirical>
			<origCount>6.0</origCount>
			<randAvgCount>3.951</randAvgCount>
			<origConc>6.63680106188817E-5</origConc>
			<randAvgConc>4.370333499253351E-5</randAvgConc>
			<image>images/motif-132.jpg</image>
			<motifData>
					noninteractive{1.0,1.0,2.0},{1.0,1.0,1.0},{2.0,1.0,1.0} , conditional{1.0,1.0,1.0},{1.0,1.0,1.0},{1.0,2.0,1.0} , single-nonmonotonic{1.0,2.0,1.0},{1.0,1.0,1.0},{1.0,1.0,1.0} , 
			</motifData>
		</motif>
		<motif index="133">
			<pValParam>0.22125567192940510000</pValParam>
			<zScore>0.7683436038902769</zScore>
			<pValEmpirical>0.261</pValEmpirical>
			<origCount>24.0</origCount>
			<randAvgCount>19.6</randAvgCount>
			<origConc>2.654720424755268E-4</origConc>
			<randAvgConc>2.1680216802167954E-4</randAvgConc>
			<image>images/motif-133.jpg</image>
			<motifData>
					suppressive{1.0,2.0,1.0},{1.0,1.0,1.0},{1.0,1.0,1.0} , asynthetic{1.0,1.0,1.0},{1.0,1.0,2.0},{1.0,2.0,1.0} , conditional{1.0,1.0,1.0},{1.0,1.0,1.0},{2.0,1.0,1.0} , 
			</motifData>
		</motif>
		<motif index="134">
			<pValParam>0.22844409155207801000</pValParam>
			<zScore>0.7443529169941584</zScore>
			<pValEmpirical>0.263</pValEmpirical>
			<origCount>5.0</origCount>
			<randAvgCount>3.321</randAvgCount>
			<origConc>5.530667551573475E-5</origConc>
			<randAvgConc>3.6734693877550934E-5</randAvgConc>
			<image>images/motif-134.jpg</image>
			<motifData>
					suppressive{1.0,2.0,1.0},{1.0,1.0,1.0},{1.0,1.0,1.0} , asynthetic{1.0,1.0,2.0},{1.0,1.0,1.0},{2.0,1.0,1.0} , single-nonmonotonic{1.0,1.0,1.0},{1.0,1.0,1.0},{1.0,2.0,1.0} , 
			</motifData>
		</motif>
		<motif index="135">
			<pValParam>0.25058214062372119000</pValParam>
			<zScore>0.6729955439480101</zScore>
			<pValEmpirical>0.263</pValEmpirical>
			<origCount>15.0</origCount>
			<randAvgCount>11.218</randAvgCount>
			<origConc>1.6592002654720425E-4</origConc>
			<randAvgConc>1.2408605718710228E-4</randAvgConc>
			<image>images/motif-135.jpg</image>
			<motifData>
					noninteractive{1.0,2.0,1.0},{2.0,1.0,1.0},{1.0,1.0,1.0} , double-nonmonotonic{1.0,1.0,2.0},{1.0,1.0,1.0},{2.0,1.0,1.0} , synthetic{1.0,1.0,1.0},{1.0,1.0,2.0},{1.0,2.0,1.0} , 
			</motifData>
		</motif>
		<motif index="136">
			<pValParam>0.31049181799010128000</pValParam>
			<zScore>0.494704174935298</zScore>
			<pValEmpirical>0.264</pValEmpirical>
			<origCount>5.0</origCount>
			<randAvgCount>3.435</randAvgCount>
			<origConc>5.530667551573475E-5</origConc>
			<randAvgConc>3.799568607930954E-5</randAvgConc>
			<image>images/motif-136.jpg</image>
			<motifData>
					additive{1.0,2.0,1.0},{2.0,1.0,1.0},{1.0,1.0,1.0} , double-nonmonotonic{1.0,1.0,2.0},{1.0,1.0,2.0},{2.0,2.0,1.0} , 
			</motifData>
		</motif>
		<motif index="137">
			<pValParam>0.26300477336165440000</pValParam>
			<zScore>0.6344265116031681</zScore>
			<pValEmpirical>0.264</pValEmpirical>
			<origCount>36.0</origCount>
			<randAvgCount>29.446</randAvgCount>
			<origConc>3.9820806371329017E-4</origConc>
			<randAvgConc>3.257120734472627E-4</randAvgConc>
			<image>images/motif-137.jpg</image>
			<motifData>
					suppressive{1.0,2.0,1.0},{1.0,1.0,1.0},{1.0,1.0,1.0} , additive{1.0,1.0,2.0},{1.0,1.0,1.0},{2.0,1.0,1.0} , epistatic{1.0,1.0,1.0},{1.0,1.0,1.0},{1.0,2.0,1.0}
			</motifData>
		</motif>
		<motif index="138">
			<pValParam>0.26523046768215819000</pValParam>
			<zScore>0.6276164319140828</zScore>
			<pValEmpirical>0.265</pValEmpirical>
			<origCount>39.0</origCount>
			<randAvgCount>31.18</randAvgCount>
			<origConc>4.3139206902273106E-4</origConc>
			<randAvgConc>3.4489242851611904E-4</randAvgConc>
			<image>images/motif-138.jpg</image>
			<motifData>
					noninteractive{1.0,1.0,2.0},{1.0,1.0,1.0},{2.0,1.0,1.0} , conditional{1.0,2.0,1.0},{1.0,1.0,1.0},{1.0,2.0,1.0} , 
			</motifData>
		</motif>
		<motif index="139">
			<pValParam>0.10158783405173288000</pValParam>
			<zScore>0.6819512399582347</zScore>
			<pValEmpirical>0.267</pValEmpirical>
			<origCount>3.0</origCount>
			<randAvgCount>1.755</randAvgCount>
			<origConc>3.318400530944085E-5</origConc>
			<randAvgConc>1.941264310602285E-5</randAvgConc>
			<image>images/motif-139.jpg</image>
			<motifData>
					suppressive{1.0,1.0,1.0},{2.0,1.0,1.0},{1.0,1.0,1.0} , asynthetic{1.0,1.0,2.0},{1.0,1.0,1.0},{2.0,1.0,1.0} , single-nonmonotonic{1.0,1.0,1.0},{1.0,1.0,2.0},{1.0,1.0,1.0} , 
			</motifData>
		</motif>
		<motif index="140">
			<pValParam>0.26846546490828416000</pValParam>
			<zScore>0.6177696100242502</zScore>
			<pValEmpirical>0.269</pValEmpirical>
			<origCount>26.0</origCount>
			<randAvgCount>20.991</randAvgCount>
			<origConc>2.875947126818207E-4</origConc>
			<randAvgConc>2.3218848515015698E-4</randAvgConc>
			<image>images/motif-140.jpg</image>
			<motifData>
					suppressive{1.0,1.0,1.0},{1.0,1.0,1.0},{2.0,1.0,1.0} , conditional{1.0,1.0,1.0},{2.0,1.0,2.0},{1.0,1.0,1.0} , 
			</motifData>
		</motif>
		<motif index="141">
			<pValParam>0.26891822528938336000</pValParam>
			<zScore>0.6163962616075063</zScore>
			<pValEmpirical>0.271</pValEmpirical>
			<origCount>1122.0</origCount>
			<randAvgCount>1085.405</randAvgCount>
			<origConc>0.012410817985730878</origConc>
			<randAvgConc>0.012006028427631226</randAvgConc>
			<image>images/motif-141.jpg</image>
			<motifData>
					conditional{1.0,1.0,1.0},{1.0,1.0,2.0},{1.0,1.0,1.0} , epistatic{1.0,2.0,1.0},{1.0,1.0,1.0},{1.0,1.0,1.0}
			</motifData>
		</motif>
		<motif index="142">
			<pValParam>0.14401269425925189000</pValParam>
			<zScore>0.6860058883903682</zScore>
			<pValEmpirical>0.292</pValEmpirical>
			<origCount>4.0</origCount>
			<randAvgCount>2.746</randAvgCount>
			<origConc>4.42453404125878E-5</origConc>
			<randAvgConc>3.0374426193241466E-5</randAvgConc>
			<image>images/motif-142.jpg</image>
			<motifData>
					suppressive{1.0,2.0,1.0},{1.0,1.0,1.0},{1.0,1.0,1.0} , conditional{1.0,1.0,1.0},{1.0,1.0,2.0},{1.0,1.0,1.0} , epistatic{1.0,1.0,1.0},{1.0,1.0,1.0},{2.0,1.0,1.0}
			</motifData>
		</motif>
		<motif index="143">
			<pValParam>0.12977652393970163000</pValParam>
			<zScore>0.6054646012865128</zScore>
			<pValEmpirical>0.299</pValEmpirical>
			<origCount>3.0</origCount>
			<randAvgCount>1.926</randAvgCount>
			<origConc>3.318400530944085E-5</origConc>
			<randAvgConc>2.1304131408660918E-5</randAvgConc>
			<image>images/motif-143.jpg</image>
			<motifData>
					asynthetic{1.0,1.0,1.0},{1.0,1.0,2.0},{1.0,2.0,1.0} , double-nonmonotonic{1.0,1.0,2.0},{1.0,1.0,1.0},{2.0,1.0,1.0} , synthetic{1.0,2.0,1.0},{2.0,1.0,1.0},{1.0,1.0,1.0} , 
			</motifData>
		</motif>
		<motif index="144">
			<pValParam>0.26722544044371987000</pValParam>
			<zScore>0.6215369280838665</zScore>
			<pValEmpirical>0.3</pValEmpirical>
			<origCount>32.0</origCount>
			<randAvgCount>26.394</randAvgCount>
			<origConc>3.539627233007024E-4</origConc>
			<randAvgConc>2.9195287871245924E-4</randAvgConc>
			<image>images/motif-144.jpg</image>
			<motifData>
					additive{1.0,1.0,1.0},{1.0,1.0,2.0},{1.0,2.0,1.0} , asynthetic{1.0,1.0,2.0},{1.0,1.0,1.0},{2.0,1.0,1.0} , conditional{1.0,1.0,1.0},{2.0,1.0,1.0},{1.0,1.0,1.0} , 
			</motifData>
		</motif>
		<motif index="145">
			<pValParam>0.29111067218587627000</pValParam>
			<zScore>0.5504182066687066</zScore>
			<pValEmpirical>0.301</pValEmpirical>
			<origCount>11.0</origCount>
			<randAvgCount>8.471</randAvgCount>
			<origConc>1.2167468613461645E-4</origConc>
			<randAvgConc>9.370056965875729E-5</randAvgConc>
			<image>images/motif-145.jpg</image>
			<motifData>
					noninteractive{1.0,2.0,1.0},{2.0,1.0,1.0},{1.0,1.0,1.0} , double-nonmonotonic{1.0,1.0,2.0},{1.0,1.0,1.0},{2.0,1.0,1.0} , single-nonmonotonic{1.0,1.0,1.0},{1.0,1.0,1.0},{1.0,2.0,1.0} , 
			</motifData>
		</motif>
		<motif index="146">
			<pValParam>0.30883612243337488000</pValParam>
			<zScore>0.4994018512710486</zScore>
			<pValEmpirical>0.308</pValEmpirical>
			<origCount>35.0</origCount>
			<randAvgCount>28.733</randAvgCount>
			<origConc>3.8714672861014324E-4</origConc>
			<randAvgConc>3.178253415187195E-4</randAvgConc>
			<image>images/motif-146.jpg</image>
			<motifData>
					noninteractive{1.0,2.0,1.0},{2.0,1.0,1.0},{1.0,1.0,1.0} , suppressive{1.0,1.0,1.0},{1.0,1.0,2.0},{2.0,1.0,1.0} , 
			</motifData>
		</motif>
		<motif index="147">
			<pValParam>0.14215547407426987000</pValParam>
			<zScore>0.5461052989517559</zScore>
			<pValEmpirical>0.308</pValEmpirical>
			<origCount>3.0</origCount>
			<randAvgCount>1.996</randAvgCount>
			<origConc>3.318400530944085E-5</origConc>
			<randAvgConc>2.207842486588123E-5</randAvgConc>
			<image>images/motif-147.jpg</image>
			<motifData>
					additive{1.0,1.0,2.0},{1.0,1.0,1.0},{2.0,1.0,1.0} , single-nonmonotonic{1.0,1.0,1.0},{1.0,1.0,1.0},{1.0,2.0,1.0} , synthetic{1.0,2.0,1.0},{2.0,1.0,1.0},{1.0,1.0,1.0} , 
			</motifData>
		</motif>
		<motif index="148">
			<pValParam>0.06425314730778963800</pValParam>
			<zScore>0.8214275179712941</zScore>
			<pValEmpirical>0.311</pValEmpirical>
			<origCount>1.0</origCount>
			<randAvgCount>0.41</randAvgCount>
			<origConc>1.106133510314695E-5</origConc>
			<randAvgConc>4.535147392290241E-6</randAvgConc>
			<image>images/motif-148.jpg</image>
			<motifData>
					suppressive{1.0,1.0,1.0},{1.0,1.0,2.0},{1.0,1.0,1.0} , single-nonmonotonic{1.0,2.0,1.0},{1.0,1.0,1.0},{2.0,1.0,1.0} , 
			</motifData>
		</motif>
		<motif index="149">
			<pValParam>0.32201068575075520000</pValParam>
			<zScore>0.4623148137590953</zScore>
			<pValEmpirical>0.312</pValEmpirical>
			<origCount>25.0</origCount>
			<randAvgCount>20.431</randAvgCount>
			<origConc>2.7653337757867376E-4</origConc>
			<randAvgConc>2.259941374923948E-4</randAvgConc>
			<image>images/motif-149.jpg</image>
			<motifData>
					noninteractive{1.0,1.0,2.0},{1.0,1.0,1.0},{2.0,1.0,1.0} , asynthetic{1.0,2.0,1.0},{2.0,1.0,1.0},{1.0,1.0,1.0} , single-nonmonotonic{1.0,1.0,1.0},{1.0,1.0,2.0},{1.0,1.0,1.0} , 
			</motifData>
		</motif>
		<motif index="150">
			<pValParam>0.29922369014745953000</pValParam>
			<zScore>0.5268980852443318</zScore>
			<pValEmpirical>0.312</pValEmpirical>
			<origCount>11.0</origCount>
			<randAvgCount>9.03</randAvgCount>
			<origConc>1.2167468613461645E-4</origConc>
			<randAvgConc>9.988385598141612E-5</randAvgConc>
			<image>images/motif-150.jpg</image>
			<motifData>
					asynthetic{1.0,1.0,1.0},{1.0,1.0,2.0},{1.0,2.0,1.0} , single-nonmonotonic{1.0,2.0,1.0},{1.0,1.0,1.0},{1.0,1.0,1.0} , epistatic{1.0,1.0,1.0},{1.0,1.0,1.0},{2.0,1.0,1.0}
			</motifData>
		</motif>
		<motif index="151">
			<pValParam>0.29869844174583771000</pValParam>
			<zScore>0.5284118890391836</zScore>
			<pValEmpirical>0.312</pValEmpirical>
			<origCount>41.0</origCount>
			<randAvgCount>36.076</randAvgCount>
			<origConc>4.5351473922902497E-4</origConc>
			<randAvgConc>3.990487251811262E-4</randAvgConc>
			<image>images/motif-151.jpg</image>
			<motifData>
					noninteractive{1.0,2.0,1.0},{2.0,1.0,1.0},{1.0,1.0,1.0} , asynthetic{1.0,1.0,1.0},{1.0,1.0,2.0},{1.0,2.0,1.0} , conditional{1.0,1.0,1.0},{1.0,1.0,1.0},{2.0,1.0,1.0} , 
			</motifData>
		</motif>
		<motif index="152">
			<pValParam>0.27187871618023629000</pValParam>
			<zScore>0.6074446635509853</zScore>
			<pValEmpirical>0.317</pValEmpirical>
			<origCount>5.0</origCount>
			<randAvgCount>3.573</randAvgCount>
			<origConc>5.530667551573475E-5</origConc>
			<randAvgConc>3.952215032354383E-5</randAvgConc>
			<image>images/motif-152.jpg</image>
			<motifData>
					additive{1.0,1.0,2.0},{1.0,1.0,1.0},{2.0,1.0,1.0} , conditional{1.0,1.0,1.0},{2.0,1.0,1.0},{1.0,1.0,1.0} , synthetic{1.0,1.0,1.0},{1.0,1.0,2.0},{1.0,2.0,1.0} , 
			</motifData>
		</motif>
		<motif index="153">
			<pValParam>0.32798375400616542000</pValParam>
			<zScore>0.445710387623249</zScore>
			<pValEmpirical>0.319</pValEmpirical>
			<origCount>589.0</origCount>
			<randAvgCount>565.481</randAvgCount>
			<origConc>0.006515126375753554</origConc>
			<randAvgConc>0.0062549748354626435</randAvgConc>
			<image>images/motif-153.jpg</image>
			<motifData>
					noninteractive{1.0,2.0,1.0},{2.0,1.0,1.0},{1.0,1.0,1.0} , suppressive{1.0,1.0,1.0},{1.0,1.0,1.0},{1.0,2.0,1.0} , 
			</motifData>
		</motif>
		<motif index="154">
			<pValParam>0.30865886293030054000</pValParam>
			<zScore>0.49990543783640873</zScore>
			<pValEmpirical>0.323</pValEmpirical>
			<origCount>19.0</origCount>
			<randAvgCount>15.468</randAvgCount>
			<origConc>2.1016536695979204E-4</origConc>
			<randAvgConc>1.710967313754757E-4</randAvgConc>
			<image>images/motif-154.jpg</image>
			<motifData>
					suppressive{1.0,1.0,1.0},{2.0,1.0,1.0},{2.0,2.0,1.0} , 
			</motifData>
		</motif>
		<motif index="155">
			<pValParam>0.30396447007725946000</pValParam>
			<zScore>0.5132887034221155</zScore>
			<pValEmpirical>0.326</pValEmpirical>
			<origCount>11.0</origCount>
			<randAvgCount>8.938</randAvgCount>
			<origConc>1.2167468613461645E-4</origConc>
			<randAvgConc>9.886621315192688E-5</randAvgConc>
			<image>images/motif-155.jpg</image>
			<motifData>
					suppressive{1.0,2.0,1.0},{1.0,1.0,1.0},{1.0,1.0,1.0} , asynthetic{1.0,1.0,2.0},{1.0,1.0,1.0},{2.0,1.0,1.0} , epistatic{1.0,1.0,1.0},{1.0,1.0,2.0},{1.0,1.0,1.0}
			</motifData>
		</motif>
		<motif index="156">
			<pValParam>0.15008504321327465000</pValParam>
			<zScore>0.41085189813496364</zScore>
			<pValEmpirical>0.329</pValEmpirical>
			<origCount>2.0</origCount>
			<randAvgCount>1.331</randAvgCount>
			<origConc>2.21226702062939E-5</origConc>
			<randAvgConc>1.4722637022288528E-5</randAvgConc>
			<image>images/motif-156.jpg</image>
			<motifData>
					noninteractive{1.0,1.0,2.0},{1.0,1.0,1.0},{2.0,1.0,1.0} , suppressive{1.0,1.0,1.0},{2.0,1.0,1.0},{1.0,1.0,1.0} , single-nonmonotonic{1.0,1.0,1.0},{1.0,1.0,2.0},{1.0,1.0,1.0} , 
			</motifData>
		</motif>
		<motif index="157">
			<pValParam>0.33780381783528901000</pValParam>
			<zScore>0.41867375385360545</zScore>
			<pValEmpirical>0.334</pValEmpirical>
			<origCount>807.0</origCount>
			<randAvgCount>784.919</randAvgCount>
			<origConc>0.008926497428239588</origConc>
			<randAvgConc>0.008682252087826999</randAvgConc>
			<image>images/motif-157.jpg</image>
			<motifData>
					asynthetic{1.0,2.0,1.0},{2.0,1.0,1.0},{1.0,1.0,1.0} , epistatic{1.0,1.0,1.0},{1.0,1.0,2.0},{1.0,1.0,1.0}
			</motifData>
		</motif>
		<motif index="158">
			<pValParam>0.33024096871998176000</pValParam>
			<zScore>0.439467665689796</zScore>
			<pValEmpirical>0.335</pValEmpirical>
			<origCount>46.0</origCount>
			<randAvgCount>41.298</randAvgCount>
			<origConc>5.088214147447597E-4</origConc>
			<randAvgConc>4.568110170897606E-4</randAvgConc>
			<image>images/motif-158.jpg</image>
			<motifData>
					noninteractive{1.0,1.0,2.0},{1.0,1.0,1.0},{2.0,1.0,1.0} , suppressive{1.0,2.0,1.0},{1.0,1.0,1.0},{1.0,2.0,1.0} , 
			</motifData>
		</motif>
		<motif index="159">
			<pValParam>0.34131710847280028000</pValParam>
			<zScore>0.4090757459033688</zScore>
			<pValEmpirical>0.335</pValEmpirical>
			<origCount>38.0</origCount>
			<randAvgCount>33.363</randAvgCount>
			<origConc>4.203307339195841E-4</origConc>
			<randAvgConc>3.6903932304628866E-4</randAvgConc>
			<image>images/motif-159.jpg</image>
			<motifData>
					additive{1.0,2.0,1.0},{2.0,1.0,1.0},{1.0,1.0,1.0} , conditional{1.0,1.0,1.0},{1.0,1.0,1.0},{2.0,1.0,1.0} , epistatic{1.0,1.0,1.0},{1.0,1.0,2.0},{1.0,1.0,1.0}
			</motifData>
		</motif>
		<motif index="160">
			<pValParam>0.08007432158659844000</pValParam>
			<zScore>0.7055423263233856</zScore>
			<pValEmpirical>0.341</pValEmpirical>
			<origCount>1.0</origCount>
			<randAvgCount>0.466</randAvgCount>
			<origConc>1.106133510314695E-5</origConc>
			<randAvgConc>5.154582158066474E-6</randAvgConc>
			<image>images/motif-160.jpg</image>
			<motifData>
					conditional{1.0,1.0,1.0},{1.0,1.0,1.0},{1.0,2.0,1.0} , single-nonmonotonic{1.0,2.0,1.0},{1.0,1.0,1.0},{2.0,1.0,1.0} , 
			</motifData>
		</motif>
		<motif index="161">
			<pValParam>0.34519563764147665000</pValParam>
			<zScore>0.3985234422282942</zScore>
			<pValEmpirical>0.343</pValEmpirical>
			<origCount>20.0</origCount>
			<randAvgCount>17.621</randAvgCount>
			<origConc>2.21226702062939E-4</origConc>
			<randAvgConc>1.9491178585255033E-4</randAvgConc>
			<image>images/motif-161.jpg</image>
			<motifData>
					noninteractive{1.0,2.0,1.0},{2.0,1.0,1.0},{1.0,1.0,1.0} , double-nonmonotonic{1.0,1.0,2.0},{1.0,1.0,1.0},{2.0,1.0,1.0} , epistatic{1.0,1.0,1.0},{1.0,1.0,1.0},{1.0,2.0,1.0}
			</motifData>
		</motif>
		<motif index="162">
			<pValParam>0.29700572120833701000</pValParam>
			<zScore>0.5332986968213191</zScore>
			<pValEmpirical>0.347</pValEmpirical>
			<origCount>5.0</origCount>
			<randAvgCount>3.695</randAvgCount>
			<origConc>5.530667551573475E-5</origConc>
			<randAvgConc>4.0871633206127874E-5</randAvgConc>
			<image>images/motif-162.jpg</image>
			<motifData>
					suppressive{1.0,2.0,1.0},{1.0,1.0,1.0},{2.0,1.0,1.0} , synthetic{1.0,1.0,1.0},{1.0,1.0,2.0},{1.0,2.0,1.0} , 
			</motifData>
		</motif>
		<motif index="163">
			<pValParam>0.33335246779224237000</pValParam>
			<zScore>0.43089017380986616</zScore>
			<pValEmpirical>0.35</pValEmpirical>
			<origCount>6.0</origCount>
			<randAvgCount>4.775</randAvgCount>
			<origConc>6.63680106188817E-5</origConc>
			<randAvgConc>5.281787511752651E-5</randAvgConc>
			<image>images/motif-163.jpg</image>
			<motifData>
					suppressive{1.0,1.0,1.0},{2.0,1.0,1.0},{1.0,1.0,1.0} , conditional{1.0,1.0,1.0},{1.0,1.0,2.0},{1.0,1.0,1.0} , synthetic{1.0,1.0,2.0},{1.0,1.0,1.0},{2.0,1.0,1.0} , 
			</motifData>
		</motif>
		<motif index="164">
			<pValParam>0.16154620309328060000</pValParam>
			<zScore>0.47816450002103916</zScore>
			<pValEmpirical>0.351</pValEmpirical>
			<origCount>3.0</origCount>
			<randAvgCount>2.101</randAvgCount>
			<origConc>3.318400530944085E-5</origConc>
			<randAvgConc>2.3239865051711722E-5</randAvgConc>
			<image>images/motif-164.jpg</image>
			<motifData>
					double-nonmonotonic{1.0,1.0,1.0},{1.0,1.0,2.0},{1.0,2.0,1.0} , conditional{1.0,1.0,2.0},{2.0,1.0,1.0},{1.0,1.0,1.0} , 
			</motifData>
		</motif>
		<motif index="165">
			<pValParam>0.33615389452749411000</pValParam>
			<zScore>0.4231944792308458</zScore>
			<pValEmpirical>0.357</pValEmpirical>
			<origCount>26.0</origCount>
			<randAvgCount>23.2</randAvgCount>
			<origConc>2.875947126818207E-4</origConc>
			<randAvgConc>2.5662297439300874E-4</randAvgConc>
			<image>images/motif-165.jpg</image>
			<motifData>
					noninteractive{1.0,1.0,1.0},{1.0,1.0,2.0},{1.0,2.0,1.0} , suppressive{1.0,1.0,1.0},{1.0,1.0,1.0},{2.0,1.0,1.0} , synthetic{1.0,2.0,1.0},{2.0,1.0,1.0},{1.0,1.0,1.0} , 
			</motifData>
		</motif>
		<motif index="166">
			<pValParam>0.32464123135854761000</pValParam>
			<zScore>0.4549867822588156</zScore>
			<pValEmpirical>0.36</pValEmpirical>
			<origCount>6.0</origCount>
			<randAvgCount>4.765</randAvgCount>
			<origConc>6.63680106188817E-5</origConc>
			<randAvgConc>5.270726176649502E-5</randAvgConc>
			<image>images/motif-166.jpg</image>
			<motifData>
					asynthetic{1.0,2.0,1.0},{2.0,1.0,1.0},{1.0,1.0,1.0} , conditional{1.0,1.0,1.0},{1.0,1.0,1.0},{2.0,2.0,1.0} , 
			</motifData>
		</motif>
		<motif index="167">
			<pValParam>0.17809735282766970000</pValParam>
			<zScore>0.4583624654354647</zScore>
			<pValEmpirical>0.362</pValEmpirical>
			<origCount>3.0</origCount>
			<randAvgCount>2.187</randAvgCount>
			<origConc>3.318400530944085E-5</origConc>
			<randAvgConc>2.419113987058231E-5</randAvgConc>
			<image>images/motif-167.jpg</image>
			<motifData>
					suppressive{1.0,2.0,1.0},{1.0,1.0,2.0},{1.0,1.0,1.0} , epistatic{1.0,1.0,2.0},{1.0,1.0,1.0},{1.0,1.0,1.0}
			</motifData>
		</motif>
		<motif index="168">
			<pValParam>0.35774090596311403000</pValParam>
			<zScore>0.3646862219100089</zScore>
			<pValEmpirical>0.365</pValEmpirical>
			<origCount>22.0</origCount>
			<randAvgCount>19.216</randAvgCount>
			<origConc>2.433493722692329E-4</origConc>
			<randAvgConc>2.1255461534207056E-4</randAvgConc>
			<image>images/motif-168.jpg</image>
			<motifData>
					suppressive{1.0,2.0,1.0},{1.0,1.0,1.0},{1.0,2.0,1.0} , conditional{1.0,1.0,1.0},{1.0,1.0,1.0},{2.0,1.0,1.0} , 
			</motifData>
		</motif>
		<motif index="169">
			<pValParam>0.36389216200659757000</pValParam>
			<zScore>0.34824854845777947</zScore>
			<pValEmpirical>0.369</pValEmpirical>
			<origCount>77.0</origCount>
			<randAvgCount>71.777</randAvgCount>
			<origConc>8.517228029423151E-4</origConc>
			<randAvgConc>7.939494496985786E-4</randAvgConc>
			<image>images/motif-169.jpg</image>
			<motifData>
					noninteractive{1.0,2.0,2.0},{2.0,1.0,1.0},{2.0,1.0,1.0} , asynthetic{1.0,1.0,1.0},{1.0,1.0,2.0},{1.0,2.0,1.0} , 
			</motifData>
		</motif>
		<motif index="170">
			<pValParam>0.37964628915365495000</pValParam>
			<zScore>0.3065632110424261</zScore>
			<pValEmpirical>0.369</pValEmpirical>
			<origCount>27.0</origCount>
			<randAvgCount>24.709</randAvgCount>
			<origConc>2.9865604778496767E-4</origConc>
			<randAvgConc>2.733145290636572E-4</randAvgConc>
			<image>images/motif-170.jpg</image>
			<motifData>
					noninteractive{1.0,2.0,1.0},{2.0,1.0,1.0},{1.0,1.0,1.0} , double-nonmonotonic{1.0,1.0,2.0},{1.0,1.0,1.0},{2.0,1.0,1.0} , conditional{1.0,1.0,1.0},{1.0,1.0,1.0},{1.0,2.0,1.0} , 
			</motifData>
		</motif>
		<motif index="171">
			<pValParam>0.37946732540051298000</pValParam>
			<zScore>0.3070336365659756</zScore>
			<pValEmpirical>0.373</pValEmpirical>
			<origCount>55.0</origCount>
			<randAvgCount>51.435</randAvgCount>
			<origConc>6.083734306730822E-4</origConc>
			<randAvgConc>5.689397710303661E-4</randAvgConc>
			<image>images/motif-171.jpg</image>
			<motifData>
					noninteractive{1.0,2.0,1.0},{2.0,1.0,1.0},{1.0,1.0,1.0} , suppressive{1.0,1.0,2.0},{1.0,1.0,1.0},{1.0,1.0,1.0} , epistatic{1.0,1.0,1.0},{1.0,1.0,2.0},{1.0,1.0,1.0}
			</motifData>
		</motif>
		<motif index="172">
			<pValParam>0.37336444889649401000</pValParam>
			<zScore>0.32311715934475693</zScore>
			<pValEmpirical>0.38</pValEmpirical>
			<origCount>14.0</origCount>
			<randAvgCount>12.368</randAvgCount>
			<origConc>1.548586914440573E-4</origConc>
			<randAvgConc>1.368065925557208E-4</randAvgConc>
			<image>images/motif-172.jpg</image>
			<motifData>
					additive{1.0,1.0,1.0},{1.0,1.0,2.0},{1.0,2.0,1.0} , conditional{1.0,2.0,1.0},{1.0,1.0,1.0},{2.0,1.0,1.0} , 
			</motifData>
		</motif>
		<motif index="173">
			<pValParam>0.34847000371752079000</pValParam>
			<zScore>0.3896493129326214</zScore>
			<pValEmpirical>0.387</pValEmpirical>
			<origCount>4.0</origCount>
			<randAvgCount>3.131</randAvgCount>
			<origConc>4.42453404125878E-5</origConc>
			<randAvgConc>3.463304020795303E-5</randAvgConc>
			<image>images/motif-173.jpg</image>
			<motifData>
					synthetic{1.0,2.0,1.0},{2.0,1.0,1.0},{1.0,1.0,1.0} , epistatic{1.0,1.0,2.0},{1.0,1.0,2.0},{1.0,1.0,1.0}
			</motifData>
		</motif>
		<motif index="174">
			<pValParam>0.36889876601678107000</pValParam>
			<zScore>0.3349389170853024</zScore>
			<pValEmpirical>0.391</pValEmpirical>
			<origCount>5.0</origCount>
			<randAvgCount>4.069</randAvgCount>
			<origConc>5.530667551573475E-5</origConc>
			<randAvgConc>4.500857253470469E-5</randAvgConc>
			<image>images/motif-174.jpg</image>
			<motifData>
					suppressive{1.0,2.0,1.0},{1.0,1.0,1.0},{1.0,1.0,1.0} , asynthetic{1.0,1.0,2.0},{1.0,1.0,1.0},{2.0,1.0,1.0} , conditional{1.0,1.0,1.0},{1.0,1.0,1.0},{1.0,2.0,1.0} , 
			</motifData>
		</motif>
		<motif index="175">
			<pValParam>0.39592163811122505000</pValParam>
			<zScore>0.26404983606981947</zScore>
			<pValEmpirical>0.394</pValEmpirical>
			<origCount>387.0</origCount>
			<randAvgCount>372.941</randAvgCount>
			<origConc>0.004280736684917869</origConc>
			<randAvgConc>0.004125225374702725</randAvgConc>
			<image>images/motif-175.jpg</image>
			<motifData>
					asynthetic{1.0,2.0,1.0},{2.0,1.0,1.0},{1.0,1.0,1.0} , conditional{1.0,1.0,1.0},{1.0,1.0,2.0},{1.0,1.0,1.0} , 
			</motifData>
		</motif>
		<motif index="176">
			<pValParam>0.12058599872982023000</pValParam>
			<zScore>0.45662574631048647</zScore>
			<pValEmpirical>0.403</pValEmpirical>
			<origCount>1.0</origCount>
			<randAvgCount>0.596</randAvgCount>
			<origConc>1.106133510314695E-5</origConc>
			<randAvgConc>6.592555721475579E-6</randAvgConc>
			<image>images/motif-176.jpg</image>
			<motifData>
					conditional{1.0,1.0,2.0},{2.0,1.0,1.0},{1.0,1.0,1.0} , single-nonmonotonic{1.0,1.0,1.0},{1.0,1.0,1.0},{1.0,2.0,1.0} , 
			</motifData>
		</motif>
		<motif index="177">
			<pValParam>0.10891386039584883000</pValParam>
			<zScore>0.5489716413565487</zScore>
			<pValEmpirical>0.406</pValEmpirical>
			<origCount>1.0</origCount>
			<randAvgCount>0.56</randAvgCount>
			<origConc>1.106133510314695E-5</origConc>
			<randAvgConc>6.194347657762293E-6</randAvgConc>
			<image>images/motif-177.jpg</image>
			<motifData>
					suppressive{1.0,1.0,1.0},{1.0,1.0,1.0},{1.0,2.0,1.0} , double-nonmonotonic{1.0,1.0,2.0},{1.0,1.0,1.0},{2.0,1.0,1.0} , single-nonmonotonic{1.0,1.0,1.0},{2.0,1.0,1.0},{1.0,1.0,1.0} , 
			</motifData>
		</motif>
		<motif index="178">
			<pValParam>0.39372484229952842000</pValParam>
			<zScore>0.26975871814344826</zScore>
			<pValEmpirical>0.407</pValEmpirical>
			<origCount>15.0</origCount>
			<randAvgCount>13.601</randAvgCount>
			<origConc>1.6592002654720425E-4</origConc>
			<randAvgConc>1.5044521873790079E-4</randAvgConc>
			<image>images/motif-178.jpg</image>
			<motifData>
					suppressive{1.0,1.0,1.0},{2.0,1.0,1.0},{1.0,1.0,1.0} , epistatic{1.0,1.0,1.0},{1.0,1.0,2.0},{2.0,1.0,1.0}
			</motifData>
		</motif>
		<motif index="179">
			<pValParam>0.46567977940145944000</pValParam>
			<zScore>0.0861775236703275</zScore>
			<pValEmpirical>0.42</pValEmpirical>
			<origCount>28.0</origCount>
			<randAvgCount>27.189</randAvgCount>
			<origConc>3.097173828881146E-4</origConc>
			<randAvgConc>3.0074664011946054E-4</randAvgConc>
			<image>images/motif-179.jpg</image>
			<motifData>
					additive{1.0,2.0,1.0},{2.0,1.0,1.0},{1.0,1.0,1.0} , conditional{1.0,1.0,1.0},{1.0,1.0,2.0},{1.0,1.0,1.0} , synthetic{1.0,1.0,2.0},{1.0,1.0,1.0},{2.0,1.0,1.0} , 
			</motifData>
		</motif>
		<motif index="180">
			<pValParam>0.39209409851547439000</pValParam>
			<zScore>0.2740022598903087</zScore>
			<pValEmpirical>0.42</pValEmpirical>
			<origCount>4.0</origCount>
			<randAvgCount>3.361</randAvgCount>
			<origConc>4.42453404125878E-5</origConc>
			<randAvgConc>3.717714728167674E-5</randAvgConc>
			<image>images/motif-180.jpg</image>
			<motifData>
					suppressive{1.0,1.0,2.0},{1.0,1.0,2.0},{1.0,1.0,1.0} , additive{1.0,2.0,1.0},{2.0,1.0,1.0},{1.0,1.0,1.0} , 
			</motifData>
		</motif>
		<motif index="181">
			<pValParam>0.40010937698314941000</pValParam>
			<zScore>0.25319063143355425</zScore>
			<pValEmpirical>0.428</pValEmpirical>
			<origCount>4.0</origCount>
			<randAvgCount>3.42</randAvgCount>
			<origConc>4.42453404125878E-5</origConc>
			<randAvgConc>3.7829766052762484E-5</randAvgConc>
			<image>images/motif-181.jpg</image>
			<motifData>
					suppressive{1.0,2.0,1.0},{1.0,1.0,1.0},{1.0,1.0,1.0} , additive{1.0,1.0,2.0},{1.0,1.0,1.0},{2.0,1.0,1.0} , synthetic{1.0,1.0,1.0},{1.0,1.0,2.0},{1.0,2.0,1.0} , 
			</motifData>
		</motif>
		<motif index="182">
			<pValParam>0.13591573756739306000</pValParam>
			<zScore>0.39064816008528985</zScore>
			<pValEmpirical>0.429</pValEmpirical>
			<origCount>1.0</origCount>
			<randAvgCount>0.642</randAvgCount>
			<origConc>1.106133510314695E-5</origConc>
			<randAvgConc>7.101377136220349E-6</randAvgConc>
			<image>images/motif-182.jpg</image>
			<motifData>
					suppressive{1.0,2.0,1.0},{1.0,1.0,1.0},{2.0,1.0,1.0} , single-nonmonotonic{1.0,1.0,1.0},{1.0,1.0,2.0},{1.0,1.0,1.0} , 
			</motifData>
		</motif>
		<motif index="183">
			<pValParam>0.41529047334796820000</pValParam>
			<zScore>0.21406360076956157</zScore>
			<pValEmpirical>0.435</pValEmpirical>
			<origCount>5.0</origCount>
			<randAvgCount>4.455</randAvgCount>
			<origConc>5.530667551573475E-5</origConc>
			<randAvgConc>4.927824788451937E-5</randAvgConc>
			<image>images/motif-183.jpg</image>
			<motifData>
					synthetic{1.0,2.0,2.0},{2.0,1.0,1.0},{2.0,1.0,1.0} , epistatic{1.0,1.0,1.0},{1.0,1.0,2.0},{1.0,1.0,1.0}
			</motifData>
		</motif>
		<motif index="184">
			<pValParam>0.20482522983478191000</pValParam>
			<zScore>0.304944594281416</zScore>
			<pValEmpirical>0.435</pValEmpirical>
			<origCount>2.0</origCount>
			<randAvgCount>1.554</randAvgCount>
			<origConc>2.21226702062939E-5</origConc>
			<randAvgConc>1.71893147502903E-5</randAvgConc>
			<image>images/motif-184.jpg</image>
			<motifData>
					suppressive{1.0,1.0,2.0},{2.0,1.0,1.0},{1.0,1.0,1.0} , epistatic{1.0,1.0,1.0},{1.0,1.0,1.0},{1.0,2.0,1.0}
			</motifData>
		</motif>
		<motif index="185">
			<pValParam>0.47856008897045987000</pValParam>
			<zScore>0.053794686914095655</zScore>
			<pValEmpirical>0.462</pValEmpirical>
			<origCount>10.0</origCount>
			<randAvgCount>9.645</randAvgCount>
			<origConc>1.106133510314695E-4</origConc>
			<randAvgConc>1.0668657706985181E-4</randAvgConc>
			<image>images/motif-185.jpg</image>
			<motifData>
					conditional{1.0,1.0,1.0},{1.0,1.0,1.0},{2.0,1.0,1.0} , single-nonmonotonic{1.0,1.0,1.0},{2.0,1.0,1.0},{1.0,1.0,1.0} , epistatic{1.0,1.0,1.0},{1.0,1.0,1.0},{1.0,2.0,1.0}
			</motifData>
		</motif>
		<motif index="186">
			<pValParam>0.48731820554887784000</pValParam>
			<zScore>0.031809809103349185</zScore>
			<pValEmpirical>0.464</pValEmpirical>
			<origCount>32.0</origCount>
			<randAvgCount>31.584</randAvgCount>
			<origConc>3.539627233007024E-4</origConc>
			<randAvgConc>3.493612078977912E-4</randAvgConc>
			<image>images/motif-186.jpg</image>
			<motifData>
					noninteractive{1.0,2.0,1.0},{2.0,1.0,1.0},{1.0,1.0,1.0} , suppressive{1.0,1.0,1.0},{1.0,1.0,2.0},{1.0,1.0,1.0} , conditional{1.0,1.0,2.0},{1.0,1.0,1.0},{1.0,1.0,1.0} , 
			</motifData>
		</motif>
		<motif index="187">
			<pValParam>0.45429216171247644000</pValParam>
			<zScore>0.1148818365404052</zScore>
			<pValEmpirical>0.467</pValEmpirical>
			<origCount>718.0</origCount>
			<randAvgCount>713.825</randAvgCount>
			<origConc>0.00794203860405951</origConc>
			<randAvgConc>0.007895857530003866</randAvgConc>
			<image>images/motif-187.jpg</image>
			<motifData>
					conditional{1.0,2.0,1.0},{1.0,1.0,1.0},{1.0,1.0,1.0} , epistatic{1.0,1.0,2.0},{1.0,1.0,1.0},{1.0,1.0,1.0}
			</motifData>
		</motif>
		<motif index="188">
			<pValParam>0.27097730194425351000</pValParam>
			<zScore>0.18724459914538974</zScore>
			<pValEmpirical>0.469</pValEmpirical>
			<origCount>3.0</origCount>
			<randAvgCount>2.632</randAvgCount>
			<origConc>3.318400530944085E-5</origConc>
			<randAvgConc>2.9113433991482733E-5</randAvgConc>
			<image>images/motif-188.jpg</image>
			<motifData>
					double-nonmonotonic{1.0,1.0,2.0},{1.0,1.0,1.0},{2.0,1.0,1.0} , single-nonmonotonic{1.0,1.0,1.0},{1.0,1.0,1.0},{1.0,2.0,1.0} , epistatic{1.0,2.0,1.0},{1.0,1.0,1.0},{1.0,1.0,1.0}
			</motifData>
		</motif>
		<motif index="189">
			<pValParam>0.46548373024093748000</pValParam>
			<zScore>0.08667102970317299</zScore>
			<pValEmpirical>0.47</pValEmpirical>
			<origCount>25.0</origCount>
			<randAvgCount>24.283</randAvgCount>
			<origConc>2.7653337757867376E-4</origConc>
			<randAvgConc>2.6860240030971653E-4</randAvgConc>
			<image>images/motif-189.jpg</image>
			<motifData>
					noninteractive{1.0,1.0,1.0},{1.0,1.0,2.0},{1.0,2.0,1.0} , suppressive{1.0,1.0,2.0},{1.0,1.0,1.0},{1.0,1.0,1.0} , additive{1.0,2.0,1.0},{2.0,1.0,1.0},{1.0,1.0,1.0} , 
			</motifData>
		</motif>
		<motif index="190">
			<pValParam>0.17017491321554568000</pValParam>
			<zScore>0.2694528707572512</zScore>
			<pValEmpirical>0.475</pValEmpirical>
			<origCount>1.0</origCount>
			<randAvgCount>0.741</randAvgCount>
			<origConc>1.106133510314695E-5</origConc>
			<randAvgConc>8.19644931143189E-6</randAvgConc>
			<image>images/motif-190.jpg</image>
			<motifData>
					suppressive{1.0,1.0,1.0},{2.0,1.0,1.0},{1.0,1.0,1.0} , conditional{1.0,1.0,2.0},{1.0,1.0,1.0},{1.0,1.0,1.0} , single-nonmonotonic{1.0,1.0,1.0},{1.0,1.0,2.0},{1.0,1.0,1.0} , 
			</motifData>
		</motif>
		<motif index="191">
			<pValParam>0.48744104183521153000</pValParam>
			<zScore>0.03150159589098847</zScore>
			<pValEmpirical>0.482</pValEmpirical>
			<origCount>18.0</origCount>
			<randAvgCount>17.758</randAvgCount>
			<origConc>1.9910403185664509E-4</origConc>
			<randAvgConc>1.9642718876168212E-4</randAvgConc>
			<image>images/motif-191.jpg</image>
			<motifData>
					suppressive{1.0,1.0,1.0},{2.0,1.0,1.0},{1.0,2.0,1.0} , conditional{1.0,1.0,2.0},{1.0,1.0,1.0},{1.0,1.0,1.0} , 
			</motifData>
		</motif>
		<motif index="192">
			<pValParam>0.48238935010547013000</pValParam>
			<zScore>0.04417979472054087</zScore>
			<pValEmpirical>0.483</pValEmpirical>
			<origCount>4.0</origCount>
			<randAvgCount>3.88</randAvgCount>
			<origConc>4.42453404125878E-5</origConc>
			<randAvgConc>4.291798020020995E-5</randAvgConc>
			<image>images/motif-192.jpg</image>
			<motifData>
					suppressive{1.0,1.0,1.0},{1.0,1.0,1.0},{2.0,1.0,1.0} , double-nonmonotonic{1.0,1.0,1.0},{1.0,1.0,2.0},{1.0,2.0,1.0} , epistatic{1.0,1.0,1.0},{2.0,1.0,1.0},{1.0,1.0,1.0}
			</motifData>
		</motif>
		<motif index="193">
			<pValParam>0.51477046912184399000</pValParam>
			<zScore>-0.03705106841602146</zScore>
			<pValEmpirical>0.491</pValEmpirical>
			<origCount>8.0</origCount>
			<randAvgCount>8.233</randAvgCount>
			<origConc>8.84906808251756E-5</origConc>
			<randAvgConc>9.106797190420854E-5</randAvgConc>
			<image>images/motif-193.jpg</image>
			<motifData>
					suppressive{1.0,1.0,1.0},{1.0,1.0,1.0},{2.0,1.0,1.0} , asynthetic{1.0,2.0,1.0},{2.0,1.0,1.0},{1.0,1.0,1.0} , single-nonmonotonic{1.0,1.0,1.0},{1.0,1.0,2.0},{1.0,1.0,1.0} , 
			</motifData>
		</motif>
		<motif index="194">
			<pValParam>0.49759962835621430000</pValParam>
			<zScore>0.006019886432454975</zScore>
			<pValEmpirical>0.495</pValEmpirical>
			<origCount>14.0</origCount>
			<randAvgCount>13.97</randAvgCount>
			<origConc>1.548586914440573E-4</origConc>
			<randAvgConc>1.5452685139096182E-4</randAvgConc>
			<image>images/motif-194.jpg</image>
			<motifData>
					additive{1.0,1.0,2.0},{1.0,1.0,2.0},{2.0,2.0,1.0} , synthetic{1.0,2.0,1.0},{2.0,1.0,1.0},{1.0,1.0,1.0} , 
			</motifData>
		</motif>
		<motif index="195">
			<pValParam>0.19769224013467346000</pValParam>
			<zScore>0.16762443416617323</zScore>
			<pValEmpirical>0.497</pValEmpirical>
			<origCount>1.0</origCount>
			<randAvgCount>0.818</randAvgCount>
			<origConc>1.106133510314695E-5</origConc>
			<randAvgConc>9.048172114374194E-6</randAvgConc>
			<image>images/motif-195.jpg</image>
			<motifData>
					suppressive{1.0,1.0,1.0},{1.0,1.0,2.0},{1.0,1.0,1.0} , double-nonmonotonic{1.0,1.0,2.0},{1.0,1.0,1.0},{2.0,1.0,1.0} , single-nonmonotonic{1.0,1.0,1.0},{2.0,1.0,1.0},{1.0,1.0,1.0} , 
			</motifData>
		</motif>
		<motif index="196">
			<pValParam>0.49489320009047932000</pValParam>
			<zScore>0.012807604064824533</zScore>
			<pValEmpirical>0.503</pValEmpirical>
			<origCount>24.0</origCount>
			<randAvgCount>23.898</randAvgCount>
			<origConc>2.654720424755268E-4</origConc>
			<randAvgConc>2.643437862950049E-4</randAvgConc>
			<image>images/motif-196.jpg</image>
			<motifData>
					noninteractive{1.0,1.0,2.0},{1.0,1.0,1.0},{2.0,1.0,1.0} , double-nonmonotonic{1.0,2.0,1.0},{2.0,1.0,1.0},{1.0,1.0,1.0} , epistatic{1.0,1.0,1.0},{1.0,1.0,1.0},{1.0,2.0,1.0}
			</motifData>
		</motif>
		<motif index="197">
			<pValParam>0.50132317124403558000</pValParam>
			<zScore>-0.0033183641304452846</zScore>
			<pValEmpirical>0.506</pValEmpirical>
			<origCount>12.0</origCount>
			<randAvgCount>12.018</randAvgCount>
			<origConc>1.327360212377634E-4</origConc>
			<randAvgConc>1.3293512526961953E-4</randAvgConc>
			<image>images/motif-197.jpg</image>
			<motifData>
					suppressive{1.0,2.0,1.0},{1.0,1.0,1.0},{1.0,1.0,1.0} , epistatic{1.0,1.0,1.0},{1.0,1.0,1.0},{2.0,2.0,1.0}
			</motifData>
		</motif>
		<motif index="198">
			<pValParam>0.63045563624488787000</pValParam>
			<zScore>-0.33322700635392577</zScore>
			<pValEmpirical>0.51</pValEmpirical>
			<origCount>5.0</origCount>
			<randAvgCount>7.502</randAvgCount>
			<origConc>5.530667551573475E-5</origConc>
			<randAvgConc>8.29821359438078E-5</randAvgConc>
			<image>images/motif-198.jpg</image>
			<motifData>
					additive{1.0,1.0,1.0},{1.0,1.0,2.0},{1.0,2.0,1.0} , asynthetic{1.0,2.0,1.0},{2.0,1.0,1.0},{1.0,1.0,1.0} , double-nonmonotonic{1.0,1.0,2.0},{1.0,1.0,1.0},{2.0,1.0,1.0} , 
			</motifData>
		</motif>
		<motif index="199">
			<pValParam>0.51561564273397664000</pValParam>
			<zScore>-0.0391722033209198</zScore>
			<pValEmpirical>0.514</pValEmpirical>
			<origCount>65.0</origCount>
			<randAvgCount>65.961</randAvgCount>
			<origConc>7.189867817045517E-4</origConc>
			<randAvgConc>7.296167247386757E-4</randAvgConc>
			<image>images/motif-199.jpg</image>
			<motifData>
					additive{1.0,2.0,1.0},{2.0,1.0,2.0},{1.0,2.0,1.0} , double-nonmonotonic{1.0,1.0,2.0},{1.0,1.0,1.0},{2.0,1.0,1.0} , 
			</motifData>
		</motif>
		<motif index="200">
			<pValParam>0.50607960028030663000</pValParam>
			<zScore>-0.01524751352543724</zScore>
			<pValEmpirical>0.517</pValEmpirical>
			<origCount>30.0</origCount>
			<randAvgCount>30.159</randAvgCount>
			<origConc>3.318400530944085E-4</origConc>
			<randAvgConc>3.3359880537580657E-4</randAvgConc>
			<image>images/motif-200.jpg</image>
			<motifData>
					suppressive{1.0,1.0,2.0},{1.0,1.0,1.0},{1.0,1.0,1.0} , additive{1.0,2.0,1.0},{2.0,1.0,1.0},{1.0,1.0,1.0} , asynthetic{1.0,1.0,1.0},{1.0,1.0,2.0},{1.0,2.0,1.0} , 
			</motifData>
		</motif>
		<motif index="201">
			<pValParam>0.57312338373979510000</pValParam>
			<zScore>-0.18442395348412127</zScore>
			<pValEmpirical>0.518</pValEmpirical>
			<origCount>4.0</origCount>
			<randAvgCount>4.737</randAvgCount>
			<origConc>4.42453404125878E-5</origConc>
			<randAvgConc>5.239754438360684E-5</randAvgConc>
			<image>images/motif-201.jpg</image>
			<motifData>
					suppressive{1.0,2.0,1.0},{1.0,1.0,1.0},{1.0,1.0,1.0} , asynthetic{1.0,1.0,1.0},{1.0,1.0,2.0},{1.0,2.0,1.0} , double-nonmonotonic{1.0,1.0,2.0},{1.0,1.0,1.0},{2.0,1.0,1.0} , 
			</motifData>
		</motif>
		<motif index="202">
			<pValParam>0.43654894678199696000</pValParam>
			<zScore>-0.17058232580202515</zScore>
			<pValEmpirical>0.529</pValEmpirical>
			<origCount>2.0</origCount>
			<randAvgCount>2.424</randAvgCount>
			<origConc>2.21226702062939E-5</origConc>
			<randAvgConc>2.681267629002814E-5</randAvgConc>
			<image>images/motif-202.jpg</image>
			<motifData>
					double-nonmonotonic{1.0,2.0,1.0},{2.0,1.0,1.0},{1.0,1.0,1.0} , conditional{1.0,1.0,1.0},{1.0,1.0,1.0},{2.0,1.0,1.0} , single-nonmonotonic{1.0,1.0,1.0},{1.0,1.0,2.0},{1.0,1.0,1.0} , 
			</motifData>
		</motif>
		<motif index="203">
			<pValParam>0.50875246667761531000</pValParam>
			<zScore>-0.021951919437495335</zScore>
			<pValEmpirical>0.532</pValEmpirical>
			<origCount>320.0</origCount>
			<randAvgCount>320.504</randAvgCount>
			<origConc>0.003539627233007024</origConc>
			<randAvgConc>0.0035452021458990085</randAvgConc>
			<image>images/motif-203.jpg</image>
			<motifData>
					double-nonmonotonic{1.0,1.0,1.0},{1.0,1.0,2.0},{1.0,2.0,1.0} , single-nonmonotonic{1.0,1.0,1.0},{2.0,1.0,1.0},{1.0,1.0,1.0} , 
			</motifData>
		</motif>
		<motif index="204">
			<pValParam>0.55694115146804490000</pValParam>
			<zScore>-0.14329006480019185</zScore>
			<pValEmpirical>0.535</pValEmpirical>
			<origCount>23.0</origCount>
			<randAvgCount>24.707</randAvgCount>
			<origConc>2.5441070737237985E-4</origConc>
			<randAvgConc>2.7329240639345086E-4</randAvgConc>
			<image>images/motif-204.jpg</image>
			<motifData>
					suppressive{1.0,1.0,1.0},{2.0,1.0,1.0},{1.0,1.0,1.0} , additive{1.0,1.0,2.0},{1.0,1.0,1.0},{2.0,1.0,1.0} , epistatic{1.0,1.0,1.0},{1.0,1.0,1.0},{1.0,2.0,1.0}
			</motifData>
		</motif>
		<motif index="205">
			<pValParam>0.55571518149185661000</pValParam>
			<zScore>-0.14018446705837753</zScore>
			<pValEmpirical>0.538</pValEmpirical>
			<origCount>11.0</origCount>
			<randAvgCount>11.75</randAvgCount>
			<origConc>1.2167468613461645E-4</origConc>
			<randAvgConc>1.299706874619761E-4</randAvgConc>
			<image>images/motif-205.jpg</image>
			<motifData>
					noninteractive{1.0,2.0,1.0},{2.0,1.0,1.0},{1.0,1.0,1.0} , conditional{1.0,1.0,1.0},{1.0,1.0,1.0},{2.0,1.0,1.0} , single-nonmonotonic{1.0,1.0,1.0},{1.0,1.0,1.0},{1.0,2.0,1.0} , 
			</motifData>
		</motif>
		<motif index="206">
			<pValParam>0.57477344154135790000</pValParam>
			<zScore>-0.1886346539203488</zScore>
			<pValEmpirical>0.547</pValEmpirical>
			<origCount>34.0</origCount>
			<randAvgCount>36.604</randAvgCount>
			<origConc>3.760853935069963E-4</origConc>
			<randAvgConc>4.048891101155885E-4</randAvgConc>
			<image>images/motif-206.jpg</image>
			<motifData>
					noninteractive{1.0,2.0,1.0},{2.0,1.0,1.0},{1.0,1.0,1.0} , conditional{1.0,1.0,2.0},{1.0,1.0,1.0},{1.0,1.0,1.0} , synthetic{1.0,1.0,1.0},{1.0,1.0,2.0},{1.0,2.0,1.0} , 
			</motifData>
		</motif>
		<motif index="207">
			<pValParam>0.31682780390487419000</pValParam>
			<zScore>0.014046323122641145</zScore>
			<pValEmpirical>0.548</pValEmpirical>
			<origCount>2.0</origCount>
			<randAvgCount>1.976</randAvgCount>
			<origConc>2.21226702062939E-5</origConc>
			<randAvgConc>2.1857198163818292E-5</randAvgConc>
			<image>images/motif-207.jpg</image>
			<motifData>
					suppressive{1.0,1.0,1.0},{1.0,1.0,2.0},{1.0,1.0,1.0} , single-nonmonotonic{1.0,1.0,1.0},{1.0,1.0,1.0},{2.0,1.0,1.0} , epistatic{1.0,1.0,1.0},{2.0,1.0,1.0},{1.0,1.0,1.0}
			</motifData>
		</motif>
		<motif index="208">
			<pValParam>0.30087109144836022000</pValParam>
			<zScore>0.05344159946790547</zScore>
			<pValEmpirical>0.549</pValEmpirical>
			<origCount>2.0</origCount>
			<randAvgCount>1.917</randAvgCount>
			<origConc>2.21226702062939E-5</origConc>
			<randAvgConc>2.1204579392732636E-5</randAvgConc>
			<image>images/motif-208.jpg</image>
			<motifData>
					suppressive{1.0,2.0,1.0},{1.0,1.0,1.0},{1.0,1.0,1.0} , asynthetic{1.0,1.0,2.0},{1.0,1.0,1.0},{2.0,1.0,1.0} , double-nonmonotonic{1.0,1.0,1.0},{1.0,1.0,2.0},{1.0,2.0,1.0} , 
			</motifData>
		</motif>
		<motif index="209">
			<pValParam>0.55673893309165734000</pValParam>
			<zScore>-0.14277771576798626</zScore>
			<pValEmpirical>0.557</pValEmpirical>
			<origCount>223.0</origCount>
			<randAvgCount>226.882</randAvgCount>
			<origConc>0.00246667772800177</origConc>
			<randAvgConc>0.002509617830872183</randAvgConc>
			<image>images/motif-209.jpg</image>
			<motifData>
					conditional{1.0,1.0,1.0},{1.0,1.0,2.0},{1.0,1.0,1.0} , single-nonmonotonic{1.0,1.0,1.0},{2.0,1.0,1.0},{1.0,1.0,1.0} , 
			</motifData>
		</motif>
		<motif index="210">
			<pValParam>0.37030659653809161000</pValParam>
			<zScore>-0.0918116452520726</zScore>
			<pValEmpirical>0.558</pValEmpirical>
			<origCount>2.0</origCount>
			<randAvgCount>2.174</randAvgCount>
			<origConc>2.21226702062939E-5</origConc>
			<randAvgConc>2.4047342514241374E-5</randAvgConc>
			<image>images/motif-210.jpg</image>
			<motifData>
					suppressive{1.0,1.0,1.0},{1.0,1.0,1.0},{1.0,2.0,1.0} , double-nonmonotonic{1.0,2.0,2.0},{2.0,1.0,1.0},{2.0,1.0,1.0} , 
			</motifData>
		</motif>
		<motif index="211">
			<pValParam>0.55155492899684588000</pValParam>
			<zScore>-0.1296556951173336</zScore>
			<pValEmpirical>0.56</pValEmpirical>
			<origCount>781.0</origCount>
			<randAvgCount>786.124</randAvgCount>
			<origConc>0.008638902715557768</origConc>
			<randAvgConc>0.0086955809966263</randAvgConc>
			<image>images/motif-211.jpg</image>
			<motifData>
					noninteractive{1.0,1.0,2.0},{1.0,1.0,1.0},{2.0,1.0,1.0} , double-nonmonotonic{1.0,2.0,1.0},{2.0,1.0,1.0},{1.0,1.0,1.0} , 
			</motifData>
		</motif>
		<motif index="212">
			<pValParam>0.59016690079414813000</pValParam>
			<zScore>-0.2280884006212876</zScore>
			<pValEmpirical>0.562</pValEmpirical>
			<origCount>48.0</origCount>
			<randAvgCount>51.217</randAvgCount>
			<origConc>5.309440849510536E-4</origConc>
			<randAvgConc>5.665283999778794E-4</randAvgConc>
			<image>images/motif-212.jpg</image>
			<motifData>
					additive{1.0,1.0,1.0},{1.0,1.0,2.0},{1.0,2.0,1.0} , asynthetic{1.0,2.0,1.0},{2.0,1.0,1.0},{1.0,1.0,1.0} , epistatic{1.0,1.0,2.0},{1.0,1.0,1.0},{1.0,1.0,1.0}
			</motifData>
		</motif>
		<motif index="213">
			<pValParam>0.51518121238833503000</pValParam>
			<zScore>-0.03808189070928613</zScore>
			<pValEmpirical>0.566</pValEmpirical>
			<origCount>5.0</origCount>
			<randAvgCount>5.098</randAvgCount>
			<origConc>5.530667551573475E-5</origConc>
			<randAvgConc>5.639068635584308E-5</randAvgConc>
			<image>images/motif-213.jpg</image>
			<motifData>
					suppressive{1.0,1.0,1.0},{1.0,1.0,1.0},{2.0,1.0,1.0} , conditional{1.0,1.0,1.0},{1.0,1.0,2.0},{1.0,1.0,1.0} , synthetic{1.0,2.0,1.0},{2.0,1.0,1.0},{1.0,1.0,1.0} , 
			</motifData>
		</motif>
		<motif index="214">
			<pValParam>0.35684506034179364000</pValParam>
			<zScore>-0.06979274151255035</zScore>
			<pValEmpirical>0.57</pValEmpirical>
			<origCount>2.0</origCount>
			<randAvgCount>2.124</randAvgCount>
			<origConc>2.21226702062939E-5</origConc>
			<randAvgConc>2.3494275759084064E-5</randAvgConc>
			<image>images/motif-214.jpg</image>
			<motifData>
					suppressive{1.0,1.0,1.0},{2.0,1.0,2.0},{1.0,1.0,1.0} , synthetic{1.0,1.0,2.0},{1.0,1.0,1.0},{2.0,1.0,1.0} , 
			</motifData>
		</motif>
		<motif index="215">
			<pValParam>0.33387841096123494000</pValParam>
			<zScore>-0.023996120041671704</zScore>
			<pValEmpirical>0.576</pValEmpirical>
			<origCount>2.0</origCount>
			<randAvgCount>2.039</randAvgCount>
			<origConc>2.21226702062939E-5</origConc>
			<randAvgConc>2.2554062275316585E-5</randAvgConc>
			<image>images/motif-215.jpg</image>
			<motifData>
					suppressive{1.0,1.0,1.0},{2.0,1.0,1.0},{2.0,1.0,1.0} , epistatic{1.0,1.0,1.0},{1.0,1.0,2.0},{1.0,1.0,1.0}
			</motifData>
		</motif>
		<motif index="216">
			<pValParam>0.29804041918272439000</pValParam>
			<zScore>-0.06846754427232918</zScore>
			<pValEmpirical>0.583</pValEmpirical>
			<origCount>1.0</origCount>
			<randAvgCount>1.092</randAvgCount>
			<origConc>1.106133510314695E-5</origConc>
			<randAvgConc>1.2078977932636414E-5</randAvgConc>
			<image>images/motif-216.jpg</image>
			<motifData>
					asynthetic{1.0,1.0,1.0},{1.0,1.0,2.0},{1.0,2.0,1.0} , conditional{1.0,2.0,1.0},{1.0,1.0,1.0},{1.0,1.0,1.0} , single-nonmonotonic{1.0,1.0,2.0},{1.0,1.0,1.0},{1.0,1.0,1.0} , 
			</motifData>
		</motif>
		<motif index="217">
			<pValParam>0.57300352856510428000</pValParam>
			<zScore>-0.18411822913897616</zScore>
			<pValEmpirical>0.587</pValEmpirical>
			<origCount>3.0</origCount>
			<randAvgCount>3.468</randAvgCount>
			<origConc>3.318400530944085E-5</origConc>
			<randAvgConc>3.836071013771346E-5</randAvgConc>
			<image>images/motif-217.jpg</image>
			<motifData>
					noninteractive{1.0,2.0,1.0},{2.0,1.0,1.0},{1.0,1.0,1.0} , suppressive{1.0,1.0,1.0},{1.0,1.0,1.0},{2.0,1.0,1.0} , single-nonmonotonic{1.0,1.0,1.0},{1.0,1.0,2.0},{1.0,1.0,1.0} , 
			</motifData>
		</motif>
		<motif index="218">
			<pValParam>0.57671098117511488000</pValParam>
			<zScore>-0.19358323931612367</zScore>
			<pValEmpirical>0.597</pValEmpirical>
			<origCount>8.0</origCount>
			<randAvgCount>8.771</randAvgCount>
			<origConc>8.84906808251756E-5</origConc>
			<randAvgConc>9.701897018970136E-5</randAvgConc>
			<image>images/motif-218.jpg</image>
			<motifData>
					suppressive{1.0,2.0,1.0},{1.0,1.0,1.0},{1.0,1.0,1.0} , additive{1.0,1.0,2.0},{1.0,1.0,1.0},{2.0,1.0,1.0} , single-nonmonotonic{1.0,1.0,1.0},{1.0,1.0,1.0},{1.0,2.0,1.0} , 
			</motifData>
		</motif>
		<motif index="219">
			<pValParam>0.56643426615000947000</pValParam>
			<zScore>-0.16738693815979475</zScore>
			<pValEmpirical>0.598</pValEmpirical>
			<origCount>4.0</origCount>
			<randAvgCount>4.448</randAvgCount>
			<origConc>4.42453404125878E-5</origConc>
			<randAvgConc>4.9200818538797516E-5</randAvgConc>
			<image>images/motif-219.jpg</image>
			<motifData>
					conditional{1.0,1.0,1.0},{2.0,1.0,1.0},{1.0,1.0,1.0} , synthetic{1.0,1.0,2.0},{1.0,1.0,2.0},{2.0,2.0,1.0} , 
			</motifData>
		</motif>
		<motif index="220">
			<pValParam>0.60996758103828830000</pValParam>
			<zScore>-0.2793742625805839</zScore>
			<pValEmpirical>0.6</pValEmpirical>
			<origCount>330.0</origCount>
			<randAvgCount>344.679</randAvgCount>
			<origConc>0.0036502405840384933</origConc>
			<randAvgConc>0.003812609922017582</randAvgConc>
			<image>images/motif-220.jpg</image>
			<motifData>
					suppressive{1.0,1.0,1.0},{1.0,1.0,1.0},{2.0,1.0,1.0} , asynthetic{1.0,2.0,1.0},{2.0,1.0,1.0},{1.0,1.0,1.0} , 
			</motifData>
		</motif>
		<motif index="221">
			<pValParam>0.58440374428513298000</pValParam>
			<zScore>-0.21327904526054556</zScore>
			<pValEmpirical>0.602</pValEmpirical>
			<origCount>51.0</origCount>
			<randAvgCount>53.591</randAvgCount>
			<origConc>5.641280902604944E-4</origConc>
			<randAvgConc>5.927880095127513E-4</randAvgConc>
			<image>images/motif-221.jpg</image>
			<motifData>
					noninteractive{1.0,2.0,1.0},{2.0,1.0,1.0},{1.0,1.0,1.0} , suppressive{1.0,1.0,1.0},{1.0,1.0,1.0},{1.0,2.0,1.0} , conditional{1.0,1.0,2.0},{1.0,1.0,1.0},{1.0,1.0,1.0} , 
			</motifData>
		</motif>
		<motif index="222">
			<pValParam>0.57643034708593632000</pValParam>
			<zScore>-0.19286619354280493</zScore>
			<pValEmpirical>0.602</pValEmpirical>
			<origCount>3.0</origCount>
			<randAvgCount>3.486</randAvgCount>
			<origConc>3.318400530944085E-5</origConc>
			<randAvgConc>3.855981416957014E-5</randAvgConc>
			<image>images/motif-222.jpg</image>
			<motifData>
					suppressive{1.0,1.0,2.0},{2.0,1.0,1.0},{1.0,1.0,1.0} , asynthetic{1.0,1.0,1.0},{1.0,1.0,2.0},{1.0,2.0,1.0} , 
			</motifData>
		</motif>
		<motif index="223">
			<pValParam>0.38157335430640038000</pValParam>
			<zScore>-0.12472129508541298</zScore>
			<pValEmpirical>0.613</pValEmpirical>
			<origCount>2.0</origCount>
			<randAvgCount>2.216</randAvgCount>
			<origConc>2.21226702062939E-5</origConc>
			<randAvgConc>2.4511918588573594E-5</randAvgConc>
			<image>images/motif-223.jpg</image>
			<motifData>
					single-nonmonotonic{1.0,1.0,2.0},{1.0,1.0,2.0},{1.0,1.0,1.0} , epistatic{1.0,2.0,1.0},{1.0,1.0,1.0},{1.0,1.0,1.0}
			</motifData>
		</motif>
		<motif index="224">
			<pValParam>0.60285301832010274000</pValParam>
			<zScore>-0.2608692403692351</zScore>
			<pValEmpirical>0.62</pValEmpirical>
			<origCount>24.0</origCount>
			<randAvgCount>25.715</randAvgCount>
			<origConc>2.654720424755268E-4</origConc>
			<randAvgConc>2.844422321774231E-4</randAvgConc>
			<image>images/motif-224.jpg</image>
			<motifData>
					suppressive{1.0,2.0,1.0},{1.0,1.0,1.0},{1.0,1.0,1.0} , conditional{1.0,1.0,1.0},{1.0,1.0,1.0},{2.0,1.0,1.0} , epistatic{1.0,1.0,1.0},{1.0,1.0,1.0},{1.0,2.0,1.0}
			</motifData>
		</motif>
		<motif index="225">
			<pValParam>0.65164303184808581000</pValParam>
			<zScore>-0.3899551456299626</zScore>
			<pValEmpirical>0.631</pValEmpirical>
			<origCount>927.0</origCount>
			<randAvgCount>940.493</randAvgCount>
			<origConc>0.010253857640617222</origConc>
			<randAvgConc>0.010403108235163973</randAvgConc>
			<image>images/motif-225.jpg</image>
			<motifData>
					asynthetic{1.0,2.0,2.0},{2.0,1.0,1.0},{2.0,1.0,1.0} , 
			</motifData>
		</motif>
		<motif index="226">
			<pValParam>0.64787999181441747000</pValParam>
			<zScore>-0.3797931018881662</zScore>
			<pValEmpirical>0.638</pValEmpirical>
			<origCount>6.0</origCount>
			<randAvgCount>8.419</randAvgCount>
			<origConc>6.63680106188817E-5</origConc>
			<randAvgConc>9.312538023339375E-5</randAvgConc>
			<image>images/motif-226.jpg</image>
			<motifData>
					asynthetic{1.0,2.0,1.0},{2.0,1.0,1.0},{1.0,1.0,1.0} , conditional{1.0,1.0,2.0},{1.0,1.0,1.0},{1.0,1.0,1.0} , single-nonmonotonic{1.0,1.0,1.0},{1.0,1.0,2.0},{1.0,1.0,1.0} , 
			</motifData>
		</motif>
		<motif index="227">
			<pValParam>0.36785341640094082000</pValParam>
			<zScore>-0.21327084547255393</zScore>
			<pValEmpirical>0.642</pValEmpirical>
			<origCount>1.0</origCount>
			<randAvgCount>1.285</randAvgCount>
			<origConc>1.106133510314695E-5</origConc>
			<randAvgConc>1.4213815607543767E-5</randAvgConc>
			<image>images/motif-227.jpg</image>
			<motifData>
					suppressive{1.0,1.0,2.0},{1.0,1.0,1.0},{1.0,2.0,1.0} , double-nonmonotonic{1.0,2.0,1.0},{2.0,1.0,1.0},{1.0,1.0,1.0} , 
			</motifData>
		</motif>
		<motif index="228">
			<pValParam>0.61595252932394784000</pValParam>
			<zScore>-0.2950152520690208</zScore>
			<pValEmpirical>0.643</pValEmpirical>
			<origCount>162.0</origCount>
			<randAvgCount>166.177</randAvgCount>
			<origConc>0.001791936286709806</origConc>
			<randAvgConc>0.0018381394834356456</randAvgConc>
			<image>images/motif-228.jpg</image>
			<motifData>
					conditional{1.0,1.0,2.0},{1.0,1.0,1.0},{1.0,1.0,1.0} , single-nonmonotonic{1.0,1.0,1.0},{2.0,1.0,1.0},{1.0,1.0,1.0} , 
			</motifData>
		</motif>
		<motif index="229">
			<pValParam>0.58822961051652500000</pValParam>
			<zScore>-0.22310480589121806</zScore>
			<pValEmpirical>0.643</pValEmpirical>
			<origCount>3.0</origCount>
			<randAvgCount>3.469</randAvgCount>
			<origConc>3.318400530944085E-5</origConc>
			<randAvgConc>3.837177147281655E-5</randAvgConc>
			<image>images/motif-229.jpg</image>
			<motifData>
					additive{1.0,1.0,2.0},{1.0,1.0,1.0},{2.0,1.0,1.0} , double-nonmonotonic{1.0,1.0,1.0},{1.0,1.0,2.0},{1.0,2.0,1.0} , synthetic{1.0,2.0,1.0},{2.0,1.0,1.0},{1.0,1.0,1.0} , 
			</motifData>
		</motif>
		<motif index="230">
			<pValParam>0.60862609418851510000</pValParam>
			<zScore>-0.2758779200655341</zScore>
			<pValEmpirical>0.644</pValEmpirical>
			<origCount>3.0</origCount>
			<randAvgCount>3.644</randAvgCount>
			<origConc>3.318400530944085E-5</origConc>
			<randAvgConc>4.030750511586728E-5</randAvgConc>
			<image>images/motif-230.jpg</image>
			<motifData>
					suppressive{1.0,1.0,2.0},{1.0,1.0,1.0},{1.0,1.0,1.0} , asynthetic{1.0,2.0,1.0},{2.0,1.0,2.0},{1.0,2.0,1.0} , 
			</motifData>
		</motif>
		<motif index="231">
			<pValParam>0.65001799690599826000</pValParam>
			<zScore>-0.38556188391349117</zScore>
			<pValEmpirical>0.646</pValEmpirical>
			<origCount>9.0</origCount>
			<randAvgCount>10.848</randAvgCount>
			<origConc>9.955201592832254E-5</origConc>
			<randAvgConc>1.1999336319893766E-4</randAvgConc>
			<image>images/motif-231.jpg</image>
			<motifData>
					conditional{1.0,1.0,1.0},{1.0,1.0,1.0},{2.0,1.0,1.0} , synthetic{1.0,2.0,1.0},{2.0,1.0,1.0},{1.0,1.0,1.0} , epistatic{1.0,1.0,1.0},{1.0,1.0,1.0},{1.0,2.0,1.0}
			</motifData>
		</motif>
		<motif index="232">
			<pValParam>0.64726913264256269000</pValParam>
			<zScore>-0.37814720176085603</zScore>
			<pValEmpirical>0.659</pValEmpirical>
			<origCount>23.0</origCount>
			<randAvgCount>26.192</randAvgCount>
			<origConc>2.5441070737237985E-4</origConc>
			<randAvgConc>2.8971848902162366E-4</randAvgConc>
			<image>images/motif-232.jpg</image>
			<motifData>
					noninteractive{1.0,1.0,2.0},{1.0,1.0,1.0},{2.0,1.0,1.0} , single-nonmonotonic{1.0,1.0,1.0},{1.0,1.0,2.0},{1.0,1.0,1.0} , epistatic{1.0,2.0,1.0},{1.0,1.0,1.0},{1.0,1.0,1.0}
			</motifData>
		</motif>
		<motif index="233">
			<pValParam>0.63861169827044451000</pValParam>
			<zScore>-0.3549278898830233</zScore>
			<pValEmpirical>0.659</pValEmpirical>
			<origCount>4.0</origCount>
			<randAvgCount>4.995</randAvgCount>
			<origConc>4.42453404125878E-5</origConc>
			<randAvgConc>5.525136884021887E-5</randAvgConc>
			<image>images/motif-233.jpg</image>
			<motifData>
					conditional{1.0,2.0,1.0},{1.0,1.0,2.0},{1.0,1.0,1.0} , synthetic{1.0,1.0,2.0},{1.0,1.0,1.0},{2.0,1.0,1.0} , 
			</motifData>
		</motif>
		<motif index="234">
			<pValParam>0.67303538010761077000</pValParam>
			<zScore>-0.4485346627087542</zScore>
			<pValEmpirical>0.662</pValEmpirical>
			<origCount>5.0</origCount>
			<randAvgCount>7.668</randAvgCount>
			<origConc>5.530667551573475E-5</origConc>
			<randAvgConc>8.481831757093031E-5</randAvgConc>
			<image>images/motif-234.jpg</image>
			<motifData>
					suppressive{1.0,1.0,1.0},{1.0,1.0,2.0},{1.0,1.0,1.0} , additive{1.0,1.0,2.0},{1.0,1.0,1.0},{2.0,1.0,1.0} , single-nonmonotonic{1.0,1.0,1.0},{2.0,1.0,1.0},{1.0,1.0,1.0} , 
			</motifData>
		</motif>
		<motif index="235">
			<pValParam>0.66337697932518469000</pValParam>
			<zScore>-0.42190821662305716</zScore>
			<pValEmpirical>0.663</pValEmpirical>
			<origCount>75.0</origCount>
			<randAvgCount>81.964</randAvgCount>
			<origConc>8.296001327360213E-4</origConc>
			<randAvgConc>9.066312703943358E-4</randAvgConc>
			<image>images/motif-235.jpg</image>
			<motifData>
					noninteractive{1.0,2.0,2.0},{2.0,1.0,1.0},{2.0,1.0,1.0} , synthetic{1.0,1.0,1.0},{1.0,1.0,2.0},{1.0,2.0,1.0} , 
			</motifData>
		</motif>
		<motif index="236">
			<pValParam>0.65221736873116132000</pValParam>
			<zScore>-0.39150965392450965</zScore>
			<pValEmpirical>0.666</pValEmpirical>
			<origCount>8.0</origCount>
			<randAvgCount>9.636</randAvgCount>
			<origConc>8.84906808251756E-5</origConc>
			<randAvgConc>1.065870250539234E-4</randAvgConc>
			<image>images/motif-236.jpg</image>
			<motifData>
					asynthetic{1.0,1.0,2.0},{1.0,1.0,1.0},{2.0,1.0,1.0} , epistatic{1.0,1.0,1.0},{2.0,1.0,2.0},{1.0,1.0,1.0}
			</motifData>
		</motif>
		<motif index="237">
			<pValParam>0.62872313210735453000</pValParam>
			<zScore>-0.32863778315882036</zScore>
			<pValEmpirical>0.666</pValEmpirical>
			<origCount>3.0</origCount>
			<randAvgCount>3.821</randAvgCount>
			<origConc>3.318400530944085E-5</origConc>
			<randAvgConc>4.226536142912435E-5</randAvgConc>
			<image>images/motif-237.jpg</image>
			<motifData>
					asynthetic{1.0,1.0,2.0},{1.0,1.0,1.0},{2.0,1.0,1.0} , conditional{1.0,1.0,1.0},{2.0,1.0,1.0},{1.0,1.0,1.0} , single-nonmonotonic{1.0,1.0,1.0},{1.0,1.0,1.0},{1.0,2.0,1.0} , 
			</motifData>
		</motif>
		<motif index="238">
			<pValParam>0.70173544318286252000</pValParam>
			<zScore>-0.529663289576656</zScore>
			<pValEmpirical>0.673</pValEmpirical>
			<origCount>11.0</origCount>
			<randAvgCount>14.672</randAvgCount>
			<origConc>1.2167468613461645E-4</origConc>
			<randAvgConc>1.622919086333711E-4</randAvgConc>
			<image>images/motif-238.jpg</image>
			<motifData>
					additive{1.0,1.0,1.0},{1.0,1.0,2.0},{1.0,2.0,1.0} , double-nonmonotonic{1.0,2.0,1.0},{2.0,1.0,1.0},{1.0,1.0,1.0} , conditional{1.0,1.0,1.0},{1.0,1.0,1.0},{2.0,1.0,1.0} , 
			</motifData>
		</motif>
		<motif index="239">
			<pValParam>0.45746881943771345000</pValParam>
			<zScore>-0.28256972039130457</zScore>
			<pValEmpirical>0.673</pValEmpirical>
			<origCount>2.0</origCount>
			<randAvgCount>2.505</randAvgCount>
			<origConc>2.21226702062939E-5</origConc>
			<randAvgConc>2.770864443338308E-5</randAvgConc>
			<image>images/motif-239.jpg</image>
			<motifData>
					double-nonmonotonic{1.0,1.0,2.0},{1.0,1.0,1.0},{2.0,1.0,1.0} , synthetic{1.0,2.0,1.0},{2.0,1.0,1.0},{1.0,1.0,1.0} , epistatic{1.0,1.0,1.0},{1.0,1.0,2.0},{1.0,1.0,1.0}
			</motifData>
		</motif>
		<motif index="240">
			<pValParam>0.69205667048156794000</pValParam>
			<zScore>-0.5019395270007162</zScore>
			<pValEmpirical>0.674</pValEmpirical>
			<origCount>28.0</origCount>
			<randAvgCount>34.574</randAvgCount>
			<origConc>3.097173828881146E-4</origConc>
			<randAvgConc>3.8243459985620005E-4</randAvgConc>
			<image>images/motif-240.jpg</image>
			<motifData>
					additive{1.0,1.0,1.0},{1.0,1.0,2.0},{1.0,2.0,1.0} , conditional{1.0,1.0,1.0},{2.0,1.0,1.0},{1.0,1.0,1.0} , epistatic{1.0,1.0,1.0},{1.0,1.0,1.0},{2.0,1.0,1.0}
			</motifData>
		</motif>
		<motif index="241">
			<pValParam>0.66436221119518357000</pValParam>
			<zScore>-0.4246103602848685</zScore>
			<pValEmpirical>0.68</pValEmpirical>
			<origCount>15.0</origCount>
			<randAvgCount>17.461</randAvgCount>
			<origConc>1.6592002654720425E-4</origConc>
			<randAvgConc>1.931419722360473E-4</randAvgConc>
			<image>images/motif-241.jpg</image>
			<motifData>
					noninteractive{1.0,2.0,1.0},{2.0,1.0,1.0},{1.0,1.0,1.0} , single-nonmonotonic{1.0,1.0,1.0},{1.0,1.0,2.0},{1.0,1.0,1.0} , epistatic{1.0,1.0,1.0},{1.0,1.0,1.0},{2.0,1.0,1.0}
			</motifData>
		</motif>
		<motif index="242">
			<pValParam>0.49627919601628001000</pValParam>
			<zScore>-0.3361755319358715</zScore>
			<pValEmpirical>0.681</pValEmpirical>
			<origCount>2.0</origCount>
			<randAvgCount>2.659</randAvgCount>
			<origConc>2.21226702062939E-5</origConc>
			<randAvgConc>2.941209003926772E-5</randAvgConc>
			<image>images/motif-242.jpg</image>
			<motifData>
					conditional{1.0,1.0,1.0},{2.0,1.0,1.0},{1.0,2.0,1.0} , epistatic{1.0,1.0,1.0},{1.0,1.0,1.0},{2.0,1.0,1.0}
			</motifData>
		</motif>
		<motif index="243">
			<pValParam>0.67418903226258098000</pValParam>
			<zScore>-0.45173604098161463</zScore>
			<pValEmpirical>0.684</pValEmpirical>
			<origCount>2.0</origCount>
			<randAvgCount>3.236</randAvgCount>
			<origConc>2.21226702062939E-5</origConc>
			<randAvgConc>3.5794480393783486E-5</randAvgConc>
			<image>images/motif-243.jpg</image>
			<motifData>
					single-nonmonotonic{1.0,1.0,1.0},{2.0,1.0,2.0},{1.0,1.0,1.0} , epistatic{1.0,1.0,1.0},{1.0,1.0,1.0},{2.0,1.0,1.0}
			</motifData>
		</motif>
		<motif index="244">
			<pValParam>0.68343153227387576000</pValParam>
			<zScore>-0.47755509543427344</zScore>
			<pValEmpirical>0.685</pValEmpirical>
			<origCount>87.0</origCount>
			<randAvgCount>97.2</randAvgCount>
			<origConc>9.623361539737846E-4</origConc>
			<randAvgConc>0.0010751617720258862</randAvgConc>
			<image>images/motif-244.jpg</image>
			<motifData>
					additive{1.0,2.0,1.0},{2.0,1.0,2.0},{1.0,2.0,1.0} , asynthetic{1.0,1.0,2.0},{1.0,1.0,1.0},{2.0,1.0,1.0} , 
			</motifData>
		</motif>
		<motif index="245">
			<pValParam>0.68373614224022794000</pValParam>
			<zScore>-0.4784113696905169</zScore>
			<pValEmpirical>0.687</pValEmpirical>
			<origCount>157.0</origCount>
			<randAvgCount>171.968</randAvgCount>
			<origConc>0.0017366296111940712</origConc>
			<randAvgConc>0.0019021956750179757</randAvgConc>
			<image>images/motif-245.jpg</image>
			<motifData>
					single-nonmonotonic{1.0,1.0,1.0},{1.0,1.0,2.0},{1.0,1.0,1.0} , synthetic{1.0,2.0,1.0},{2.0,1.0,1.0},{1.0,1.0,1.0} , 
			</motifData>
		</motif>
		<motif index="246">
			<pValParam>0.68938627499220262000</pValParam>
			<zScore>-0.4943587222157733</zScore>
			<pValEmpirical>0.691</pValEmpirical>
			<origCount>925.0</origCount>
			<randAvgCount>952.285</randAvgCount>
			<origConc>0.010231734970410928</origConc>
			<randAvgConc>0.010533543498700311</randAvgConc>
			<image>images/motif-246.jpg</image>
			<motifData>
					noninteractive{1.0,1.0,1.0},{1.0,1.0,2.0},{1.0,2.0,1.0} , single-nonmonotonic{1.0,1.0,1.0},{2.0,1.0,1.0},{1.0,1.0,1.0} , 
			</motifData>
		</motif>
		<motif index="247">
			<pValParam>0.57456577094657668000</pValParam>
			<zScore>-0.42329730284096784</zScore>
			<pValEmpirical>0.696</pValEmpirical>
			<origCount>2.0</origCount>
			<randAvgCount>2.99</randAvgCount>
			<origConc>2.21226702062939E-5</origConc>
			<randAvgConc>3.307339195840926E-5</randAvgConc>
			<image>images/motif-247.jpg</image>
			<motifData>
					suppressive{1.0,2.0,1.0},{1.0,1.0,1.0},{1.0,1.0,1.0} , single-nonmonotonic{1.0,1.0,1.0},{1.0,1.0,2.0},{1.0,1.0,1.0} , epistatic{1.0,1.0,1.0},{1.0,1.0,1.0},{2.0,1.0,1.0}
			</motifData>
		</motif>
		<motif index="248">
			<pValParam>0.69556073545345820000</pValParam>
			<zScore>-0.5119309674143798</zScore>
			<pValEmpirical>0.701</pValEmpirical>
			<origCount>1956.0</origCount>
			<randAvgCount>1998.52</randAvgCount>
			<origConc>0.021635971461755433</origConc>
			<randAvgConc>0.022106299430341238</randAvgConc>
			<image>images/motif-248.jpg</image>
			<motifData>
					noninteractive{1.0,2.0,1.0},{2.0,1.0,1.0},{1.0,1.0,1.0} , asynthetic{1.0,1.0,1.0},{1.0,1.0,2.0},{1.0,2.0,1.0} , 
			</motifData>
		</motif>
		<motif index="249">
			<pValParam>0.68353692754110262000</pValParam>
			<zScore>-0.47785132733534247</zScore>
			<pValEmpirical>0.703</pValEmpirical>
			<origCount>3.0</origCount>
			<randAvgCount>4.384</randAvgCount>
			<origConc>3.318400530944085E-5</origConc>
			<randAvgConc>4.8492893092195964E-5</randAvgConc>
			<image>images/motif-249.jpg</image>
			<motifData>
					asynthetic{1.0,1.0,2.0},{1.0,1.0,1.0},{2.0,1.0,1.0} , synthetic{1.0,2.0,1.0},{2.0,1.0,1.0},{1.0,1.0,1.0} , epistatic{1.0,1.0,1.0},{1.0,1.0,1.0},{1.0,2.0,1.0}
			</motifData>
		</motif>
		<motif index="250">
			<pValParam>0.68800980651568988000</pValParam>
			<zScore>-0.49046224364673796</zScore>
			<pValEmpirical>0.705</pValEmpirical>
			<origCount>8.0</origCount>
			<randAvgCount>10.12</randAvgCount>
			<origConc>8.84906808251756E-5</origConc>
			<randAvgConc>1.1194071124384685E-4</randAvgConc>
			<image>images/motif-250.jpg</image>
			<motifData>
					asynthetic{1.0,2.0,1.0},{2.0,1.0,1.0},{1.0,1.0,1.0} , conditional{1.0,1.0,1.0},{1.0,1.0,1.0},{2.0,1.0,1.0} , epistatic{1.0,1.0,1.0},{1.0,1.0,1.0},{1.0,2.0,1.0}
			</motifData>
		</motif>
		<motif index="251">
			<pValParam>0.68114750856709771000</pValParam>
			<zScore>-0.47114566495831833</zScore>
			<pValEmpirical>0.712</pValEmpirical>
			<origCount>5.0</origCount>
			<randAvgCount>6.486</randAvgCount>
			<origConc>5.530667551573475E-5</origConc>
			<randAvgConc>7.174381947901085E-5</randAvgConc>
			<image>images/motif-251.jpg</image>
			<motifData>
					additive{1.0,2.0,1.0},{2.0,1.0,1.0},{1.0,1.0,1.0} , synthetic{1.0,1.0,2.0},{1.0,1.0,1.0},{2.0,1.0,1.0} , epistatic{1.0,1.0,1.0},{1.0,1.0,2.0},{1.0,1.0,1.0}
			</motifData>
		</motif>
		<motif index="252">
			<pValParam>0.69008186764770307000</pValParam>
			<zScore>-0.49633064351192985</zScore>
			<pValEmpirical>0.712</pValEmpirical>
			<origCount>4.0</origCount>
			<randAvgCount>5.483</randAvgCount>
			<origConc>4.42453404125878E-5</origConc>
			<randAvgConc>6.064930037055465E-5</randAvgConc>
			<image>images/motif-252.jpg</image>
			<motifData>
					asynthetic{1.0,1.0,1.0},{1.0,1.0,2.0},{1.0,2.0,1.0} , double-nonmonotonic{1.0,2.0,1.0},{2.0,1.0,1.0},{1.0,1.0,1.0} , epistatic{1.0,1.0,2.0},{1.0,1.0,1.0},{1.0,1.0,1.0}
			</motifData>
		</motif>
		<motif index="253">
			<pValParam>0.65157058459928974000</pValParam>
			<zScore>-0.389759125809746</zScore>
			<pValEmpirical>0.714</pValEmpirical>
			<origCount>3.0</origCount>
			<randAvgCount>3.885</randAvgCount>
			<origConc>3.318400530944085E-5</origConc>
			<randAvgConc>4.2973286875725727E-5</randAvgConc>
			<image>images/motif-253.jpg</image>
			<motifData>
					noninteractive{1.0,2.0,1.0},{2.0,1.0,1.0},{1.0,1.0,1.0} , single-nonmonotonic{1.0,1.0,2.0},{1.0,1.0,2.0},{1.0,1.0,1.0} , 
			</motifData>
		</motif>
		<motif index="254">
			<pValParam>0.70854274895314984000</pValParam>
			<zScore>-0.5494073029146799</zScore>
			<pValEmpirical>0.715</pValEmpirical>
			<origCount>50.0</origCount>
			<randAvgCount>56.02</randAvgCount>
			<origConc>5.530667551573475E-4</origConc>
			<randAvgConc>6.196559924782947E-4</randAvgConc>
			<image>images/motif-254.jpg</image>
			<motifData>
					noninteractive{1.0,1.0,1.0},{1.0,1.0,2.0},{1.0,2.0,1.0} , suppressive{1.0,1.0,1.0},{2.0,1.0,1.0},{1.0,1.0,1.0} , epistatic{1.0,1.0,2.0},{1.0,1.0,1.0},{1.0,1.0,1.0}
			</motifData>
		</motif>
		<motif index="255">
			<pValParam>0.68560981477405680000</pValParam>
			<zScore>-0.4836861041580943</zScore>
			<pValEmpirical>0.715</pValEmpirical>
			<origCount>4.0</origCount>
			<randAvgCount>5.577</randAvgCount>
			<origConc>4.42453404125878E-5</origConc>
			<randAvgConc>6.16890658702504E-5</randAvgConc>
			<image>images/motif-255.jpg</image>
			<motifData>
					suppressive{1.0,2.0,1.0},{1.0,1.0,1.0},{1.0,1.0,1.0} , double-nonmonotonic{1.0,1.0,1.0},{1.0,1.0,2.0},{1.0,2.0,1.0} , epistatic{1.0,1.0,1.0},{1.0,1.0,1.0},{2.0,1.0,1.0}
			</motifData>
		</motif>
		<motif index="256">
			<pValParam>0.70348542760393917000</pValParam>
			<zScore>-0.5347190007299063</zScore>
			<pValEmpirical>0.716</pValEmpirical>
			<origCount>23.0</origCount>
			<randAvgCount>27.648</randAvgCount>
			<origConc>2.5441070737237985E-4</origConc>
			<randAvgConc>3.05823792931805E-4</randAvgConc>
			<image>images/motif-256.jpg</image>
			<motifData>
					epistatic{1.0,1.0,1.0},{2.0,1.0,1.0},{2.0,2.0,1.0}
			</motifData>
		</motif>
		<motif index="257">
			<pValParam>0.56094552370302431000</pValParam>
			<zScore>-0.4457420710336983</zScore>
			<pValEmpirical>0.716</pValEmpirical>
			<origCount>2.0</origCount>
			<randAvgCount>2.93</randAvgCount>
			<origConc>2.21226702062939E-5</origConc>
			<randAvgConc>3.2409711852220515E-5</randAvgConc>
			<image>images/motif-257.jpg</image>
			<motifData>
					suppressive{1.0,1.0,1.0},{1.0,1.0,1.0},{2.0,1.0,1.0} , conditional{1.0,1.0,1.0},{1.0,1.0,1.0},{1.0,2.0,1.0} , epistatic{1.0,1.0,1.0},{2.0,1.0,1.0},{1.0,1.0,1.0}
			</motifData>
		</motif>
		<motif index="258">
			<pValParam>0.70887512736033353000</pValParam>
			<zScore>-0.5503767756462042</zScore>
			<pValEmpirical>0.722</pValEmpirical>
			<origCount>30.0</origCount>
			<randAvgCount>35.074</randAvgCount>
			<origConc>3.318400530944085E-4</origConc>
			<randAvgConc>3.879652674077729E-4</randAvgConc>
			<image>images/motif-258.jpg</image>
			<motifData>
					additive{1.0,2.0,1.0},{2.0,1.0,1.0},{1.0,1.0,1.0} , conditional{1.0,1.0,1.0},{1.0,1.0,1.0},{2.0,1.0,1.0} , epistatic{1.0,1.0,1.0},{1.0,1.0,1.0},{1.0,2.0,1.0}
			</motifData>
		</motif>
		<motif index="259">
			<pValParam>0.57366602637144770000</pValParam>
			<zScore>-0.46296672201012296</zScore>
			<pValEmpirical>0.722</pValEmpirical>
			<origCount>2.0</origCount>
			<randAvgCount>2.986</randAvgCount>
			<origConc>2.21226702062939E-5</origConc>
			<randAvgConc>3.3029146617996754E-5</randAvgConc>
			<image>images/motif-259.jpg</image>
			<motifData>
					conditional{1.0,1.0,2.0},{1.0,1.0,2.0},{1.0,1.0,1.0} , synthetic{1.0,2.0,1.0},{2.0,1.0,1.0},{1.0,1.0,1.0} , 
			</motifData>
		</motif>
		<motif index="260">
			<pValParam>0.72552616861709351000</pValParam>
			<zScore>-0.5996376684045843</zScore>
			<pValEmpirical>0.728</pValEmpirical>
			<origCount>57.0</origCount>
			<randAvgCount>65.794</randAvgCount>
			<origConc>6.304961008793762E-4</origConc>
			<randAvgConc>7.277694817764505E-4</randAvgConc>
			<image>images/motif-260.jpg</image>
			<motifData>
					noninteractive{1.0,1.0,2.0},{1.0,1.0,1.0},{2.0,1.0,1.0} , conditional{1.0,1.0,1.0},{2.0,1.0,2.0},{1.0,1.0,1.0} , 
			</motifData>
		</motif>
		<motif index="261">
			<pValParam>0.36962990672446705000</pValParam>
			<zScore>-0.2551429360093922</zScore>
			<pValEmpirical>0.731</pValEmpirical>
			<origCount>1.0</origCount>
			<randAvgCount>1.29</randAvgCount>
			<origConc>1.106133510314695E-5</origConc>
			<randAvgConc>1.4269122283059484E-5</randAvgConc>
			<image>images/motif-261.jpg</image>
			<motifData>
					double-nonmonotonic{1.0,2.0,2.0},{2.0,1.0,2.0},{2.0,2.0,1.0} , 
			</motifData>
		</motif>
		<motif index="262">
			<pValParam>0.73674792763102537000</pValParam>
			<zScore>-0.63366838982121</zScore>
			<pValEmpirical>0.732</pValEmpirical>
			<origCount>134.0</origCount>
			<randAvgCount>150.764</randAvgCount>
			<origConc>0.0014822189038216913</origConc>
			<randAvgConc>0.0016676511254908476</randAvgConc>
			<image>images/motif-262.jpg</image>
			<motifData>
					noninteractive{1.0,1.0,2.0},{1.0,1.0,1.0},{2.0,1.0,1.0} , suppressive{1.0,2.0,1.0},{1.0,1.0,1.0},{1.0,1.0,1.0} , additive{1.0,1.0,1.0},{1.0,1.0,2.0},{1.0,2.0,1.0} , 
			</motifData>
		</motif>
		<motif index="263">
			<pValParam>0.71814067323612951000</pValParam>
			<zScore>-0.5776157677683236</zScore>
			<pValEmpirical>0.733</pValEmpirical>
			<origCount>23.0</origCount>
			<randAvgCount>27.305</randAvgCount>
			<origConc>2.5441070737237985E-4</origConc>
			<randAvgConc>3.020297549914259E-4</randAvgConc>
			<image>images/motif-263.jpg</image>
			<motifData>
					additive{1.0,1.0,1.0},{1.0,1.0,2.0},{1.0,2.0,1.0} , epistatic{1.0,2.0,2.0},{1.0,1.0,1.0},{1.0,1.0,1.0}
			</motifData>
		</motif>
		<motif index="264">
			<pValParam>0.72963550190952819000</pValParam>
			<zScore>-0.6120170647859795</zScore>
			<pValEmpirical>0.734</pValEmpirical>
			<origCount>59.0</origCount>
			<randAvgCount>67.656</randAvgCount>
			<origConc>6.5261877108567E-4</origConc>
			<randAvgConc>7.483656877385101E-4</randAvgConc>
			<image>images/motif-264.jpg</image>
			<motifData>
					noninteractive{1.0,1.0,1.0},{1.0,1.0,2.0},{1.0,2.0,1.0} , conditional{1.0,2.0,1.0},{1.0,1.0,1.0},{1.0,1.0,1.0} , epistatic{1.0,1.0,1.0},{1.0,1.0,1.0},{2.0,1.0,1.0}
			</motifData>
		</motif>
		<motif index="265">
			<pValParam>0.70401917829264549000</pValParam>
			<zScore>-0.5362637236493808</zScore>
			<pValEmpirical>0.735</pValEmpirical>
			<origCount>3.0</origCount>
			<randAvgCount>4.516</randAvgCount>
			<origConc>3.318400530944085E-5</origConc>
			<randAvgConc>4.9952989325811465E-5</randAvgConc>
			<image>images/motif-265.jpg</image>
			<motifData>
					suppressive{1.0,2.0,2.0},{1.0,1.0,1.0},{1.0,1.0,1.0} , single-nonmonotonic{1.0,1.0,1.0},{1.0,1.0,1.0},{1.0,2.0,1.0} , 
			</motifData>
		</motif>
		<motif index="266">
			<pValParam>0.72972567375479802000</pValParam>
			<zScore>-0.6122897544971004</zScore>
			<pValEmpirical>0.739</pValEmpirical>
			<origCount>20.0</origCount>
			<randAvgCount>24.657</randAvgCount>
			<origConc>2.21226702062939E-4</origConc>
			<randAvgConc>2.727393396382934E-4</randAvgConc>
			<image>images/motif-266.jpg</image>
			<motifData>
					noninteractive{1.0,2.0,1.0},{2.0,1.0,1.0},{1.0,1.0,1.0} , epistatic{1.0,1.0,1.0},{1.0,1.0,1.0},{2.0,2.0,1.0}
			</motifData>
		</motif>
		<motif index="267">
			<pValParam>0.73690342166401568000</pValParam>
			<zScore>-0.6341450310594303</zScore>
			<pValEmpirical>0.742</pValEmpirical>
			<origCount>60.0</origCount>
			<randAvgCount>68.819</randAvgCount>
			<origConc>6.63680106188817E-4</origConc>
			<randAvgConc>7.612300204634701E-4</randAvgConc>
			<image>images/motif-267.jpg</image>
			<motifData>
					suppressive{1.0,2.0,1.0},{1.0,1.0,1.0},{1.0,1.0,1.0} , conditional{1.0,1.0,1.0},{1.0,1.0,1.0},{1.0,2.0,1.0} , 
			</motifData>
		</motif>
		<motif index="268">
			<pValParam>0.73215203909877569000</pValParam>
			<zScore>-0.6196445506240056</zScore>
			<pValEmpirical>0.742</pValEmpirical>
			<origCount>16.0</origCount>
			<randAvgCount>20.739</randAvgCount>
			<origConc>1.769813616503512E-4</origConc>
			<randAvgConc>2.2940102870416332E-4</randAvgConc>
			<image>images/motif-268.jpg</image>
			<motifData>
					suppressive{1.0,1.0,1.0},{1.0,1.0,1.0},{2.0,2.0,1.0} , epistatic{1.0,2.0,1.0},{1.0,1.0,1.0},{1.0,1.0,1.0}
			</motifData>
		</motif>
		<motif index="269">
			<pValParam>0.72376546850895829000</pValParam>
			<zScore>-0.5943616214634476</zScore>
			<pValEmpirical>0.745</pValEmpirical>
			<origCount>15.0</origCount>
			<randAvgCount>18.596</randAvgCount>
			<origConc>1.6592002654720425E-4</origConc>
			<randAvgConc>2.0569658757811925E-4</randAvgConc>
			<image>images/motif-269.jpg</image>
			<motifData>
					noninteractive{1.0,2.0,1.0},{2.0,1.0,1.0},{1.0,1.0,1.0} , suppressive{1.0,1.0,1.0},{1.0,1.0,2.0},{1.0,1.0,1.0} , double-nonmonotonic{1.0,1.0,2.0},{1.0,1.0,1.0},{2.0,1.0,1.0} , 
			</motifData>
		</motif>
		<motif index="270">
			<pValParam>0.73739509850805773000</pValParam>
			<zScore>-0.6356531333729475</zScore>
			<pValEmpirical>0.749</pValEmpirical>
			<origCount>8.0</origCount>
			<randAvgCount>11.136</randAvgCount>
			<origConc>8.84906808251756E-5</origConc>
			<randAvgConc>1.2317902770864398E-4</randAvgConc>
			<image>images/motif-270.jpg</image>
			<motifData>
					conditional{1.0,1.0,1.0},{1.0,1.0,1.0},{2.0,2.0,1.0} , synthetic{1.0,2.0,1.0},{2.0,1.0,1.0},{1.0,1.0,1.0} , 
			</motifData>
		</motif>
		<motif index="271">
			<pValParam>0.72925780331396561000</pValParam>
			<zScore>-0.6108753556857104</zScore>
			<pValEmpirical>0.751</pValEmpirical>
			<origCount>3.0</origCount>
			<randAvgCount>5.129</randAvgCount>
			<origConc>3.318400530944085E-5</origConc>
			<randAvgConc>5.673358774404056E-5</randAvgConc>
			<image>images/motif-271.jpg</image>
			<motifData>
					asynthetic{1.0,2.0,1.0},{2.0,1.0,1.0},{1.0,1.0,1.0} , single-nonmonotonic{1.0,1.0,1.0},{1.0,1.0,2.0},{1.0,1.0,1.0} , epistatic{1.0,1.0,2.0},{1.0,1.0,1.0},{1.0,1.0,1.0}
			</motifData>
		</motif>
		<motif index="272">
			<pValParam>0.74497335848170620000</pValParam>
			<zScore>-0.6590843526078871</zScore>
			<pValEmpirical>0.752</pValEmpirical>
			<origCount>29.0</origCount>
			<randAvgCount>36.717</randAvgCount>
			<origConc>3.207787179912615E-4</origConc>
			<randAvgConc>4.061390409822426E-4</randAvgConc>
			<image>images/motif-272.jpg</image>
			<motifData>
					additive{1.0,2.0,1.0},{2.0,1.0,1.0},{1.0,1.0,1.0} , asynthetic{1.0,1.0,1.0},{1.0,1.0,2.0},{1.0,2.0,1.0} , conditional{1.0,1.0,1.0},{1.0,1.0,1.0},{2.0,1.0,1.0} , 
			</motifData>
		</motif>
		<motif index="273">
			<pValParam>0.76725587947317675000</pValParam>
			<zScore>-0.7302047848170177</zScore>
			<pValEmpirical>0.752</pValEmpirical>
			<origCount>18.0</origCount>
			<randAvgCount>26.752</randAvgCount>
			<origConc>1.9910403185664509E-4</origConc>
			<randAvgConc>2.959128366793854E-4</randAvgConc>
			<image>images/motif-273.jpg</image>
			<motifData>
					suppressive{1.0,1.0,2.0},{1.0,1.0,1.0},{1.0,1.0,1.0} , additive{1.0,1.0,1.0},{1.0,1.0,2.0},{1.0,2.0,1.0} , epistatic{1.0,2.0,1.0},{1.0,1.0,1.0},{1.0,1.0,1.0}
			</motifData>
		</motif>
		<motif index="274">
			<pValParam>0.47571487968816739000</pValParam>
			<zScore>-0.4221474320462775</zScore>
			<pValEmpirical>0.753</pValEmpirical>
			<origCount>1.0</origCount>
			<randAvgCount>1.602</randAvgCount>
			<origConc>1.106133510314695E-5</origConc>
			<randAvgConc>1.772025883524134E-5</randAvgConc>
			<image>images/motif-274.jpg</image>
			<motifData>
					single-nonmonotonic{1.0,1.0,1.0},{1.0,1.0,2.0},{1.0,1.0,1.0} , synthetic{1.0,2.0,2.0},{2.0,1.0,1.0},{2.0,1.0,1.0} , 
			</motifData>
		</motif>
		<motif index="275">
			<pValParam>0.52424719076048976000</pValParam>
			<zScore>-0.47800931076401637</zScore>
			<pValEmpirical>0.755</pValEmpirical>
			<origCount>1.0</origCount>
			<randAvgCount>1.757</randAvgCount>
			<origConc>1.106133510314695E-5</origConc>
			<randAvgConc>1.943476577622909E-5</randAvgConc>
			<image>images/motif-275.jpg</image>
			<motifData>
					asynthetic{1.0,2.0,1.0},{2.0,1.0,1.0},{1.0,1.0,1.0} , conditional{1.0,1.0,1.0},{1.0,1.0,1.0},{1.0,2.0,1.0} , synthetic{1.0,1.0,2.0},{1.0,1.0,1.0},{2.0,1.0,1.0} , 
			</motifData>
		</motif>
		<motif index="276">
			<pValParam>0.69395466240093462000</pValParam>
			<zScore>-0.5073451556185743</zScore>
			<pValEmpirical>0.758</pValEmpirical>
			<origCount>5.0</origCount>
			<randAvgCount>6.396</randAvgCount>
			<origConc>5.530667551573475E-5</origConc>
			<randAvgConc>7.074829931972763E-5</randAvgConc>
			<image>images/motif-276.jpg</image>
			<motifData>
					suppressive{1.0,1.0,1.0},{1.0,1.0,1.0},{1.0,2.0,1.0} , asynthetic{1.0,1.0,2.0},{1.0,1.0,1.0},{2.0,1.0,1.0} , conditional{1.0,1.0,1.0},{2.0,1.0,1.0},{1.0,1.0,1.0} , 
			</motifData>
		</motif>
		<motif index="277">
			<pValParam>0.75992460313395371000</pValParam>
			<zScore>-0.7064133460845936</zScore>
			<pValEmpirical>0.769</pValEmpirical>
			<origCount>60.0</origCount>
			<randAvgCount>73.985</randAvgCount>
			<origConc>6.63680106188817E-4</origConc>
			<randAvgConc>8.183728776063273E-4</randAvgConc>
			<image>images/motif-277.jpg</image>
			<motifData>
					suppressive{1.0,1.0,2.0},{1.0,1.0,1.0},{1.0,1.0,1.0} , additive{1.0,2.0,1.0},{2.0,1.0,2.0},{1.0,2.0,1.0} , 
			</motifData>
		</motif>
		<motif index="278">
			<pValParam>0.60338473560028405000</pValParam>
			<zScore>-0.5326443154939254</zScore>
			<pValEmpirical>0.772</pValEmpirical>
			<origCount>1.0</origCount>
			<randAvgCount>2.035</randAvgCount>
			<origConc>1.106133510314695E-5</origConc>
			<randAvgConc>2.2509816934903955E-5</randAvgConc>
			<image>images/motif-278.jpg</image>
			<motifData>
					asynthetic{1.0,1.0,1.0},{1.0,1.0,2.0},{1.0,2.0,1.0} , conditional{1.0,1.0,1.0},{1.0,1.0,1.0},{2.0,1.0,1.0} , single-nonmonotonic{1.0,2.0,1.0},{1.0,1.0,1.0},{1.0,1.0,1.0} , 
			</motifData>
		</motif>
		<motif index="279">
			<pValParam>0.73049879180757860000</pValParam>
			<zScore>-0.614629620423921</zScore>
			<pValEmpirical>0.773</pValEmpirical>
			<origCount>4.0</origCount>
			<randAvgCount>5.938</randAvgCount>
			<origConc>4.42453404125878E-5</origConc>
			<randAvgConc>6.568220784248641E-5</randAvgConc>
			<image>images/motif-279.jpg</image>
			<motifData>
					noninteractive{1.0,2.0,1.0},{2.0,1.0,1.0},{1.0,1.0,1.0} , double-nonmonotonic{1.0,1.0,2.0},{1.0,1.0,1.0},{2.0,1.0,1.0} , conditional{1.0,1.0,1.0},{1.0,1.0,2.0},{1.0,1.0,1.0} , 
			</motifData>
		</motif>
		<motif index="280">
			<pValParam>0.73858488376228548000</pValParam>
			<zScore>-0.6393085119097716</zScore>
			<pValEmpirical>0.778</pValEmpirical>
			<origCount>3.0</origCount>
			<randAvgCount>5.175</randAvgCount>
			<origConc>3.318400530944085E-5</origConc>
			<randAvgConc>5.7242409158785336E-5</randAvgConc>
			<image>images/motif-280.jpg</image>
			<motifData>
					suppressive{1.0,1.0,2.0},{1.0,1.0,1.0},{1.0,1.0,1.0} , asynthetic{1.0,1.0,1.0},{1.0,1.0,2.0},{1.0,2.0,1.0} , conditional{1.0,2.0,1.0},{1.0,1.0,1.0},{1.0,1.0,1.0} , 
			</motifData>
		</motif>
		<motif index="281">
			<pValParam>0.67939110887348197000</pValParam>
			<zScore>-0.6428144720434599</zScore>
			<pValEmpirical>0.778</pValEmpirical>
			<origCount>1.0</origCount>
			<randAvgCount>2.345</randAvgCount>
			<origConc>1.106133510314695E-5</origConc>
			<randAvgConc>2.593883081687959E-5</randAvgConc>
			<image>images/motif-281.jpg</image>
			<motifData>
					asynthetic{1.0,1.0,2.0},{1.0,1.0,2.0},{2.0,2.0,1.0} , synthetic{1.0,2.0,1.0},{2.0,1.0,1.0},{1.0,1.0,1.0} , 
			</motifData>
		</motif>
		<motif index="282">
			<pValParam>0.77761911662372896000</pValParam>
			<zScore>-0.7645593822515446</zScore>
			<pValEmpirical>0.785</pValEmpirical>
			<origCount>11.0</origCount>
			<randAvgCount>16.869</randAvgCount>
			<origConc>1.2167468613461645E-4</origConc>
			<randAvgConc>1.8659366185498475E-4</randAvgConc>
			<image>images/motif-282.jpg</image>
			<motifData>
					suppressive{1.0,1.0,2.0},{1.0,1.0,1.0},{1.0,1.0,1.0} , conditional{1.0,1.0,1.0},{1.0,1.0,1.0},{1.0,2.0,1.0} , synthetic{1.0,2.0,1.0},{2.0,1.0,1.0},{1.0,1.0,1.0} , 
			</motifData>
		</motif>
		<motif index="283">
			<pValParam>0.62320566921651332000</pValParam>
			<zScore>-0.5921078842988571</zScore>
			<pValEmpirical>0.785</pValEmpirical>
			<origCount>1.0</origCount>
			<randAvgCount>2.111</randAvgCount>
			<origConc>1.106133510314695E-5</origConc>
			<randAvgConc>2.3350478402743125E-5</randAvgConc>
			<image>images/motif-283.jpg</image>
			<motifData>
					asynthetic{1.0,1.0,2.0},{1.0,1.0,1.0},{2.0,1.0,1.0} , double-nonmonotonic{1.0,2.0,1.0},{2.0,1.0,1.0},{1.0,1.0,1.0} , single-nonmonotonic{1.0,1.0,1.0},{1.0,1.0,2.0},{1.0,1.0,1.0} , 
			</motifData>
		</motif>
		<motif index="284">
			<pValParam>0.78384881968737319000</pValParam>
			<zScore>-0.7856508467250874</zScore>
			<pValEmpirical>0.79</pValEmpirical>
			<origCount>217.0</origCount>
			<randAvgCount>235.393</randAvgCount>
			<origConc>0.002400309717382888</origConc>
			<randAvgConc>0.0026037608539350625</randAvgConc>
			<image>images/motif-284.jpg</image>
			<motifData>
					double-nonmonotonic{1.0,2.0,1.0},{2.0,1.0,1.0},{1.0,1.0,1.0} , conditional{1.0,1.0,1.0},{1.0,1.0,2.0},{1.0,1.0,1.0} , 
			</motifData>
		</motif>
		<motif index="285">
			<pValParam>0.77642970764102737000</pValParam>
			<zScore>-0.7605711115994002</zScore>
			<pValEmpirical>0.79</pValEmpirical>
			<origCount>5.0</origCount>
			<randAvgCount>8.069</randAvgCount>
			<origConc>5.530667551573475E-5</origConc>
			<randAvgConc>8.925391294729206E-5</randAvgConc>
			<image>images/motif-285.jpg</image>
			<motifData>
					suppressive{1.0,2.0,1.0},{1.0,1.0,1.0},{1.0,1.0,1.0} , additive{1.0,1.0,1.0},{1.0,1.0,2.0},{1.0,2.0,1.0} , conditional{1.0,1.0,2.0},{1.0,1.0,1.0},{1.0,1.0,1.0} , 
			</motifData>
		</motif>
		<motif index="286">
			<pValParam>0.67075679158094859000</pValParam>
			<zScore>-0.6460526703967294</zScore>
			<pValEmpirical>0.792</pValEmpirical>
			<origCount>1.0</origCount>
			<randAvgCount>2.307</randAvgCount>
			<origConc>1.106133510314695E-5</origConc>
			<randAvgConc>2.5518500082959975E-5</randAvgConc>
			<image>images/motif-286.jpg</image>
			<motifData>
					double-nonmonotonic{1.0,1.0,2.0},{1.0,1.0,1.0},{2.0,1.0,1.0} , synthetic{1.0,2.0,1.0},{2.0,1.0,1.0},{1.0,1.0,1.0} , epistatic{1.0,1.0,1.0},{1.0,1.0,1.0},{1.0,2.0,1.0}
			</motifData>
		</motif>
		<motif index="287">
			<pValParam>0.73508462359375282000</pValParam>
			<zScore>-0.6285787617056665</zScore>
			<pValEmpirical>0.795</pValEmpirical>
			<origCount>2.0</origCount>
			<randAvgCount>3.397</randAvgCount>
			<origConc>2.21226702062939E-5</origConc>
			<randAvgConc>3.757535534539006E-5</randAvgConc>
			<image>images/motif-287.jpg</image>
			<motifData>
					double-nonmonotonic{1.0,1.0,2.0},{1.0,1.0,1.0},{2.0,1.0,1.0} , conditional{1.0,2.0,1.0},{1.0,1.0,1.0},{1.0,1.0,1.0} , synthetic{1.0,1.0,1.0},{1.0,1.0,2.0},{1.0,2.0,1.0} , 
			</motifData>
		</motif>
		<motif index="288">
			<pValParam>0.76925324146014840000</pValParam>
			<zScore>-0.7367582601097485</zScore>
			<pValEmpirical>0.803</pValEmpirical>
			<origCount>4.0</origCount>
			<randAvgCount>6.687</randAvgCount>
			<origConc>4.42453404125878E-5</origConc>
			<randAvgConc>7.396714783474331E-5</randAvgConc>
			<image>images/motif-288.jpg</image>
			<motifData>
					additive{1.0,2.0,1.0},{2.0,1.0,1.0},{1.0,1.0,1.0} , conditional{1.0,1.0,1.0},{1.0,1.0,1.0},{2.0,2.0,1.0} , 
			</motifData>
		</motif>
		<motif index="289">
			<pValParam>0.74795159196151428000</pValParam>
			<zScore>-0.6683918943282354</zScore>
			<pValEmpirical>0.804</pValEmpirical>
			<origCount>4.0</origCount>
			<randAvgCount>5.64</randAvgCount>
			<origConc>4.42453404125878E-5</origConc>
			<randAvgConc>6.238592998174873E-5</randAvgConc>
			<image>images/motif-289.jpg</image>
			<motifData>
					double-nonmonotonic{1.0,2.0,1.0},{2.0,1.0,2.0},{1.0,2.0,1.0} , epistatic{1.0,1.0,2.0},{1.0,1.0,1.0},{1.0,1.0,1.0}
			</motifData>
		</motif>
		<motif index="290">
			<pValParam>0.79512628710889588000</pValParam>
			<zScore>-0.8247506665853942</zScore>
			<pValEmpirical>0.805</pValEmpirical>
			<origCount>6.0</origCount>
			<randAvgCount>11.676</randAvgCount>
			<origConc>6.63680106188817E-5</origConc>
			<randAvgConc>1.291521486643431E-4</randAvgConc>
			<image>images/motif-290.jpg</image>
			<motifData>
					suppressive{1.0,1.0,2.0},{1.0,1.0,1.0},{1.0,1.0,1.0} , additive{1.0,1.0,1.0},{1.0,1.0,2.0},{1.0,2.0,1.0} , double-nonmonotonic{1.0,2.0,1.0},{2.0,1.0,1.0},{1.0,1.0,1.0} , 
			</motifData>
		</motif>
		<motif index="291">
			<pValParam>0.77948367906907312000</pValParam>
			<zScore>-0.7708361245898632</zScore>
			<pValEmpirical>0.806</pValEmpirical>
			<origCount>2.0</origCount>
			<randAvgCount>4.55</randAvgCount>
			<origConc>2.21226702062939E-5</origConc>
			<randAvgConc>5.032907471931853E-5</randAvgConc>
			<image>images/motif-291.jpg</image>
			<motifData>
					suppressive{1.0,1.0,1.0},{1.0,1.0,1.0},{2.0,1.0,1.0} , single-nonmonotonic{1.0,1.0,1.0},{1.0,1.0,2.0},{1.0,1.0,1.0} , epistatic{1.0,1.0,1.0},{2.0,1.0,1.0},{1.0,1.0,1.0}
			</motifData>
		</motif>
		<motif index="292">
			<pValParam>0.80041837302724572000</pValParam>
			<zScore>-0.8435384420115383</zScore>
			<pValEmpirical>0.808</pValEmpirical>
			<origCount>28.0</origCount>
			<randAvgCount>39.841</randAvgCount>
			<origConc>3.097173828881146E-4</origConc>
			<randAvgConc>4.406946518444757E-4</randAvgConc>
			<image>images/motif-292.jpg</image>
			<motifData>
					noninteractive{1.0,1.0,1.0},{1.0,1.0,2.0},{1.0,2.0,1.0} , conditional{1.0,2.0,1.0},{1.0,1.0,1.0},{2.0,1.0,1.0} , 
			</motifData>
		</motif>
		<motif index="293">
			<pValParam>0.54101992088864392000</pValParam>
			<zScore>-0.5403179070730183</zScore>
			<pValEmpirical>0.808</pValEmpirical>
			<origCount>1.0</origCount>
			<randAvgCount>1.813</randAvgCount>
			<origConc>1.106133510314695E-5</origConc>
			<randAvgConc>2.0054200542005323E-5</randAvgConc>
			<image>images/motif-293.jpg</image>
			<motifData>
					suppressive{1.0,1.0,1.0},{1.0,1.0,2.0},{1.0,1.0,1.0} , asynthetic{1.0,2.0,1.0},{2.0,1.0,1.0},{1.0,1.0,1.0} , synthetic{1.0,1.0,2.0},{1.0,1.0,1.0},{2.0,1.0,1.0} , 
			</motifData>
		</motif>
		<motif index="294">
			<pValParam>0.77781520582628849000</pValParam>
			<zScore>-0.7652180658624592</zScore>
			<pValEmpirical>0.809</pValEmpirical>
			<origCount>7.0</origCount>
			<randAvgCount>10.126</randAvgCount>
			<origConc>7.742934572202865E-5</origConc>
			<randAvgConc>1.1200707925446538E-4</randAvgConc>
			<image>images/motif-294.jpg</image>
			<motifData>
					conditional{1.0,1.0,1.0},{1.0,1.0,2.0},{1.0,1.0,1.0} , synthetic{1.0,1.0,2.0},{1.0,1.0,1.0},{2.0,1.0,1.0} , epistatic{1.0,2.0,1.0},{1.0,1.0,1.0},{1.0,1.0,1.0}
			</motifData>
		</motif>
		<motif index="295">
			<pValParam>0.79807067296803724000</pValParam>
			<zScore>-0.8351673847011744</zScore>
			<pValEmpirical>0.813</pValEmpirical>
			<origCount>15.0</origCount>
			<randAvgCount>21.956</randAvgCount>
			<origConc>1.6592002654720425E-4</origConc>
			<randAvgConc>2.4286267352469342E-4</randAvgConc>
			<image>images/motif-295.jpg</image>
			<motifData>
					suppressive{1.0,2.0,1.0},{1.0,1.0,1.0},{1.0,1.0,1.0} , conditional{1.0,1.0,1.0},{1.0,1.0,2.0},{2.0,1.0,1.0} , 
			</motifData>
		</motif>
		<motif index="296">
			<pValParam>0.58388671305548345000</pValParam>
			<zScore>-0.5916073882141442</zScore>
			<pValEmpirical>0.817</pValEmpirical>
			<origCount>1.0</origCount>
			<randAvgCount>1.963</randAvgCount>
			<origConc>1.106133510314695E-5</origConc>
			<randAvgConc>2.171340080747738E-5</randAvgConc>
			<image>images/motif-296.jpg</image>
			<motifData>
					suppressive{1.0,2.0,1.0},{1.0,1.0,1.0},{1.0,1.0,1.0} , conditional{1.0,1.0,2.0},{1.0,1.0,1.0},{1.0,1.0,1.0} , epistatic{1.0,1.0,1.0},{1.0,1.0,2.0},{1.0,1.0,1.0}
			</motifData>
		</motif>
		<motif index="297">
			<pValParam>0.80096360185366433000</pValParam>
			<zScore>-0.8454909897877456</zScore>
			<pValEmpirical>0.825</pValEmpirical>
			<origCount>5.0</origCount>
			<randAvgCount>8.685</randAvgCount>
			<origConc>5.530667551573475E-5</origConc>
			<randAvgConc>9.606769537083069E-5</randAvgConc>
			<image>images/motif-297.jpg</image>
			<motifData>
					suppressive{1.0,1.0,2.0},{1.0,1.0,1.0},{1.0,1.0,1.0} , synthetic{1.0,2.0,1.0},{2.0,1.0,1.0},{1.0,1.0,1.0} , epistatic{1.0,1.0,1.0},{1.0,1.0,1.0},{1.0,2.0,1.0}
			</motifData>
		</motif>
		<motif index="298">
			<pValParam>0.81259279763971026000</pValParam>
			<zScore>-0.8879354594080592</zScore>
			<pValEmpirical>0.826</pValEmpirical>
			<origCount>51.0</origCount>
			<randAvgCount>63.279</randAvgCount>
			<origConc>5.641280902604944E-4</origConc>
			<randAvgConc>6.999502239920363E-4</randAvgConc>
			<image>images/motif-298.jpg</image>
			<motifData>
					suppressive{1.0,2.0,1.0},{1.0,1.0,1.0},{1.0,1.0,1.0} , synthetic{1.0,1.0,1.0},{1.0,1.0,2.0},{1.0,2.0,1.0} , 
			</motifData>
		</motif>
		<motif index="299">
			<pValParam>0.79751523777720545000</pValParam>
			<zScore>-0.8331954465826656</zScore>
			<pValEmpirical>0.835</pValEmpirical>
			<origCount>5.0</origCount>
			<randAvgCount>7.864</randAvgCount>
			<origConc>5.530667551573475E-5</origConc>
			<randAvgConc>8.698633925114687E-5</randAvgConc>
			<image>images/motif-299.jpg</image>
			<motifData>
					epistatic{1.0,2.0,1.0},{1.0,1.0,2.0},{2.0,1.0,1.0}
			</motifData>
		</motif>
		<motif index="300">
			<pValParam>0.79312161280264781000</pValParam>
			<zScore>-0.8177093636929804</zScore>
			<pValEmpirical>0.836</pValEmpirical>
			<origCount>14.0</origCount>
			<randAvgCount>21.954</randAvgCount>
			<origConc>1.548586914440573E-4</origConc>
			<randAvgConc>2.4284055085448694E-4</randAvgConc>
			<image>images/motif-300.jpg</image>
			<motifData>
					noninteractive{1.0,2.0,1.0},{2.0,1.0,1.0},{1.0,1.0,1.0} , additive{1.0,1.0,2.0},{1.0,1.0,1.0},{2.0,1.0,1.0} , single-nonmonotonic{1.0,1.0,1.0},{1.0,1.0,1.0},{1.0,2.0,1.0} , 
			</motifData>
		</motif>
		<motif index="301">
			<pValParam>0.82320807615086045000</pValParam>
			<zScore>-0.9281244016363573</zScore>
			<pValEmpirical>0.836</pValEmpirical>
			<origCount>11.0</origCount>
			<randAvgCount>15.673</randAvgCount>
			<origConc>1.2167468613461645E-4</origConc>
			<randAvgConc>1.7336430507162073E-4</randAvgConc>
			<image>images/motif-301.jpg</image>
			<motifData>
					noninteractive{1.0,1.0,2.0},{1.0,1.0,1.0},{2.0,1.0,1.0} , asynthetic{1.0,2.0,1.0},{2.0,1.0,1.0},{1.0,1.0,1.0} , conditional{1.0,1.0,1.0},{1.0,1.0,1.0},{1.0,2.0,1.0} , 
			</motifData>
		</motif>
		<motif index="302">
			<pValParam>0.81490944680268207000</pValParam>
			<zScore>-0.896582578834881</zScore>
			<pValEmpirical>0.84</pValEmpirical>
			<origCount>4.0</origCount>
			<randAvgCount>8.22</randAvgCount>
			<origConc>4.42453404125878E-5</origConc>
			<randAvgConc>9.092417454786737E-5</randAvgConc>
			<image>images/motif-302.jpg</image>
			<motifData>
					suppressive{1.0,1.0,1.0},{1.0,1.0,1.0},{2.0,2.0,1.0} , asynthetic{1.0,2.0,1.0},{2.0,1.0,1.0},{1.0,1.0,1.0} , 
			</motifData>
		</motif>
		<motif index="303">
			<pValParam>0.82295257079838280000</pValParam>
			<zScore>-0.9271395387468523</zScore>
			<pValEmpirical>0.842</pValEmpirical>
			<origCount>7.0</origCount>
			<randAvgCount>13.516</randAvgCount>
			<origConc>7.742934572202865E-5</origConc>
			<randAvgConc>1.4950500525413298E-4</randAvgConc>
			<image>images/motif-303.jpg</image>
			<motifData>
					noninteractive{1.0,2.0,1.0},{2.0,1.0,1.0},{1.0,1.0,1.0} , synthetic{1.0,1.0,2.0},{1.0,1.0,2.0},{2.0,2.0,1.0} , 
			</motifData>
		</motif>
		<motif index="304">
			<pValParam>0.60045126917696900000</pValParam>
			<zScore>-0.6747035773882069</zScore>
			<pValEmpirical>0.842</pValEmpirical>
			<origCount>1.0</origCount>
			<randAvgCount>2.024</randAvgCount>
			<origConc>1.106133510314695E-5</origConc>
			<randAvgConc>2.2388142248769346E-5</randAvgConc>
			<image>images/motif-304.jpg</image>
			<motifData>
					asynthetic{1.0,1.0,2.0},{1.0,1.0,1.0},{2.0,1.0,1.0} , double-nonmonotonic{1.0,1.0,1.0},{1.0,1.0,2.0},{1.0,2.0,1.0} , conditional{1.0,1.0,1.0},{2.0,1.0,1.0},{1.0,1.0,1.0} , 
			</motifData>
		</motif>
		<motif index="305">
			<pValParam>0.83057345816302164000</pValParam>
			<zScore>-0.956912438063375</zScore>
			<pValEmpirical>0.845</pValEmpirical>
			<origCount>10.0</origCount>
			<randAvgCount>15.136</randAvgCount>
			<origConc>1.106133510314695E-4</origConc>
			<randAvgConc>1.6742436812123114E-4</randAvgConc>
			<image>images/motif-305.jpg</image>
			<motifData>
					conditional{1.0,1.0,1.0},{2.0,1.0,1.0},{1.0,1.0,1.0} , epistatic{1.0,1.0,2.0},{1.0,1.0,1.0},{1.0,2.0,1.0}
			</motifData>
		</motif>
		<motif index="306">
			<pValParam>0.83899923039798618000</pValParam>
			<zScore>-0.9908486923027785</zScore>
			<pValEmpirical>0.848</pValEmpirical>
			<origCount>14.0</origCount>
			<randAvgCount>23.061</randAvgCount>
			<origConc>1.548586914440573E-4</origConc>
			<randAvgConc>2.550854488136712E-4</randAvgConc>
			<image>images/motif-306.jpg</image>
			<motifData>
					suppressive{1.0,2.0,1.0},{1.0,1.0,1.0},{1.0,1.0,1.0} , epistatic{1.0,1.0,2.0},{1.0,1.0,2.0},{1.0,1.0,1.0}
			</motifData>
		</motif>
		<motif index="307">
			<pValParam>0.76132331818403931000</pValParam>
			<zScore>-0.689478146608765</zScore>
			<pValEmpirical>0.849</pValEmpirical>
			<origCount>1.0</origCount>
			<randAvgCount>2.756</randAvgCount>
			<origConc>1.106133510314695E-5</origConc>
			<randAvgConc>3.04850395442729E-5</randAvgConc>
			<image>images/motif-307.jpg</image>
			<motifData>
					conditional{1.0,1.0,1.0},{2.0,1.0,1.0},{1.0,1.0,1.0} , single-nonmonotonic{1.0,1.0,2.0},{1.0,1.0,1.0},{1.0,1.0,1.0} , epistatic{1.0,1.0,1.0},{1.0,1.0,2.0},{1.0,1.0,1.0}
			</motifData>
		</motif>
		<motif index="308">
			<pValParam>0.80578899906685775000</pValParam>
			<zScore>-0.862914168964127</zScore>
			<pValEmpirical>0.851</pValEmpirical>
			<origCount>3.0</origCount>
			<randAvgCount>5.368</randAvgCount>
			<origConc>3.318400530944085E-5</origConc>
			<randAvgConc>5.937724683369272E-5</randAvgConc>
			<image>images/motif-308.jpg</image>
			<motifData>
					single-nonmonotonic{1.0,1.0,1.0},{1.0,1.0,1.0},{1.0,2.0,1.0} , epistatic{1.0,2.0,1.0},{1.0,1.0,1.0},{2.0,1.0,1.0}
			</motifData>
		</motif>
		<motif index="309">
			<pValParam>0.76687064893586954000</pValParam>
			<zScore>-0.8068263462186399</zScore>
			<pValEmpirical>0.854</pValEmpirical>
			<origCount>1.0</origCount>
			<randAvgCount>2.788</randAvgCount>
			<origConc>1.106133510314695E-5</origConc>
			<randAvgConc>3.083900226757369E-5</randAvgConc>
			<image>images/motif-309.jpg</image>
			<motifData>
					suppressive{1.0,1.0,1.0},{1.0,1.0,1.0},{1.0,2.0,1.0} , single-nonmonotonic{1.0,1.0,1.0},{1.0,1.0,1.0},{2.0,1.0,1.0} , epistatic{1.0,2.0,1.0},{1.0,1.0,1.0},{1.0,1.0,1.0}
			</motifData>
		</motif>
		<motif index="310">
			<pValParam>0.82443159360234042000</pValParam>
			<zScore>-0.9328530552262311</zScore>
			<pValEmpirical>0.857</pValEmpirical>
			<origCount>5.0</origCount>
			<randAvgCount>8.924</randAvgCount>
			<origConc>5.530667551573475E-5</origConc>
			<randAvgConc>9.871135446048256E-5</randAvgConc>
			<image>images/motif-310.jpg</image>
			<motifData>
					suppressive{1.0,1.0,1.0},{1.0,1.0,2.0},{1.0,1.0,1.0} , double-nonmonotonic{1.0,1.0,2.0},{1.0,1.0,1.0},{2.0,1.0,1.0} , epistatic{1.0,1.0,1.0},{2.0,1.0,1.0},{1.0,1.0,1.0}
			</motifData>
		</motif>
		<motif index="311">
			<pValParam>0.67350363620911258000</pValParam>
			<zScore>-0.7306118154196675</zScore>
			<pValEmpirical>0.857</pValEmpirical>
			<origCount>1.0</origCount>
			<randAvgCount>2.319</randAvgCount>
			<origConc>1.106133510314695E-5</origConc>
			<randAvgConc>2.565123610419774E-5</randAvgConc>
			<image>images/motif-311.jpg</image>
			<motifData>
					conditional{1.0,1.0,1.0},{1.0,1.0,1.0},{1.0,2.0,1.0} , single-nonmonotonic{1.0,1.0,1.0},{1.0,1.0,1.0},{2.0,1.0,1.0} , epistatic{1.0,1.0,1.0},{2.0,1.0,1.0},{1.0,1.0,1.0}
			</motifData>
		</motif>
		<motif index="312">
			<pValParam>0.83492013342799309000</pValParam>
			<zScore>-0.974279448683792</zScore>
			<pValEmpirical>0.861</pValEmpirical>
			<origCount>7.0</origCount>
			<randAvgCount>14.576</randAvgCount>
			<origConc>7.742934572202865E-5</origConc>
			<randAvgConc>1.6123002046346884E-4</randAvgConc>
			<image>images/motif-312.jpg</image>
			<motifData>
					suppressive{1.0,2.0,1.0},{1.0,1.0,1.0},{1.0,1.0,1.0} , epistatic{1.0,1.0,1.0},{1.0,1.0,2.0},{2.0,1.0,1.0}
			</motifData>
		</motif>
		<motif index="313">
			<pValParam>0.81977939317561110000</pValParam>
			<zScore>-0.9149822894819181</zScore>
			<pValEmpirical>0.866</pValEmpirical>
			<origCount>2.0</origCount>
			<randAvgCount>4.576</randAvgCount>
			<origConc>2.21226702062939E-5</origConc>
			<randAvgConc>5.0616669432000316E-5</randAvgConc>
			<image>images/motif-313.jpg</image>
			<motifData>
					double-nonmonotonic{1.0,2.0,1.0},{2.0,1.0,1.0},{1.0,1.0,1.0} , conditional{1.0,1.0,1.0},{1.0,1.0,1.0},{2.0,1.0,1.0} , epistatic{1.0,1.0,1.0},{1.0,1.0,2.0},{1.0,1.0,1.0}
			</motifData>
		</motif>
		<motif index="314">
			<pValParam>0.81170838064313355000</pValParam>
			<zScore>-0.8846517369293782</zScore>
			<pValEmpirical>0.875</pValEmpirical>
			<origCount>2.0</origCount>
			<randAvgCount>5.6</randAvgCount>
			<origConc>2.21226702062939E-5</origConc>
			<randAvgConc>6.194347657762277E-5</randAvgConc>
			<image>images/motif-314.jpg</image>
			<motifData>
					asynthetic{1.0,1.0,1.0},{1.0,1.0,2.0},{1.0,2.0,1.0} , double-nonmonotonic{1.0,2.0,1.0},{2.0,1.0,1.0},{1.0,1.0,1.0} , conditional{1.0,1.0,1.0},{1.0,1.0,1.0},{2.0,1.0,1.0} , 
			</motifData>
		</motif>
		<motif index="315">
			<pValParam>0.82004953097486633000</pValParam>
			<zScore>-0.9160119860297768</zScore>
			<pValEmpirical>0.877</pValEmpirical>
			<origCount>5.0</origCount>
			<randAvgCount>10.969</randAvgCount>
			<origConc>5.530667551573475E-5</origConc>
			<randAvgConc>1.2133178474641849E-4</randAvgConc>
			<image>images/motif-315.jpg</image>
			<motifData>
					additive{1.0,1.0,1.0},{1.0,1.0,2.0},{1.0,2.0,1.0} , conditional{1.0,1.0,1.0},{2.0,1.0,1.0},{1.0,1.0,1.0} , single-nonmonotonic{1.0,1.0,2.0},{1.0,1.0,1.0},{1.0,1.0,1.0} , 
			</motifData>
		</motif>
		<motif index="316">
			<pValParam>0.83925253106907016000</pValParam>
			<zScore>-0.9918865661000797</zScore>
			<pValEmpirical>0.88</pValEmpirical>
			<origCount>4.0</origCount>
			<randAvgCount>7.036</randAvgCount>
			<origConc>4.42453404125878E-5</origConc>
			<randAvgConc>7.782755378574137E-5</randAvgConc>
			<image>images/motif-316.jpg</image>
			<motifData>
					single-nonmonotonic{1.0,2.0,1.0},{1.0,1.0,1.0},{1.0,1.0,1.0} , epistatic{1.0,1.0,2.0},{1.0,1.0,2.0},{1.0,1.0,1.0}
			</motifData>
		</motif>
		<motif index="317">
			<pValParam>0.86614311212105721000</pValParam>
			<zScore>-1.1088974386820647</zScore>
			<pValEmpirical>0.883</pValEmpirical>
			<origCount>3.0</origCount>
			<randAvgCount>8.739</randAvgCount>
			<origConc>3.318400530944085E-5</origConc>
			<randAvgConc>9.666500746640051E-5</randAvgConc>
			<image>images/motif-317.jpg</image>
			<motifData>
					suppressive{1.0,1.0,1.0},{1.0,1.0,2.0},{1.0,1.0,1.0} , additive{1.0,2.0,1.0},{2.0,1.0,1.0},{1.0,1.0,1.0} , single-nonmonotonic{1.0,1.0,1.0},{1.0,1.0,1.0},{2.0,1.0,1.0} , 
			</motifData>
		</motif>
		<motif index="318">
			<pValParam>0.88034189344785307000</pValParam>
			<zScore>-1.177286423053145</zScore>
			<pValEmpirical>0.886</pValEmpirical>
			<origCount>151.0</origCount>
			<randAvgCount>180.211</randAvgCount>
			<origConc>0.0016702616005751893</origConc>
			<randAvgConc>0.001993374260273214</randAvgConc>
			<image>images/motif-318.jpg</image>
			<motifData>
					additive{1.0,2.0,1.0},{2.0,1.0,1.0},{1.0,1.0,1.0} , synthetic{1.0,1.0,2.0},{1.0,1.0,1.0},{2.0,1.0,1.0} , 
			</motifData>
		</motif>
		<motif index="319">
			<pValParam>0.72241162708889939000</pValParam>
			<zScore>-0.8621720032163084</zScore>
			<pValEmpirical>0.891</pValEmpirical>
			<origCount>1.0</origCount>
			<randAvgCount>2.548</randAvgCount>
			<origConc>1.106133510314695E-5</origConc>
			<randAvgConc>2.818428184281838E-5</randAvgConc>
			<image>images/motif-319.jpg</image>
			<motifData>
					suppressive{1.0,1.0,1.0},{1.0,1.0,1.0},{1.0,2.0,1.0} , double-nonmonotonic{1.0,2.0,1.0},{2.0,1.0,1.0},{1.0,1.0,1.0} , synthetic{1.0,1.0,2.0},{1.0,1.0,1.0},{2.0,1.0,1.0} , 
			</motifData>
		</motif>
		<motif index="320">
			<pValParam>0.89666764449574199000</pValParam>
			<zScore>-1.2634217254621087</zScore>
			<pValEmpirical>0.893</pValEmpirical>
			<origCount>270.0</origCount>
			<randAvgCount>342.829</randAvgCount>
			<origConc>0.0029865604778496766</origConc>
			<randAvgConc>0.003792146452076763</randAvgConc>
			<image>images/motif-320.jpg</image>
			<motifData>
					synthetic{1.0,1.0,1.0},{1.0,1.0,2.0},{1.0,2.0,1.0} , epistatic{1.0,2.0,1.0},{1.0,1.0,1.0},{1.0,1.0,1.0}
			</motifData>
		</motif>
		<motif index="321">
			<pValParam>0.88790092720934044000</pValParam>
			<zScore>-1.216048633371501</zScore>
			<pValEmpirical>0.896</pValEmpirical>
			<origCount>331.0</origCount>
			<randAvgCount>362.171</randAvgCount>
			<origConc>0.0036613019191416405</origConc>
			<randAvgConc>0.004006094795641837</randAvgConc>
			<image>images/motif-321.jpg</image>
			<motifData>
					double-nonmonotonic{1.0,2.0,1.0},{2.0,1.0,1.0},{1.0,1.0,1.0} , epistatic{1.0,1.0,1.0},{1.0,1.0,2.0},{1.0,1.0,1.0}
			</motifData>
		</motif>
		<motif index="322">
			<pValParam>0.87263633956441611000</pValParam>
			<zScore>-1.139511959333866</zScore>
			<pValEmpirical>0.898</pValEmpirical>
			<origCount>16.0</origCount>
			<randAvgCount>30.266</randAvgCount>
			<origConc>1.769813616503512E-4</origConc>
			<randAvgConc>3.3478236823184323E-4</randAvgConc>
			<image>images/motif-322.jpg</image>
			<motifData>
					noninteractive{1.0,1.0,2.0},{1.0,1.0,1.0},{2.0,1.0,1.0} , suppressive{1.0,1.0,1.0},{2.0,1.0,1.0},{1.0,1.0,1.0} , synthetic{1.0,1.0,1.0},{1.0,1.0,2.0},{1.0,2.0,1.0} , 
			</motifData>
		</motif>
		<motif index="323">
			<pValParam>0.88040803171610127000</pValParam>
			<zScore>-1.1776179436469898</zScore>
			<pValEmpirical>0.898</pValEmpirical>
			<origCount>6.0</origCount>
			<randAvgCount>20.101</randAvgCount>
			<origConc>6.63680106188817E-5</origConc>
			<randAvgConc>2.2234389690835594E-4</randAvgConc>
			<image>images/motif-323.jpg</image>
			<motifData>
					additive{1.0,1.0,2.0},{1.0,1.0,1.0},{2.0,1.0,1.0} , asynthetic{1.0,1.0,1.0},{1.0,1.0,2.0},{1.0,2.0,1.0} , single-nonmonotonic{1.0,1.0,1.0},{2.0,1.0,1.0},{1.0,1.0,1.0} , 
			</motifData>
		</motif>
		<motif index="324">
			<pValParam>0.85967197435650788000</pValParam>
			<zScore>-1.0793865760815784</zScore>
			<pValEmpirical>0.899</pValEmpirical>
			<origCount>1.0</origCount>
			<randAvgCount>5.821</randAvgCount>
			<origConc>1.106133510314695E-5</origConc>
			<randAvgConc>6.438803163541818E-5</randAvgConc>
			<image>images/motif-324.jpg</image>
			<motifData>
					noninteractive{1.0,1.0,2.0},{1.0,1.0,1.0},{2.0,1.0,1.0} , single-nonmonotonic{1.0,1.0,1.0},{2.0,1.0,2.0},{1.0,1.0,1.0} , 
			</motifData>
		</motif>
		<motif index="325">
			<pValParam>0.87955548622563573000</pValParam>
			<zScore>-1.1733543910040458</zScore>
			<pValEmpirical>0.908</pValEmpirical>
			<origCount>5.0</origCount>
			<randAvgCount>9.075</randAvgCount>
			<origConc>5.530667551573475E-5</origConc>
			<randAvgConc>1.003816160610579E-4</randAvgConc>
			<image>images/motif-325.jpg</image>
			<motifData>
					suppressive{1.0,1.0,1.0},{1.0,1.0,2.0},{1.0,1.0,1.0} , additive{1.0,2.0,1.0},{2.0,1.0,1.0},{1.0,1.0,1.0} , conditional{1.0,1.0,1.0},{1.0,1.0,1.0},{2.0,1.0,1.0} , 
			</motifData>
		</motif>
		<motif index="326">
			<pValParam>0.76704217909525363000</pValParam>
			<zScore>-1.0003191632939077</zScore>
			<pValEmpirical>0.917</pValEmpirical>
			<origCount>1.0</origCount>
			<randAvgCount>2.789</randAvgCount>
			<origConc>1.106133510314695E-5</origConc>
			<randAvgConc>3.0850063602676854E-5</randAvgConc>
			<image>images/motif-326.jpg</image>
			<motifData>
					suppressive{1.0,2.0,1.0},{1.0,1.0,1.0},{1.0,1.0,1.0} , conditional{1.0,1.0,1.0},{1.0,1.0,2.0},{1.0,1.0,1.0} , epistatic{1.0,1.0,2.0},{1.0,1.0,1.0},{1.0,1.0,1.0}
			</motifData>
		</motif>
		<motif index="327">
			<pValParam>0.85899353577754345000</pValParam>
			<zScore>-1.076346766805057</zScore>
			<pValEmpirical>0.918</pValEmpirical>
			<origCount>1.0</origCount>
			<randAvgCount>4.044</randAvgCount>
			<origConc>1.106133510314695E-5</origConc>
			<randAvgConc>4.4732039157126114E-5</randAvgConc>
			<image>images/motif-327.jpg</image>
			<motifData>
					conditional{1.0,2.0,1.0},{1.0,1.0,1.0},{1.0,1.0,1.0} , single-nonmonotonic{1.0,1.0,1.0},{1.0,1.0,1.0},{2.0,1.0,1.0} , synthetic{1.0,1.0,1.0},{1.0,1.0,2.0},{1.0,2.0,1.0} , 
			</motifData>
		</motif>
		<motif index="328">
			<pValParam>0.91088230085889488000</pValParam>
			<zScore>-1.346881756658337</zScore>
			<pValEmpirical>0.922</pValEmpirical>
			<origCount>283.0</origCount>
			<randAvgCount>358.155</randAvgCount>
			<origConc>0.0031303578341905867</origConc>
			<randAvgConc>0.003961672473867598</randAvgConc>
			<image>images/motif-328.jpg</image>
			<motifData>
					asynthetic{1.0,1.0,1.0},{1.0,1.0,2.0},{1.0,2.0,1.0} , synthetic{1.0,2.0,1.0},{2.0,1.0,1.0},{1.0,1.0,1.0} , 
			</motifData>
		</motif>
		<motif index="329">
			<pValParam>0.90864436519134784000</pValParam>
			<zScore>-1.3331200507664351</zScore>
			<pValEmpirical>0.922</pValEmpirical>
			<origCount>19.0</origCount>
			<randAvgCount>37.424</randAvgCount>
			<origConc>2.1016536695979204E-4</origConc>
			<randAvgConc>4.139594049001696E-4</randAvgConc>
			<image>images/motif-329.jpg</image>
			<motifData>
					noninteractive{1.0,1.0,1.0},{1.0,1.0,2.0},{1.0,2.0,1.0} , suppressive{1.0,2.0,1.0},{1.0,1.0,1.0},{1.0,1.0,1.0} , conditional{1.0,1.0,2.0},{1.0,1.0,1.0},{1.0,1.0,1.0} , 
			</motifData>
		</motif>
		<motif index="330">
			<pValParam>0.85560084243389900000</pValParam>
			<zScore>-1.0612922519300205</zScore>
			<pValEmpirical>0.922</pValEmpirical>
			<origCount>1.0</origCount>
			<randAvgCount>3.788</randAvgCount>
			<origConc>1.106133510314695E-5</origConc>
			<randAvgConc>4.1900337370720406E-5</randAvgConc>
			<image>images/motif-330.jpg</image>
			<motifData>
					suppressive{1.0,1.0,1.0},{1.0,1.0,1.0},{1.0,2.0,1.0} , conditional{1.0,2.0,1.0},{1.0,1.0,1.0},{1.0,1.0,1.0} , synthetic{1.0,1.0,2.0},{1.0,1.0,1.0},{2.0,1.0,1.0} , 
			</motifData>
		</motif>
		<motif index="331">
			<pValParam>0.90332494067219105000</pValParam>
			<zScore>-1.3013831062028784</zScore>
			<pValEmpirical>0.923</pValEmpirical>
			<origCount>11.0</origCount>
			<randAvgCount>21.514</randAvgCount>
			<origConc>1.2167468613461645E-4</origConc>
			<randAvgConc>2.379735634091028E-4</randAvgConc>
			<image>images/motif-331.jpg</image>
			<motifData>
					suppressive{1.0,1.0,1.0},{2.0,1.0,1.0},{1.0,1.0,1.0} , conditional{1.0,1.0,2.0},{1.0,1.0,2.0},{1.0,1.0,1.0} , 
			</motifData>
		</motif>
		<motif index="332">
			<pValParam>0.89677917238237059000</pValParam>
			<zScore>-1.264042783498318</zScore>
			<pValEmpirical>0.924</pValEmpirical>
			<origCount>5.0</origCount>
			<randAvgCount>9.764</randAvgCount>
			<origConc>5.530667551573475E-5</origConc>
			<randAvgConc>1.0800287594712617E-4</randAvgConc>
			<image>images/motif-332.jpg</image>
			<motifData>
					additive{1.0,1.0,2.0},{1.0,1.0,1.0},{2.0,1.0,1.0} , synthetic{1.0,2.0,1.0},{2.0,1.0,1.0},{1.0,1.0,1.0} , epistatic{1.0,1.0,1.0},{1.0,1.0,2.0},{1.0,1.0,1.0}
			</motifData>
		</motif>
		<motif index="333">
			<pValParam>0.84379495543023431000</pValParam>
			<zScore>-1.0106833185389266</zScore>
			<pValEmpirical>0.925</pValEmpirical>
			<origCount>1.0</origCount>
			<randAvgCount>3.019</randAvgCount>
			<origConc>1.106133510314695E-5</origConc>
			<randAvgConc>3.339417067640056E-5</randAvgConc>
			<image>images/motif-333.jpg</image>
			<motifData>
					double-nonmonotonic{1.0,2.0,1.0},{2.0,1.0,1.0},{1.0,1.0,1.0} , single-nonmonotonic{1.0,1.0,1.0},{1.0,1.0,2.0},{1.0,1.0,1.0} , epistatic{1.0,1.0,1.0},{1.0,1.0,1.0},{2.0,1.0,1.0}
			</motifData>
		</motif>
		<motif index="334">
			<pValParam>0.90529690263357243000</pValParam>
			<zScore>-1.3129944280965744</zScore>
			<pValEmpirical>0.927</pValEmpirical>
			<origCount>47.0</origCount>
			<randAvgCount>66.213</randAvgCount>
			<origConc>5.198827498479067E-4</origConc>
			<randAvgConc>7.3240418118467E-4</randAvgConc>
			<image>images/motif-334.jpg</image>
			<motifData>
					conditional{1.0,1.0,1.0},{1.0,1.0,2.0},{1.0,1.0,1.0} , synthetic{1.0,2.0,1.0},{2.0,1.0,1.0},{1.0,1.0,1.0} , 
			</motifData>
		</motif>
		<motif index="335">
			<pValParam>0.91894949422613137000</pValParam>
			<zScore>-1.398739692026012</zScore>
			<pValEmpirical>0.928</pValEmpirical>
			<origCount>17.0</origCount>
			<randAvgCount>37.46</randAvgCount>
			<origConc>1.8804269675349816E-4</origConc>
			<randAvgConc>4.1435761296388247E-4</randAvgConc>
			<image>images/motif-335.jpg</image>
			<motifData>
					suppressive{1.0,2.0,2.0},{1.0,1.0,1.0},{1.0,1.0,1.0} , additive{1.0,1.0,1.0},{1.0,1.0,2.0},{1.0,2.0,1.0} , 
			</motifData>
		</motif>
		<motif index="336">
			<pValParam>0.90389658198833733000</pValParam>
			<zScore>-1.3047309776433629</zScore>
			<pValEmpirical>0.928</pValEmpirical>
			<origCount>19.0</origCount>
			<randAvgCount>33.695</randAvgCount>
			<origConc>2.1016536695979204E-4</origConc>
			<randAvgConc>3.727116863005335E-4</randAvgConc>
			<image>images/motif-336.jpg</image>
			<motifData>
					noninteractive{1.0,1.0,2.0},{1.0,1.0,1.0},{2.0,1.0,1.0} , asynthetic{1.0,2.0,1.0},{2.0,1.0,1.0},{1.0,1.0,1.0} , epistatic{1.0,1.0,1.0},{1.0,1.0,2.0},{1.0,1.0,1.0}
			</motifData>
		</motif>
		<motif index="337">
			<pValParam>0.84403238130041680000</pValParam>
			<zScore>-1.0116756180103792</zScore>
			<pValEmpirical>0.928</pValEmpirical>
			<origCount>1.0</origCount>
			<randAvgCount>3.593</randAvgCount>
			<origConc>1.106133510314695E-5</origConc>
			<randAvgConc>3.974337702560678E-5</randAvgConc>
			<image>images/motif-337.jpg</image>
			<motifData>
					conditional{1.0,1.0,1.0},{1.0,1.0,1.0},{2.0,1.0,1.0} , single-nonmonotonic{1.0,2.0,1.0},{1.0,1.0,1.0},{1.0,1.0,1.0} , epistatic{1.0,1.0,1.0},{1.0,1.0,2.0},{1.0,1.0,1.0}
			</motifData>
		</motif>
		<motif index="338">
			<pValParam>0.92235059483079185000</pValParam>
			<zScore>-1.4217728081679144</zScore>
			<pValEmpirical>0.929</pValEmpirical>
			<origCount>20.0</origCount>
			<randAvgCount>32.386</randAvgCount>
			<origConc>2.21226702062939E-4</origConc>
			<randAvgConc>3.582323986505139E-4</randAvgConc>
			<image>images/motif-338.jpg</image>
			<motifData>
					suppressive{1.0,2.0,1.0},{1.0,1.0,1.0},{1.0,1.0,1.0} , additive{1.0,1.0,2.0},{1.0,1.0,1.0},{2.0,1.0,1.0} , epistatic{1.0,1.0,1.0},{1.0,1.0,2.0},{1.0,1.0,1.0}
			</motifData>
		</motif>
		<motif index="339">
			<pValParam>0.91550766674335560000</pValParam>
			<zScore>-1.3761618477811002</zScore>
			<pValEmpirical>0.929</pValEmpirical>
			<origCount>20.0</origCount>
			<randAvgCount>32.249</randAvgCount>
			<origConc>2.21226702062939E-4</origConc>
			<randAvgConc>3.5671699574138293E-4</randAvgConc>
			<image>images/motif-339.jpg</image>
			<motifData>
					noninteractive{1.0,1.0,2.0},{1.0,1.0,1.0},{2.0,1.0,1.0} , suppressive{1.0,2.0,1.0},{1.0,1.0,1.0},{1.0,1.0,1.0} , asynthetic{1.0,1.0,1.0},{1.0,1.0,2.0},{1.0,2.0,1.0} , 
			</motifData>
		</motif>
		<motif index="340">
			<pValParam>0.87651336882211406000</pValParam>
			<zScore>-1.158311689016721</zScore>
			<pValEmpirical>0.93</pValEmpirical>
			<origCount>2.0</origCount>
			<randAvgCount>5.454</randAvgCount>
			<origConc>2.21226702062939E-5</origConc>
			<randAvgConc>6.0328521652563345E-5</randAvgConc>
			<image>images/motif-340.jpg</image>
			<motifData>
					additive{1.0,2.0,1.0},{2.0,1.0,1.0},{1.0,1.0,1.0} , double-nonmonotonic{1.0,1.0,2.0},{1.0,1.0,1.0},{2.0,1.0,1.0} , single-nonmonotonic{1.0,1.0,1.0},{1.0,1.0,2.0},{1.0,1.0,1.0} , 
			</motifData>
		</motif>
		<motif index="341">
			<pValParam>0.91245488013024167000</pValParam>
			<zScore>-1.35670658466613</zScore>
			<pValEmpirical>0.932</pValEmpirical>
			<origCount>8.0</origCount>
			<randAvgCount>22.941</randAvgCount>
			<origConc>8.84906808251756E-5</origConc>
			<randAvgConc>2.537580886012937E-4</randAvgConc>
			<image>images/motif-341.jpg</image>
			<motifData>
					noninteractive{1.0,2.0,1.0},{2.0,1.0,1.0},{1.0,1.0,1.0} , suppressive{1.0,1.0,1.0},{1.0,1.0,1.0},{2.0,2.0,1.0} , 
			</motifData>
		</motif>
		<motif index="342">
			<pValParam>0.91745744489943104000</pValParam>
			<zScore>-1.388865180927043</zScore>
			<pValEmpirical>0.934</pValEmpirical>
			<origCount>30.0</origCount>
			<randAvgCount>45.502</randAvgCount>
			<origConc>3.318400530944085E-4</origConc>
			<randAvgConc>5.033128698633929E-4</randAvgConc>
			<image>images/motif-342.jpg</image>
			<motifData>
					noninteractive{1.0,2.0,1.0},{2.0,1.0,1.0},{1.0,1.0,1.0} , epistatic{1.0,1.0,2.0},{1.0,1.0,1.0},{1.0,2.0,1.0}
			</motifData>
		</motif>
		<motif index="343">
			<pValParam>0.90765044137193074000</pValParam>
			<zScore>-1.3270882425402772</zScore>
			<pValEmpirical>0.936</pValEmpirical>
			<origCount>18.0</origCount>
			<randAvgCount>32.274</randAvgCount>
			<origConc>1.9910403185664509E-4</origConc>
			<randAvgConc>3.569935291189623E-4</randAvgConc>
			<image>images/motif-343.jpg</image>
			<motifData>
					noninteractive{1.0,1.0,1.0},{1.0,1.0,2.0},{1.0,2.0,1.0} , additive{1.0,1.0,2.0},{1.0,1.0,1.0},{2.0,1.0,1.0} , synthetic{1.0,2.0,1.0},{2.0,1.0,1.0},{1.0,1.0,1.0} , 
			</motifData>
		</motif>
		<motif index="344">
			<pValParam>0.88928190586501843000</pValParam>
			<zScore>-1.2233299177525432</zScore>
			<pValEmpirical>0.937</pValEmpirical>
			<origCount>2.0</origCount>
			<randAvgCount>6.36</randAvgCount>
			<origConc>2.21226702062939E-5</origConc>
			<randAvgConc>7.03500912560142E-5</randAvgConc>
			<image>images/motif-344.jpg</image>
			<motifData>
					double-nonmonotonic{1.0,1.0,1.0},{1.0,1.0,2.0},{1.0,2.0,1.0} , conditional{1.0,1.0,1.0},{2.0,1.0,1.0},{1.0,1.0,1.0} , epistatic{1.0,1.0,1.0},{1.0,1.0,1.0},{2.0,1.0,1.0}
			</motifData>
		</motif>
		<motif index="345">
			<pValParam>0.94415238367359289000</pValParam>
			<zScore>-1.5914154095459156</zScore>
			<pValEmpirical>0.938</pValEmpirical>
			<origCount>33.0</origCount>
			<randAvgCount>58.338</randAvgCount>
			<origConc>3.6502405840384934E-4</origConc>
			<randAvgConc>6.45296167247388E-4</randAvgConc>
			<image>images/motif-345.jpg</image>
			<motifData>
					noninteractive{1.0,2.0,1.0},{2.0,1.0,1.0},{1.0,1.0,1.0} , additive{1.0,1.0,2.0},{1.0,1.0,1.0},{2.0,1.0,1.0} , asynthetic{1.0,1.0,1.0},{1.0,1.0,2.0},{1.0,2.0,1.0} , 
			</motifData>
		</motif>
		<motif index="346">
			<pValParam>0.87331252963053396000</pValParam>
			<zScore>-1.1427617908659258</zScore>
			<pValEmpirical>0.938</pValEmpirical>
			<origCount>2.0</origCount>
			<randAvgCount>5.144</randAvgCount>
			<origConc>2.21226702062939E-5</origConc>
			<randAvgConc>5.6899507770587714E-5</randAvgConc>
			<image>images/motif-346.jpg</image>
			<motifData>
					suppressive{1.0,1.0,1.0},{1.0,1.0,1.0},{1.0,2.0,1.0} , conditional{1.0,1.0,2.0},{1.0,1.0,1.0},{1.0,1.0,1.0} , single-nonmonotonic{1.0,2.0,1.0},{1.0,1.0,1.0},{1.0,1.0,1.0} , 
			</motifData>
		</motif>
		<motif index="347">
			<pValParam>0.89028579959548348000</pValParam>
			<zScore>-1.228663947828323</zScore>
			<pValEmpirical>0.94</pValEmpirical>
			<origCount>8.0</origCount>
			<randAvgCount>19.751</randAvgCount>
			<origConc>8.84906808251756E-5</origConc>
			<randAvgConc>2.1847242962225424E-4</randAvgConc>
			<image>images/motif-347.jpg</image>
			<motifData>
					noninteractive{1.0,1.0,1.0},{1.0,1.0,2.0},{1.0,2.0,1.0} , additive{1.0,1.0,2.0},{1.0,1.0,1.0},{2.0,1.0,1.0} , single-nonmonotonic{1.0,1.0,1.0},{2.0,1.0,1.0},{1.0,1.0,1.0} , 
			</motifData>
		</motif>
		<motif index="348">
			<pValParam>0.86104768999980119000</pValParam>
			<zScore>-1.0855813899886013</zScore>
			<pValEmpirical>0.94</pValEmpirical>
			<origCount>1.0</origCount>
			<randAvgCount>3.484</randAvgCount>
			<origConc>1.106133510314695E-5</origConc>
			<randAvgConc>3.853769149936385E-5</randAvgConc>
			<image>images/motif-348.jpg</image>
			<motifData>
					suppressive{1.0,1.0,1.0},{1.0,1.0,2.0},{1.0,1.0,1.0} , asynthetic{1.0,1.0,2.0},{1.0,1.0,1.0},{2.0,1.0,1.0} , synthetic{1.0,2.0,1.0},{2.0,1.0,1.0},{1.0,1.0,1.0} , 
			</motifData>
		</motif>
		<motif index="349">
			<pValParam>0.88993473442232229000</pValParam>
			<zScore>-1.2267946529796365</zScore>
			<pValEmpirical>0.941</pValEmpirical>
			<origCount>1.0</origCount>
			<randAvgCount>3.998</randAvgCount>
			<origConc>1.106133510314695E-5</origConc>
			<randAvgConc>4.422321774238134E-5</randAvgConc>
			<image>images/motif-349.jpg</image>
			<motifData>
					asynthetic{1.0,2.0,1.0},{2.0,1.0,2.0},{1.0,2.0,1.0} , conditional{1.0,1.0,1.0},{1.0,1.0,1.0},{2.0,1.0,1.0} , 
			</motifData>
		</motif>
		<motif index="350">
			<pValParam>0.92754273833960998000</pValParam>
			<zScore>-1.4584610670803866</zScore>
			<pValEmpirical>0.943</pValEmpirical>
			<origCount>65.0</origCount>
			<randAvgCount>92.754</randAvgCount>
			<origConc>7.189867817045517E-4</origConc>
			<randAvgConc>0.0010259830761572939</randAvgConc>
			<image>images/motif-350.jpg</image>
			<motifData>
					noninteractive{1.0,1.0,2.0},{1.0,1.0,1.0},{2.0,1.0,1.0} , additive{1.0,2.0,1.0},{2.0,1.0,1.0},{1.0,1.0,1.0} , epistatic{1.0,1.0,1.0},{1.0,1.0,1.0},{1.0,2.0,1.0}
			</motifData>
		</motif>
		<motif index="351">
			<pValParam>0.93975536977617324000</pValParam>
			<zScore>-1.5535002148807273</zScore>
			<pValEmpirical>0.945</pValEmpirical>
			<origCount>2601.0</origCount>
			<randAvgCount>2745.041</randAvgCount>
			<origConc>0.028770532603285215</origConc>
			<randAvgConc>0.03036381837287764</randAvgConc>
			<image>images/motif-351.jpg</image>
			<motifData>
					suppressive{1.0,2.0,1.0},{1.0,1.0,1.0},{1.0,1.0,1.0} , conditional{1.0,1.0,1.0},{1.0,1.0,1.0},{2.0,1.0,1.0} , 
			</motifData>
		</motif>
		<motif index="352">
			<pValParam>0.94550085220294244000</pValParam>
			<zScore>-1.6035137643456177</zScore>
			<pValEmpirical>0.945</pValEmpirical>
			<origCount>934.0</origCount>
			<randAvgCount>1015.315</randAvgCount>
			<origConc>0.010331286986339252</origConc>
			<randAvgConc>0.011230739450251633</randAvgConc>
			<image>images/motif-352.jpg</image>
			<motifData>
					additive{1.0,1.0,1.0},{1.0,1.0,2.0},{1.0,2.0,1.0} , asynthetic{1.0,2.0,1.0},{2.0,1.0,1.0},{1.0,1.0,1.0} , 
			</motifData>
		</motif>
		<motif index="353">
			<pValParam>0.92763607865917752000</pValParam>
			<zScore>-1.4591387472578878</zScore>
			<pValEmpirical>0.946</pValEmpirical>
			<origCount>43.0</origCount>
			<randAvgCount>71.116</randAvgCount>
			<origConc>4.756374094353188E-4</origConc>
			<randAvgConc>7.866379071953993E-4</randAvgConc>
			<image>images/motif-353.jpg</image>
			<motifData>
					noninteractive{1.0,1.0,2.0},{1.0,1.0,1.0},{2.0,1.0,1.0} , additive{1.0,1.0,1.0},{1.0,1.0,2.0},{1.0,2.0,1.0} , epistatic{1.0,1.0,1.0},{2.0,1.0,1.0},{1.0,1.0,1.0}
			</motifData>
		</motif>
		<motif index="354">
			<pValParam>0.90100694399897197000</pValParam>
			<zScore>-1.2879545615215306</zScore>
			<pValEmpirical>0.948</pValEmpirical>
			<origCount>3.0</origCount>
			<randAvgCount>7.685</randAvgCount>
			<origConc>3.318400530944085E-5</origConc>
			<randAvgConc>8.500636026768369E-5</randAvgConc>
			<image>images/motif-354.jpg</image>
			<motifData>
					suppressive{1.0,2.0,1.0},{1.0,1.0,1.0},{1.0,1.0,1.0} , synthetic{1.0,1.0,2.0},{1.0,1.0,1.0},{2.0,1.0,1.0} , epistatic{1.0,1.0,1.0},{1.0,1.0,1.0},{1.0,2.0,1.0}
			</motifData>
		</motif>
		<motif index="355">
			<pValParam>0.92406307566484180000</pValParam>
			<zScore>-1.4336609850490392</zScore>
			<pValEmpirical>0.952</pValEmpirical>
			<origCount>19.0</origCount>
			<randAvgCount>35.054</randAvgCount>
			<origConc>2.1016536695979204E-4</origConc>
			<randAvgConc>3.877440407057108E-4</randAvgConc>
			<image>images/motif-355.jpg</image>
			<motifData>
					noninteractive{1.0,2.0,1.0},{2.0,1.0,1.0},{1.0,1.0,1.0} , additive{1.0,1.0,1.0},{1.0,1.0,2.0},{1.0,2.0,1.0} , double-nonmonotonic{1.0,1.0,2.0},{1.0,1.0,1.0},{2.0,1.0,1.0} , 
			</motifData>
		</motif>
		<motif index="356">
			<pValParam>0.92658883493164990000</pValParam>
			<zScore>-1.4515734663111048</zScore>
			<pValEmpirical>0.952</pValEmpirical>
			<origCount>5.0</origCount>
			<randAvgCount>15.915</randAvgCount>
			<origConc>5.530667551573475E-5</origConc>
			<randAvgConc>1.760411481665825E-4</randAvgConc>
			<image>images/motif-356.jpg</image>
			<motifData>
					conditional{1.0,1.0,1.0},{1.0,1.0,1.0},{1.0,2.0,1.0} , epistatic{1.0,2.0,1.0},{1.0,1.0,1.0},{2.0,1.0,1.0}
			</motifData>
		</motif>
		<motif index="357">
			<pValParam>0.91317627132950896000</pValParam>
			<zScore>-1.361257630741063</zScore>
			<pValEmpirical>0.952</pValEmpirical>
			<origCount>3.0</origCount>
			<randAvgCount>9.886</randAvgCount>
			<origConc>3.318400530944085E-5</origConc>
			<randAvgConc>1.0935235882971023E-4</randAvgConc>
			<image>images/motif-357.jpg</image>
			<motifData>
					noninteractive{1.0,1.0,2.0},{1.0,1.0,1.0},{2.0,1.0,1.0} , single-nonmonotonic{1.0,1.0,1.0},{1.0,1.0,2.0},{1.0,1.0,1.0} , synthetic{1.0,2.0,1.0},{2.0,1.0,1.0},{1.0,1.0,1.0} , 
			</motifData>
		</motif>
		<motif index="358">
			<pValParam>0.92984050328740897000</pValParam>
			<zScore>-1.4753420245207836</zScore>
			<pValEmpirical>0.954</pValEmpirical>
			<origCount>17.0</origCount>
			<randAvgCount>26.466</randAvgCount>
			<origConc>1.8804269675349816E-4</origConc>
			<randAvgConc>2.9274929483988626E-4</randAvgConc>
			<image>images/motif-358.jpg</image>
			<motifData>
					suppressive{1.0,2.0,1.0},{1.0,1.0,1.0},{1.0,1.0,1.0} , conditional{1.0,1.0,1.0},{1.0,1.0,1.0},{2.0,1.0,1.0} , epistatic{1.0,1.0,1.0},{1.0,1.0,2.0},{1.0,1.0,1.0}
			</motifData>
		</motif>
		<motif index="359">
			<pValParam>0.94893897474750688000</pValParam>
			<zScore>-1.635469794740347</zScore>
			<pValEmpirical>0.955</pValEmpirical>
			<origCount>382.0</origCount>
			<randAvgCount>426.731</randAvgCount>
			<origConc>0.004225430009402135</origConc>
			<randAvgConc>0.004720214589900995</randAvgConc>
			<image>images/motif-359.jpg</image>
			<motifData>
					single-nonmonotonic{1.0,1.0,1.0},{1.0,1.0,2.0},{1.0,1.0,1.0} , epistatic{1.0,1.0,1.0},{2.0,1.0,1.0},{1.0,1.0,1.0}
			</motifData>
		</motif>
		<motif index="360">
			<pValParam>0.88843488422292016000</pValParam>
			<zScore>-1.218856297427848</zScore>
			<pValEmpirical>0.958</pValEmpirical>
			<origCount>2.0</origCount>
			<randAvgCount>6.954</randAvgCount>
			<origConc>2.21226702062939E-5</origConc>
			<randAvgConc>7.69205243072834E-5</randAvgConc>
			<image>images/motif-360.jpg</image>
			<motifData>
					noninteractive{1.0,2.0,1.0},{2.0,1.0,1.0},{1.0,1.0,1.0} , asynthetic{1.0,1.0,2.0},{1.0,1.0,1.0},{2.0,1.0,1.0} , single-nonmonotonic{1.0,1.0,1.0},{1.0,1.0,2.0},{1.0,1.0,1.0} , 
			</motifData>
		</motif>
		<motif index="361">
			<pValParam>0.93225003619735503000</pValParam>
			<zScore>-1.49350729813226</zScore>
			<pValEmpirical>0.966</pValEmpirical>
			<origCount>4.0</origCount>
			<randAvgCount>12.788</randAvgCount>
			<origConc>4.42453404125878E-5</origConc>
			<randAvgConc>1.414523532990423E-4</randAvgConc>
			<image>images/motif-361.jpg</image>
			<motifData>
					noninteractive{1.0,1.0,1.0},{1.0,1.0,2.0},{1.0,2.0,1.0} , single-nonmonotonic{1.0,2.0,1.0},{1.0,1.0,1.0},{1.0,1.0,1.0} , epistatic{1.0,1.0,2.0},{1.0,1.0,1.0},{1.0,1.0,1.0}
			</motifData>
		</motif>
		<motif index="362">
			<pValParam>0.89972312229035689000</pValParam>
			<zScore>-1.2806159600302878</zScore>
			<pValEmpirical>0.968</pValEmpirical>
			<origCount>2.0</origCount>
			<randAvgCount>6.432</randAvgCount>
			<origConc>2.21226702062939E-5</origConc>
			<randAvgConc>7.114650738344075E-5</randAvgConc>
			<image>images/motif-362.jpg</image>
			<motifData>
					conditional{1.0,1.0,2.0},{1.0,1.0,2.0},{1.0,1.0,1.0} , single-nonmonotonic{1.0,2.0,1.0},{1.0,1.0,1.0},{1.0,1.0,1.0} , 
			</motifData>
		</motif>
		<motif index="363">
			<pValParam>0.95748025566936090000</pValParam>
			<zScore>-1.7230275267934765</zScore>
			<pValEmpirical>0.968</pValEmpirical>
			<origCount>37.0</origCount>
			<randAvgCount>64.063</randAvgCount>
			<origConc>4.0926939881643715E-4</origConc>
			<randAvgConc>7.086223107129034E-4</randAvgConc>
			<image>images/motif-363.jpg</image>
			<motifData>
					additive{1.0,1.0,2.0},{1.0,1.0,1.0},{2.0,1.0,1.0} , epistatic{1.0,1.0,1.0},{2.0,1.0,1.0},{1.0,2.0,1.0}
			</motifData>
		</motif>
		<motif index="364">
			<pValParam>0.92510197472591726000</pValParam>
			<zScore>-1.4409728987301111</zScore>
			<pValEmpirical>0.969</pValEmpirical>
			<origCount>3.0</origCount>
			<randAvgCount>13.082</randAvgCount>
			<origConc>3.318400530944085E-5</origConc>
			<randAvgConc>1.4470438581936734E-4</randAvgConc>
			<image>images/motif-364.jpg</image>
			<motifData>
					suppressive{1.0,1.0,1.0},{1.0,1.0,1.0},{2.0,1.0,1.0} , asynthetic{1.0,2.0,1.0},{2.0,1.0,1.0},{1.0,1.0,1.0} , epistatic{1.0,1.0,1.0},{1.0,1.0,2.0},{1.0,1.0,1.0}
			</motifData>
		</motif>
		<motif index="365">
			<pValParam>0.83188954812759286000</pValParam>
			<zScore>-0.9621402306169862</zScore>
			<pValEmpirical>0.971</pValEmpirical>
			<origCount>1.0</origCount>
			<randAvgCount>6.094</randAvgCount>
			<origConc>1.106133510314695E-5</origConc>
			<randAvgConc>6.740777611857704E-5</randAvgConc>
			<image>images/motif-365.jpg</image>
			<motifData>
					suppressive{1.0,1.0,1.0},{1.0,1.0,2.0},{1.0,1.0,1.0} , additive{1.0,1.0,2.0},{1.0,1.0,1.0},{2.0,1.0,1.0} , single-nonmonotonic{1.0,2.0,1.0},{1.0,1.0,1.0},{1.0,1.0,1.0} , 
			</motifData>
		</motif>
		<motif index="366">
			<pValParam>0.91955977046070936000</pValParam>
			<zScore>-1.4028180897543427</zScore>
			<pValEmpirical>0.974</pValEmpirical>
			<origCount>2.0</origCount>
			<randAvgCount>7.811</randAvgCount>
			<origConc>2.21226702062939E-5</origConc>
			<randAvgConc>8.640008849068022E-5</randAvgConc>
			<image>images/motif-366.jpg</image>
			<motifData>
					noninteractive{1.0,1.0,2.0},{1.0,1.0,1.0},{2.0,1.0,1.0} , suppressive{1.0,1.0,1.0},{2.0,1.0,1.0},{1.0,1.0,1.0} , epistatic{1.0,1.0,1.0},{1.0,1.0,1.0},{1.0,2.0,1.0}
			</motifData>
		</motif>
		<motif index="367">
			<pValParam>0.94366040650728811000</pValParam>
			<zScore>-1.5870588220159325</zScore>
			<pValEmpirical>0.974</pValEmpirical>
			<origCount>2.0</origCount>
			<randAvgCount>9.962</randAvgCount>
			<origConc>2.21226702062939E-5</origConc>
			<randAvgConc>1.1019302029754939E-4</randAvgConc>
			<image>images/motif-367.jpg</image>
			<motifData>
					suppressive{1.0,1.0,1.0},{1.0,1.0,2.0},{1.0,1.0,1.0} , single-nonmonotonic{1.0,1.0,2.0},{1.0,1.0,1.0},{1.0,1.0,1.0} , epistatic{1.0,1.0,1.0},{2.0,1.0,1.0},{1.0,1.0,1.0}
			</motifData>
		</motif>
		<motif index="368">
			<pValParam>0.96486808007279534000</pValParam>
			<zScore>-1.811111831814182</zScore>
			<pValEmpirical>0.975</pValEmpirical>
			<origCount>11.0</origCount>
			<randAvgCount>27.165</randAvgCount>
			<origConc>1.2167468613461645E-4</origConc>
			<randAvgConc>3.0048116807698523E-4</randAvgConc>
			<image>images/motif-368.jpg</image>
			<motifData>
					noninteractive{1.0,1.0,1.0},{1.0,1.0,2.0},{1.0,2.0,1.0} , additive{1.0,2.0,1.0},{2.0,1.0,1.0},{1.0,1.0,1.0} , conditional{1.0,1.0,1.0},{1.0,1.0,1.0},{2.0,1.0,1.0} , 
			</motifData>
		</motif>
		<motif index="369">
			<pValParam>0.96571734709180179000</pValParam>
			<zScore>-1.8221847332859342</zScore>
			<pValEmpirical>0.975</pValEmpirical>
			<origCount>16.0</origCount>
			<randAvgCount>32.356</randAvgCount>
			<origConc>1.769813616503512E-4</origConc>
			<randAvgConc>3.5790055859741965E-4</randAvgConc>
			<image>images/motif-369.jpg</image>
			<motifData>
					conditional{1.0,2.0,1.0},{1.0,1.0,1.0},{1.0,2.0,1.0} , epistatic{1.0,1.0,1.0},{1.0,1.0,1.0},{2.0,1.0,1.0}
			</motifData>
		</motif>
		<motif index="370">
			<pValParam>0.95839446102649861000</pValParam>
			<zScore>-1.7332178746871203</zScore>
			<pValEmpirical>0.976</pValEmpirical>
			<origCount>14.0</origCount>
			<randAvgCount>27.711</randAvgCount>
			<origConc>1.548586914440573E-4</origConc>
			<randAvgConc>3.065206570433035E-4</randAvgConc>
			<image>images/motif-370.jpg</image>
			<motifData>
					noninteractive{1.0,1.0,2.0},{1.0,1.0,1.0},{2.0,1.0,1.0} , synthetic{1.0,1.0,1.0},{1.0,1.0,2.0},{1.0,2.0,1.0} , epistatic{1.0,2.0,1.0},{1.0,1.0,1.0},{1.0,1.0,1.0}
			</motifData>
		</motif>
		<motif index="371">
			<pValParam>0.95504237516205037000</pValParam>
			<zScore>-1.6966934964138312</zScore>
			<pValEmpirical>0.976</pValEmpirical>
			<origCount>11.0</origCount>
			<randAvgCount>21.483</randAvgCount>
			<origConc>1.2167468613461645E-4</origConc>
			<randAvgConc>2.3763066202090512E-4</randAvgConc>
			<image>images/motif-371.jpg</image>
			<motifData>
					asynthetic{1.0,1.0,1.0},{1.0,1.0,2.0},{1.0,2.0,1.0} , epistatic{1.0,2.0,1.0},{1.0,1.0,1.0},{2.0,1.0,1.0}
			</motifData>
		</motif>
		<motif index="372">
			<pValParam>0.92097741573075775000</pValParam>
			<zScore>-1.4123830967450588</zScore>
			<pValEmpirical>0.98</pValEmpirical>
			<origCount>1.0</origCount>
			<randAvgCount>4.71</randAvgCount>
			<origConc>1.106133510314695E-5</origConc>
			<randAvgConc>5.209888833582194E-5</randAvgConc>
			<image>images/motif-372.jpg</image>
			<motifData>
					suppressive{1.0,1.0,1.0},{2.0,1.0,2.0},{1.0,1.0,1.0} , double-nonmonotonic{1.0,1.0,2.0},{1.0,1.0,1.0},{2.0,1.0,1.0} , 
			</motifData>
		</motif>
		<motif index="373">
			<pValParam>0.96178458805851619000</pValParam>
			<zScore>-1.772668120715568</zScore>
			<pValEmpirical>0.981</pValEmpirical>
			<origCount>4.0</origCount>
			<randAvgCount>17.869</randAvgCount>
			<origConc>4.42453404125878E-5</origConc>
			<randAvgConc>1.9765499695813152E-4</randAvgConc>
			<image>images/motif-373.jpg</image>
			<motifData>
					suppressive{1.0,1.0,1.0},{2.0,1.0,2.0},{1.0,1.0,1.0} , conditional{1.0,1.0,1.0},{1.0,1.0,1.0},{2.0,1.0,1.0} , 
			</motifData>
		</motif>
		<motif index="374">
			<pValParam>0.92759111356985324000</pValParam>
			<zScore>-1.4588122029686357</zScore>
			<pValEmpirical>0.982</pValEmpirical>
			<origCount>1.0</origCount>
			<randAvgCount>5.373</randAvgCount>
			<origConc>1.106133510314695E-5</origConc>
			<randAvgConc>5.94325535092084E-5</randAvgConc>
			<image>images/motif-374.jpg</image>
			<motifData>
					suppressive{1.0,2.0,1.0},{1.0,1.0,1.0},{1.0,1.0,1.0} , conditional{1.0,1.0,1.0},{1.0,1.0,1.0},{2.0,1.0,1.0} , single-nonmonotonic{1.0,1.0,1.0},{1.0,1.0,2.0},{1.0,1.0,1.0} , 
			</motifData>
		</motif>
		<motif index="375">
			<pValParam>0.96592286211362421000</pValParam>
			<zScore>-1.8248981019766106</zScore>
			<pValEmpirical>0.984</pValEmpirical>
			<origCount>103.0</origCount>
			<randAvgCount>187.676</randAvgCount>
			<origConc>0.0011393175156241358</origConc>
			<randAvgConc>0.0020759471268182047</randAvgConc>
			<image>images/motif-375.jpg</image>
			<motifData>
					additive{1.0,2.0,1.0},{2.0,1.0,1.0},{1.0,1.0,1.0} , conditional{1.0,1.0,1.0},{1.0,1.0,1.0},{1.0,2.0,1.0} , 
			</motifData>
		</motif>
		<motif index="376">
			<pValParam>0.96362347155558881000</pValParam>
			<zScore>-1.7952746020296155</zScore>
			<pValEmpirical>0.984</pValEmpirical>
			<origCount>14.0</origCount>
			<randAvgCount>26.257</randAvgCount>
			<origConc>1.548586914440573E-4</origConc>
			<randAvgConc>2.904374758033284E-4</randAvgConc>
			<image>images/motif-376.jpg</image>
			<motifData>
					noninteractive{1.0,1.0,2.0},{1.0,1.0,1.0},{2.0,1.0,1.0} , conditional{1.0,1.0,1.0},{1.0,1.0,2.0},{1.0,1.0,1.0} , synthetic{1.0,2.0,1.0},{2.0,1.0,1.0},{1.0,1.0,1.0} , 
			</motifData>
		</motif>
		<motif index="377">
			<pValParam>0.93925280903591979000</pValParam>
			<zScore>-1.5493063545290724</zScore>
			<pValEmpirical>0.984</pValEmpirical>
			<origCount>1.0</origCount>
			<randAvgCount>5.726</randAvgCount>
			<origConc>1.106133510314695E-5</origConc>
			<randAvgConc>6.333720480061927E-5</randAvgConc>
			<image>images/motif-377.jpg</image>
			<motifData>
					asynthetic{1.0,1.0,1.0},{1.0,1.0,2.0},{1.0,2.0,1.0} , synthetic{1.0,2.0,1.0},{2.0,1.0,1.0},{1.0,1.0,1.0} , epistatic{1.0,1.0,2.0},{1.0,1.0,1.0},{1.0,1.0,1.0}
			</motifData>
		</motif>
		<motif index="378">
			<pValParam>0.94901618379428887000</pValParam>
			<zScore>-1.6362068043047735</zScore>
			<pValEmpirical>0.986</pValEmpirical>
			<origCount>2.0</origCount>
			<randAvgCount>7.973</randAvgCount>
			<origConc>2.21226702062939E-5</origConc>
			<randAvgConc>8.819202477738998E-5</randAvgConc>
			<image>images/motif-378.jpg</image>
			<motifData>
					single-nonmonotonic{1.0,1.0,1.0},{2.0,1.0,1.0},{1.0,1.0,1.0} , epistatic{1.0,1.0,1.0},{1.0,1.0,1.0},{2.0,2.0,1.0}
			</motifData>
		</motif>
		<motif index="379">
			<pValParam>0.95893328182231219000</pValParam>
			<zScore>-1.7393091754362995</zScore>
			<pValEmpirical>0.987</pValEmpirical>
			<origCount>10.0</origCount>
			<randAvgCount>24.635</randAvgCount>
			<origConc>1.106133510314695E-4</origConc>
			<randAvgConc>2.724959902660243E-4</randAvgConc>
			<image>images/motif-379.jpg</image>
			<motifData>
					noninteractive{1.0,1.0,2.0},{1.0,1.0,1.0},{2.0,1.0,1.0} , asynthetic{1.0,2.0,1.0},{2.0,1.0,1.0},{1.0,1.0,1.0} , synthetic{1.0,1.0,1.0},{1.0,1.0,2.0},{1.0,2.0,1.0} , 
			</motifData>
		</motif>
		<motif index="380">
			<pValParam>0.94536753933467066000</pValParam>
			<zScore>-1.6023072222069528</zScore>
			<pValEmpirical>0.987</pValEmpirical>
			<origCount>3.0</origCount>
			<randAvgCount>11.008</randAvgCount>
			<origConc>3.318400530944085E-5</origConc>
			<randAvgConc>1.2176317681544119E-4</randAvgConc>
			<image>images/motif-380.jpg</image>
			<motifData>
					conditional{1.0,1.0,1.0},{2.0,1.0,1.0},{1.0,1.0,1.0} , single-nonmonotonic{1.0,1.0,1.0},{1.0,1.0,1.0},{2.0,1.0,1.0} , 
			</motifData>
		</motif>
		<motif index="381">
			<pValParam>0.92183000952763328000</pValParam>
			<zScore>-1.4181983697304243</zScore>
			<pValEmpirical>0.988</pValEmpirical>
			<origCount>2.0</origCount>
			<randAvgCount>8.979</randAvgCount>
			<origConc>2.21226702062939E-5</origConc>
			<randAvgConc>9.931972789115561E-5</randAvgConc>
			<image>images/motif-381.jpg</image>
			<motifData>
					additive{1.0,2.0,1.0},{2.0,1.0,1.0},{1.0,1.0,1.0} , single-nonmonotonic{1.0,1.0,1.0},{1.0,1.0,2.0},{1.0,1.0,1.0} , epistatic{1.0,1.0,2.0},{1.0,1.0,1.0},{1.0,1.0,1.0}
			</motifData>
		</motif>
		<motif index="382">
			<pValParam>0.96200336183423596000</pValParam>
			<zScore>-1.7753104651763512</zScore>
			<pValEmpirical>0.989</pValEmpirical>
			<origCount>8.0</origCount>
			<randAvgCount>23.049</randAvgCount>
			<origConc>8.84906808251756E-5</origConc>
			<randAvgConc>2.5495271279243393E-4</randAvgConc>
			<image>images/motif-382.jpg</image>
			<motifData>
					noninteractive{1.0,2.0,1.0},{2.0,1.0,1.0},{1.0,1.0,1.0} , conditional{1.0,1.0,1.0},{1.0,1.0,1.0},{2.0,1.0,1.0} , single-nonmonotonic{1.0,1.0,1.0},{1.0,1.0,2.0},{1.0,1.0,1.0} , 
			</motifData>
		</motif>
		<motif index="383">
			<pValParam>0.94573474742496522000</pValParam>
			<zScore>-1.6056362749213222</zScore>
			<pValEmpirical>0.99</pValEmpirical>
			<origCount>6.0</origCount>
			<randAvgCount>19.466</randAvgCount>
			<origConc>6.63680106188817E-5</origConc>
			<randAvgConc>2.1531994911785712E-4</randAvgConc>
			<image>images/motif-383.jpg</image>
			<motifData>
					suppressive{1.0,1.0,1.0},{1.0,1.0,1.0},{1.0,2.0,1.0} , additive{1.0,2.0,1.0},{2.0,1.0,1.0},{1.0,1.0,1.0} , synthetic{1.0,1.0,2.0},{1.0,1.0,1.0},{2.0,1.0,1.0} , 
			</motifData>
		</motif>
		<motif index="384">
			<pValParam>0.98595274099553509000</pValParam>
			<zScore>-2.197062836971371</zScore>
			<pValEmpirical>0.991</pValEmpirical>
			<origCount>61.0</origCount>
			<randAvgCount>103.048</randAvgCount>
			<origConc>6.74741441291964E-4</origConc>
			<randAvgConc>0.0011398484597090885</randAvgConc>
			<image>images/motif-384.jpg</image>
			<motifData>
					noninteractive{1.0,2.0,1.0},{2.0,1.0,1.0},{1.0,1.0,1.0} , suppressive{1.0,1.0,2.0},{1.0,1.0,1.0},{1.0,1.0,1.0} , conditional{1.0,1.0,1.0},{1.0,1.0,1.0},{1.0,2.0,1.0} , 
			</motifData>
		</motif>
		<motif index="385">
			<pValParam>0.95131788255559346000</pValParam>
			<zScore>-1.6585978415316696</zScore>
			<pValEmpirical>0.991</pValEmpirical>
			<origCount>1.0</origCount>
			<randAvgCount>7.848</randAvgCount>
			<origConc>1.106133510314695E-5</origConc>
			<randAvgConc>8.68093578894967E-5</randAvgConc>
			<image>images/motif-385.jpg</image>
			<motifData>
					noninteractive{1.0,2.0,1.0},{2.0,1.0,1.0},{1.0,1.0,1.0} , single-nonmonotonic{1.0,1.0,1.0},{1.0,1.0,2.0},{1.0,1.0,1.0} , synthetic{1.0,1.0,2.0},{1.0,1.0,1.0},{2.0,1.0,1.0} , 
			</motifData>
		</motif>
		<motif index="386">
			<pValParam>0.99239637924348245000</pValParam>
			<zScore>-2.428620269540513</zScore>
			<pValEmpirical>0.992</pValEmpirical>
			<origCount>55.0</origCount>
			<randAvgCount>93.479</randAvgCount>
			<origConc>6.083734306730822E-4</origConc>
			<randAvgConc>0.0010340025441070745</randAvgConc>
			<image>images/motif-386.jpg</image>
			<motifData>
					suppressive{1.0,1.0,1.0},{1.0,1.0,2.0},{1.0,1.0,1.0} , additive{1.0,1.0,2.0},{1.0,1.0,1.0},{2.0,1.0,1.0} , conditional{1.0,2.0,1.0},{1.0,1.0,1.0},{1.0,1.0,1.0} , 
			</motifData>
		</motif>
		<motif index="387">
			<pValParam>0.95835893399057537000</pValParam>
			<zScore>-1.7328184971841267</zScore>
			<pValEmpirical>0.993</pValEmpirical>
			<origCount>2.0</origCount>
			<randAvgCount>14.423</randAvgCount>
			<origConc>2.21226702062939E-5</origConc>
			<randAvgConc>1.5953763619268744E-4</randAvgConc>
			<image>images/motif-387.jpg</image>
			<motifData>
					asynthetic{1.0,1.0,1.0},{1.0,1.0,2.0},{1.0,2.0,1.0} , conditional{1.0,1.0,1.0},{2.0,1.0,1.0},{1.0,1.0,1.0} , epistatic{1.0,1.0,1.0},{1.0,1.0,1.0},{2.0,1.0,1.0}
			</motifData>
		</motif>
		<motif index="388">
			<pValParam>0.98664059438502183000</pValParam>
			<zScore>-2.2167100566475573</zScore>
			<pValEmpirical>0.994</pValEmpirical>
			<origCount>9.0</origCount>
			<randAvgCount>30.075</randAvgCount>
			<origConc>9.955201592832254E-5</origConc>
			<randAvgConc>3.3266965322714193E-4</randAvgConc>
			<image>images/motif-388.jpg</image>
			<motifData>
					additive{1.0,1.0,2.0},{1.0,1.0,1.0},{2.0,1.0,1.0} , double-nonmonotonic{1.0,1.0,1.0},{1.0,1.0,2.0},{1.0,2.0,1.0} , epistatic{1.0,1.0,1.0},{2.0,1.0,1.0},{1.0,1.0,1.0}
			</motifData>
		</motif>
		<motif index="389">
			<pValParam>0.96432976592059094000</pValParam>
			<zScore>-1.80420643480529</zScore>
			<pValEmpirical>0.995</pValEmpirical>
			<origCount>1.0</origCount>
			<randAvgCount>8.425</randAvgCount>
			<origConc>1.106133510314695E-5</origConc>
			<randAvgConc>9.319174824401233E-5</randAvgConc>
			<image>images/motif-389.jpg</image>
			<motifData>
					noninteractive{1.0,1.0,1.0},{1.0,1.0,2.0},{1.0,2.0,1.0} , conditional{1.0,1.0,1.0},{1.0,1.0,1.0},{2.0,1.0,1.0} , epistatic{1.0,1.0,1.0},{2.0,1.0,1.0},{1.0,1.0,1.0}
			</motifData>
		</motif>
		<motif index="390">
			<pValParam>0.99728626748136362000</pValParam>
			<zScore>-2.7818949405963616</zScore>
			<pValEmpirical>0.997</pValEmpirical>
			<origCount>93.0</origCount>
			<randAvgCount>165.41</randAvgCount>
			<origConc>0.0010287041645926664</origConc>
			<randAvgConc>0.001829655439411536</randAvgConc>
			<image>images/motif-390.jpg</image>
			<motifData>
					additive{1.0,1.0,2.0},{1.0,1.0,2.0},{2.0,2.0,1.0} , epistatic{1.0,1.0,1.0},{2.0,1.0,1.0},{1.0,1.0,1.0}
			</motifData>
		</motif>
		<motif index="391">
			<pValParam>0.99932250038737203000</pValParam>
			<zScore>-3.205672398642352</zScore>
			<pValEmpirical>0.998</pValEmpirical>
			<origCount>2192.0</origCount>
			<randAvgCount>2485.001</randAvgCount>
			<origConc>0.024246446546098113</origConc>
			<randAvgConc>0.027487428792655255</randAvgConc>
			<image>images/motif-391.jpg</image>
			<motifData>
					additive{1.0,2.0,1.0},{2.0,1.0,1.0},{1.0,1.0,1.0} , epistatic{1.0,1.0,2.0},{1.0,1.0,1.0},{1.0,1.0,1.0}
			</motifData>
		</motif>
		<motif index="392">
			<pValParam>0.99741462121814428000</pValParam>
			<zScore>-2.7975979963131157</zScore>
			<pValEmpirical>0.998</pValEmpirical>
			<origCount>531.0</origCount>
			<randAvgCount>685.009</randAvgCount>
			<origConc>0.00587356893977103</origConc>
			<randAvgConc>0.007577114097671599</randAvgConc>
			<image>images/motif-392.jpg</image>
			<motifData>
					noninteractive{1.0,2.0,1.0},{2.0,1.0,1.0},{1.0,1.0,1.0} , conditional{1.0,1.0,2.0},{1.0,1.0,1.0},{1.0,1.0,1.0} , 
			</motifData>
		</motif>
		<motif index="393">
			<pValParam>0.99807871412067917000</pValParam>
			<zScore>-2.8922509061551946</zScore>
			<pValEmpirical>0.998</pValEmpirical>
			<origCount>92.0</origCount>
			<randAvgCount>166.163</randAvgCount>
			<origConc>0.0010176428294895194</origConc>
			<randAvgConc>0.0018379846247442069</randAvgConc>
			<image>images/motif-393.jpg</image>
			<motifData>
					synthetic{1.0,1.0,1.0},{1.0,1.0,2.0},{1.0,2.0,1.0} , epistatic{1.0,1.0,1.0},{2.0,1.0,1.0},{1.0,1.0,1.0}
			</motifData>
		</motif>
		<motif index="394">
			<pValParam>0.96534064633428684000</pValParam>
			<zScore>-1.8172457554697505</zScore>
			<pValEmpirical>0.998</pValEmpirical>
			<origCount>1.0</origCount>
			<randAvgCount>7.347</randAvgCount>
			<origConc>1.106133510314695E-5</origConc>
			<randAvgConc>8.126762900281994E-5</randAvgConc>
			<image>images/motif-394.jpg</image>
			<motifData>
					asynthetic{1.0,2.0,1.0},{2.0,1.0,1.0},{1.0,1.0,1.0} , double-nonmonotonic{1.0,1.0,1.0},{1.0,1.0,2.0},{1.0,2.0,1.0} , epistatic{1.0,1.0,2.0},{1.0,1.0,1.0},{1.0,1.0,1.0}
			</motifData>
		</motif>
		<motif index="395">
			<pValParam>0.99999549961580014000</pValParam>
			<zScore>-4.44210487959951</zScore>
			<pValEmpirical>0.999</pValEmpirical>
			<origCount>520.0</origCount>
			<randAvgCount>671.574</randAvgCount>
			<origConc>0.0057518942536364135</origConc>
			<randAvgConc>0.007428505060560818</randAvgConc>
			<image>images/motif-395.jpg</image>
			<motifData>
					asynthetic{1.0,1.0,1.0},{1.0,1.0,2.0},{1.0,2.0,1.0} , double-nonmonotonic{1.0,2.0,1.0},{2.0,1.0,1.0},{1.0,1.0,1.0} , 
			</motifData>
		</motif>
		<motif index="396">
			<pValParam>0.99881802997882208000</pValParam>
			<zScore>-3.04175576818389</zScore>
			<pValEmpirical>0.999</pValEmpirical>
			<origCount>68.0</origCount>
			<randAvgCount>135.281</randAvgCount>
			<origConc>7.521707870139926E-4</origConc>
			<randAvgConc>0.001496388474088823</randAvgConc>
			<image>images/motif-396.jpg</image>
			<motifData>
					double-nonmonotonic{1.0,1.0,1.0},{1.0,1.0,2.0},{1.0,2.0,1.0} , synthetic{1.0,2.0,1.0},{2.0,1.0,1.0},{1.0,1.0,1.0} , 
			</motifData>
		</motif>
		<motif index="397">
			<pValParam>0.99928517570084052000</pValParam>
			<zScore>-3.1901928505409773</zScore>
			<pValEmpirical>0.999</pValEmpirical>
			<origCount>108.0</origCount>
			<randAvgCount>170.704</randAvgCount>
			<origConc>0.0011946241911398707</origConc>
			<randAvgConc>0.0018882141474475922</randAvgConc>
			<image>images/motif-397.jpg</image>
			<motifData>
					single-nonmonotonic{1.0,1.0,1.0},{1.0,1.0,1.0},{1.0,2.0,1.0} , epistatic{1.0,2.0,1.0},{1.0,1.0,1.0},{1.0,1.0,1.0}
			</motifData>
		</motif>
		<motif index="398">
			<pValParam>0.99468015762848982000</pValParam>
			<zScore>-2.5555934614486455</zScore>
			<pValEmpirical>0.999</pValEmpirical>
			<origCount>17.0</origCount>
			<randAvgCount>56.617</randAvgCount>
			<origConc>1.8804269675349816E-4</origConc>
			<randAvgConc>6.262596095348739E-4</randAvgConc>
			<image>images/motif-398.jpg</image>
			<motifData>
					double-nonmonotonic{1.0,1.0,1.0},{1.0,1.0,2.0},{1.0,2.0,1.0} , conditional{1.0,2.0,1.0},{1.0,1.0,1.0},{1.0,1.0,1.0} , 
			</motifData>
		</motif>
		<motif index="399">
			<pValParam>0.99764873792094910000</pValParam>
			<zScore>-2.82814931907421</zScore>
			<pValEmpirical>0.999</pValEmpirical>
			<origCount>7.0</origCount>
			<randAvgCount>26.152</randAvgCount>
			<origConc>7.742934572202865E-5</origConc>
			<randAvgConc>2.8927603561749814E-4</randAvgConc>
			<image>images/motif-399.jpg</image>
			<motifData>
					noninteractive{1.0,1.0,1.0},{1.0,1.0,2.0},{1.0,2.0,1.0} , synthetic{1.0,2.0,1.0},{2.0,1.0,1.0},{1.0,1.0,1.0} , epistatic{1.0,1.0,2.0},{1.0,1.0,1.0},{1.0,1.0,1.0}
			</motifData>
		</motif>
		<motif index="400">
			<pValParam>0.99947016020767088000</pValParam>
			<zScore>-3.275821326783498</zScore>
			<pValEmpirical>0.999</pValEmpirical>
			<origCount>8.0</origCount>
			<randAvgCount>37.038</randAvgCount>
			<origConc>8.84906808251756E-5</origConc>
			<randAvgConc>4.096897295503528E-4</randAvgConc>
			<image>images/motif-400.jpg</image>
			<motifData>
					double-nonmonotonic{1.0,1.0,1.0},{1.0,1.0,2.0},{1.0,2.0,1.0} , single-nonmonotonic{1.0,2.0,1.0},{1.0,1.0,1.0},{1.0,1.0,1.0} , 
			</motifData>
		</motif>
		<motif index="401">
			<pValParam>0.99999999999587985000</pValParam>
			<zScore>-6.837725454633621</zScore>
			<pValEmpirical>1.0</pValEmpirical>
			<origCount>4820.0</origCount>
			<randAvgCount>6048.566</randAvgCount>
			<origConc>0.053315635197168296</origConc>
			<randAvgConc>0.06690521541950113</randAvgConc>
			<image>images/motif-401.jpg</image>
			<motifData>
					noninteractive{1.0,1.0,1.0},{1.0,1.0,2.0},{1.0,2.0,1.0} , suppressive{1.0,1.0,1.0},{2.0,1.0,1.0},{1.0,1.0,1.0} , 
			</motifData>
		</motif>
		<motif index="402">
			<pValParam>0.99999999999543676000</pValParam>
			<zScore>-6.823060550918099</zScore>
			<pValEmpirical>1.0</pValEmpirical>
			<origCount>977.0</origCount>
			<randAvgCount>1271.711</randAvgCount>
			<origConc>0.01080692439577457</origConc>
			<randAvgConc>0.014066821525358127</randAvgConc>
			<image>images/motif-402.jpg</image>
			<motifData>
					epistatic{1.0,1.0,1.0},{2.0,1.0,1.0},{1.0,2.0,1.0}
			</motifData>
		</motif>
		<motif index="403">
			<pValParam>1.00000000000000000000</pValParam>
			<zScore>-13.712276191851924</zScore>
			<pValEmpirical>1.0</pValEmpirical>
			<origCount>2499.0</origCount>
			<randAvgCount>4000.359</randAvgCount>
			<origConc>0.027642276422764227</origConc>
			<randAvgConc>0.044249311431889884</randAvgConc>
			<image>images/motif-403.jpg</image>
			<motifData>
					additive{1.0,2.0,1.0},{2.0,1.0,1.0},{1.0,1.0,1.0} , epistatic{1.0,1.0,1.0},{1.0,1.0,1.0},{1.0,2.0,1.0}
			</motifData>
		</motif>
		<motif index="404">
			<pValParam>0.99859799403798477000</pValParam>
			<zScore>-2.9899400936599085</zScore>
			<pValEmpirical>1.0</pValEmpirical>
			<origCount>5799.0</origCount>
			<randAvgCount>6358.972</randAvgCount>
			<origConc>0.06414468226314916</origConc>
			<randAvgConc>0.07033872020352862</randAvgConc>
			<image>images/motif-404.jpg</image>
			<motifData>
					noninteractive{1.0,1.0,2.0},{1.0,1.0,1.0},{2.0,1.0,1.0} , conditional{1.0,1.0,1.0},{2.0,1.0,1.0},{1.0,1.0,1.0} , 
			</motifData>
		</motif>
		<motif index="405">
			<pValParam>0.99999900819906318000</pValParam>
			<zScore>-4.757467132194348</zScore>
			<pValEmpirical>1.0</pValEmpirical>
			<origCount>1795.0</origCount>
			<randAvgCount>2273.017</randAvgCount>
			<origConc>0.019855096510148777</origConc>
			<randAvgConc>0.025142602732149744</randAvgConc>
			<image>images/motif-405.jpg</image>
			<motifData>
					noninteractive{1.0,2.0,1.0},{2.0,1.0,1.0},{1.0,1.0,1.0} , additive{1.0,1.0,2.0},{1.0,1.0,1.0},{2.0,1.0,1.0} , 
			</motifData>
		</motif>
		<motif index="406">
			<pValParam>0.99999999824217189000</pValParam>
			<zScore>-5.908461143867403</zScore>
			<pValEmpirical>1.0</pValEmpirical>
			<origCount>1628.0</origCount>
			<randAvgCount>2248.534</randAvgCount>
			<origConc>0.018007853547923235</origConc>
			<randAvgConc>0.024871788064819437</randAvgConc>
			<image>images/motif-406.jpg</image>
			<motifData>
					suppressive{1.0,1.0,1.0},{1.0,1.0,1.0},{1.0,2.0,1.0} , additive{1.0,2.0,1.0},{2.0,1.0,1.0},{1.0,1.0,1.0} , 
			</motifData>
		</motif>
		<motif index="407">
			<pValParam>0.99966598614060409000</pValParam>
			<zScore>-3.4040780149833108</zScore>
			<pValEmpirical>1.0</pValEmpirical>
			<origCount>1825.0</origCount>
			<randAvgCount>2155.282</randAvgCount>
			<origConc>0.020186936563243184</origConc>
			<randAvgConc>0.023840296443780776</randAvgConc>
			<image>images/motif-407.jpg</image>
			<motifData>
					noninteractive{1.0,2.0,1.0},{2.0,1.0,1.0},{1.0,1.0,1.0} , epistatic{1.0,1.0,1.0},{1.0,1.0,1.0},{2.0,1.0,1.0}
			</motifData>
		</motif>
		<motif index="408">
			<pValParam>0.99999999441421705000</pValParam>
			<zScore>-5.714767353168155</zScore>
			<pValEmpirical>1.0</pValEmpirical>
			<origCount>508.0</origCount>
			<randAvgCount>755.064</randAvgCount>
			<origConc>0.005619158232398651</origConc>
			<randAvgConc>0.00835201592832255</randAvgConc>
			<image>images/motif-408.jpg</image>
			<motifData>
					additive{1.0,2.0,1.0},{2.0,1.0,1.0},{1.0,1.0,1.0} , double-nonmonotonic{1.0,1.0,1.0},{1.0,1.0,2.0},{1.0,2.0,1.0} , 
			</motifData>
		</motif>
		<motif index="409">
			<pValParam>0.99999999999214984000</pValParam>
			<zScore>-6.744647398645129</zScore>
			<pValEmpirical>1.0</pValEmpirical>
			<origCount>308.0</origCount>
			<randAvgCount>521.469</randAvgCount>
			<origConc>0.0034068912117692605</origConc>
			<randAvgConc>0.005768143354902933</randAvgConc>
			<image>images/motif-409.jpg</image>
			<motifData>
					suppressive{1.0,1.0,1.0},{1.0,1.0,1.0},{2.0,1.0,1.0} , epistatic{1.0,2.0,1.0},{1.0,1.0,1.0},{1.0,1.0,1.0}
			</motifData>
		</motif>
		<motif index="410">
			<pValParam>0.99999932970167882000</pValParam>
			<zScore>-4.836057533188281</zScore>
			<pValEmpirical>1.0</pValEmpirical>
			<origCount>441.0</origCount>
			<randAvgCount>561.906</randAvgCount>
			<origConc>0.004878048780487805</origConc>
			<randAvgConc>0.006215430562468888</randAvgConc>
			<image>images/motif-410.jpg</image>
			<motifData>
					suppressive{1.0,1.0,1.0},{1.0,1.0,1.0},{2.0,1.0,1.0} , conditional{1.0,2.0,1.0},{1.0,1.0,1.0},{1.0,1.0,1.0} , 
			</motifData>
		</motif>
		<motif index="411">
			<pValParam>0.99999998050552263000</pValParam>
			<zScore>-5.498120891941859</zScore>
			<pValEmpirical>1.0</pValEmpirical>
			<origCount>57.0</origCount>
			<randAvgCount>122.233</randAvgCount>
			<origConc>6.304961008793762E-4</origConc>
			<randAvgConc>0.001352060173662964</randAvgConc>
			<image>images/motif-411.jpg</image>
			<motifData>
					suppressive{1.0,1.0,1.0},{2.0,1.0,1.0},{1.0,1.0,1.0} , single-nonmonotonic{1.0,1.0,1.0},{1.0,1.0,1.0},{2.0,1.0,1.0} , 
			</motifData>
		</motif>
		<motif index="412">
			<pValParam>0.99997314911070134000</pValParam>
			<zScore>-4.040923910462953</zScore>
			<pValEmpirical>1.0</pValEmpirical>
			<origCount>410.0</origCount>
			<randAvgCount>575.145</randAvgCount>
			<origConc>0.0045351473922902496</origConc>
			<randAvgConc>0.006361871577899454</randAvgConc>
			<image>images/motif-412.jpg</image>
			<motifData>
					additive{1.0,1.0,1.0},{1.0,1.0,2.0},{1.0,2.0,1.0} , single-nonmonotonic{1.0,2.0,1.0},{1.0,1.0,1.0},{1.0,1.0,1.0} , 
			</motifData>
		</motif>
		<motif index="413">
			<pValParam>1.00000000000000000000</pValParam>
			<zScore>-8.893087803275213</zScore>
			<pValEmpirical>1.0</pValEmpirical>
			<origCount>325.0</origCount>
			<randAvgCount>768.949</randAvgCount>
			<origConc>0.0035949339085227586</origConc>
			<randAvgConc>0.008505602566229736</randAvgConc>
			<image>images/motif-413.jpg</image>
			<motifData>
					additive{1.0,2.0,1.0},{2.0,1.0,1.0},{1.0,1.0,1.0} , single-nonmonotonic{1.0,1.0,1.0},{1.0,1.0,2.0},{1.0,1.0,1.0} , 
			</motifData>
		</motif>
		<motif index="414">
			<pValParam>0.99996913925165698000</pValParam>
			<zScore>-4.008135299438468</zScore>
			<pValEmpirical>1.0</pValEmpirical>
			<origCount>20.0</origCount>
			<randAvgCount>80.402</randAvgCount>
			<origConc>2.21226702062939E-4</origConc>
			<randAvgConc>8.893534649632181E-4</randAvgConc>
			<image>images/motif-414.jpg</image>
			<motifData>
					conditional{1.0,1.0,1.0},{2.0,1.0,1.0},{1.0,2.0,1.0} , 
			</motifData>
		</motif>
		<motif index="415">
			<pValParam>0.99963106907177346000</pValParam>
			<zScore>-3.3767988443744272</zScore>
			<pValEmpirical>1.0</pValEmpirical>
			<origCount>20.0</origCount>
			<randAvgCount>153.001</randAvgCount>
			<origConc>2.21226702062939E-4</origConc>
			<randAvgConc>0.0016923953321165872</randAvgConc>
			<image>images/motif-415.jpg</image>
			<motifData>
					conditional{1.0,1.0,1.0},{1.0,1.0,1.0},{1.0,2.0,1.0} , epistatic{1.0,2.0,1.0},{1.0,1.0,1.0},{1.0,1.0,1.0}
			</motifData>
		</motif>
		<motif index="416">
			<pValParam>0.99917295769049641000</pValParam>
			<zScore>-3.1477714375811536</zScore>
			<pValEmpirical>1.0</pValEmpirical>
			<origCount>32.0</origCount>
			<randAvgCount>136.35</randAvgCount>
			<origConc>3.539627233007024E-4</origConc>
			<randAvgConc>0.0015082130413140874</randAvgConc>
			<image>images/motif-416.jpg</image>
			<motifData>
					asynthetic{1.0,2.0,1.0},{2.0,1.0,1.0},{1.0,1.0,1.0} , conditional{1.0,1.0,1.0},{1.0,1.0,1.0},{2.0,1.0,1.0} , 
			</motifData>
		</motif>
		<motif index="417">
			<pValParam>0.99875528679948244000</pValParam>
			<zScore>-3.026137155626929</zScore>
			<pValEmpirical>1.0</pValEmpirical>
			<origCount>26.0</origCount>
			<randAvgCount>89.004</randAvgCount>
			<origConc>2.875947126818207E-4</origConc>
			<randAvgConc>9.845030695204912E-4</randAvgConc>
			<image>images/motif-417.jpg</image>
			<motifData>
					conditional{1.0,1.0,1.0},{2.0,1.0,1.0},{1.0,1.0,1.0} , epistatic{1.0,1.0,2.0},{1.0,1.0,1.0},{1.0,1.0,1.0}
			</motifData>
		</motif>
		<motif index="418">
			<pValParam>0.98975538468658875000</pValParam>
			<zScore>-2.3184257890270303</zScore>
			<pValEmpirical>1.0</pValEmpirical>
			<origCount>6.0</origCount>
			<randAvgCount>35.906</randAvgCount>
			<origConc>6.63680106188817E-5</origConc>
			<randAvgConc>3.9716829821359123E-4</randAvgConc>
			<image>images/motif-418.jpg</image>
			<motifData>
					additive{1.0,1.0,2.0},{1.0,1.0,2.0},{2.0,2.0,1.0} , single-nonmonotonic{1.0,2.0,1.0},{1.0,1.0,1.0},{1.0,1.0,1.0} , 
			</motifData>
		</motif>
		<motif index="419">
			<pValParam>0.99811621585296451000</pValParam>
			<zScore>-2.8984436938129314</zScore>
			<pValEmpirical>1.0</pValEmpirical>
			<origCount>6.0</origCount>
			<randAvgCount>28.966</randAvgCount>
			<origConc>6.63680106188817E-5</origConc>
			<randAvgConc>3.2040263259775257E-4</randAvgConc>
			<image>images/motif-419.jpg</image>
			<motifData>
					single-nonmonotonic{1.0,1.0,2.0},{2.0,1.0,1.0},{1.0,1.0,1.0} , 
			</motifData>
		</motif>
		<motif index="420">
			<pValParam>0.99855452093763386000</pValParam>
			<zScore>-2.9805913042605052</zScore>
			<pValEmpirical>1.0</pValEmpirical>
			<origCount>3.0</origCount>
			<randAvgCount>66.365</randAvgCount>
			<origConc>3.318400530944085E-5</origConc>
			<randAvgConc>7.340855041203472E-4</randAvgConc>
			<image>images/motif-420.jpg</image>
			<motifData>
					conditional{1.0,1.0,1.0},{1.0,1.0,1.0},{1.0,2.0,1.0} , single-nonmonotonic{1.0,1.0,1.0},{2.0,1.0,1.0},{1.0,1.0,1.0} , 
			</motifData>
		</motif>
		<motif index="421">
			<pValParam>0.64012552899794051000</pValParam>
			<zScore>-0.86082702079042</zScore>
			<pValEmpirical>1.0</pValEmpirical>
			<origCount>0.0</origCount>
			<randAvgCount>1.022</randAvgCount>
			<origConc>0.0</origConc>
			<randAvgConc>1.1304684475416124E-5</randAvgConc>
			<image>images/motif-421.jpg</image>
			<motifData>
					double-nonmonotonic{1.0,1.0,1.0},{1.0,1.0,2.0},{1.0,2.0,1.0} , synthetic{1.0,2.0,2.0},{2.0,1.0,1.0},{2.0,1.0,1.0} , 
			</motifData>
		</motif>
		<motif index="422">
			<pValParam>0.83829797673241147000</pValParam>
			<zScore>-1.0795786516075692</zScore>
			<pValEmpirical>1.0</pValEmpirical>
			<origCount>0.0</origCount>
			<randAvgCount>1.822</randAvgCount>
			<origConc>0.0</origConc>
			<randAvgConc>2.0153752557933662E-5</randAvgConc>
			<image>images/motif-422.jpg</image>
			<motifData>
					additive{1.0,1.0,1.0},{1.0,1.0,2.0},{1.0,2.0,1.0} , synthetic{1.0,2.0,2.0},{2.0,1.0,1.0},{2.0,1.0,1.0} , 
			</motifData>
		</motif>
		<motif index="423">
			<pValParam>0.90789145217524880000</pValParam>
			<zScore>-1.32854642837669</zScore>
			<pValEmpirical>1.0</pValEmpirical>
			<origCount>0.0</origCount>
			<randAvgCount>5.24</randAvgCount>
			<origConc>0.0</origConc>
			<randAvgConc>5.796139594048988E-5</randAvgConc>
			<image>images/motif-423.jpg</image>
			<motifData>
					suppressive{1.0,1.0,1.0},{2.0,1.0,1.0},{1.0,1.0,1.0} , single-nonmonotonic{1.0,1.0,1.0},{1.0,1.0,1.0},{2.0,1.0,1.0} , epistatic{1.0,1.0,1.0},{1.0,1.0,1.0},{1.0,2.0,1.0}
			</motifData>
		</motif>
		<motif index="424">
			<pValParam>0.85036603179509207000</pValParam>
			<zScore>-1.0385239426714217</zScore>
			<pValEmpirical>1.0</pValEmpirical>
			<origCount>0.0</origCount>
			<randAvgCount>3.578</randAvgCount>
			<origConc>0.0</origConc>
			<randAvgConc>3.957745699905967E-5</randAvgConc>
			<image>images/motif-424.jpg</image>
			<motifData>
					synthetic{1.0,2.0,1.0},{2.0,1.0,1.0},{1.0,1.0,1.0} , epistatic{1.0,1.0,1.0},{1.0,1.0,1.0},{2.0,2.0,1.0}
			</motifData>
		</motif>
		<motif index="425">
			<pValParam>0.99316440327388600000</pValParam>
			<zScore>-2.4670225732635105</zScore>
			<pValEmpirical>1.0</pValEmpirical>
			<origCount>0.0</origCount>
			<randAvgCount>19.419</randAvgCount>
			<origConc>0.0</origConc>
			<randAvgConc>2.148000663680095E-4</randAvgConc>
			<image>images/motif-425.jpg</image>
			<motifData>
					additive{1.0,2.0,1.0},{2.0,1.0,1.0},{1.0,1.0,1.0} , single-nonmonotonic{1.0,1.0,1.0},{1.0,1.0,1.0},{1.0,2.0,1.0} , epistatic{1.0,1.0,1.0},{1.0,1.0,1.0},{2.0,1.0,1.0}
			</motifData>
		</motif>
		<motif index="426">
			<pValParam>0.92586133106240087000</pValParam>
			<zScore>-1.44636644071654</zScore>
			<pValEmpirical>1.0</pValEmpirical>
			<origCount>0.0</origCount>
			<randAvgCount>5.024</randAvgCount>
			<origConc>0.0</origConc>
			<randAvgConc>5.5572147558210086E-5</randAvgConc>
			<image>images/motif-426.jpg</image>
			<motifData>
					synthetic{1.0,1.0,2.0},{1.0,1.0,1.0},{2.0,1.0,1.0} , epistatic{1.0,2.0,1.0},{1.0,1.0,2.0},{1.0,1.0,1.0}
			</motifData>
		</motif>
		<motif index="427">
			<pValParam>0.80621384079369984000</pValParam>
			<zScore>-1.0839019571519168</zScore>
			<pValEmpirical>1.0</pValEmpirical>
			<origCount>0.0</origCount>
			<randAvgCount>1.641</randAvgCount>
			<origConc>0.0</origConc>
			<randAvgConc>1.8151650904264074E-5</randAvgConc>
			<image>images/motif-427.jpg</image>
			<motifData>
					suppressive{1.0,1.0,1.0},{1.0,1.0,2.0},{1.0,1.0,1.0} , double-nonmonotonic{1.0,1.0,2.0},{1.0,1.0,1.0},{2.0,1.0,1.0} , conditional{1.0,1.0,1.0},{2.0,1.0,1.0},{1.0,1.0,1.0} , 
			</motifData>
		</motif>
		<motif index="428">
			<pValParam>0.55603076078621994000</pValParam>
			<zScore>-0.8284610204654544</zScore>
			<pValEmpirical>1.0</pValEmpirical>
			<origCount>0.0</origCount>
			<randAvgCount>0.812</randAvgCount>
			<origConc>0.0</origConc>
			<randAvgConc>8.981804103755314E-6</randAvgConc>
			<image>images/motif-428.jpg</image>
			<motifData>
					single-nonmonotonic{1.0,1.0,1.0},{1.0,1.0,2.0},{1.0,1.0,1.0} , synthetic{1.0,1.0,2.0},{1.0,1.0,1.0},{2.0,1.0,1.0} , epistatic{1.0,1.0,1.0},{2.0,1.0,1.0},{1.0,1.0,1.0}
			</motifData>
		</motif>
		<motif index="429">
			<pValParam>0.58438669237591157000</pValParam>
			<zScore>-0.8452018714177139</zScore>
			<pValEmpirical>1.0</pValEmpirical>
			<origCount>0.0</origCount>
			<randAvgCount>0.878</randAvgCount>
			<origConc>0.0</origConc>
			<randAvgConc>9.711852220562998E-6</randAvgConc>
			<image>images/motif-429.jpg</image>
			<motifData>
					suppressive{1.0,1.0,1.0},{1.0,1.0,2.0},{1.0,1.0,1.0} , conditional{1.0,1.0,1.0},{2.0,1.0,1.0},{1.0,1.0,1.0} , single-nonmonotonic{1.0,1.0,1.0},{1.0,1.0,1.0},{2.0,1.0,1.0} , 
			</motifData>
		</motif>
		<motif index="430">
			<pValParam>0.92375433135283658000</pValParam>
			<zScore>-1.4315026956023864</zScore>
			<pValEmpirical>1.0</pValEmpirical>
			<origCount>0.0</origCount>
			<randAvgCount>9.494</randAvgCount>
			<origConc>0.0</origConc>
			<randAvgConc>1.0501631546927683E-4</randAvgConc>
			<image>images/motif-430.jpg</image>
			<motifData>
					suppressive{1.0,1.0,1.0},{2.0,1.0,1.0},{1.0,1.0,1.0} , single-nonmonotonic{1.0,1.0,1.0},{1.0,1.0,1.0},{1.0,2.0,1.0} , epistatic{1.0,1.0,2.0},{1.0,1.0,1.0},{1.0,1.0,1.0}
			</motifData>
		</motif>
		<motif index="431">
			<pValParam>0.67534753264165026000</pValParam>
			<zScore>-0.9144905978769569</zScore>
			<pValEmpirical>1.0</pValEmpirical>
			<origCount>0.0</origCount>
			<randAvgCount>1.125</randAvgCount>
			<origConc>0.0</origConc>
			<randAvgConc>1.2444001991040264E-5</randAvgConc>
			<image>images/motif-431.jpg</image>
			<motifData>
					suppressive{1.0,2.0,1.0},{1.0,1.0,1.0},{1.0,1.0,1.0} , synthetic{1.0,1.0,1.0},{1.0,1.0,2.0},{1.0,2.0,1.0} , epistatic{1.0,1.0,1.0},{1.0,1.0,1.0},{2.0,1.0,1.0}
			</motifData>
		</motif>
		<motif index="432">
			<pValParam>0.79381882367502477000</pValParam>
			<zScore>-0.9003388245698792</zScore>
			<pValEmpirical>1.0</pValEmpirical>
			<origCount>0.0</origCount>
			<randAvgCount>1.579</randAvgCount>
			<origConc>0.0</origConc>
			<randAvgConc>1.7465848127868988E-5</randAvgConc>
			<image>images/motif-432.jpg</image>
			<motifData>
					single-nonmonotonic{1.0,1.0,1.0},{1.0,1.0,2.0},{1.0,1.0,1.0} , synthetic{1.0,2.0,1.0},{2.0,1.0,1.0},{1.0,1.0,1.0} , epistatic{1.0,1.0,2.0},{1.0,1.0,1.0},{1.0,1.0,1.0}
			</motifData>
		</motif>
		<motif index="433">
			<pValParam>0.78732710544651696000</pValParam>
			<zScore>-0.9842327069591114</zScore>
			<pValEmpirical>1.0</pValEmpirical>
			<origCount>0.0</origCount>
			<randAvgCount>1.548</randAvgCount>
			<origConc>0.0</origConc>
			<randAvgConc>1.7122946739671393E-5</randAvgConc>
			<image>images/motif-433.jpg</image>
			<motifData>
					suppressive{1.0,2.0,1.0},{1.0,1.0,1.0},{1.0,1.0,1.0} , double-nonmonotonic{1.0,1.0,2.0},{1.0,1.0,1.0},{2.0,1.0,1.0} , conditional{1.0,1.0,1.0},{1.0,1.0,1.0},{1.0,2.0,1.0} , 
			</motifData>
		</motif>
		<motif index="434">
			<pValParam>0.51615951353200895000</pValParam>
			<zScore>-0.7788354739959581</zScore>
			<pValEmpirical>1.0</pValEmpirical>
			<origCount>0.0</origCount>
			<randAvgCount>0.726</randAvgCount>
			<origConc>0.0</origConc>
			<randAvgConc>8.030529284884681E-6</randAvgConc>
			<image>images/motif-434.jpg</image>
			<motifData>
					double-nonmonotonic{1.0,2.0,1.0},{2.0,1.0,1.0},{1.0,1.0,1.0} , conditional{1.0,1.0,1.0},{1.0,1.0,1.0},{2.0,1.0,1.0} , synthetic{1.0,1.0,1.0},{1.0,1.0,2.0},{1.0,2.0,1.0} , 
			</motifData>
		</motif>
		<motif index="435">
			<pValParam>0.89364790091361290000</pValParam>
			<zScore>-0.9684236872273867</zScore>
			<pValEmpirical>1.0</pValEmpirical>
			<origCount>0.0</origCount>
			<randAvgCount>2.241</randAvgCount>
			<origConc>0.0</origConc>
			<randAvgConc>2.478845196615223E-5</randAvgConc>
			<image>images/motif-435.jpg</image>
			<motifData>
					suppressive{1.0,1.0,2.0},{1.0,1.0,1.0},{1.0,1.0,1.0} , single-nonmonotonic{1.0,2.0,1.0},{1.0,1.0,1.0},{1.0,1.0,1.0} , epistatic{1.0,1.0,1.0},{1.0,1.0,1.0},{1.0,2.0,1.0}
			</motifData>
		</motif>
		<motif index="436">
			<pValParam>0.95876416731990555000</pValParam>
			<zScore>-1.7373904170815446</zScore>
			<pValEmpirical>1.0</pValEmpirical>
			<origCount>0.0</origCount>
			<randAvgCount>4.292</randAvgCount>
			<origConc>0.0</origConc>
			<randAvgConc>4.747525026270646E-5</randAvgConc>
			<image>images/motif-436.jpg</image>
			<motifData>
					noninteractive{1.0,2.0,1.0},{2.0,1.0,1.0},{1.0,1.0,1.0} , double-nonmonotonic{1.0,1.0,1.0},{1.0,1.0,2.0},{1.0,2.0,1.0} , single-nonmonotonic{1.0,1.0,2.0},{1.0,1.0,1.0},{1.0,1.0,1.0} , 
			</motifData>
		</motif>
		<motif index="437">
			<pValParam>0.81904899993454416000</pValParam>
			<zScore>-0.9122030561953633</zScore>
			<pValEmpirical>1.0</pValEmpirical>
			<origCount>0.0</origCount>
			<randAvgCount>3.2</randAvgCount>
			<origConc>0.0</origConc>
			<randAvgConc>3.539627233007012E-5</randAvgConc>
			<image>images/motif-437.jpg</image>
			<motifData>
					single-nonmonotonic{1.0,1.0,2.0},{1.0,1.0,1.0},{1.0,1.0,1.0} , synthetic{1.0,2.0,1.0},{2.0,1.0,1.0},{1.0,1.0,1.0} , epistatic{1.0,1.0,1.0},{1.0,1.0,1.0},{1.0,2.0,1.0}
			</motifData>
		</motif>
		<motif index="438">
			<pValParam>0.69699319046123454000</pValParam>
			<zScore>-0.8433658859295333</zScore>
			<pValEmpirical>1.0</pValEmpirical>
			<origCount>0.0</origCount>
			<randAvgCount>1.194</randAvgCount>
			<origConc>0.0</origConc>
			<randAvgConc>1.3207234113157384E-5</randAvgConc>
			<image>images/motif-438.jpg</image>
			<motifData>
					asynthetic{1.0,1.0,1.0},{1.0,1.0,2.0},{1.0,2.0,1.0} , single-nonmonotonic{1.0,2.0,1.0},{1.0,1.0,1.0},{1.0,1.0,1.0} , synthetic{1.0,1.0,2.0},{1.0,1.0,1.0},{2.0,1.0,1.0} , 
			</motifData>
		</motif>
		<motif index="439">
			<pValParam>0.53280100566181210000</pValParam>
			<zScore>-0.6238796928814019</zScore>
			<pValEmpirical>1.0</pValEmpirical>
			<origCount>0.0</origCount>
			<randAvgCount>0.761</randAvgCount>
			<origConc>0.0</origConc>
			<randAvgConc>8.417676013494814E-6</randAvgConc>
			<image>images/motif-439.jpg</image>
			<motifData>
					single-nonmonotonic{1.0,1.0,2.0},{1.0,1.0,2.0},{1.0,1.0,1.0} , synthetic{1.0,2.0,1.0},{2.0,1.0,1.0},{1.0,1.0,1.0} , 
			</motifData>
		</motif>
		<motif index="440">
			<pValParam>0.89279367176019209000</pValParam>
			<zScore>-1.2119573009126214</zScore>
			<pValEmpirical>1.0</pValEmpirical>
			<origCount>0.0</origCount>
			<randAvgCount>2.233</randAvgCount>
			<origConc>0.0</origConc>
			<randAvgConc>2.4699961285327067E-5</randAvgConc>
			<image>images/motif-440.jpg</image>
			<motifData>
					suppressive{1.0,1.0,2.0},{1.0,1.0,2.0},{1.0,1.0,1.0} , asynthetic{1.0,2.0,1.0},{2.0,1.0,1.0},{1.0,1.0,1.0} , 
			</motifData>
		</motif>
		<motif index="441">
			<pValParam>0.89821998250929302000</pValParam>
			<zScore>-1.272110316562294</zScore>
			<pValEmpirical>1.0</pValEmpirical>
			<origCount>0.0</origCount>
			<randAvgCount>4.508</randAvgCount>
			<origConc>0.0</origConc>
			<randAvgConc>4.986449864498632E-5</randAvgConc>
			<image>images/motif-441.jpg</image>
			<motifData>
					suppressive{1.0,1.0,2.0},{1.0,1.0,1.0},{1.0,1.0,1.0} , single-nonmonotonic{1.0,1.0,1.0},{2.0,1.0,2.0},{1.0,1.0,1.0} , 
			</motifData>
		</motif>
		<motif index="442">
			<pValParam>0.88773733927422849000</pValParam>
			<zScore>-1.2151903657513508</zScore>
			<pValEmpirical>1.0</pValEmpirical>
			<origCount>0.0</origCount>
			<randAvgCount>7.303</randAvgCount>
			<origConc>0.0</origConc>
			<randAvgConc>8.078093025828186E-5</randAvgConc>
			<image>images/motif-442.jpg</image>
			<motifData>
					additive{1.0,2.0,1.0},{2.0,1.0,1.0},{1.0,1.0,1.0} , single-nonmonotonic{1.0,1.0,1.0},{1.0,1.0,1.0},{2.0,2.0,1.0} , 
			</motifData>
		</motif>
		<motif index="443">
			<pValParam>0.89279367176019209000</pValParam>
			<zScore>-1.1197645331954427</zScore>
			<pValEmpirical>1.0</pValEmpirical>
			<origCount>0.0</origCount>
			<randAvgCount>2.233</randAvgCount>
			<origConc>0.0</origConc>
			<randAvgConc>2.46999612853271E-5</randAvgConc>
			<image>images/motif-443.jpg</image>
			<motifData>
					asynthetic{1.0,1.0,2.0},{1.0,1.0,1.0},{2.0,1.0,1.0} , synthetic{1.0,2.0,1.0},{2.0,1.0,2.0},{1.0,2.0,1.0} , 
			</motifData>
		</motif>
		<motif index="444">
			<pValParam>0.55824506660460771000</pValParam>
			<zScore>-0.7139494791323685</zScore>
			<pValEmpirical>1.0</pValEmpirical>
			<origCount>0.0</origCount>
			<randAvgCount>0.817</randAvgCount>
			<origConc>0.0</origConc>
			<randAvgConc>9.037110779271053E-6</randAvgConc>
			<image>images/motif-444.jpg</image>
			<motifData>
					double-nonmonotonic{1.0,2.0,1.0},{2.0,1.0,1.0},{1.0,1.0,1.0} , single-nonmonotonic{1.0,1.0,1.0},{1.0,1.0,1.0},{1.0,2.0,1.0} , synthetic{1.0,1.0,2.0},{1.0,1.0,1.0},{2.0,1.0,1.0} , 
			</motifData>
		</motif>
		<motif index="445">
			<pValParam>0.80640753009211608000</pValParam>
			<zScore>-1.0435474856657605</zScore>
			<pValEmpirical>1.0</pValEmpirical>
			<origCount>0.0</origCount>
			<randAvgCount>1.642</randAvgCount>
			<origConc>0.0</origConc>
			<randAvgConc>1.8162712239367216E-5</randAvgConc>
			<image>images/motif-445.jpg</image>
			<motifData>
					additive{1.0,2.0,1.0},{2.0,1.0,1.0},{1.0,1.0,1.0} , single-nonmonotonic{1.0,1.0,1.0},{1.0,1.0,1.0},{1.0,2.0,1.0} , synthetic{1.0,1.0,2.0},{1.0,1.0,1.0},{2.0,1.0,1.0} , 
			</motifData>
		</motif>
		<motif index="446">
			<pValParam>0.95275458619219866000</pValParam>
			<zScore>-1.6730065947445167</zScore>
			<pValEmpirical>1.0</pValEmpirical>
			<origCount>0.0</origCount>
			<randAvgCount>4.693</randAvgCount>
			<origConc>0.0</origConc>
			<randAvgConc>5.191084563906839E-5</randAvgConc>
			<image>images/motif-446.jpg</image>
			<motifData>
					asynthetic{1.0,1.0,2.0},{1.0,1.0,1.0},{2.0,1.0,1.0} , single-nonmonotonic{1.0,1.0,1.0},{1.0,1.0,1.0},{1.0,2.0,1.0} , epistatic{1.0,1.0,1.0},{2.0,1.0,1.0},{1.0,1.0,1.0}
			</motifData>
		</motif>
		<motif index="447">
			<pValParam>0.65699148258129336000</pValParam>
			<zScore>-0.856932850688686</zScore>
			<pValEmpirical>1.0</pValEmpirical>
			<origCount>0.0</origCount>
			<randAvgCount>1.07</randAvgCount>
			<origConc>0.0</origConc>
			<randAvgConc>1.183562856036719E-5</randAvgConc>
			<image>images/motif-447.jpg</image>
			<motifData>
					conditional{1.0,1.0,1.0},{1.0,1.0,2.0},{2.0,1.0,1.0} , single-nonmonotonic{1.0,1.0,1.0},{2.0,1.0,1.0},{1.0,1.0,1.0} , 
			</motifData>
		</motif>
		<motif index="448">
			<pValParam>0.92523103437255294000</pValParam>
			<zScore>-1.4418866281079294</zScore>
			<pValEmpirical>1.0</pValEmpirical>
			<origCount>0.0</origCount>
			<randAvgCount>5.662</randAvgCount>
			<origConc>0.0</origConc>
			<randAvgConc>6.262927935401799E-5</randAvgConc>
			<image>images/motif-448.jpg</image>
			<motifData>
					conditional{1.0,1.0,1.0},{1.0,1.0,1.0},{1.0,2.0,1.0} , single-nonmonotonic{1.0,1.0,2.0},{1.0,1.0,1.0},{1.0,1.0,1.0} , epistatic{1.0,2.0,1.0},{1.0,1.0,1.0},{1.0,1.0,1.0}
			</motifData>
		</motif>
		<motif index="449">
			<pValParam>0.74967620020830394000</pValParam>
			<zScore>-1.0708558382855573</zScore>
			<pValEmpirical>1.0</pValEmpirical>
			<origCount>0.0</origCount>
			<randAvgCount>1.385</randAvgCount>
			<origConc>0.0</origConc>
			<randAvgConc>1.5319949117858447E-5</randAvgConc>
			<image>images/motif-449.jpg</image>
			<motifData>
					suppressive{1.0,1.0,1.0},{1.0,1.0,1.0},{2.0,1.0,1.0} , synthetic{1.0,2.0,1.0},{2.0,1.0,1.0},{1.0,1.0,1.0} , epistatic{1.0,1.0,1.0},{1.0,1.0,1.0},{1.0,2.0,1.0}
			</motifData>
		</motif>
		<motif index="450">
			<pValParam>0.68081997701549724000</pValParam>
			<zScore>-0.967297945310121</zScore>
			<pValEmpirical>1.0</pValEmpirical>
			<origCount>0.0</origCount>
			<randAvgCount>1.142</randAvgCount>
			<origConc>0.0</origConc>
			<randAvgConc>1.2632044687793763E-5</randAvgConc>
			<image>images/motif-450.jpg</image>
			<motifData>
					conditional{1.0,1.0,1.0},{2.0,1.0,1.0},{1.0,1.0,1.0} , synthetic{1.0,1.0,1.0},{1.0,1.0,2.0},{1.0,2.0,1.0} , epistatic{1.0,1.0,1.0},{1.0,1.0,1.0},{2.0,1.0,1.0}
			</motifData>
		</motif>
		<motif index="451">
			<pValParam>0.55603076078621994000</pValParam>
			<zScore>-0.7891845921754606</zScore>
			<pValEmpirical>1.0</pValEmpirical>
			<origCount>0.0</origCount>
			<randAvgCount>0.812</randAvgCount>
			<origConc>0.0</origConc>
			<randAvgConc>8.981804103755302E-6</randAvgConc>
			<image>images/motif-451.jpg</image>
			<motifData>
					asynthetic{1.0,1.0,1.0},{1.0,1.0,2.0},{1.0,2.0,1.0} , single-nonmonotonic{1.0,1.0,2.0},{2.0,1.0,1.0},{1.0,1.0,1.0} , 
			</motifData>
		</motif>
		<motif index="452">
			<pValParam>0.84181657475045801000</pValParam>
			<zScore>-0.8998158606128492</zScore>
			<pValEmpirical>1.0</pValEmpirical>
			<origCount>0.0</origCount>
			<randAvgCount>1.844</randAvgCount>
			<origConc>0.0</origConc>
			<randAvgConc>2.0397101930202866E-5</randAvgConc>
			<image>images/motif-452.jpg</image>
			<motifData>
					additive{1.0,1.0,1.0},{1.0,1.0,2.0},{1.0,2.0,1.0} , single-nonmonotonic{1.0,2.0,1.0},{1.0,1.0,1.0},{2.0,1.0,1.0} , 
			</motifData>
		</motif>
		<motif index="453">
			<pValParam>0.94284664557696873000</pValParam>
			<zScore>-1.5799181200446801</zScore>
			<pValEmpirical>1.0</pValEmpirical>
			<origCount>0.0</origCount>
			<randAvgCount>3.893</randAvgCount>
			<origConc>0.0</origConc>
			<randAvgConc>4.3061777556550864E-5</randAvgConc>
			<image>images/motif-453.jpg</image>
			<motifData>
					conditional{1.0,1.0,2.0},{2.0,1.0,1.0},{1.0,1.0,1.0} , epistatic{1.0,1.0,1.0},{1.0,1.0,1.0},{1.0,2.0,1.0}
			</motifData>
		</motif>
		<motif index="454">
			<pValParam>0.49186087459936068000</pValParam>
			<zScore>-0.7149441330797106</zScore>
			<pValEmpirical>1.0</pValEmpirical>
			<origCount>0.0</origCount>
			<randAvgCount>0.677</randAvgCount>
			<origConc>0.0</origConc>
			<randAvgConc>7.488523864830488E-6</randAvgConc>
			<image>images/motif-454.jpg</image>
			<motifData>
					asynthetic{1.0,1.0,1.0},{1.0,1.0,2.0},{1.0,2.0,1.0} , single-nonmonotonic{1.0,1.0,1.0},{2.0,1.0,1.0},{2.0,1.0,1.0} , 
			</motifData>
		</motif>
		<motif index="455">
			<pValParam>0.80621384079369984000</pValParam>
			<zScore>-0.8636699756398626</zScore>
			<pValEmpirical>1.0</pValEmpirical>
			<origCount>0.0</origCount>
			<randAvgCount>1.641</randAvgCount>
			<origConc>0.0</origConc>
			<randAvgConc>1.815165090426404E-5</randAvgConc>
			<image>images/motif-455.jpg</image>
			<motifData>
					asynthetic{1.0,2.0,2.0},{2.0,1.0,1.0},{2.0,1.0,1.0} , double-nonmonotonic{1.0,1.0,1.0},{1.0,1.0,2.0},{1.0,2.0,1.0} , 
			</motifData>
		</motif>
		<motif index="456">
			<pValParam>0.50341469620859047000</pValParam>
			<zScore>-0.7692772189617558</zScore>
			<pValEmpirical>1.0</pValEmpirical>
			<origCount>0.0</origCount>
			<randAvgCount>0.7</randAvgCount>
			<origConc>0.0</origConc>
			<randAvgConc>7.742934572202875E-6</randAvgConc>
			<image>images/motif-456.jpg</image>
			<motifData>
					suppressive{1.0,1.0,1.0},{2.0,1.0,1.0},{2.0,1.0,1.0} , double-nonmonotonic{1.0,1.0,1.0},{1.0,1.0,2.0},{1.0,2.0,1.0} , 
			</motifData>
		</motif>
		<motif index="457">
			<pValParam>0.81381230478069599000</pValParam>
			<zScore>-1.1278986280331937</zScore>
			<pValEmpirical>1.0</pValEmpirical>
			<origCount>0.0</origCount>
			<randAvgCount>1.681</randAvgCount>
			<origConc>0.0</origConc>
			<randAvgConc>1.8594104308389927E-5</randAvgConc>
			<image>images/motif-457.jpg</image>
			<motifData>
					single-nonmonotonic{1.0,1.0,2.0},{2.0,1.0,1.0},{1.0,1.0,1.0} , epistatic{1.0,1.0,1.0},{1.0,1.0,1.0},{1.0,2.0,1.0}
			</motifData>
		</motif>
		<motif index="458">
			<pValParam>0.33435580969847878000</pValParam>
			<zScore>-0.6140285994180773</zScore>
			<pValEmpirical>1.0</pValEmpirical>
			<origCount>0.0</origCount>
			<randAvgCount>0.407</randAvgCount>
			<origConc>0.0</origConc>
			<randAvgConc>4.501963386980797E-6</randAvgConc>
			<image>images/motif-458.jpg</image>
			<motifData>
					double-nonmonotonic{1.0,1.0,2.0},{1.0,1.0,1.0},{2.0,1.0,1.0} , single-nonmonotonic{1.0,2.0,1.0},{1.0,1.0,1.0},{1.0,2.0,1.0} , 
			</motifData>
		</motif>
		<motif index="459">
			<pValParam>0.56176500753505076000</pValParam>
			<zScore>-0.7989120488796243</zScore>
			<pValEmpirical>1.0</pValEmpirical>
			<origCount>0.0</origCount>
			<randAvgCount>0.825</randAvgCount>
			<origConc>0.0</origConc>
			<randAvgConc>9.125601460096207E-6</randAvgConc>
			<image>images/motif-459.jpg</image>
			<motifData>
					suppressive{1.0,2.0,1.0},{1.0,1.0,1.0},{1.0,1.0,1.0} , single-nonmonotonic{1.0,1.0,2.0},{1.0,1.0,2.0},{1.0,1.0,1.0} , 
			</motifData>
		</motif>
		<motif index="460">
			<pValParam>0.68838910472002901000</pValParam>
			<zScore>-0.7451667408315933</zScore>
			<pValEmpirical>1.0</pValEmpirical>
			<origCount>0.0</origCount>
			<randAvgCount>1.166</randAvgCount>
			<origConc>0.0</origConc>
			<randAvgConc>1.289751673026928E-5</randAvgConc>
			<image>images/motif-460.jpg</image>
			<motifData>
					noninteractive{1.0,2.0,1.0},{2.0,1.0,1.0},{1.0,1.0,1.0} , single-nonmonotonic{1.0,1.0,1.0},{1.0,1.0,2.0},{2.0,1.0,1.0} , 
			</motifData>
		</motif>
		<motif index="461">
			<pValParam>0.13670602258368059000</pValParam>
			<zScore>-0.3138397367987523</zScore>
			<pValEmpirical>1.0</pValEmpirical>
			<origCount>0.0</origCount>
			<randAvgCount>0.147</randAvgCount>
			<origConc>0.0</origConc>
			<randAvgConc>1.6260162601626033E-6</randAvgConc>
			<image>images/motif-461.jpg</image>
			<motifData>
					suppressive{1.0,1.0,2.0},{1.0,1.0,1.0},{1.0,1.0,1.0} , single-nonmonotonic{1.0,2.0,1.0},{1.0,1.0,1.0},{1.0,1.0,1.0} , synthetic{1.0,1.0,1.0},{1.0,1.0,2.0},{1.0,2.0,1.0} , 
			</motifData>
		</motif>
		<motif index="462">
			<pValParam>0.56351444629480663000</pValParam>
			<zScore>-0.8129955836515443</zScore>
			<pValEmpirical>1.0</pValEmpirical>
			<origCount>0.0</origCount>
			<randAvgCount>0.829</randAvgCount>
			<origConc>0.0</origConc>
			<randAvgConc>9.169846800508803E-6</randAvgConc>
			<image>images/motif-462.jpg</image>
			<motifData>
					double-nonmonotonic{1.0,2.0,1.0},{2.0,1.0,1.0},{1.0,1.0,1.0} , single-nonmonotonic{1.0,1.0,1.0},{1.0,1.0,2.0},{1.0,1.0,1.0} , synthetic{1.0,1.0,2.0},{1.0,1.0,1.0},{2.0,1.0,1.0} , 
			</motifData>
		</motif>
		<motif index="463">
			<pValParam>0.46900358012788568000</pValParam>
			<zScore>-0.6224122595343816</zScore>
			<pValEmpirical>1.0</pValEmpirical>
			<origCount>0.0</origCount>
			<randAvgCount>0.633</randAvgCount>
			<origConc>0.0</origConc>
			<randAvgConc>7.001825120292028E-6</randAvgConc>
			<image>images/motif-463.jpg</image>
			<motifData>
					conditional{1.0,1.0,1.0},{1.0,1.0,1.0},{2.0,1.0,1.0} , single-nonmonotonic{1.0,2.0,1.0},{1.0,1.0,2.0},{1.0,1.0,1.0} , 
			</motifData>
		</motif>
		<motif index="464">
			<pValParam>0.39950442118773410000</pValParam>
			<zScore>-0.490316621307327</zScore>
			<pValEmpirical>1.0</pValEmpirical>
			<origCount>0.0</origCount>
			<randAvgCount>0.51</randAvgCount>
			<origConc>0.0</origConc>
			<randAvgConc>5.641280902604943E-6</randAvgConc>
			<image>images/motif-464.jpg</image>
			<motifData>
					suppressive{1.0,1.0,1.0},{2.0,1.0,1.0},{1.0,1.0,1.0} , single-nonmonotonic{1.0,1.0,1.0},{1.0,1.0,2.0},{2.0,1.0,1.0} , 
			</motifData>
		</motif>
		<motif index="465">
			<pValParam>0.83894349293239379000</pValParam>
			<zScore>-1.162391647866691</zScore>
			<pValEmpirical>1.0</pValEmpirical>
			<origCount>0.0</origCount>
			<randAvgCount>1.826</randAvgCount>
			<origConc>0.0</origConc>
			<randAvgConc>2.0197997898346255E-5</randAvgConc>
			<image>images/motif-465.jpg</image>
			<motifData>
					single-nonmonotonic{1.0,1.0,1.0},{1.0,1.0,2.0},{1.0,1.0,1.0} , synthetic{1.0,1.0,2.0},{1.0,1.0,1.0},{2.0,1.0,1.0} , epistatic{1.0,2.0,1.0},{1.0,1.0,1.0},{1.0,1.0,1.0}
			</motifData>
		</motif>
		<motif index="466">
			<pValParam>0.59057436840158994000</pValParam>
			<zScore>-0.7925494755749684</zScore>
			<pValEmpirical>1.0</pValEmpirical>
			<origCount>0.0</origCount>
			<randAvgCount>0.893</randAvgCount>
			<origConc>0.0</origConc>
			<randAvgConc>9.877772247110206E-6</randAvgConc>
			<image>images/motif-466.jpg</image>
			<motifData>
					double-nonmonotonic{1.0,1.0,1.0},{1.0,1.0,2.0},{1.0,2.0,1.0} , conditional{1.0,1.0,1.0},{1.0,1.0,1.0},{2.0,1.0,1.0} , single-nonmonotonic{1.0,2.0,1.0},{1.0,1.0,1.0},{1.0,1.0,1.0} , 
			</motifData>
		</motif>
		<motif index="467">
			<pValParam>0.50835580253903490000</pValParam>
			<zScore>-0.7443231320715572</zScore>
			<pValEmpirical>1.0</pValEmpirical>
			<origCount>0.0</origCount>
			<randAvgCount>0.71</randAvgCount>
			<origConc>0.0</origConc>
			<randAvgConc>7.853547923234337E-6</randAvgConc>
			<image>images/motif-467.jpg</image>
			<motifData>
					single-nonmonotonic{1.0,1.0,1.0},{2.0,1.0,2.0},{2.0,1.0,1.0} , 
			</motifData>
		</motif>
		<motif index="468">
			<pValParam>0.61248472050063030000</pValParam>
			<zScore>-0.8835168558531722</zScore>
			<pValEmpirical>1.0</pValEmpirical>
			<origCount>0.0</origCount>
			<randAvgCount>0.948</randAvgCount>
			<origConc>0.0</origConc>
			<randAvgConc>1.0486145677783266E-5</randAvgConc>
			<image>images/motif-468.jpg</image>
			<motifData>
					single-nonmonotonic{1.0,1.0,1.0},{1.0,1.0,2.0},{2.0,1.0,1.0} , epistatic{1.0,1.0,1.0},{2.0,1.0,1.0},{1.0,1.0,1.0}
			</motifData>
		</motif>
		<motif index="469">
			<pValParam>0.62879469994254478000</pValParam>
			<zScore>-0.875614249760508</zScore>
			<pValEmpirical>1.0</pValEmpirical>
			<origCount>0.0</origCount>
			<randAvgCount>0.991</randAvgCount>
			<origConc>0.0</origConc>
			<randAvgConc>1.0961783087218604E-5</randAvgConc>
			<image>images/motif-469.jpg</image>
			<motifData>
					conditional{1.0,1.0,1.0},{2.0,1.0,1.0},{1.0,1.0,1.0} , single-nonmonotonic{1.0,1.0,2.0},{1.0,1.0,2.0},{1.0,1.0,1.0} , 
			</motifData>
		</motif>
		<motif index="470">
			<pValParam>0.33034993896206544000</pValParam>
			<zScore>-0.5669868193589503</zScore>
			<pValEmpirical>1.0</pValEmpirical>
			<origCount>0.0</origCount>
			<randAvgCount>0.401</randAvgCount>
			<origConc>0.0</origConc>
			<randAvgConc>4.435595376361917E-6</randAvgConc>
			<image>images/motif-470.jpg</image>
			<motifData>
					suppressive{1.0,1.0,1.0},{1.0,1.0,1.0},{1.0,2.0,1.0} , conditional{1.0,1.0,1.0},{1.0,1.0,1.0},{2.0,1.0,1.0} , single-nonmonotonic{1.0,2.0,1.0},{1.0,1.0,1.0},{1.0,1.0,1.0} , 
			</motifData>
		</motif>
		<motif index="471">
			<pValParam>0.77909002204062183000</pValParam>
			<zScore>-0.8535160971571182</zScore>
			<pValEmpirical>1.0</pValEmpirical>
			<origCount>0.0</origCount>
			<randAvgCount>1.51</randAvgCount>
			<origConc>0.0</origConc>
			<randAvgConc>1.6702616005751823E-5</randAvgConc>
			<image>images/motif-471.jpg</image>
			<motifData>
					noninteractive{1.0,1.0,1.0},{1.0,1.0,2.0},{1.0,2.0,1.0} , conditional{1.0,1.0,1.0},{2.0,1.0,1.0},{1.0,1.0,1.0} , single-nonmonotonic{1.0,1.0,2.0},{1.0,1.0,1.0},{1.0,1.0,1.0} , 
			</motifData>
		</motif>
		<motif index="472">
			<pValParam>0.89873353814611656000</pValParam>
			<zScore>-1.316026754154033</zScore>
			<pValEmpirical>1.0</pValEmpirical>
			<origCount>0.0</origCount>
			<randAvgCount>2.29</randAvgCount>
			<origConc>0.0</origConc>
			<randAvgConc>2.5330457386206478E-5</randAvgConc>
			<image>images/motif-472.jpg</image>
			<motifData>
					suppressive{1.0,1.0,2.0},{1.0,1.0,1.0},{1.0,1.0,1.0} , double-nonmonotonic{1.0,2.0,1.0},{2.0,1.0,1.0},{1.0,1.0,1.0} , conditional{1.0,1.0,1.0},{1.0,1.0,1.0},{1.0,2.0,1.0} , 
			</motifData>
		</motif>
		<motif index="473">
			<pValParam>0.72500435010381281000</pValParam>
			<zScore>-1.0224418827738213</zScore>
			<pValEmpirical>1.0</pValEmpirical>
			<origCount>0.0</origCount>
			<randAvgCount>1.291</randAvgCount>
			<origConc>0.0</origConc>
			<randAvgConc>1.4280183618162644E-5</randAvgConc>
			<image>images/motif-473.jpg</image>
			<motifData>
					suppressive{1.0,2.0,1.0},{1.0,1.0,1.0},{1.0,1.0,1.0} , single-nonmonotonic{1.0,1.0,1.0},{1.0,1.0,2.0},{1.0,1.0,1.0} , synthetic{1.0,1.0,2.0},{1.0,1.0,1.0},{2.0,1.0,1.0} , 
			</motifData>
		</motif>
		<motif index="474">
			<pValParam>0.88963916902656792000</pValParam>
			<zScore>-1.1264290545666582</zScore>
			<pValEmpirical>1.0</pValEmpirical>
			<origCount>0.0</origCount>
			<randAvgCount>2.204</randAvgCount>
			<origConc>0.0</origConc>
			<randAvgConc>2.4379182567335837E-5</randAvgConc>
			<image>images/motif-474.jpg</image>
			<motifData>
					asynthetic{1.0,2.0,1.0},{2.0,1.0,1.0},{1.0,1.0,1.0} , single-nonmonotonic{1.0,1.0,1.0},{1.0,1.0,2.0},{1.0,1.0,1.0} , synthetic{1.0,1.0,2.0},{1.0,1.0,1.0},{2.0,1.0,1.0} , 
			</motifData>
		</motif>
		<motif index="475">
			<pValParam>0.33235587873107109000</pValParam>
			<zScore>-0.5534849012412029</zScore>
			<pValEmpirical>1.0</pValEmpirical>
			<origCount>0.0</origCount>
			<randAvgCount>0.404</randAvgCount>
			<origConc>0.0</origConc>
			<randAvgConc>4.46877938167136E-6</randAvgConc>
			<image>images/motif-475.jpg</image>
			<motifData>
					single-nonmonotonic{1.0,1.0,1.0},{2.0,1.0,2.0},{1.0,1.0,1.0} , synthetic{1.0,1.0,2.0},{1.0,1.0,1.0},{2.0,1.0,1.0} , 
			</motifData>
		</motif>
		<motif index="476">
			<pValParam>0.34623021487015271000</pValParam>
			<zScore>-0.5708041361921156</zScore>
			<pValEmpirical>1.0</pValEmpirical>
			<origCount>0.0</origCount>
			<randAvgCount>0.425</randAvgCount>
			<origConc>0.0</origConc>
			<randAvgConc>4.701067418837449E-6</randAvgConc>
			<image>images/motif-476.jpg</image>
			<motifData>
					double-nonmonotonic{1.0,2.0,1.0},{2.0,1.0,2.0},{1.0,2.0,1.0} , synthetic{1.0,1.0,2.0},{1.0,1.0,1.0},{2.0,1.0,1.0} , 
			</motifData>
		</motif>
		<motif index="477">
			<pValParam>0.55425132733503979000</pValParam>
			<zScore>-0.7911173222625681</zScore>
			<pValEmpirical>1.0</pValEmpirical>
			<origCount>0.0</origCount>
			<randAvgCount>0.808</randAvgCount>
			<origConc>0.0</origConc>
			<randAvgConc>8.937558763342711E-6</randAvgConc>
			<image>images/motif-477.jpg</image>
			<motifData>
					suppressive{1.0,1.0,2.0},{1.0,1.0,1.0},{1.0,1.0,1.0} , asynthetic{1.0,2.0,1.0},{2.0,1.0,1.0},{1.0,1.0,1.0} , single-nonmonotonic{1.0,1.0,1.0},{1.0,1.0,1.0},{1.0,2.0,1.0} , 
			</motifData>
		</motif>
		<motif index="478">
			<pValParam>0.54660882266615074000</pValParam>
			<zScore>-0.7192933502944162</zScore>
			<pValEmpirical>1.0</pValEmpirical>
			<origCount>0.0</origCount>
			<randAvgCount>0.791</randAvgCount>
			<origConc>0.0</origConc>
			<randAvgConc>8.74951606658921E-6</randAvgConc>
			<image>images/motif-478.jpg</image>
			<motifData>
					synthetic{1.0,2.0,2.0},{2.0,1.0,2.0},{2.0,2.0,1.0} , 
			</motifData>
		</motif>
		<motif index="479">
			<pValParam>0.94579596896702656000</pValParam>
			<zScore>-1.3341589876568767</zScore>
			<pValEmpirical>1.0</pValEmpirical>
			<origCount>0.0</origCount>
			<randAvgCount>2.915</randAvgCount>
			<origConc>0.0</origConc>
			<randAvgConc>3.22437918256733E-5</randAvgConc>
			<image>images/motif-479.jpg</image>
			<motifData>
					suppressive{1.0,1.0,1.0},{2.0,1.0,1.0},{1.0,1.0,1.0} , conditional{1.0,1.0,1.0},{1.0,1.0,1.0},{2.0,1.0,1.0} , epistatic{1.0,1.0,1.0},{1.0,1.0,2.0},{1.0,1.0,1.0}
			</motifData>
		</motif>
		<motif index="480">
			<pValParam>0.49540542806644883000</pValParam>
			<zScore>-0.7580633291522663</zScore>
			<pValEmpirical>1.0</pValEmpirical>
			<origCount>0.0</origCount>
			<randAvgCount>0.684</randAvgCount>
			<origConc>0.0</origConc>
			<randAvgConc>7.565953210552518E-6</randAvgConc>
			<image>images/motif-480.jpg</image>
			<motifData>
					suppressive{1.0,1.0,1.0},{1.0,1.0,2.0},{1.0,1.0,1.0} , double-nonmonotonic{1.0,2.0,1.0},{2.0,1.0,1.0},{1.0,1.0,1.0} , synthetic{1.0,1.0,2.0},{1.0,1.0,1.0},{2.0,1.0,1.0} , 
			</motifData>
		</motif>
		<motif index="481">
			<pValParam>0.49892525629855111000</pValParam>
			<zScore>-0.7568682640433555</zScore>
			<pValEmpirical>1.0</pValEmpirical>
			<origCount>0.0</origCount>
			<randAvgCount>0.691</randAvgCount>
			<origConc>0.0</origConc>
			<randAvgConc>7.643382556274546E-6</randAvgConc>
			<image>images/motif-481.jpg</image>
			<motifData>
					suppressive{1.0,1.0,1.0},{1.0,1.0,2.0},{1.0,1.0,1.0} , conditional{1.0,1.0,1.0},{1.0,1.0,1.0},{2.0,1.0,1.0} , single-nonmonotonic{1.0,2.0,1.0},{1.0,1.0,1.0},{1.0,1.0,1.0} , 
			</motifData>
		</motif>
		<motif index="482">
			<pValParam>0.36808475510050409000</pValParam>
			<zScore>-0.5754071312487061</zScore>
			<pValEmpirical>1.0</pValEmpirical>
			<origCount>0.0</origCount>
			<randAvgCount>0.459</randAvgCount>
			<origConc>0.0</origConc>
			<randAvgConc>5.07715281234445E-6</randAvgConc>
			<image>images/motif-482.jpg</image>
			<motifData>
					suppressive{1.0,1.0,2.0},{1.0,1.0,1.0},{1.0,1.0,1.0} , conditional{1.0,1.0,1.0},{1.0,1.0,2.0},{1.0,1.0,1.0} , single-nonmonotonic{1.0,2.0,1.0},{1.0,1.0,1.0},{1.0,1.0,1.0} , 
			</motifData>
		</motif>
		<motif index="483">
			<pValParam>0.47059418229130545000</pValParam>
			<zScore>-0.706011513044084</zScore>
			<pValEmpirical>1.0</pValEmpirical>
			<origCount>0.0</origCount>
			<randAvgCount>0.636</randAvgCount>
			<origConc>0.0</origConc>
			<randAvgConc>7.03500912560146E-6</randAvgConc>
			<image>images/motif-483.jpg</image>
			<motifData>
					double-nonmonotonic{1.0,1.0,2.0},{1.0,1.0,1.0},{2.0,1.0,1.0} , conditional{1.0,1.0,1.0},{2.0,1.0,1.0},{1.0,1.0,1.0} , single-nonmonotonic{1.0,1.0,1.0},{1.0,1.0,2.0},{1.0,1.0,1.0} , 
			</motifData>
		</motif>
		<motif index="484">
			<pValParam>0.48777945769607600000</pValParam>
			<zScore>-0.7548660384962251</zScore>
			<pValEmpirical>1.0</pValEmpirical>
			<origCount>0.0</origCount>
			<randAvgCount>0.669</randAvgCount>
			<origConc>0.0</origConc>
			<randAvgConc>7.400033184005314E-6</randAvgConc>
			<image>images/motif-484.jpg</image>
			<motifData>
					double-nonmonotonic{1.0,2.0,2.0},{2.0,1.0,1.0},{2.0,1.0,1.0} , single-nonmonotonic{1.0,1.0,1.0},{1.0,1.0,2.0},{1.0,1.0,1.0} , 
			</motifData>
		</motif>
		<motif index="485">
			<pValParam>0.42477844537083620000</pValParam>
			<zScore>-0.5652308118247436</zScore>
			<pValEmpirical>1.0</pValEmpirical>
			<origCount>0.0</origCount>
			<randAvgCount>0.553</randAvgCount>
			<origConc>0.0</origConc>
			<randAvgConc>6.11691831204027E-6</randAvgConc>
			<image>images/motif-485.jpg</image>
			<motifData>
					additive{1.0,2.0,1.0},{2.0,1.0,1.0},{1.0,1.0,1.0} , asynthetic{1.0,1.0,2.0},{1.0,1.0,2.0},{2.0,2.0,1.0} , 
			</motifData>
		</motif>
		<motif index="486">
			<pValParam>0.28751755091080833000</pValParam>
			<zScore>-0.5019721935434907</zScore>
			<pValEmpirical>1.0</pValEmpirical>
			<origCount>0.0</origCount>
			<randAvgCount>0.339</randAvgCount>
			<origConc>0.0</origConc>
			<randAvgConc>3.7497925999668043E-6</randAvgConc>
			<image>images/motif-486.jpg</image>
			<motifData>
					suppressive{1.0,1.0,2.0},{2.0,1.0,1.0},{1.0,1.0,1.0} , single-nonmonotonic{1.0,1.0,1.0},{1.0,1.0,2.0},{1.0,1.0,1.0} , 
			</motifData>
		</motif>
		<motif index="487">
			<pValParam>0.12278222560895646000</pValParam>
			<zScore>-0.3022584228348081</zScore>
			<pValEmpirical>1.0</pValEmpirical>
			<origCount>0.0</origCount>
			<randAvgCount>0.131</randAvgCount>
			<origConc>0.0</origConc>
			<randAvgConc>1.449034898512252E-6</randAvgConc>
			<image>images/motif-487.jpg</image>
			<motifData>
					conditional{1.0,1.0,1.0},{2.0,1.0,1.0},{1.0,1.0,1.0} , single-nonmonotonic{1.0,1.0,2.0},{1.0,1.0,1.0},{1.0,1.0,1.0} , synthetic{1.0,1.0,1.0},{1.0,1.0,2.0},{1.0,2.0,1.0} , 
			</motifData>
		</motif>
		<motif index="488">
			<pValParam>0.08971723775923301500</pValParam>
			<zScore>-0.2985044674825048</zScore>
			<pValEmpirical>1.0</pValEmpirical>
			<origCount>0.0</origCount>
			<randAvgCount>0.094</randAvgCount>
			<origConc>0.0</origConc>
			<randAvgConc>1.039765499695814E-6</randAvgConc>
			<image>images/motif-488.jpg</image>
			<motifData>
					single-nonmonotonic{1.0,1.0,1.0},{1.0,1.0,2.0},{2.0,1.0,1.0} , synthetic{1.0,2.0,1.0},{2.0,1.0,1.0},{1.0,1.0,1.0} , 
			</motifData>
		</motif>
		<motif index="489">
			<pValParam>0.02761163319875314900</pValParam>
			<zScore>-0.16381273202031899</zScore>
			<pValEmpirical>1.0</pValEmpirical>
			<origCount>0.0</origCount>
			<randAvgCount>0.028</randAvgCount>
			<origConc>0.0</origConc>
			<randAvgConc>3.0971738288811455E-7</randAvgConc>
			<image>images/motif-489.jpg</image>
			<motifData>
					single-nonmonotonic{1.0,2.0,1.0},{1.0,1.0,2.0},{2.0,1.0,1.0} , 
			</motifData>
		</motif>
	</data>
</document>
