# Supplementary material for: Network motif analysis of a multi-mode genetic-interaction network
Source: Genome Biol. 2007 Aug 2;8(8):R160. doi: 10.1186/gb-2007-8-8-r160 (PMC2374991; doi:10.1186/gb-2007-8-8-r160)
Supplement: Additional data file 5 — Network pattern structure, significance, and number of instances of each 4-node network pattern found in the genetic network. [file gb-2007-8-8-r160-S5.xml]

<?xml version="1.0"?>


<document>
	<data dataNotes="null">
		<motif index="1">
			<pValParam>0.00000111676680203399</pValParam>
			<zScore>4.106344572637954</zScore>
			<pValEmpirical>0.0</pValEmpirical>
			<origCount>187.0</origCount>
			<randAvgCount>109.43</randAvgCount>
			<origConc>0.0020948860135551447</origConc>
			<randAvgConc>0.0012979178262806637</randAvgConc>
			<image>images/motif-1.jpg</image>
			<motifData>
					asynthetic{1.0,2.0,1.0,1.0},{2.0,1.0,1.0,1.0},{1.0,1.0,1.0,1.0},{1.0,1.0,1.0,1.0} , single-nonmonotonic{1.0,1.0,1.0,1.0},{1.0,1.0,2.0,2.0},{1.0,1.0,1.0,1.0},{1.0,1.0,1.0,1.0} , 
			</motifData>
		</motif>
		<motif index="2">
			<pValParam>0.00000000000000000000</pValParam>
			<zScore>10.652294561507556</zScore>
			<pValEmpirical>0.0</pValEmpirical>
			<origCount>4548.0</origCount>
			<randAvgCount>2931.078</randAvgCount>
			<origConc>0.050949420265501595</origConc>
			<randAvgConc>0.03476653906946614</randAvgConc>
			<image>images/motif-2.jpg</image>
			<motifData>
					additive{1.0,2.0,1.0,1.0},{2.0,1.0,2.0,2.0},{1.0,2.0,1.0,1.0},{1.0,2.0,1.0,1.0} , 
			</motifData>
		</motif>
		<motif index="3">
			<pValParam>0.00000000000000000000</pValParam>
			<zScore>12.514076076944944</zScore>
			<pValEmpirical>0.0</pValEmpirical>
			<origCount>547.0</origCount>
			<randAvgCount>237.987</randAvgCount>
			<origConc>0.006127821654623873</origConc>
			<randAvgConc>0.002822775460882649</randAvgConc>
			<image>images/motif-3.jpg</image>
			<motifData>
					single-nonmonotonic{1.0,1.0,1.0,1.0},{1.0,1.0,1.0,2.0},{1.0,1.0,1.0,1.0},{1.0,1.0,1.0,1.0} , epistatic{1.0,2.0,1.0,1.0},{1.0,1.0,1.0,1.0},{1.0,2.0,1.0,1.0},{1.0,1.0,1.0,1.0}
			</motifData>
		</motif>
		<motif index="4">
			<pValParam>0.00000000000052569060</pValParam>
			<zScore>6.609211235490154</zScore>
			<pValEmpirical>0.0</pValEmpirical>
			<origCount>103.0</origCount>
			<randAvgCount>27.897</randAvgCount>
			<origConc>0.001153867697305775</origConc>
			<randAvgConc>3.307417666366075E-4</randAvgConc>
			<image>images/motif-4.jpg</image>
			<motifData>
					suppressive{1.0,1.0,2.0,1.0},{1.0,1.0,1.0,1.0},{1.0,1.0,1.0,1.0},{1.0,1.0,1.0,1.0} , epistatic{1.0,2.0,1.0,1.0},{1.0,1.0,1.0,1.0},{1.0,1.0,1.0,1.0},{2.0,1.0,1.0,1.0}
			</motifData>
		</motif>
		<motif index="5">
			<pValParam>0.00000018007425395261</pValParam>
			<zScore>4.510592465022874</zScore>
			<pValEmpirical>0.0</pValEmpirical>
			<origCount>114.0</origCount>
			<randAvgCount>58.963</randAvgCount>
			<origConc>0.0012770962863384305</origConc>
			<randAvgConc>6.993506896640603E-4</randAvgConc>
			<image>images/motif-5.jpg</image>
			<motifData>
					conditional{1.0,1.0,2.0,1.0},{1.0,1.0,1.0,1.0},{1.0,1.0,1.0,1.0},{1.0,1.0,1.0,1.0} , epistatic{1.0,2.0,1.0,2.0},{1.0,1.0,1.0,1.0},{1.0,1.0,1.0,1.0},{1.0,1.0,1.0,1.0}
			</motifData>
		</motif>
		<motif index="6">
			<pValParam>0.00000000000009159340</pValParam>
			<zScore>6.667827224559249</zScore>
			<pValEmpirical>0.0</pValEmpirical>
			<origCount>133.0</origCount>
			<randAvgCount>55.126</randAvgCount>
			<origConc>0.0014899456673948357</origConc>
			<randAvgConc>6.538529068270936E-4</randAvgConc>
			<image>images/motif-6.jpg</image>
			<motifData>
					suppressive{1.0,2.0,1.0,1.0},{1.0,1.0,1.0,1.0},{1.0,1.0,1.0,1.0},{1.0,2.0,1.0,1.0} , epistatic{1.0,1.0,1.0,1.0},{1.0,1.0,1.0,1.0},{1.0,2.0,1.0,1.0},{1.0,1.0,1.0,1.0}
			</motifData>
		</motif>
		<motif index="7">
			<pValParam>0.00000000000000310862</pValParam>
			<zScore>6.282618931896012</zScore>
			<pValEmpirical>0.0</pValEmpirical>
			<origCount>4969.0</origCount>
			<randAvgCount>3438.753</randAvgCount>
			<origConc>0.05566571444575141</origConc>
			<randAvgConc>0.04078988301480624</randAvgConc>
			<image>images/motif-7.jpg</image>
			<motifData>
					noninteractive{1.0,2.0,1.0,1.0},{2.0,1.0,2.0,2.0},{1.0,2.0,1.0,1.0},{1.0,2.0,1.0,1.0} , 
			</motifData>
		</motif>
		<motif index="8">
			<pValParam>0.00000000000000000000</pValParam>
			<zScore>16.189271657635338</zScore>
			<pValEmpirical>0.0</pValEmpirical>
			<origCount>558.0</origCount>
			<randAvgCount>186.596</randAvgCount>
			<origConc>0.006251050243656528</origConc>
			<randAvgConc>0.0022132132834245537</randAvgConc>
			<image>images/motif-8.jpg</image>
			<motifData>
					epistatic{1.0,2.0,1.0,1.0},{1.0,1.0,1.0,1.0},{1.0,2.0,1.0,1.0},{1.0,2.0,1.0,1.0}
			</motifData>
		</motif>
		<motif index="9">
			<pValParam>0.00000000000000000000</pValParam>
			<zScore>11.47338481193872</zScore>
			<pValEmpirical>0.0</pValEmpirical>
			<origCount>3694.0</origCount>
			<randAvgCount>2118.612</randAvgCount>
			<origConc>0.04138240071696633</origConc>
			<randAvgConc>0.02512930024103672</randAvgConc>
			<image>images/motif-9.jpg</image>
			<motifData>
					additive{1.0,2.0,1.0,1.0},{2.0,1.0,1.0,2.0},{1.0,1.0,1.0,1.0},{1.0,2.0,1.0,1.0} , conditional{1.0,1.0,1.0,1.0},{1.0,1.0,2.0,1.0},{1.0,1.0,1.0,1.0},{1.0,1.0,1.0,1.0} , 
			</motifData>
		</motif>
		<motif index="10">
			<pValParam>0.00000000000000000000</pValParam>
			<zScore>8.487400299590712</zScore>
			<pValEmpirical>0.0</pValEmpirical>
			<origCount>963.0</origCount>
			<randAvgCount>500.935</randAvgCount>
			<origConc>0.010788102839858846</origConc>
			<randAvgConc>0.005941652802148175</randAvgConc>
			<image>images/motif-10.jpg</image>
			<motifData>
					additive{1.0,1.0,1.0,1.0},{1.0,1.0,2.0,1.0},{1.0,2.0,1.0,1.0},{1.0,1.0,1.0,1.0} , conditional{1.0,1.0,1.0,1.0},{2.0,1.0,1.0,2.0},{1.0,1.0,1.0,1.0},{1.0,1.0,1.0,1.0} , 
			</motifData>
		</motif>
		<motif index="11">
			<pValParam>0.00000103995146749636</pValParam>
			<zScore>4.337997072669506</zScore>
			<pValEmpirical>0.0</pValEmpirical>
			<origCount>167.0</origCount>
			<randAvgCount>64.812</randAvgCount>
			<origConc>0.001870834033495771</origConc>
			<randAvgConc>7.683934753326952E-4</randAvgConc>
			<image>images/motif-11.jpg</image>
			<motifData>
					noninteractive{1.0,1.0,2.0,1.0},{1.0,1.0,1.0,1.0},{2.0,1.0,1.0,1.0},{1.0,1.0,1.0,1.0} , suppressive{1.0,2.0,1.0,1.0},{1.0,1.0,1.0,1.0},{1.0,1.0,1.0,1.0},{1.0,1.0,1.0,1.0} , asynthetic{1.0,1.0,1.0,2.0},{1.0,1.0,1.0,1.0},{1.0,1.0,1.0,1.0},{2.0,1.0,1.0,1.0} , 
			</motifData>
		</motif>
		<motif index="12">
			<pValParam>0.00000000000000000000</pValParam>
			<zScore>10.27877251178732</zScore>
			<pValEmpirical>0.0</pValEmpirical>
			<origCount>44.0</origCount>
			<randAvgCount>5.951</randAvgCount>
			<origConc>4.929143561306223E-4</origConc>
			<randAvgConc>7.054772648325559E-5</randAvgConc>
			<image>images/motif-12.jpg</image>
			<motifData>
					suppressive{1.0,1.0,1.0,1.0},{1.0,1.0,2.0,1.0},{1.0,1.0,1.0,1.0},{1.0,1.0,1.0,1.0} , epistatic{1.0,1.0,1.0,1.0},{2.0,1.0,1.0,2.0},{1.0,1.0,1.0,1.0},{1.0,1.0,1.0,1.0}
			</motifData>
		</motif>
		<motif index="13">
			<pValParam>0.00000000076635753299</pValParam>
			<zScore>5.4801955343029025</zScore>
			<pValEmpirical>0.0</pValEmpirical>
			<origCount>52.0</origCount>
			<randAvgCount>20.9</randAvgCount>
			<origConc>5.825351481543718E-4</origConc>
			<randAvgConc>2.4790598098379797E-4</randAvgConc>
			<image>images/motif-13.jpg</image>
			<motifData>
					noninteractive{1.0,2.0,1.0,1.0},{2.0,1.0,2.0,1.0},{1.0,2.0,1.0,1.0},{1.0,1.0,1.0,1.0} , epistatic{1.0,1.0,1.0,2.0},{1.0,1.0,1.0,1.0},{1.0,1.0,1.0,2.0},{1.0,1.0,1.0,1.0}
			</motifData>
		</motif>
		<motif index="14">
			<pValParam>0.00000000159848367876</pValParam>
			<zScore>5.254408197751309</zScore>
			<pValEmpirical>0.0</pValEmpirical>
			<origCount>17.0</origCount>
			<randAvgCount>2.846</randAvgCount>
			<origConc>1.904441830504677E-4</origConc>
			<randAvgConc>3.37451265561343E-5</randAvgConc>
			<image>images/motif-14.jpg</image>
			<motifData>
					additive{1.0,1.0,2.0,1.0},{1.0,1.0,1.0,2.0},{2.0,1.0,1.0,2.0},{1.0,2.0,2.0,1.0} , conditional{1.0,1.0,1.0,1.0},{1.0,1.0,1.0,1.0},{1.0,1.0,1.0,1.0},{2.0,1.0,1.0,1.0} , epistatic{1.0,2.0,1.0,1.0},{1.0,1.0,1.0,1.0},{1.0,1.0,1.0,1.0},{1.0,1.0,1.0,1.0}
			</motifData>
		</motif>
		<motif index="15">
			<pValParam>0.00000048575268152273</pValParam>
			<zScore>4.190019700435521</zScore>
			<pValEmpirical>0.0</pValEmpirical>
			<origCount>371.0</origCount>
			<randAvgCount>228.092</randAvgCount>
			<origConc>0.004156164230101384</origConc>
			<randAvgConc>0.002705448917626718</randAvgConc>
			<image>images/motif-15.jpg</image>
			<motifData>
					additive{1.0,2.0,1.0,1.0},{2.0,1.0,1.0,1.0},{1.0,1.0,1.0,1.0},{1.0,1.0,1.0,1.0} , epistatic{1.0,1.0,1.0,1.0},{1.0,1.0,2.0,2.0},{1.0,1.0,1.0,1.0},{1.0,1.0,1.0,1.0}
			</motifData>
		</motif>
		<motif index="16">
			<pValParam>0.00000000000003375078</pValParam>
			<zScore>6.96994178764994</zScore>
			<pValEmpirical>0.0</pValEmpirical>
			<origCount>95.0</origCount>
			<randAvgCount>22.61</randAvgCount>
			<origConc>0.0010642469052820254</origConc>
			<randAvgConc>2.6806391974956256E-4</randAvgConc>
			<image>images/motif-16.jpg</image>
			<motifData>
					suppressive{1.0,1.0,1.0,1.0},{2.0,1.0,1.0,1.0},{1.0,1.0,1.0,1.0},{1.0,1.0,1.0,1.0} , asynthetic{1.0,1.0,1.0,1.0},{1.0,1.0,1.0,2.0},{1.0,1.0,1.0,1.0},{1.0,2.0,1.0,1.0} , epistatic{1.0,1.0,1.0,1.0},{1.0,1.0,2.0,1.0},{1.0,1.0,1.0,1.0},{1.0,1.0,1.0,1.0}
			</motifData>
		</motif>
		<motif index="17">
			<pValParam>0.00000000000000000000</pValParam>
			<zScore>9.096968453169792</zScore>
			<pValEmpirical>0.0</pValEmpirical>
			<origCount>20.0</origCount>
			<randAvgCount>1.371</randAvgCount>
			<origConc>2.2405198005937378E-4</origConc>
			<randAvgConc>1.6261955078266683E-5</randAvgConc>
			<image>images/motif-17.jpg</image>
			<motifData>
					additive{1.0,2.0,1.0,1.0},{2.0,1.0,2.0,1.0},{1.0,2.0,1.0,1.0},{1.0,1.0,1.0,1.0} , double-nonmonotonic{1.0,1.0,1.0,1.0},{1.0,1.0,1.0,2.0},{1.0,1.0,1.0,1.0},{1.0,2.0,1.0,1.0} , single-nonmonotonic{1.0,1.0,1.0,1.0},{1.0,1.0,1.0,1.0},{1.0,1.0,1.0,1.0},{2.0,1.0,1.0,1.0} , epistatic{1.0,1.0,1.0,1.0},{1.0,1.0,1.0,1.0},{1.0,1.0,1.0,2.0},{1.0,1.0,1.0,1.0}
			</motifData>
		</motif>
		<motif index="18">
			<pValParam>0.00000000000000000000</pValParam>
			<zScore>9.600929448573659</zScore>
			<pValEmpirical>0.0</pValEmpirical>
			<origCount>425.0</origCount>
			<randAvgCount>186.238</randAvgCount>
			<origConc>0.004761104576261692</origConc>
			<randAvgConc>0.0022089725110058535</randAvgConc>
			<image>images/motif-18.jpg</image>
			<motifData>
					conditional{1.0,1.0,1.0,1.0},{2.0,1.0,1.0,1.0},{1.0,1.0,1.0,1.0},{1.0,1.0,1.0,1.0} , epistatic{1.0,1.0,1.0,1.0},{1.0,1.0,1.0,1.0},{1.0,2.0,1.0,1.0},{1.0,2.0,1.0,1.0}
			</motifData>
		</motif>
		<motif index="19">
			<pValParam>0.00000000000000000000</pValParam>
			<zScore>14.343842425535081</zScore>
			<pValEmpirical>0.0</pValEmpirical>
			<origCount>110.0</origCount>
			<randAvgCount>20.882</randAvgCount>
			<origConc>0.0012322858903265558</origConc>
			<randAvgConc>2.476819425937958E-4</randAvgConc>
			<image>images/motif-19.jpg</image>
			<motifData>
					epistatic{1.0,1.0,1.0,1.0},{2.0,1.0,2.0,2.0},{1.0,1.0,1.0,1.0},{1.0,1.0,1.0,1.0}
			</motifData>
		</motif>
		<motif index="20">
			<pValParam>0.00000000000008137935</pValParam>
			<zScore>6.564474441465682</zScore>
			<pValEmpirical>0.0</pValEmpirical>
			<origCount>227.0</origCount>
			<randAvgCount>113.307</randAvgCount>
			<origConc>0.0025429899736738922</origConc>
			<randAvgConc>0.00134392590611686</randAvgConc>
			<image>images/motif-20.jpg</image>
			<motifData>
					single-nonmonotonic{1.0,1.0,1.0,1.0},{2.0,1.0,2.0,1.0},{1.0,1.0,1.0,1.0},{1.0,1.0,1.0,1.0} , epistatic{1.0,1.0,1.0,1.0},{1.0,1.0,1.0,1.0},{1.0,1.0,1.0,1.0},{1.0,2.0,1.0,1.0}
			</motifData>
		</motif>
		<motif index="21">
			<pValParam>0.00000000009854483896</pValParam>
			<zScore>5.795498514329679</zScore>
			<pValEmpirical>0.0</pValEmpirical>
			<origCount>66.0</origCount>
			<randAvgCount>25.062</randAvgCount>
			<origConc>7.393715341959334E-4</origConc>
			<randAvgConc>2.972705965246725E-4</randAvgConc>
			<image>images/motif-21.jpg</image>
			<motifData>
					conditional{1.0,1.0,1.0,1.0},{1.0,1.0,1.0,2.0},{1.0,1.0,1.0,1.0},{1.0,1.0,1.0,1.0} , single-nonmonotonic{1.0,2.0,1.0,1.0},{1.0,1.0,1.0,1.0},{1.0,1.0,1.0,1.0},{1.0,1.0,1.0,1.0} , epistatic{1.0,1.0,1.0,1.0},{1.0,1.0,2.0,1.0},{1.0,1.0,1.0,1.0},{1.0,1.0,1.0,1.0}
			</motifData>
		</motif>
		<motif index="22">
			<pValParam>0.00000000000000000000</pValParam>
			<zScore>7.678854761666023</zScore>
			<pValEmpirical>0.0</pValEmpirical>
			<origCount>240.0</origCount>
			<randAvgCount>99.562</randAvgCount>
			<origConc>0.0026886237607124854</origConc>
			<randAvgConc>0.001180866074661574</randAvgConc>
			<image>images/motif-22.jpg</image>
			<motifData>
					noninteractive{1.0,1.0,2.0,1.0},{1.0,1.0,1.0,1.0},{2.0,1.0,1.0,1.0},{1.0,1.0,1.0,1.0} , epistatic{1.0,2.0,1.0,2.0},{1.0,1.0,1.0,1.0},{1.0,1.0,1.0,1.0},{1.0,1.0,1.0,1.0}
			</motifData>
		</motif>
		<motif index="23">
			<pValParam>0.00000000187729365386</pValParam>
			<zScore>5.07723155216044</zScore>
			<pValEmpirical>0.0</pValEmpirical>
			<origCount>296.0</origCount>
			<randAvgCount>177.068</randAvgCount>
			<origConc>0.003315969304878732</origConc>
			<randAvgConc>0.002100253085898571</randAvgConc>
			<image>images/motif-23.jpg</image>
			<motifData>
					double-nonmonotonic{1.0,1.0,1.0,1.0},{1.0,1.0,1.0,2.0},{1.0,1.0,1.0,1.0},{1.0,2.0,1.0,1.0} , epistatic{1.0,2.0,1.0,1.0},{1.0,1.0,1.0,1.0},{1.0,2.0,1.0,1.0},{1.0,1.0,1.0,1.0}
			</motifData>
		</motif>
		<motif index="24">
			<pValParam>0.00000000000000000000</pValParam>
			<zScore>11.426909638375388</zScore>
			<pValEmpirical>0.0</pValEmpirical>
			<origCount>35.0</origCount>
			<randAvgCount>3.72</randAvgCount>
			<origConc>3.920909651039041E-4</origConc>
			<randAvgConc>4.410531497122775E-5</randAvgConc>
			<image>images/motif-24.jpg</image>
			<motifData>
					suppressive{1.0,1.0,1.0,2.0},{2.0,1.0,1.0,1.0},{1.0,1.0,1.0,1.0},{1.0,1.0,1.0,1.0} , double-nonmonotonic{1.0,1.0,2.0,1.0},{1.0,1.0,1.0,1.0},{2.0,1.0,1.0,1.0},{1.0,1.0,1.0,1.0} , 
			</motifData>
		</motif>
		<motif index="25">
			<pValParam>0.00000001012486172680</pValParam>
			<zScore>5.026900448823021</zScore>
			<pValEmpirical>0.0</pValEmpirical>
			<origCount>86.0</origCount>
			<randAvgCount>39.891</randAvgCount>
			<origConc>9.634235142553072E-4</origConc>
			<randAvgConc>4.731647094335232E-4</randAvgConc>
			<image>images/motif-25.jpg</image>
			<motifData>
					conditional{1.0,1.0,1.0,1.0},{2.0,1.0,2.0,2.0},{1.0,1.0,1.0,1.0},{1.0,1.0,1.0,1.0} , 
			</motifData>
		</motif>
		<motif index="26">
			<pValParam>0.00000000031418545543</pValParam>
			<zScore>5.549005461105078</zScore>
			<pValEmpirical>0.0</pValEmpirical>
			<origCount>189.0</origCount>
			<randAvgCount>88.382</randAvgCount>
			<origConc>0.0021172912115610823</origConc>
			<randAvgConc>0.0010482697965680924</randAvgConc>
			<image>images/motif-26.jpg</image>
			<motifData>
					conditional{1.0,1.0,1.0,1.0},{1.0,1.0,2.0,1.0},{1.0,1.0,1.0,1.0},{1.0,1.0,1.0,1.0} , single-nonmonotonic{1.0,1.0,1.0,1.0},{1.0,1.0,1.0,2.0},{1.0,1.0,1.0,1.0},{1.0,1.0,1.0,1.0} , epistatic{1.0,2.0,1.0,1.0},{1.0,1.0,1.0,1.0},{1.0,1.0,1.0,1.0},{1.0,1.0,1.0,1.0}
			</motifData>
		</motif>
		<motif index="27">
			<pValParam>0.00000192596802262024</pValParam>
			<zScore>4.020639805043416</zScore>
			<pValEmpirical>0.0</pValEmpirical>
			<origCount>97.0</origCount>
			<randAvgCount>55.487</randAvgCount>
			<origConc>0.0010866521032879628</origConc>
			<randAvgConc>6.581409104297705E-4</randAvgConc>
			<image>images/motif-27.jpg</image>
			<motifData>
					additive{1.0,2.0,1.0,1.0},{2.0,1.0,2.0,1.0},{1.0,2.0,1.0,1.0},{1.0,1.0,1.0,1.0} , asynthetic{1.0,1.0,1.0,1.0},{1.0,1.0,1.0,1.0},{1.0,1.0,1.0,2.0},{1.0,1.0,2.0,1.0} , epistatic{1.0,1.0,1.0,2.0},{1.0,1.0,1.0,1.0},{1.0,1.0,1.0,1.0},{1.0,1.0,1.0,1.0}
			</motifData>
		</motif>
		<motif index="28">
			<pValParam>0.00000000000000388578</pValParam>
			<zScore>7.222385748484717</zScore>
			<pValEmpirical>0.0</pValEmpirical>
			<origCount>135.0</origCount>
			<randAvgCount>34.836</randAvgCount>
			<origConc>0.001512350865400773</origConc>
			<randAvgConc>4.130080430857097E-4</randAvgConc>
			<image>images/motif-28.jpg</image>
			<motifData>
					noninteractive{1.0,1.0,2.0,1.0},{1.0,1.0,1.0,1.0},{2.0,1.0,1.0,1.0},{1.0,1.0,1.0,1.0} , suppressive{1.0,1.0,1.0,2.0},{1.0,1.0,1.0,1.0},{1.0,1.0,1.0,1.0},{1.0,1.0,1.0,1.0} , epistatic{1.0,2.0,1.0,1.0},{1.0,1.0,1.0,1.0},{1.0,1.0,1.0,1.0},{1.0,1.0,1.0,1.0}
			</motifData>
		</motif>
		<motif index="29">
			<pValParam>0.00000012447001862537</pValParam>
			<zScore>4.638352041829206</zScore>
			<pValEmpirical>0.0</pValEmpirical>
			<origCount>172.0</origCount>
			<randAvgCount>79.372</randAvgCount>
			<origConc>0.0019268470285106144</origConc>
			<randAvgConc>9.413616244648085E-4</randAvgConc>
			<image>images/motif-29.jpg</image>
			<motifData>
					conditional{1.0,1.0,1.0,1.0},{1.0,1.0,1.0,1.0},{1.0,1.0,1.0,1.0},{1.0,2.0,1.0,1.0} , synthetic{1.0,2.0,1.0,1.0},{2.0,1.0,2.0,1.0},{1.0,2.0,1.0,1.0},{1.0,1.0,1.0,1.0} , 
			</motifData>
		</motif>
		<motif index="30">
			<pValParam>0.00000380259855936593</pValParam>
			<zScore>5.714966366743916</zScore>
			<pValEmpirical>0.0</pValEmpirical>
			<origCount>7.0</origCount>
			<randAvgCount>0.871</randAvgCount>
			<origConc>7.841819302078082E-5</origConc>
			<randAvgConc>1.0327687949197701E-5</randAvgConc>
			<image>images/motif-30.jpg</image>
			<motifData>
					noninteractive{1.0,1.0,1.0,1.0},{1.0,1.0,2.0,1.0},{1.0,2.0,1.0,1.0},{1.0,1.0,1.0,1.0} , additive{1.0,1.0,1.0,1.0},{1.0,1.0,1.0,2.0},{1.0,1.0,1.0,2.0},{1.0,2.0,2.0,1.0} , single-nonmonotonic{1.0,2.0,1.0,1.0},{1.0,1.0,1.0,1.0},{1.0,1.0,1.0,1.0},{1.0,1.0,1.0,1.0} , epistatic{1.0,1.0,1.0,1.0},{1.0,1.0,1.0,1.0},{2.0,1.0,1.0,1.0},{1.0,1.0,1.0,1.0}
			</motifData>
		</motif>
		<motif index="31">
			<pValParam>0.00000000124629984111</pValParam>
			<zScore>5.3144336132683945</zScore>
			<pValEmpirical>0.0</pValEmpirical>
			<origCount>109.0</origCount>
			<randAvgCount>54.813</randAvgCount>
			<origConc>0.001221083291323587</origConc>
			<randAvgConc>6.500972961877285E-4</randAvgConc>
			<image>images/motif-31.jpg</image>
			<motifData>
					additive{1.0,1.0,1.0,2.0},{1.0,1.0,1.0,1.0},{1.0,1.0,1.0,2.0},{2.0,1.0,2.0,1.0} , conditional{1.0,2.0,1.0,1.0},{1.0,1.0,1.0,1.0},{1.0,2.0,1.0,1.0},{1.0,1.0,1.0,1.0} , 
			</motifData>
		</motif>
		<motif index="32">
			<pValParam>0.00000000000000000000</pValParam>
			<zScore>12.475188267801785</zScore>
			<pValEmpirical>0.0</pValEmpirical>
			<origCount>404.0</origCount>
			<randAvgCount>130.372</randAvgCount>
			<origConc>0.00452584999719935</origConc>
			<randAvgConc>0.0015463690846315322</randAvgConc>
			<image>images/motif-32.jpg</image>
			<motifData>
					suppressive{1.0,1.0,1.0,1.0},{1.0,1.0,1.0,1.0},{1.0,1.0,1.0,1.0},{1.0,2.0,1.0,1.0} , epistatic{1.0,2.0,1.0,1.0},{1.0,1.0,1.0,1.0},{1.0,2.0,1.0,1.0},{1.0,1.0,1.0,1.0}
			</motifData>
		</motif>
		<motif index="33">
			<pValParam>0.00000002946124977310</pValParam>
			<zScore>7.5542467417555645</zScore>
			<pValEmpirical>0.0</pValEmpirical>
			<origCount>8.0</origCount>
			<randAvgCount>0.644</randAvgCount>
			<origConc>8.962079202374951E-5</origConc>
			<randAvgConc>7.638954420563632E-6</randAvgConc>
			<image>images/motif-33.jpg</image>
			<motifData>
					asynthetic{1.0,1.0,1.0,1.0},{1.0,1.0,1.0,2.0},{1.0,1.0,1.0,1.0},{1.0,2.0,1.0,1.0} , conditional{1.0,1.0,1.0,1.0},{1.0,1.0,2.0,1.0},{1.0,1.0,1.0,1.0},{1.0,1.0,1.0,1.0} , epistatic{1.0,2.0,1.0,1.0},{1.0,1.0,1.0,1.0},{1.0,1.0,1.0,2.0},{1.0,1.0,1.0,1.0}
			</motifData>
		</motif>
		<motif index="34">
			<pValParam>0.00000003830822625783</pValParam>
			<zScore>8.225101020509484</zScore>
			<pValEmpirical>0.0</pValEmpirical>
			<origCount>7.0</origCount>
			<randAvgCount>0.469</randAvgCount>
			<origConc>7.841819302078082E-5</origConc>
			<randAvgConc>5.564079897849288E-6</randAvgConc>
			<image>images/motif-34.jpg</image>
			<motifData>
					additive{1.0,1.0,2.0,1.0},{1.0,1.0,1.0,1.0},{2.0,1.0,1.0,1.0},{1.0,1.0,1.0,1.0} , asynthetic{1.0,1.0,1.0,1.0},{1.0,1.0,1.0,2.0},{1.0,1.0,1.0,1.0},{1.0,2.0,1.0,1.0} , conditional{1.0,1.0,1.0,1.0},{1.0,1.0,1.0,1.0},{1.0,1.0,1.0,1.0},{2.0,1.0,1.0,1.0} , epistatic{1.0,2.0,1.0,1.0},{1.0,1.0,1.0,1.0},{1.0,1.0,1.0,1.0},{1.0,1.0,1.0,1.0}
			</motifData>
		</motif>
		<motif index="35">
			<pValParam>0.00000000000000000000</pValParam>
			<zScore>12.323149453475558</zScore>
			<pValEmpirical>0.0</pValEmpirical>
			<origCount>80.0</origCount>
			<randAvgCount>13.332</randAvgCount>
			<origConc>8.962079202374951E-4</origConc>
			<randAvgConc>1.5814771268154304E-4</randAvgConc>
			<image>images/motif-35.jpg</image>
			<motifData>
					noninteractive{1.0,1.0,1.0,1.0},{1.0,1.0,1.0,2.0},{1.0,1.0,1.0,1.0},{1.0,2.0,1.0,1.0} , single-nonmonotonic{1.0,1.0,1.0,1.0},{1.0,1.0,1.0,1.0},{1.0,2.0,1.0,1.0},{1.0,1.0,1.0,1.0} , epistatic{1.0,1.0,1.0,1.0},{2.0,1.0,1.0,1.0},{1.0,1.0,1.0,1.0},{1.0,1.0,1.0,1.0}
			</motifData>
		</motif>
		<motif index="36">
			<pValParam>0.00000000000000000000</pValParam>
			<zScore>12.391117485100049</zScore>
			<pValEmpirical>0.0</pValEmpirical>
			<origCount>23.0</origCount>
			<randAvgCount>2.079</randAvgCount>
			<origConc>2.576597770682798E-4</origConc>
			<randAvgConc>2.4657048226655845E-5</randAvgConc>
			<image>images/motif-36.jpg</image>
			<motifData>
					single-nonmonotonic{1.0,1.0,1.0,1.0},{1.0,1.0,1.0,1.0},{1.0,2.0,1.0,1.0},{1.0,2.0,1.0,1.0} , epistatic{1.0,1.0,1.0,1.0},{2.0,1.0,1.0,1.0},{1.0,1.0,1.0,1.0},{1.0,1.0,1.0,1.0}
			</motifData>
		</motif>
		<motif index="37">
			<pValParam>0.00000000000929101240</pValParam>
			<zScore>6.288306058732875</zScore>
			<pValEmpirical>0.0</pValEmpirical>
			<origCount>20.0</origCount>
			<randAvgCount>3.024</randAvgCount>
			<origConc>2.2405198005937378E-4</origConc>
			<randAvgConc>3.585450180390619E-5</randAvgConc>
			<image>images/motif-37.jpg</image>
			<motifData>
					noninteractive{1.0,2.0,1.0,1.0},{2.0,1.0,1.0,1.0},{1.0,1.0,1.0,1.0},{1.0,1.0,1.0,1.0} , additive{1.0,1.0,1.0,1.0},{1.0,1.0,1.0,1.0},{1.0,1.0,1.0,2.0},{1.0,1.0,2.0,1.0} , conditional{1.0,1.0,1.0,1.0},{1.0,1.0,1.0,1.0},{2.0,1.0,1.0,1.0},{1.0,1.0,1.0,1.0} , single-nonmonotonic{1.0,1.0,1.0,1.0},{1.0,1.0,1.0,2.0},{1.0,1.0,1.0,1.0},{1.0,1.0,1.0,1.0} , epistatic{1.0,1.0,1.0,1.0},{1.0,1.0,1.0,1.0},{1.0,2.0,1.0,1.0},{1.0,1.0,1.0,1.0}
			</motifData>
		</motif>
		<motif index="38">
			<pValParam>0.00003526272520548712</pValParam>
			<zScore>4.250696467345389</zScore>
			<pValEmpirical>0.0</pValEmpirical>
			<origCount>9.0</origCount>
			<randAvgCount>1.934</randAvgCount>
			<origConc>1.008233910267182E-4</origConc>
			<randAvgConc>2.2940312467139745E-5</randAvgConc>
			<image>images/motif-38.jpg</image>
			<motifData>
					suppressive{1.0,1.0,1.0,1.0},{1.0,1.0,1.0,1.0},{2.0,1.0,1.0,1.0},{1.0,1.0,1.0,1.0} , additive{1.0,2.0,1.0,1.0},{2.0,1.0,1.0,1.0},{1.0,1.0,1.0,1.0},{1.0,1.0,1.0,1.0} , double-nonmonotonic{1.0,1.0,1.0,1.0},{1.0,1.0,1.0,1.0},{1.0,1.0,1.0,2.0},{1.0,1.0,2.0,1.0} , 
			</motifData>
		</motif>
		<motif index="39">
			<pValParam>0.00000000000000011102</pValParam>
			<zScore>13.246154743815117</zScore>
			<pValEmpirical>0.0</pValEmpirical>
			<origCount>22.0</origCount>
			<randAvgCount>1.305</randAvgCount>
			<origConc>2.4645717806531114E-4</origConc>
			<randAvgConc>1.5467623845901545E-5</randAvgConc>
			<image>images/motif-39.jpg</image>
			<motifData>
					suppressive{1.0,2.0,1.0,2.0},{1.0,1.0,1.0,1.0},{1.0,1.0,1.0,1.0},{1.0,1.0,1.0,1.0} , double-nonmonotonic{1.0,1.0,2.0,1.0},{1.0,1.0,1.0,1.0},{2.0,1.0,1.0,1.0},{1.0,1.0,1.0,1.0} , 
			</motifData>
		</motif>
		<motif index="40">
			<pValParam>0.00000000008383926886</pValParam>
			<zScore>5.924372312746159</zScore>
			<pValEmpirical>0.0</pValEmpirical>
			<origCount>78.0</origCount>
			<randAvgCount>21.285</randAvgCount>
			<origConc>8.738027222315577E-4</origConc>
			<randAvgConc>2.523407615349925E-4</randAvgConc>
			<image>images/motif-40.jpg</image>
			<motifData>
					suppressive{1.0,1.0,2.0,1.0},{1.0,1.0,1.0,1.0},{1.0,1.0,1.0,1.0},{1.0,1.0,1.0,1.0} , double-nonmonotonic{1.0,2.0,1.0,1.0},{2.0,1.0,1.0,1.0},{1.0,1.0,1.0,1.0},{1.0,1.0,1.0,1.0} , epistatic{1.0,1.0,1.0,1.0},{1.0,1.0,1.0,1.0},{1.0,1.0,1.0,1.0},{2.0,1.0,1.0,1.0}
			</motifData>
		</motif>
		<motif index="41">
			<pValParam>0.00000090651046824597</pValParam>
			<zScore>4.357777751768913</zScore>
			<pValEmpirical>0.0</pValEmpirical>
			<origCount>25.0</origCount>
			<randAvgCount>9.131</randAvgCount>
			<origConc>2.8006497507421723E-4</origConc>
			<randAvgConc>1.0830388507657937E-4</randAvgConc>
			<image>images/motif-41.jpg</image>
			<motifData>
					noninteractive{1.0,2.0,1.0,1.0},{2.0,1.0,1.0,1.0},{1.0,1.0,1.0,1.0},{1.0,1.0,1.0,1.0} , conditional{1.0,1.0,1.0,1.0},{1.0,1.0,1.0,1.0},{1.0,1.0,1.0,1.0},{2.0,1.0,1.0,1.0} , single-nonmonotonic{1.0,1.0,1.0,1.0},{1.0,1.0,1.0,1.0},{1.0,1.0,1.0,2.0},{1.0,1.0,1.0,1.0} , epistatic{1.0,1.0,1.0,1.0},{1.0,1.0,2.0,1.0},{1.0,1.0,1.0,1.0},{1.0,1.0,1.0,1.0}
			</motifData>
		</motif>
		<motif index="42">
			<pValParam>0.00000000000000000000</pValParam>
			<zScore>11.086079326892174</zScore>
			<pValEmpirical>0.0</pValEmpirical>
			<origCount>52.0</origCount>
			<randAvgCount>9.362</randAvgCount>
			<origConc>5.825351481543718E-4</origConc>
			<randAvgConc>1.1103839422939029E-4</randAvgConc>
			<image>images/motif-42.jpg</image>
			<motifData>
					suppressive{1.0,1.0,1.0,1.0},{2.0,1.0,1.0,1.0},{2.0,1.0,1.0,1.0},{2.0,1.0,1.0,1.0} , 
			</motifData>
		</motif>
		<motif index="43">
			<pValParam>0.00000011294145563223</pValParam>
			<zScore>4.7136059427639685</zScore>
			<pValEmpirical>0.0</pValEmpirical>
			<origCount>33.0</origCount>
			<randAvgCount>12.401</randAvgCount>
			<origConc>3.696857670979667E-4</origConc>
			<randAvgConc>1.4710471970322403E-4</randAvgConc>
			<image>images/motif-43.jpg</image>
			<motifData>
					noninteractive{1.0,2.0,1.0,1.0},{2.0,1.0,1.0,2.0},{1.0,1.0,1.0,1.0},{1.0,2.0,1.0,1.0} , single-nonmonotonic{1.0,1.0,1.0,1.0},{1.0,1.0,1.0,1.0},{1.0,1.0,1.0,2.0},{1.0,1.0,1.0,1.0} , epistatic{1.0,1.0,2.0,1.0},{1.0,1.0,1.0,1.0},{1.0,1.0,1.0,1.0},{1.0,1.0,1.0,1.0}
			</motifData>
		</motif>
		<motif index="44">
			<pValParam>0.00000000001264277572</pValParam>
			<zScore>6.038346481258324</zScore>
			<pValEmpirical>0.0</pValEmpirical>
			<origCount>177.0</origCount>
			<randAvgCount>72.456</randAvgCount>
			<origConc>0.001982860023525458</origConc>
			<randAvgConc>8.594662384331654E-4</randAvgConc>
			<image>images/motif-44.jpg</image>
			<motifData>
					suppressive{1.0,1.0,1.0,1.0},{1.0,1.0,1.0,1.0},{1.0,2.0,1.0,1.0},{1.0,1.0,1.0,1.0} , single-nonmonotonic{1.0,1.0,1.0,1.0},{2.0,1.0,1.0,1.0},{1.0,1.0,1.0,1.0},{1.0,1.0,1.0,1.0} , epistatic{1.0,1.0,1.0,1.0},{1.0,1.0,1.0,1.0},{1.0,1.0,1.0,1.0},{1.0,2.0,1.0,1.0}
			</motifData>
		</motif>
		<motif index="45">
			<pValParam>0.00000000244104547686</pValParam>
			<zScore>5.414556331629671</zScore>
			<pValEmpirical>0.0</pValEmpirical>
			<origCount>120.0</origCount>
			<randAvgCount>31.962</randAvgCount>
			<origConc>0.0013443118803562427</origConc>
			<randAvgConc>3.790524563128024E-4</randAvgConc>
			<image>images/motif-45.jpg</image>
			<motifData>
					additive{1.0,2.0,1.0,2.0},{2.0,1.0,2.0,2.0},{1.0,2.0,1.0,2.0},{2.0,2.0,2.0,1.0} , 
			</motifData>
		</motif>
		<motif index="46">
			<pValParam>0.00000068012521059480</pValParam>
			<zScore>4.448297978848065</zScore>
			<pValEmpirical>0.0</pValEmpirical>
			<origCount>55.0</origCount>
			<randAvgCount>18.028</randAvgCount>
			<origConc>6.161429451632779E-4</origConc>
			<randAvgConc>2.1373941807316564E-4</randAvgConc>
			<image>images/motif-46.jpg</image>
			<motifData>
					suppressive{1.0,1.0,1.0,2.0},{1.0,1.0,1.0,1.0},{1.0,1.0,1.0,1.0},{1.0,1.0,1.0,1.0} , asynthetic{1.0,1.0,2.0,1.0},{1.0,1.0,1.0,1.0},{2.0,1.0,1.0,1.0},{1.0,1.0,1.0,1.0} , double-nonmonotonic{1.0,2.0,1.0,1.0},{2.0,1.0,1.0,1.0},{1.0,1.0,1.0,1.0},{1.0,1.0,1.0,1.0} , 
			</motifData>
		</motif>
		<motif index="47">
			<pValParam>0.00000000000000077716</pValParam>
			<zScore>7.420207168506703</zScore>
			<pValEmpirical>0.0</pValEmpirical>
			<origCount>109.0</origCount>
			<randAvgCount>25.649</randAvgCount>
			<origConc>0.001221083291323587</origConc>
			<randAvgConc>3.040927043063117E-4</randAvgConc>
			<image>images/motif-47.jpg</image>
			<motifData>
					noninteractive{1.0,1.0,1.0,2.0},{1.0,1.0,1.0,1.0},{1.0,1.0,1.0,1.0},{2.0,1.0,1.0,1.0} , suppressive{1.0,2.0,1.0,1.0},{1.0,1.0,1.0,1.0},{1.0,1.0,1.0,1.0},{1.0,1.0,1.0,1.0} , double-nonmonotonic{1.0,1.0,2.0,1.0},{1.0,1.0,1.0,1.0},{2.0,1.0,1.0,1.0},{1.0,1.0,1.0,1.0} , 
			</motifData>
		</motif>
		<motif index="48">
			<pValParam>0.00000001333090637878</pValParam>
			<zScore>5.153032738337737</zScore>
			<pValEmpirical>0.0</pValEmpirical>
			<origCount>39.0</origCount>
			<randAvgCount>10.551</randAvgCount>
			<origConc>4.3690136111577884E-4</origConc>
			<randAvgConc>1.2509249637893257E-4</randAvgConc>
			<image>images/motif-48.jpg</image>
			<motifData>
					suppressive{1.0,2.0,1.0,1.0},{1.0,1.0,1.0,1.0},{1.0,1.0,1.0,1.0},{1.0,1.0,1.0,1.0} , double-nonmonotonic{1.0,1.0,2.0,1.0},{1.0,1.0,1.0,1.0},{2.0,1.0,1.0,1.0},{1.0,1.0,1.0,1.0} , single-nonmonotonic{1.0,1.0,1.0,2.0},{1.0,1.0,1.0,1.0},{1.0,1.0,1.0,1.0},{1.0,1.0,1.0,1.0} , 
			</motifData>
		</motif>
		<motif index="49">
			<pValParam>0.00000000000098809849</pValParam>
			<zScore>6.375964603810725</zScore>
			<pValEmpirical>0.0</pValEmpirical>
			<origCount>78.0</origCount>
			<randAvgCount>31.73</randAvgCount>
			<origConc>8.738027222315577E-4</origConc>
			<randAvgConc>3.763664604498006E-4</randAvgConc>
			<image>images/motif-49.jpg</image>
			<motifData>
					additive{1.0,1.0,1.0,2.0},{1.0,1.0,1.0,1.0},{1.0,1.0,1.0,2.0},{2.0,1.0,2.0,1.0} , single-nonmonotonic{1.0,1.0,1.0,1.0},{2.0,1.0,1.0,1.0},{1.0,1.0,1.0,1.0},{1.0,1.0,1.0,1.0} , epistatic{1.0,1.0,1.0,1.0},{1.0,1.0,1.0,1.0},{1.0,2.0,1.0,1.0},{1.0,1.0,1.0,1.0}
			</motifData>
		</motif>
		<motif index="50">
			<pValParam>0.00032605564504095685</pValParam>
			<zScore>3.029219258753662</zScore>
			<pValEmpirical>0.0</pValEmpirical>
			<origCount>32.0</origCount>
			<randAvgCount>16.145</randAvgCount>
			<origConc>3.5848316809499803E-4</origConc>
			<randAvgConc>1.9149781381925534E-4</randAvgConc>
			<image>images/motif-50.jpg</image>
			<motifData>
					additive{1.0,2.0,1.0,1.0},{2.0,1.0,1.0,1.0},{1.0,1.0,1.0,1.0},{1.0,1.0,1.0,1.0} , epistatic{1.0,1.0,1.0,1.0},{1.0,1.0,1.0,1.0},{1.0,2.0,1.0,2.0},{1.0,1.0,1.0,1.0}
			</motifData>
		</motif>
		<motif index="51">
			<pValParam>0.00000000000000000000</pValParam>
			<zScore>24.967837799777527</zScore>
			<pValEmpirical>0.0</pValEmpirical>
			<origCount>105.0</origCount>
			<randAvgCount>9.183</randAvgCount>
			<origConc>0.0011762728953117123</origConc>
			<randAvgConc>1.0892622205136985E-4</randAvgConc>
			<image>images/motif-51.jpg</image>
			<motifData>
					single-nonmonotonic{1.0,1.0,1.0,1.0},{1.0,1.0,1.0,1.0},{1.0,2.0,1.0,1.0},{1.0,1.0,1.0,1.0} , epistatic{1.0,1.0,1.0,1.0},{2.0,1.0,1.0,2.0},{1.0,1.0,1.0,1.0},{1.0,1.0,1.0,1.0}
			</motifData>
		</motif>
		<motif index="52">
			<pValParam>0.00000000000000011102</pValParam>
			<zScore>22.2296190951068</zScore>
			<pValEmpirical>0.0</pValEmpirical>
			<origCount>24.0</origCount>
			<randAvgCount>0.713</randAvgCount>
			<origConc>2.6886237607124855E-4</origConc>
			<randAvgConc>8.453128413297552E-6</randAvgConc>
			<image>images/motif-52.jpg</image>
			<motifData>
					suppressive{1.0,1.0,1.0,1.0},{1.0,1.0,1.0,2.0},{1.0,1.0,1.0,1.0},{1.0,1.0,1.0,1.0} , single-nonmonotonic{1.0,1.0,1.0,1.0},{1.0,1.0,1.0,1.0},{1.0,2.0,1.0,1.0},{1.0,1.0,1.0,1.0} , epistatic{1.0,1.0,1.0,1.0},{2.0,1.0,1.0,1.0},{1.0,1.0,1.0,1.0},{1.0,1.0,1.0,1.0}
			</motifData>
		</motif>
		<motif index="53">
			<pValParam>0.00000000002519129350</pValParam>
			<zScore>5.946264657001392</zScore>
			<pValEmpirical>0.0</pValEmpirical>
			<origCount>146.0</origCount>
			<randAvgCount>60.243</randAvgCount>
			<origConc>0.0016355794544334285</origConc>
			<randAvgConc>7.145880643239225E-4</randAvgConc>
			<image>images/motif-53.jpg</image>
			<motifData>
					suppressive{1.0,1.0,1.0,1.0},{2.0,1.0,1.0,1.0},{1.0,1.0,1.0,1.0},{1.0,1.0,1.0,1.0} , double-nonmonotonic{1.0,1.0,2.0,1.0},{1.0,1.0,1.0,1.0},{2.0,1.0,1.0,1.0},{1.0,1.0,1.0,1.0} , epistatic{1.0,1.0,1.0,1.0},{1.0,1.0,1.0,1.0},{1.0,1.0,1.0,1.0},{2.0,1.0,1.0,1.0}
			</motifData>
		</motif>
		<motif index="54">
			<pValParam>0.00000027636613397775</pValParam>
			<zScore>5.390046713650534</zScore>
			<pValEmpirical>0.0</pValEmpirical>
			<origCount>11.0</origCount>
			<randAvgCount>1.713</randAvgCount>
			<origConc>1.2322858903265557E-4</origConc>
			<randAvgConc>2.0319654659270848E-5</randAvgConc>
			<image>images/motif-54.jpg</image>
			<motifData>
					noninteractive{1.0,2.0,1.0,1.0},{2.0,1.0,1.0,1.0},{1.0,1.0,1.0,1.0},{1.0,1.0,1.0,1.0} , conditional{1.0,1.0,1.0,1.0},{1.0,1.0,1.0,1.0},{1.0,1.0,1.0,1.0},{1.0,2.0,1.0,1.0} , single-nonmonotonic{1.0,1.0,1.0,1.0},{1.0,1.0,1.0,1.0},{1.0,1.0,1.0,2.0},{1.0,1.0,1.0,1.0} , epistatic{1.0,1.0,2.0,1.0},{1.0,1.0,2.0,1.0},{1.0,1.0,1.0,1.0},{1.0,1.0,1.0,1.0}
			</motifData>
		</motif>
		<motif index="55">
			<pValParam>0.00000000018617063446</pValParam>
			<zScore>5.822813237608536</zScore>
			<pValEmpirical>0.0</pValEmpirical>
			<origCount>46.0</origCount>
			<randAvgCount>9.927</randAvgCount>
			<origConc>5.153195541365596E-4</origConc>
			<randAvgConc>1.1773995724407617E-4</randAvgConc>
			<image>images/motif-55.jpg</image>
			<motifData>
					additive{1.0,1.0,1.0,1.0},{1.0,1.0,2.0,2.0},{1.0,2.0,1.0,2.0},{1.0,2.0,2.0,1.0} , conditional{1.0,1.0,1.0,1.0},{2.0,1.0,1.0,1.0},{2.0,1.0,1.0,1.0},{1.0,1.0,1.0,1.0} , 
			</motifData>
		</motif>
		<motif index="56">
			<pValParam>0.00000000000000000000</pValParam>
			<zScore>8.20128205945062</zScore>
			<pValEmpirical>0.0</pValEmpirical>
			<origCount>23.0</origCount>
			<randAvgCount>3.449</randAvgCount>
			<origConc>2.576597770682798E-4</origConc>
			<randAvgConc>4.090375541966461E-5</randAvgConc>
			<image>images/motif-56.jpg</image>
			<motifData>
					noninteractive{1.0,2.0,2.0,2.0},{2.0,1.0,1.0,1.0},{2.0,1.0,1.0,1.0},{2.0,1.0,1.0,1.0} , epistatic{1.0,1.0,1.0,1.0},{1.0,1.0,1.0,1.0},{1.0,2.0,1.0,1.0},{1.0,2.0,1.0,1.0}
			</motifData>
		</motif>
		<motif index="57">
			<pValParam>0.00000004015248655787</pValParam>
			<zScore>4.946404119544198</zScore>
			<pValEmpirical>0.0</pValEmpirical>
			<origCount>33.0</origCount>
			<randAvgCount>9.874</randAvgCount>
			<origConc>3.696857670979667E-4</origConc>
			<randAvgConc>1.1711524289046838E-4</randAvgConc>
			<image>images/motif-57.jpg</image>
			<motifData>
					noninteractive{1.0,2.0,2.0,1.0},{2.0,1.0,1.0,1.0},{2.0,1.0,1.0,1.0},{1.0,1.0,1.0,1.0} , epistatic{1.0,1.0,1.0,1.0},{1.0,1.0,2.0,1.0},{1.0,1.0,1.0,1.0},{1.0,1.0,2.0,1.0}
			</motifData>
		</motif>
		<motif index="58">
			<pValParam>0.00000000000000000000</pValParam>
			<zScore>13.429220961595757</zScore>
			<pValEmpirical>0.0</pValEmpirical>
			<origCount>40.0</origCount>
			<randAvgCount>3.46</randAvgCount>
			<origConc>4.4810396011874757E-4</origConc>
			<randAvgConc>4.101600174359945E-5</randAvgConc>
			<image>images/motif-58.jpg</image>
			<motifData>
					suppressive{1.0,1.0,2.0,1.0},{1.0,1.0,1.0,1.0},{1.0,1.0,1.0,1.0},{1.0,1.0,1.0,1.0} , double-nonmonotonic{1.0,2.0,1.0,2.0},{2.0,1.0,1.0,1.0},{1.0,1.0,1.0,1.0},{2.0,1.0,1.0,1.0} , 
			</motifData>
		</motif>
		<motif index="59">
			<pValParam>0.00000000000019939606</pValParam>
			<zScore>8.723201745710995</zScore>
			<pValEmpirical>0.0</pValEmpirical>
			<origCount>17.0</origCount>
			<randAvgCount>1.62</randAvgCount>
			<origConc>1.904441830504677E-4</origConc>
			<randAvgConc>1.920636215370437E-5</randAvgConc>
			<image>images/motif-59.jpg</image>
			<motifData>
					noninteractive{1.0,2.0,1.0,1.0},{2.0,1.0,1.0,1.0},{1.0,1.0,1.0,1.0},{1.0,1.0,1.0,1.0} , additive{1.0,1.0,1.0,1.0},{1.0,1.0,1.0,2.0},{1.0,1.0,1.0,2.0},{1.0,2.0,2.0,1.0} , conditional{1.0,1.0,1.0,1.0},{1.0,1.0,1.0,1.0},{1.0,1.0,1.0,1.0},{2.0,1.0,1.0,1.0} , epistatic{1.0,1.0,2.0,1.0},{1.0,1.0,1.0,1.0},{1.0,1.0,1.0,1.0},{1.0,1.0,1.0,1.0}
			</motifData>
		</motif>
		<motif index="60">
			<pValParam>0.00001440509346550822</pValParam>
			<zScore>3.722314289059824</zScore>
			<pValEmpirical>0.0</pValEmpirical>
			<origCount>45.0</origCount>
			<randAvgCount>22.334</randAvgCount>
			<origConc>5.04116955133591E-4</origConc>
			<randAvgConc>2.6490910363998355E-4</randAvgConc>
			<image>images/motif-60.jpg</image>
			<motifData>
					noninteractive{1.0,1.0,1.0,2.0},{1.0,1.0,1.0,1.0},{1.0,1.0,1.0,1.0},{2.0,1.0,1.0,1.0} , additive{1.0,1.0,1.0,1.0},{1.0,1.0,2.0,1.0},{1.0,2.0,1.0,1.0},{1.0,1.0,1.0,1.0} , conditional{1.0,1.0,1.0,1.0},{2.0,1.0,1.0,1.0},{1.0,1.0,1.0,1.0},{1.0,1.0,1.0,1.0} , single-nonmonotonic{1.0,1.0,1.0,1.0},{1.0,1.0,1.0,1.0},{1.0,1.0,1.0,1.0},{1.0,1.0,2.0,1.0} , 
			</motifData>
		</motif>
		<motif index="61">
			<pValParam>0.00000000000000055511</pValParam>
			<zScore>10.816522165664896</zScore>
			<pValEmpirical>0.0</pValEmpirical>
			<origCount>20.0</origCount>
			<randAvgCount>1.72</randAvgCount>
			<origConc>2.2405198005937378E-4</origConc>
			<randAvgConc>2.039663054422405E-5</randAvgConc>
			<image>images/motif-61.jpg</image>
			<motifData>
					additive{1.0,2.0,1.0,1.0},{2.0,1.0,1.0,1.0},{1.0,1.0,1.0,1.0},{1.0,1.0,1.0,1.0} , double-nonmonotonic{1.0,1.0,1.0,1.0},{1.0,1.0,2.0,1.0},{1.0,2.0,1.0,1.0},{1.0,1.0,1.0,1.0} , epistatic{1.0,1.0,2.0,1.0},{1.0,1.0,1.0,1.0},{1.0,1.0,1.0,1.0},{1.0,1.0,2.0,1.0}
			</motifData>
		</motif>
		<motif index="62">
			<pValParam>0.00000099864873204236</pValParam>
			<zScore>4.347876806850336</zScore>
			<pValEmpirical>0.0</pValEmpirical>
			<origCount>55.0</origCount>
			<randAvgCount>19.842</randAvgCount>
			<origConc>6.161429451632779E-4</origConc>
			<randAvgConc>2.353090665589791E-4</randAvgConc>
			<image>images/motif-62.jpg</image>
			<motifData>
					noninteractive{1.0,2.0,1.0,1.0},{2.0,1.0,1.0,2.0},{1.0,1.0,1.0,1.0},{1.0,2.0,1.0,1.0} , additive{1.0,1.0,2.0,1.0},{1.0,1.0,2.0,1.0},{2.0,2.0,1.0,1.0},{1.0,1.0,1.0,1.0} , conditional{1.0,1.0,1.0,1.0},{1.0,1.0,1.0,1.0},{1.0,1.0,1.0,2.0},{1.0,1.0,1.0,1.0} , 
			</motifData>
		</motif>
		<motif index="63">
			<pValParam>0.00000001482610245684</pValParam>
			<zScore>5.1389558960111</zScore>
			<pValEmpirical>0.0</pValEmpirical>
			<origCount>40.0</origCount>
			<randAvgCount>10.489</randAvgCount>
			<origConc>4.4810396011874757E-4</origConc>
			<randAvgConc>1.243552140625822E-4</randAvgConc>
			<image>images/motif-63.jpg</image>
			<motifData>
					suppressive{1.0,1.0,1.0,1.0},{2.0,1.0,1.0,1.0},{1.0,1.0,1.0,1.0},{1.0,1.0,1.0,1.0} , additive{1.0,1.0,1.0,1.0},{1.0,1.0,1.0,2.0},{1.0,1.0,1.0,1.0},{1.0,2.0,1.0,1.0} , double-nonmonotonic{1.0,1.0,1.0,1.0},{1.0,1.0,2.0,1.0},{1.0,2.0,1.0,1.0},{1.0,1.0,1.0,1.0} , 
			</motifData>
		</motif>
		<motif index="64">
			<pValParam>0.00000000667571065094</pValParam>
			<zScore>5.471568289172012</zScore>
			<pValEmpirical>0.0</pValEmpirical>
			<origCount>12.0</origCount>
			<randAvgCount>1.48</randAvgCount>
			<origConc>1.3443118803562428E-4</origConc>
			<randAvgConc>1.7553481636429364E-5</randAvgConc>
			<image>images/motif-64.jpg</image>
			<motifData>
					noninteractive{1.0,1.0,1.0,1.0},{1.0,1.0,2.0,1.0},{1.0,2.0,1.0,2.0},{1.0,1.0,2.0,1.0} , conditional{1.0,1.0,1.0,2.0},{1.0,1.0,1.0,1.0},{1.0,1.0,1.0,1.0},{1.0,1.0,1.0,1.0} , single-nonmonotonic{1.0,1.0,1.0,1.0},{1.0,1.0,1.0,2.0},{1.0,1.0,1.0,1.0},{1.0,1.0,1.0,1.0} , epistatic{1.0,1.0,1.0,1.0},{2.0,1.0,1.0,1.0},{1.0,1.0,1.0,1.0},{1.0,1.0,1.0,1.0}
			</motifData>
		</motif>
		<motif index="65">
			<pValParam>0.00000355058220991022</pValParam>
			<zScore>4.165121368243654</zScore>
			<pValEmpirical>0.0</pValEmpirical>
			<origCount>25.0</origCount>
			<randAvgCount>6.194</randAvgCount>
			<origConc>2.8006497507421723E-4</origConc>
			<randAvgConc>7.344803224542406E-5</randAvgConc>
			<image>images/motif-65.jpg</image>
			<motifData>
					noninteractive{1.0,2.0,1.0,1.0},{2.0,1.0,1.0,1.0},{1.0,1.0,1.0,1.0},{1.0,1.0,1.0,1.0} , additive{1.0,1.0,1.0,1.0},{1.0,1.0,1.0,1.0},{1.0,1.0,1.0,2.0},{1.0,1.0,2.0,1.0} , conditional{1.0,1.0,1.0,1.0},{1.0,1.0,1.0,1.0},{1.0,2.0,1.0,1.0},{1.0,1.0,1.0,1.0} , epistatic{1.0,1.0,1.0,1.0},{1.0,1.0,1.0,1.0},{2.0,1.0,1.0,1.0},{2.0,1.0,1.0,1.0}
			</motifData>
		</motif>
		<motif index="66">
			<pValParam>0.00000000000000033307</pValParam>
			<zScore>7.599398379865309</zScore>
			<pValEmpirical>0.0</pValEmpirical>
			<origCount>33.0</origCount>
			<randAvgCount>4.351</randAvgCount>
			<origConc>3.696857670979667E-4</origConc>
			<randAvgConc>5.1569377986580716E-5</randAvgConc>
			<image>images/motif-66.jpg</image>
			<motifData>
					suppressive{1.0,2.0,2.0,1.0},{1.0,1.0,1.0,1.0},{1.0,1.0,1.0,1.0},{1.0,1.0,1.0,1.0} , epistatic{1.0,1.0,1.0,1.0},{1.0,1.0,1.0,1.0},{1.0,1.0,1.0,1.0},{2.0,1.0,1.0,1.0}
			</motifData>
		</motif>
		<motif index="67">
			<pValParam>0.00000000000000000000</pValParam>
			<zScore>8.768730668461021</zScore>
			<pValEmpirical>0.0</pValEmpirical>
			<origCount>52.0</origCount>
			<randAvgCount>9.069</randAvgCount>
			<origConc>5.825351481543718E-4</origConc>
			<randAvgConc>1.0751412640528624E-4</randAvgConc>
			<image>images/motif-67.jpg</image>
			<motifData>
					suppressive{1.0,1.0,1.0,1.0},{1.0,1.0,1.0,2.0},{1.0,1.0,1.0,1.0},{1.0,1.0,1.0,1.0} , double-nonmonotonic{1.0,1.0,1.0,1.0},{1.0,1.0,2.0,1.0},{1.0,2.0,1.0,1.0},{1.0,1.0,1.0,1.0} , epistatic{1.0,1.0,1.0,1.0},{2.0,1.0,1.0,1.0},{1.0,1.0,1.0,1.0},{1.0,1.0,1.0,1.0}
			</motifData>
		</motif>
		<motif index="68">
			<pValParam>0.00000000992665238897</pValParam>
			<zScore>7.967035303008093</zScore>
			<pValEmpirical>0.0</pValEmpirical>
			<origCount>9.0</origCount>
			<randAvgCount>0.769</randAvgCount>
			<origConc>1.008233910267182E-4</origConc>
			<randAvgConc>9.121735139538758E-6</randAvgConc>
			<image>images/motif-68.jpg</image>
			<motifData>
					additive{1.0,1.0,1.0,1.0},{1.0,1.0,1.0,2.0},{1.0,1.0,1.0,1.0},{1.0,2.0,1.0,1.0} , conditional{1.0,1.0,1.0,1.0},{2.0,1.0,2.0,1.0},{1.0,1.0,1.0,1.0},{2.0,1.0,2.0,1.0} , 
			</motifData>
		</motif>
		<motif index="69">
			<pValParam>0.00008585101074598533</pValParam>
			<zScore>3.801672430904563</zScore>
			<pValEmpirical>0.0</pValEmpirical>
			<origCount>10.0</origCount>
			<randAvgCount>2.597</randAvgCount>
			<origConc>1.1202599002968689E-4</origConc>
			<randAvgConc>3.080480589452551E-5</randAvgConc>
			<image>images/motif-69.jpg</image>
			<motifData>
					single-nonmonotonic{1.0,1.0,1.0,1.0},{1.0,1.0,2.0,1.0},{1.0,1.0,1.0,1.0},{2.0,1.0,2.0,1.0} , epistatic{1.0,2.0,1.0,1.0},{1.0,1.0,1.0,1.0},{1.0,1.0,1.0,1.0},{1.0,1.0,1.0,1.0}
			</motifData>
		</motif>
		<motif index="70">
			<pValParam>0.00000046950810117519</pValParam>
			<zScore>5.720455178907962</zScore>
			<pValEmpirical>0.0</pValEmpirical>
			<origCount>13.0</origCount>
			<randAvgCount>2.524</randAvgCount>
			<origConc>1.4563378703859295E-4</origConc>
			<randAvgConc>2.9934444114075005E-5</randAvgConc>
			<image>images/motif-70.jpg</image>
			<motifData>
					single-nonmonotonic{1.0,1.0,1.0,1.0},{1.0,1.0,1.0,2.0},{1.0,1.0,1.0,2.0},{1.0,1.0,1.0,1.0} , epistatic{1.0,2.0,2.0,1.0},{1.0,1.0,1.0,1.0},{1.0,1.0,1.0,1.0},{1.0,1.0,1.0,1.0}
			</motifData>
		</motif>
		<motif index="71">
			<pValParam>0.00000000238116382167</pValParam>
			<zScore>6.472441693079313</zScore>
			<pValEmpirical>0.0</pValEmpirical>
			<origCount>11.0</origCount>
			<randAvgCount>1.1</randAvgCount>
			<origConc>1.2322858903265557E-4</origConc>
			<randAvgConc>1.3046029687432456E-5</randAvgConc>
			<image>images/motif-71.jpg</image>
			<motifData>
					suppressive{1.0,1.0,1.0,1.0},{2.0,1.0,1.0,1.0},{1.0,1.0,1.0,1.0},{1.0,1.0,1.0,1.0} , additive{1.0,1.0,2.0,1.0},{1.0,1.0,1.0,2.0},{2.0,1.0,1.0,2.0},{1.0,2.0,2.0,1.0} , epistatic{1.0,1.0,1.0,1.0},{1.0,1.0,1.0,1.0},{1.0,1.0,1.0,1.0},{2.0,1.0,1.0,1.0}
			</motifData>
		</motif>
		<motif index="72">
			<pValParam>0.00000447456615404462</pValParam>
			<zScore>4.0042005580685975</zScore>
			<pValEmpirical>0.0</pValEmpirical>
			<origCount>35.0</origCount>
			<randAvgCount>15.44</randAvgCount>
			<origConc>3.920909651039041E-4</origConc>
			<randAvgConc>1.8312782337828517E-4</randAvgConc>
			<image>images/motif-72.jpg</image>
			<motifData>
					additive{1.0,2.0,1.0,1.0},{2.0,1.0,1.0,1.0},{1.0,1.0,1.0,2.0},{1.0,1.0,2.0,1.0} , conditional{1.0,1.0,1.0,1.0},{1.0,1.0,1.0,1.0},{2.0,1.0,1.0,1.0},{1.0,1.0,1.0,1.0} , 
			</motifData>
		</motif>
		<motif index="73">
			<pValParam>0.00000011404783206714</pValParam>
			<zScore>4.8059481747523325</zScore>
			<pValEmpirical>0.0</pValEmpirical>
			<origCount>16.0</origCount>
			<randAvgCount>3.742</randAvgCount>
			<origConc>1.7924158404749902E-4</origConc>
			<randAvgConc>4.437445825989645E-5</randAvgConc>
			<image>images/motif-73.jpg</image>
			<motifData>
					noninteractive{1.0,1.0,1.0,2.0},{1.0,1.0,1.0,2.0},{1.0,1.0,1.0,1.0},{2.0,2.0,1.0,1.0} , conditional{1.0,1.0,1.0,1.0},{1.0,1.0,1.0,1.0},{1.0,1.0,1.0,2.0},{1.0,1.0,1.0,1.0} , epistatic{1.0,1.0,1.0,1.0},{2.0,1.0,1.0,1.0},{2.0,1.0,1.0,1.0},{1.0,1.0,1.0,1.0}
			</motifData>
		</motif>
		<motif index="74">
			<pValParam>0.00000000003290823170</pValParam>
			<zScore>6.072844586479703</zScore>
			<pValEmpirical>0.0</pValEmpirical>
			<origCount>53.0</origCount>
			<randAvgCount>12.484</randAvgCount>
			<origConc>5.937377471573406E-4</origConc>
			<randAvgConc>1.4800493155259459E-4</randAvgConc>
			<image>images/motif-74.jpg</image>
			<motifData>
					suppressive{1.0,1.0,1.0,1.0},{2.0,1.0,1.0,1.0},{1.0,2.0,1.0,1.0},{1.0,1.0,1.0,1.0} , epistatic{1.0,1.0,1.0,1.0},{1.0,1.0,1.0,1.0},{1.0,1.0,1.0,1.0},{1.0,2.0,1.0,1.0}
			</motifData>
		</motif>
		<motif index="75">
			<pValParam>0.00000000606243533152</pValParam>
			<zScore>5.134549357470143</zScore>
			<pValEmpirical>0.0</pValEmpirical>
			<origCount>58.0</origCount>
			<randAvgCount>25.898</randAvgCount>
			<origConc>6.49750742172184E-4</origConc>
			<randAvgConc>3.0716133503157266E-4</randAvgConc>
			<image>images/motif-75.jpg</image>
			<motifData>
					noninteractive{1.0,1.0,1.0,1.0},{1.0,1.0,1.0,1.0},{1.0,1.0,1.0,2.0},{1.0,1.0,2.0,1.0} , conditional{1.0,1.0,1.0,2.0},{1.0,1.0,1.0,1.0},{1.0,1.0,1.0,1.0},{1.0,1.0,1.0,1.0} , epistatic{1.0,2.0,1.0,1.0},{1.0,1.0,1.0,1.0},{1.0,2.0,1.0,1.0},{1.0,1.0,1.0,1.0}
			</motifData>
		</motif>
		<motif index="76">
			<pValParam>0.00016227270356283796</pValParam>
			<zScore>3.9115187964560967</zScore>
			<pValEmpirical>0.0</pValEmpirical>
			<origCount>9.0</origCount>
			<randAvgCount>2.335</randAvgCount>
			<origConc>1.008233910267182E-4</origConc>
			<randAvgConc>2.7692881227537402E-5</randAvgConc>
			<image>images/motif-76.jpg</image>
			<motifData>
					suppressive{1.0,1.0,1.0,1.0},{2.0,1.0,1.0,1.0},{1.0,1.0,1.0,1.0},{1.0,1.0,1.0,1.0} , single-nonmonotonic{1.0,1.0,1.0,1.0},{1.0,1.0,1.0,1.0},{2.0,1.0,1.0,1.0},{1.0,1.0,1.0,1.0} , epistatic{1.0,1.0,1.0,1.0},{1.0,1.0,1.0,1.0},{1.0,1.0,1.0,1.0},{1.0,1.0,2.0,1.0}
			</motifData>
		</motif>
		<motif index="77">
			<pValParam>0.00000230548522395235</pValParam>
			<zScore>4.1943446884197915</zScore>
			<pValEmpirical>0.0</pValEmpirical>
			<origCount>38.0</origCount>
			<randAvgCount>13.405</randAvgCount>
			<origConc>4.2569876211281016E-4</origConc>
			<randAvgConc>1.5897576574484462E-4</randAvgConc>
			<image>images/motif-77.jpg</image>
			<motifData>
					noninteractive{1.0,2.0,1.0,1.0},{2.0,1.0,2.0,2.0},{1.0,2.0,1.0,1.0},{1.0,2.0,1.0,1.0} , epistatic{1.0,1.0,1.0,1.0},{1.0,1.0,1.0,1.0},{1.0,1.0,1.0,2.0},{1.0,1.0,1.0,1.0}
			</motifData>
		</motif>
		<motif index="78">
			<pValParam>0.00000039935622286880</pValParam>
			<zScore>4.570154397288982</zScore>
			<pValEmpirical>0.0</pValEmpirical>
			<origCount>27.0</origCount>
			<randAvgCount>7.146</randAvgCount>
			<origConc>3.024701730801546E-4</origConc>
			<randAvgConc>8.473818327696561E-5</randAvgConc>
			<image>images/motif-78.jpg</image>
			<motifData>
					noninteractive{1.0,1.0,1.0,1.0},{1.0,1.0,1.0,2.0},{1.0,1.0,1.0,1.0},{1.0,2.0,1.0,1.0} , suppressive{1.0,1.0,1.0,1.0},{2.0,1.0,2.0,1.0},{1.0,1.0,1.0,1.0},{1.0,1.0,1.0,1.0} , additive{1.0,1.0,1.0,2.0},{1.0,1.0,1.0,1.0},{1.0,1.0,1.0,2.0},{2.0,1.0,2.0,1.0} , 
			</motifData>
		</motif>
		<motif index="79">
			<pValParam>0.00000000037900205196</pValParam>
			<zScore>10.466019230431716</zScore>
			<pValEmpirical>0.0</pValEmpirical>
			<origCount>8.0</origCount>
			<randAvgCount>0.387</randAvgCount>
			<origConc>8.962079202374951E-5</origConc>
			<randAvgConc>4.589243168191234E-6</randAvgConc>
			<image>images/motif-79.jpg</image>
			<motifData>
					conditional{1.0,2.0,1.0,1.0},{1.0,1.0,1.0,1.0},{1.0,1.0,1.0,1.0},{1.0,2.0,1.0,1.0} , single-nonmonotonic{1.0,1.0,1.0,1.0},{1.0,1.0,1.0,1.0},{2.0,1.0,1.0,2.0},{1.0,1.0,1.0,1.0} , epistatic{1.0,1.0,1.0,1.0},{1.0,1.0,2.0,1.0},{1.0,1.0,1.0,1.0},{1.0,1.0,1.0,1.0}
			</motifData>
		</motif>
		<motif index="80">
			<pValParam>0.00000057164973499280</pValParam>
			<zScore>7.578109347995157</zScore>
			<pValEmpirical>0.0</pValEmpirical>
			<origCount>5.0</origCount>
			<randAvgCount>0.284</randAvgCount>
			<origConc>5.6012995014843446E-5</origConc>
			<randAvgConc>3.3678006139852926E-6</randAvgConc>
			<image>images/motif-80.jpg</image>
			<motifData>
					suppressive{1.0,1.0,1.0,1.0},{2.0,1.0,1.0,1.0},{1.0,1.0,1.0,1.0},{2.0,1.0,1.0,1.0} , additive{1.0,1.0,1.0,1.0},{1.0,1.0,2.0,1.0},{1.0,2.0,1.0,1.0},{1.0,1.0,1.0,1.0} , double-nonmonotonic{1.0,1.0,1.0,1.0},{1.0,1.0,1.0,1.0},{1.0,1.0,1.0,2.0},{1.0,1.0,2.0,1.0} , 
			</motifData>
		</motif>
		<motif index="81">
			<pValParam>0.00000004168897738133</pValParam>
			<zScore>4.920161468719998</zScore>
			<pValEmpirical>0.0</pValEmpirical>
			<origCount>23.0</origCount>
			<randAvgCount>7.52</randAvgCount>
			<origConc>2.576597770682798E-4</origConc>
			<randAvgConc>8.919467497271211E-5</randAvgConc>
			<image>images/motif-81.jpg</image>
			<motifData>
					additive{1.0,1.0,1.0,1.0},{1.0,1.0,1.0,2.0},{1.0,1.0,1.0,2.0},{1.0,2.0,2.0,1.0} , single-nonmonotonic{1.0,2.0,2.0,1.0},{1.0,1.0,1.0,1.0},{1.0,1.0,1.0,1.0},{1.0,1.0,1.0,1.0} , 
			</motifData>
		</motif>
		<motif index="82">
			<pValParam>0.00000000304375968874</pValParam>
			<zScore>5.858933222754113</zScore>
			<pValEmpirical>0.0</pValEmpirical>
			<origCount>15.0</origCount>
			<randAvgCount>2.282</randAvgCount>
			<origConc>1.6803898504453034E-4</origConc>
			<randAvgConc>2.7066945021040136E-5</randAvgConc>
			<image>images/motif-82.jpg</image>
			<motifData>
					noninteractive{1.0,2.0,2.0,1.0},{2.0,1.0,1.0,1.0},{2.0,1.0,1.0,1.0},{1.0,1.0,1.0,1.0} , conditional{1.0,1.0,1.0,1.0},{1.0,1.0,1.0,1.0},{1.0,1.0,1.0,1.0},{1.0,2.0,2.0,1.0} , epistatic{1.0,1.0,1.0,1.0},{1.0,1.0,1.0,1.0},{1.0,1.0,1.0,1.0},{2.0,1.0,1.0,1.0}
			</motifData>
		</motif>
		<motif index="83">
			<pValParam>0.00001211182918448017</pValParam>
			<zScore>3.901187966700217</zScore>
			<pValEmpirical>0.0</pValEmpirical>
			<origCount>12.0</origCount>
			<randAvgCount>3.29</randAvgCount>
			<origConc>1.3443118803562428E-4</origConc>
			<randAvgConc>3.9023215661433504E-5</randAvgConc>
			<image>images/motif-83.jpg</image>
			<motifData>
					asynthetic{1.0,1.0,2.0,1.0},{1.0,1.0,1.0,1.0},{2.0,1.0,1.0,2.0},{1.0,1.0,2.0,1.0} , single-nonmonotonic{1.0,2.0,1.0,1.0},{1.0,1.0,1.0,1.0},{1.0,1.0,1.0,1.0},{1.0,2.0,1.0,1.0} , 
			</motifData>
		</motif>
		<motif index="84">
			<pValParam>0.00000000033527136623</pValParam>
			<zScore>5.761215296584067</zScore>
			<pValEmpirical>0.0</pValEmpirical>
			<origCount>18.0</origCount>
			<randAvgCount>3.331</randAvgCount>
			<origConc>2.016467820534364E-4</origConc>
			<randAvgConc>3.9495689809048865E-5</randAvgConc>
			<image>images/motif-84.jpg</image>
			<motifData>
					suppressive{1.0,2.0,1.0,2.0},{1.0,1.0,1.0,1.0},{1.0,1.0,1.0,1.0},{1.0,1.0,1.0,1.0} , additive{1.0,1.0,2.0,1.0},{1.0,1.0,1.0,1.0},{2.0,1.0,1.0,1.0},{1.0,1.0,1.0,1.0} , 
			</motifData>
		</motif>
		<motif index="85">
			<pValParam>0.00000009144715995557</pValParam>
			<zScore>4.815438658778996</zScore>
			<pValEmpirical>0.0</pValEmpirical>
			<origCount>44.0</origCount>
			<randAvgCount>13.35</randAvgCount>
			<origConc>4.929143561306223E-4</origConc>
			<randAvgConc>1.5828008813989535E-4</randAvgConc>
			<image>images/motif-85.jpg</image>
			<motifData>
					suppressive{1.0,1.0,1.0,1.0},{1.0,1.0,1.0,2.0},{1.0,1.0,1.0,1.0},{1.0,1.0,1.0,1.0} , single-nonmonotonic{1.0,1.0,1.0,1.0},{1.0,1.0,2.0,1.0},{1.0,1.0,1.0,1.0},{1.0,1.0,1.0,1.0} , epistatic{1.0,1.0,1.0,1.0},{2.0,1.0,1.0,1.0},{1.0,1.0,1.0,1.0},{1.0,1.0,1.0,1.0}
			</motifData>
		</motif>
		<motif index="86">
			<pValParam>0.00000087781528657072</pValParam>
			<zScore>7.899035424413186</zScore>
			<pValEmpirical>0.0</pValEmpirical>
			<origCount>5.0</origCount>
			<randAvgCount>0.306</randAvgCount>
			<origConc>5.6012995014843446E-5</origConc>
			<randAvgConc>3.6302107982517102E-6</randAvgConc>
			<image>images/motif-86.jpg</image>
			<motifData>
					single-nonmonotonic{1.0,2.0,1.0,2.0},{1.0,1.0,1.0,1.0},{1.0,2.0,1.0,2.0},{1.0,1.0,1.0,1.0} , 
			</motifData>
		</motif>
		<motif index="87">
			<pValParam>0.00000000000000000000</pValParam>
			<zScore>12.083833747555042</zScore>
			<pValEmpirical>0.0</pValEmpirical>
			<origCount>29.0</origCount>
			<randAvgCount>2.258</randAvgCount>
			<origConc>3.24875371086092E-4</origConc>
			<randAvgConc>2.67634641437637E-5</randAvgConc>
			<image>images/motif-87.jpg</image>
			<motifData>
					suppressive{1.0,1.0,1.0,1.0},{2.0,1.0,2.0,1.0},{1.0,1.0,1.0,1.0},{1.0,1.0,1.0,1.0} , epistatic{1.0,1.0,1.0,1.0},{1.0,1.0,1.0,2.0},{1.0,1.0,1.0,1.0},{1.0,1.0,1.0,1.0}
			</motifData>
		</motif>
		<motif index="88">
			<pValParam>0.00000001893306167400</pValParam>
			<zScore>7.1800989856509725</zScore>
			<pValEmpirical>0.0</pValEmpirical>
			<origCount>10.0</origCount>
			<randAvgCount>1.065</randAvgCount>
			<origConc>1.1202599002968689E-4</origConc>
			<randAvgConc>1.2626284809065379E-5</randAvgConc>
			<image>images/motif-88.jpg</image>
			<motifData>
					noninteractive{1.0,1.0,1.0,2.0},{1.0,1.0,1.0,2.0},{1.0,1.0,1.0,2.0},{2.0,2.0,2.0,1.0} , suppressive{1.0,2.0,1.0,1.0},{1.0,1.0,1.0,1.0},{1.0,1.0,1.0,1.0},{1.0,1.0,1.0,1.0} , epistatic{1.0,1.0,1.0,1.0},{1.0,1.0,1.0,1.0},{2.0,1.0,1.0,1.0},{1.0,1.0,1.0,1.0}
			</motifData>
		</motif>
		<motif index="89">
			<pValParam>0.00000003140234328125</pValParam>
			<zScore>5.00277786741061</zScore>
			<pValEmpirical>0.0</pValEmpirical>
			<origCount>50.0</origCount>
			<randAvgCount>14.438</randAvgCount>
			<origConc>5.601299501484345E-4</origConc>
			<randAvgConc>1.7118740285465746E-4</randAvgConc>
			<image>images/motif-89.jpg</image>
			<motifData>
					noninteractive{1.0,1.0,1.0,2.0},{1.0,1.0,1.0,1.0},{1.0,1.0,1.0,1.0},{2.0,1.0,1.0,1.0} , suppressive{1.0,2.0,1.0,1.0},{1.0,1.0,1.0,1.0},{2.0,1.0,1.0,1.0},{1.0,1.0,1.0,1.0} , 
			</motifData>
		</motif>
		<motif index="90">
			<pValParam>0.00001158274475110410</pValParam>
			<zScore>4.855415457216514</zScore>
			<pValEmpirical>0.0</pValEmpirical>
			<origCount>8.0</origCount>
			<randAvgCount>1.34</randAvgCount>
			<origConc>8.962079202374951E-5</origConc>
			<randAvgConc>1.5893720975585543E-5</randAvgConc>
			<image>images/motif-90.jpg</image>
			<motifData>
					noninteractive{1.0,1.0,1.0,1.0},{1.0,1.0,2.0,2.0},{1.0,2.0,1.0,1.0},{1.0,2.0,1.0,1.0} , suppressive{1.0,1.0,1.0,1.0},{2.0,1.0,1.0,1.0},{1.0,1.0,1.0,1.0},{1.0,1.0,1.0,1.0} , epistatic{1.0,1.0,1.0,1.0},{1.0,1.0,1.0,1.0},{2.0,1.0,1.0,2.0},{1.0,1.0,1.0,1.0}
			</motifData>
		</motif>
		<motif index="91">
			<pValParam>0.00000751909036034171</pValParam>
			<zScore>5.873452630288297</zScore>
			<pValEmpirical>0.0</pValEmpirical>
			<origCount>6.0</origCount>
			<randAvgCount>0.682</randAvgCount>
			<origConc>6.721559401781214E-5</origConc>
			<randAvgConc>8.087353301818727E-6</randAvgConc>
			<image>images/motif-91.jpg</image>
			<motifData>
					noninteractive{1.0,1.0,1.0,1.0},{1.0,1.0,2.0,1.0},{1.0,2.0,1.0,1.0},{1.0,1.0,1.0,1.0} , suppressive{1.0,1.0,1.0,1.0},{1.0,1.0,1.0,2.0},{1.0,1.0,1.0,1.0},{1.0,1.0,1.0,1.0} , conditional{1.0,2.0,1.0,1.0},{1.0,1.0,1.0,1.0},{1.0,1.0,1.0,1.0},{1.0,1.0,1.0,1.0} , epistatic{1.0,1.0,1.0,1.0},{1.0,1.0,1.0,1.0},{2.0,1.0,1.0,2.0},{1.0,1.0,1.0,1.0}
			</motifData>
		</motif>
		<motif index="92">
			<pValParam>0.00000198165382292448</pValParam>
			<zScore>5.562069917912225</zScore>
			<pValEmpirical>0.0</pValEmpirical>
			<origCount>10.0</origCount>
			<randAvgCount>1.715</randAvgCount>
			<origConc>1.1202599002968689E-4</origConc>
			<randAvgConc>2.033861761158423E-5</randAvgConc>
			<image>images/motif-92.jpg</image>
			<motifData>
					suppressive{1.0,1.0,1.0,1.0},{1.0,1.0,2.0,1.0},{1.0,1.0,1.0,2.0},{1.0,1.0,1.0,1.0} , conditional{1.0,2.0,1.0,1.0},{1.0,1.0,1.0,1.0},{1.0,1.0,1.0,1.0},{1.0,1.0,1.0,1.0} , epistatic{1.0,1.0,1.0,2.0},{1.0,1.0,1.0,1.0},{1.0,1.0,1.0,1.0},{1.0,1.0,1.0,1.0}
			</motifData>
		</motif>
		<motif index="93">
			<pValParam>0.00000000823843315789</pValParam>
			<zScore>8.058919608098408</zScore>
			<pValEmpirical>0.0</pValEmpirical>
			<origCount>8.0</origCount>
			<randAvgCount>0.554</randAvgCount>
			<origConc>8.962079202374951E-5</origConc>
			<randAvgConc>6.571435576873498E-6</randAvgConc>
			<image>images/motif-93.jpg</image>
			<motifData>
					additive{1.0,1.0,1.0,1.0},{1.0,1.0,2.0,1.0},{1.0,2.0,1.0,2.0},{1.0,1.0,2.0,1.0} , conditional{1.0,1.0,1.0,1.0},{1.0,1.0,1.0,1.0},{2.0,1.0,1.0,1.0},{1.0,1.0,1.0,1.0} , epistatic{1.0,2.0,1.0,2.0},{1.0,1.0,1.0,1.0},{1.0,1.0,1.0,1.0},{1.0,1.0,1.0,1.0}
			</motifData>
		</motif>
		<motif index="94">
			<pValParam>0.00000067074080323248</pValParam>
			<zScore>7.596279597046051</zScore>
			<pValEmpirical>0.0</pValEmpirical>
			<origCount>5.0</origCount>
			<randAvgCount>0.292</randAvgCount>
			<origConc>5.6012995014843446E-5</origConc>
			<randAvgConc>3.4619710212636185E-6</randAvgConc>
			<image>images/motif-94.jpg</image>
			<motifData>
					additive{1.0,1.0,1.0,1.0},{1.0,1.0,1.0,2.0},{1.0,1.0,1.0,1.0},{1.0,2.0,1.0,1.0} , conditional{1.0,1.0,1.0,1.0},{1.0,1.0,1.0,1.0},{1.0,1.0,1.0,1.0},{2.0,1.0,1.0,1.0} , epistatic{1.0,2.0,2.0,1.0},{1.0,1.0,1.0,1.0},{1.0,1.0,1.0,1.0},{1.0,1.0,1.0,1.0}
			</motifData>
		</motif>
		<motif index="95">
			<pValParam>0.00000000000001165734</pValParam>
			<zScore>7.116847620924851</zScore>
			<pValEmpirical>0.0</pValEmpirical>
			<origCount>23.0</origCount>
			<randAvgCount>4.462</randAvgCount>
			<origConc>2.576597770682798E-4</origConc>
			<randAvgConc>5.291403269118485E-5</randAvgConc>
			<image>images/motif-95.jpg</image>
			<motifData>
					suppressive{1.0,2.0,1.0,1.0},{1.0,1.0,1.0,1.0},{1.0,1.0,1.0,1.0},{1.0,1.0,1.0,1.0} , asynthetic{1.0,1.0,1.0,1.0},{1.0,1.0,2.0,1.0},{1.0,2.0,1.0,1.0},{1.0,1.0,1.0,1.0} , conditional{1.0,1.0,1.0,1.0},{1.0,1.0,1.0,1.0},{1.0,1.0,1.0,1.0},{2.0,1.0,1.0,1.0} , single-nonmonotonic{1.0,1.0,1.0,1.0},{1.0,1.0,1.0,1.0},{1.0,1.0,1.0,2.0},{1.0,1.0,1.0,1.0} , 
			</motifData>
		</motif>
		<motif index="96">
			<pValParam>0.00000000010077749746</pValParam>
			<zScore>6.509854075650164</zScore>
			<pValEmpirical>0.0</pValEmpirical>
			<origCount>18.0</origCount>
			<randAvgCount>2.701</randAvgCount>
			<origConc>2.016467820534364E-4</origConc>
			<randAvgConc>3.2029694312131085E-5</randAvgConc>
			<image>images/motif-96.jpg</image>
			<motifData>
					noninteractive{1.0,1.0,1.0,1.0},{1.0,1.0,2.0,1.0},{1.0,2.0,1.0,1.0},{1.0,1.0,1.0,1.0} , additive{1.0,1.0,1.0,2.0},{1.0,1.0,1.0,1.0},{1.0,1.0,1.0,1.0},{2.0,1.0,1.0,1.0} , conditional{1.0,1.0,1.0,1.0},{1.0,1.0,1.0,1.0},{1.0,1.0,1.0,1.0},{1.0,1.0,2.0,1.0} , epistatic{1.0,1.0,1.0,1.0},{2.0,1.0,1.0,1.0},{1.0,1.0,1.0,1.0},{1.0,2.0,1.0,1.0}
			</motifData>
		</motif>
		<motif index="97">
			<pValParam>0.00000058986667028638</pValParam>
			<zScore>4.416704728468085</zScore>
			<pValEmpirical>0.0</pValEmpirical>
			<origCount>30.0</origCount>
			<randAvgCount>11.725</randAvgCount>
			<origConc>3.360779700890607E-4</origConc>
			<randAvgConc>1.390764261802019E-4</randAvgConc>
			<image>images/motif-97.jpg</image>
			<motifData>
					noninteractive{1.0,2.0,1.0,1.0},{2.0,1.0,1.0,1.0},{1.0,1.0,1.0,1.0},{1.0,1.0,1.0,1.0} , additive{1.0,1.0,1.0,1.0},{1.0,1.0,2.0,1.0},{1.0,2.0,1.0,1.0},{1.0,1.0,1.0,1.0} , conditional{1.0,1.0,1.0,1.0},{1.0,1.0,1.0,1.0},{1.0,1.0,1.0,2.0},{1.0,1.0,1.0,1.0} , 
			</motifData>
		</motif>
		<motif index="98">
			<pValParam>0.00000000000008149037</pValParam>
			<zScore>6.8947155298229825</zScore>
			<pValEmpirical>0.0</pValEmpirical>
			<origCount>39.0</origCount>
			<randAvgCount>6.992</randAvgCount>
			<origConc>4.3690136111577884E-4</origConc>
			<randAvgConc>8.289257142769758E-5</randAvgConc>
			<image>images/motif-98.jpg</image>
			<motifData>
					suppressive{1.0,1.0,1.0,1.0},{1.0,1.0,2.0,1.0},{1.0,1.0,1.0,1.0},{1.0,1.0,1.0,1.0} , conditional{1.0,1.0,1.0,1.0},{1.0,1.0,1.0,2.0},{1.0,1.0,1.0,1.0},{1.0,1.0,1.0,1.0} , epistatic{1.0,1.0,1.0,1.0},{2.0,1.0,1.0,1.0},{1.0,1.0,1.0,1.0},{1.0,1.0,1.0,1.0}
			</motifData>
		</motif>
		<motif index="99">
			<pValParam>0.00000000011412726320</pValParam>
			<zScore>11.39642404844619</zScore>
			<pValEmpirical>0.0</pValEmpirical>
			<origCount>8.0</origCount>
			<randAvgCount>0.337</randAvgCount>
			<origConc>8.962079202374951E-5</origConc>
			<randAvgConc>3.9960975662573706E-6</randAvgConc>
			<image>images/motif-99.jpg</image>
			<motifData>
					additive{1.0,1.0,1.0,1.0},{1.0,1.0,1.0,2.0},{1.0,1.0,1.0,1.0},{1.0,2.0,1.0,1.0} , single-nonmonotonic{1.0,1.0,1.0,1.0},{1.0,1.0,2.0,1.0},{1.0,1.0,1.0,1.0},{1.0,1.0,1.0,1.0} , epistatic{1.0,2.0,1.0,2.0},{1.0,1.0,1.0,1.0},{1.0,1.0,1.0,2.0},{1.0,1.0,1.0,1.0}
			</motifData>
		</motif>
		<motif index="100">
			<pValParam>0.00000450593097744978</pValParam>
			<zScore>4.373986962389228</zScore>
			<pValEmpirical>0.0</pValEmpirical>
			<origCount>11.0</origCount>
			<randAvgCount>2.252</randAvgCount>
			<origConc>1.2322858903265557E-4</origConc>
			<randAvgConc>2.670407098904067E-5</randAvgConc>
			<image>images/motif-100.jpg</image>
			<motifData>
					noninteractive{1.0,2.0,1.0,2.0},{2.0,1.0,1.0,1.0},{1.0,1.0,1.0,1.0},{2.0,1.0,1.0,1.0} , suppressive{1.0,1.0,1.0,1.0},{1.0,1.0,2.0,2.0},{1.0,1.0,1.0,1.0},{1.0,1.0,1.0,1.0} , synthetic{1.0,1.0,2.0,1.0},{1.0,1.0,1.0,1.0},{2.0,1.0,1.0,1.0},{1.0,1.0,1.0,1.0} , 
			</motifData>
		</motif>
		<motif index="101">
			<pValParam>0.00001344241097445131</pValParam>
			<zScore>4.914891999274914</zScore>
			<pValEmpirical>0.0</pValEmpirical>
			<origCount>6.0</origCount>
			<randAvgCount>0.747</randAvgCount>
			<origConc>6.721559401781214E-5</origConc>
			<randAvgConc>8.857488206976758E-6</randAvgConc>
			<image>images/motif-101.jpg</image>
			<motifData>
					additive{1.0,2.0,1.0,1.0},{2.0,1.0,1.0,1.0},{1.0,1.0,1.0,1.0},{1.0,1.0,1.0,1.0} , conditional{1.0,1.0,1.0,1.0},{1.0,1.0,2.0,2.0},{1.0,1.0,1.0,1.0},{1.0,1.0,1.0,1.0} , epistatic{1.0,1.0,1.0,1.0},{1.0,1.0,1.0,1.0},{1.0,1.0,1.0,2.0},{1.0,1.0,1.0,1.0}
			</motifData>
		</motif>
		<motif index="102">
			<pValParam>0.00001014420701161978</pValParam>
			<zScore>5.959250601961361</zScore>
			<pValEmpirical>0.0</pValEmpirical>
			<origCount>5.0</origCount>
			<randAvgCount>0.471</randAvgCount>
			<origConc>5.6012995014843446E-5</origConc>
			<randAvgConc>5.585295001564405E-6</randAvgConc>
			<image>images/motif-102.jpg</image>
			<motifData>
					additive{1.0,1.0,1.0,1.0},{1.0,1.0,2.0,1.0},{1.0,2.0,1.0,1.0},{1.0,1.0,1.0,1.0} , asynthetic{1.0,1.0,1.0,1.0},{1.0,1.0,1.0,2.0},{1.0,1.0,1.0,1.0},{1.0,2.0,1.0,1.0} , epistatic{1.0,2.0,2.0,1.0},{1.0,1.0,1.0,1.0},{1.0,1.0,1.0,1.0},{1.0,1.0,2.0,1.0}
			</motifData>
		</motif>
		<motif index="103">
			<pValParam>0.00000000076726258680</pValParam>
			<zScore>8.070582751818893</zScore>
			<pValEmpirical>0.0</pValEmpirical>
			<origCount>10.0</origCount>
			<randAvgCount>0.777</randAvgCount>
			<origConc>1.1202599002968689E-4</origConc>
			<randAvgConc>9.212663745277314E-6</randAvgConc>
			<image>images/motif-103.jpg</image>
			<motifData>
					noninteractive{1.0,1.0,1.0,1.0},{1.0,1.0,2.0,1.0},{1.0,2.0,1.0,1.0},{1.0,1.0,1.0,1.0} , suppressive{1.0,1.0,1.0,1.0},{2.0,1.0,1.0,1.0},{1.0,1.0,1.0,1.0},{1.0,1.0,1.0,1.0} , conditional{1.0,1.0,1.0,1.0},{1.0,1.0,1.0,2.0},{1.0,1.0,1.0,2.0},{1.0,1.0,1.0,1.0} , synthetic{1.0,1.0,1.0,2.0},{1.0,1.0,1.0,1.0},{1.0,1.0,1.0,1.0},{2.0,1.0,1.0,1.0} , 
			</motifData>
		</motif>
		<motif index="104">
			<pValParam>0.00001993682333523150</pValParam>
			<zScore>4.615076583871952</zScore>
			<pValEmpirical>0.0</pValEmpirical>
			<origCount>9.0</origCount>
			<randAvgCount>1.806</randAvgCount>
			<origConc>1.008233910267182E-4</origConc>
			<randAvgConc>2.1414093349222282E-5</randAvgConc>
			<image>images/motif-104.jpg</image>
			<motifData>
					noninteractive{1.0,1.0,1.0,2.0},{1.0,1.0,1.0,1.0},{1.0,1.0,1.0,1.0},{2.0,1.0,1.0,1.0} , suppressive{1.0,2.0,1.0,1.0},{1.0,1.0,1.0,1.0},{1.0,2.0,1.0,1.0},{1.0,1.0,1.0,1.0} , asynthetic{1.0,1.0,1.0,1.0},{1.0,1.0,1.0,1.0},{1.0,1.0,1.0,2.0},{1.0,1.0,2.0,1.0} , 
			</motifData>
		</motif>
		<motif index="105">
			<pValParam>0.00001034572607150341</pValParam>
			<zScore>3.9332902849808553</zScore>
			<pValEmpirical>0.0</pValEmpirical>
			<origCount>13.0</origCount>
			<randAvgCount>3.478</randAvgCount>
			<origConc>1.4563378703859295E-4</origConc>
			<randAvgConc>4.125645078506362E-5</randAvgConc>
			<image>images/motif-105.jpg</image>
			<motifData>
					additive{1.0,1.0,1.0,2.0},{1.0,1.0,2.0,2.0},{1.0,2.0,1.0,2.0},{2.0,2.0,2.0,1.0} , asynthetic{1.0,2.0,1.0,1.0},{2.0,1.0,1.0,1.0},{1.0,1.0,1.0,1.0},{1.0,1.0,1.0,1.0} , 
			</motifData>
		</motif>
		<motif index="106">
			<pValParam>0.00000001391401838191</pValParam>
			<zScore>10.185544358754742</zScore>
			<pValEmpirical>0.0</pValEmpirical>
			<origCount>5.0</origCount>
			<randAvgCount>0.15</randAvgCount>
			<origConc>5.6012995014843446E-5</origConc>
			<randAvgConc>1.779172879836572E-6</randAvgConc>
			<image>images/motif-106.jpg</image>
			<motifData>
					asynthetic{1.0,2.0,1.0,1.0},{2.0,1.0,1.0,1.0},{1.0,1.0,1.0,1.0},{1.0,1.0,1.0,1.0} , conditional{1.0,1.0,1.0,1.0},{1.0,1.0,1.0,1.0},{1.0,1.0,1.0,1.0},{1.0,2.0,1.0,1.0} , epistatic{1.0,1.0,1.0,2.0},{1.0,1.0,1.0,1.0},{2.0,1.0,1.0,2.0},{1.0,1.0,1.0,1.0}
			</motifData>
		</motif>
		<motif index="107">
			<pValParam>0.00000000320737614246</pValParam>
			<zScore>9.293110004888918</zScore>
			<pValEmpirical>0.0</pValEmpirical>
			<origCount>8.0</origCount>
			<randAvgCount>0.496</randAvgCount>
			<origConc>8.962079202374951E-5</origConc>
			<randAvgConc>5.880114954488131E-6</randAvgConc>
			<image>images/motif-107.jpg</image>
			<motifData>
					noninteractive{1.0,2.0,1.0,1.0},{2.0,1.0,2.0,2.0},{1.0,2.0,1.0,1.0},{1.0,2.0,1.0,1.0} , suppressive{1.0,1.0,1.0,2.0},{1.0,1.0,1.0,1.0},{1.0,1.0,1.0,1.0},{1.0,1.0,1.0,1.0} , double-nonmonotonic{1.0,1.0,2.0,1.0},{1.0,1.0,1.0,1.0},{2.0,1.0,1.0,1.0},{1.0,1.0,1.0,1.0} , 
			</motifData>
		</motif>
		<motif index="108">
			<pValParam>0.00000000000225430785</pValParam>
			<zScore>9.319085297278686</zScore>
			<pValEmpirical>0.0</pValEmpirical>
			<origCount>14.0</origCount>
			<randAvgCount>1.155</randAvgCount>
			<origConc>1.5683638604156163E-4</origConc>
			<randAvgConc>1.3694755754052111E-5</randAvgConc>
			<image>images/motif-108.jpg</image>
			<motifData>
					conditional{1.0,2.0,1.0,2.0},{1.0,1.0,1.0,2.0},{1.0,2.0,1.0,2.0},{1.0,1.0,1.0,1.0} , 
			</motifData>
		</motif>
		<motif index="109">
			<pValParam>0.00000264286548157244</pValParam>
			<zScore>5.875986985312147</zScore>
			<pValEmpirical>0.0</pValEmpirical>
			<origCount>6.0</origCount>
			<randAvgCount>0.58</randAvgCount>
			<origConc>6.721559401781214E-5</origConc>
			<randAvgConc>6.878547904150064E-6</randAvgConc>
			<image>images/motif-109.jpg</image>
			<motifData>
					noninteractive{1.0,2.0,1.0,1.0},{2.0,1.0,1.0,1.0},{1.0,1.0,1.0,1.0},{1.0,1.0,1.0,1.0} , additive{1.0,1.0,2.0,1.0},{1.0,1.0,1.0,1.0},{2.0,1.0,1.0,1.0},{1.0,1.0,1.0,1.0} , conditional{1.0,1.0,1.0,1.0},{1.0,1.0,1.0,1.0},{1.0,1.0,1.0,1.0},{2.0,1.0,1.0,1.0} , single-nonmonotonic{1.0,1.0,1.0,1.0},{1.0,1.0,1.0,1.0},{1.0,2.0,1.0,2.0},{1.0,1.0,1.0,1.0} , 
			</motifData>
		</motif>
		<motif index="110">
			<pValParam>0.00000063062904820388</pValParam>
			<zScore>7.157551746578963</zScore>
			<pValEmpirical>0.0</pValEmpirical>
			<origCount>6.0</origCount>
			<randAvgCount>0.466</randAvgCount>
			<origConc>6.721559401781214E-5</origConc>
			<randAvgConc>5.5244550762962145E-6</randAvgConc>
			<image>images/motif-110.jpg</image>
			<motifData>
					suppressive{1.0,2.0,1.0,1.0},{1.0,1.0,1.0,1.0},{1.0,1.0,1.0,1.0},{1.0,2.0,2.0,1.0} , epistatic{1.0,1.0,2.0,1.0},{1.0,1.0,1.0,1.0},{1.0,1.0,1.0,1.0},{1.0,1.0,1.0,1.0}
			</motifData>
		</motif>
		<motif index="111">
			<pValParam>0.00000001140169281211</pValParam>
			<zScore>10.730006552958061</zScore>
			<pValEmpirical>0.0</pValEmpirical>
			<origCount>5.0</origCount>
			<randAvgCount>0.145</randAvgCount>
			<origConc>5.6012995014843446E-5</origConc>
			<randAvgConc>1.719831715507084E-6</randAvgConc>
			<image>images/motif-111.jpg</image>
			<motifData>
					additive{1.0,1.0,1.0,1.0},{1.0,1.0,1.0,1.0},{1.0,1.0,1.0,2.0},{1.0,1.0,2.0,1.0} , conditional{1.0,1.0,1.0,1.0},{1.0,1.0,1.0,1.0},{2.0,2.0,1.0,1.0},{1.0,1.0,1.0,1.0} , single-nonmonotonic{1.0,1.0,1.0,1.0},{2.0,1.0,1.0,1.0},{1.0,1.0,1.0,1.0},{1.0,1.0,1.0,1.0} , 
			</motifData>
		</motif>
		<motif index="112">
			<pValParam>0.00000087781528657072</pValParam>
			<zScore>7.4813959689807055</zScore>
			<pValEmpirical>0.0</pValEmpirical>
			<origCount>5.0</origCount>
			<randAvgCount>0.306</randAvgCount>
			<origConc>5.6012995014843446E-5</origConc>
			<randAvgConc>3.630514985569603E-6</randAvgConc>
			<image>images/motif-112.jpg</image>
			<motifData>
					suppressive{1.0,1.0,1.0,1.0},{1.0,1.0,1.0,1.0},{1.0,1.0,1.0,1.0},{1.0,1.0,2.0,1.0} , additive{1.0,1.0,1.0,1.0},{1.0,1.0,1.0,2.0},{1.0,1.0,1.0,1.0},{1.0,2.0,1.0,1.0} , conditional{1.0,1.0,1.0,1.0},{2.0,1.0,1.0,1.0},{1.0,1.0,1.0,1.0},{1.0,1.0,1.0,1.0} , epistatic{1.0,1.0,1.0,1.0},{1.0,1.0,2.0,1.0},{1.0,1.0,1.0,1.0},{1.0,1.0,1.0,1.0}
			</motifData>
		</motif>
		<motif index="113">
			<pValParam>0.00000036067988096189</pValParam>
			<zScore>6.210631154508403</zScore>
			<pValEmpirical>0.0</pValEmpirical>
			<origCount>7.0</origCount>
			<randAvgCount>0.632</randAvgCount>
			<origConc>7.841819302078082E-5</origConc>
			<randAvgConc>7.495684723695665E-6</randAvgConc>
			<image>images/motif-113.jpg</image>
			<motifData>
					additive{1.0,1.0,1.0,1.0},{1.0,1.0,1.0,1.0},{1.0,1.0,1.0,2.0},{1.0,1.0,2.0,1.0} , conditional{1.0,1.0,1.0,1.0},{1.0,1.0,1.0,1.0},{1.0,1.0,1.0,1.0},{2.0,1.0,1.0,1.0} , single-nonmonotonic{1.0,1.0,1.0,1.0},{1.0,1.0,2.0,1.0},{1.0,1.0,1.0,1.0},{1.0,1.0,1.0,1.0} , synthetic{1.0,2.0,1.0,1.0},{2.0,1.0,1.0,1.0},{1.0,1.0,1.0,1.0},{1.0,1.0,1.0,1.0} , epistatic{1.0,1.0,1.0,1.0},{1.0,1.0,1.0,1.0},{1.0,1.0,1.0,1.0},{1.0,2.0,1.0,1.0}
			</motifData>
		</motif>
		<motif index="114">
			<pValParam>0.00000572774004814480</pValParam>
			<zScore>4.343007925537809</zScore>
			<pValEmpirical>0.0</pValEmpirical>
			<origCount>10.0</origCount>
			<randAvgCount>1.921</randAvgCount>
			<origConc>1.1202599002968689E-4</origConc>
			<randAvgConc>2.27866618010727E-5</randAvgConc>
			<image>images/motif-114.jpg</image>
			<motifData>
					noninteractive{1.0,1.0,1.0,1.0},{1.0,1.0,2.0,1.0},{1.0,2.0,1.0,1.0},{1.0,1.0,1.0,1.0} , asynthetic{1.0,1.0,1.0,1.0},{1.0,1.0,1.0,1.0},{1.0,1.0,1.0,2.0},{1.0,1.0,2.0,1.0} , conditional{1.0,2.0,1.0,1.0},{1.0,1.0,1.0,1.0},{1.0,1.0,1.0,1.0},{1.0,1.0,1.0,1.0} , single-nonmonotonic{1.0,1.0,1.0,1.0},{1.0,1.0,1.0,1.0},{1.0,1.0,1.0,1.0},{2.0,1.0,1.0,1.0} , epistatic{1.0,1.0,1.0,1.0},{1.0,1.0,1.0,2.0},{1.0,1.0,1.0,1.0},{1.0,1.0,1.0,1.0}
			</motifData>
		</motif>
		<motif index="115">
			<pValParam>0.00000000107565756302</pValParam>
			<zScore>6.579855595548096</zScore>
			<pValEmpirical>0.0</pValEmpirical>
			<origCount>15.0</origCount>
			<randAvgCount>2.118</randAvgCount>
			<origConc>1.6803898504453034E-4</origConc>
			<randAvgConc>2.512109110405087E-5</randAvgConc>
			<image>images/motif-115.jpg</image>
			<motifData>
					additive{1.0,1.0,1.0,1.0},{1.0,1.0,1.0,2.0},{1.0,1.0,1.0,2.0},{1.0,2.0,2.0,1.0} , conditional{1.0,1.0,1.0,1.0},{1.0,1.0,1.0,1.0},{1.0,1.0,1.0,1.0},{2.0,1.0,1.0,1.0} , epistatic{1.0,2.0,1.0,1.0},{1.0,1.0,1.0,1.0},{2.0,1.0,1.0,1.0},{1.0,1.0,1.0,1.0}
			</motifData>
		</motif>
		<motif index="116">
			<pValParam>0.00000000180233450386</pValParam>
			<zScore>7.002461706166412</zScore>
			<pValEmpirical>0.0</pValEmpirical>
			<origCount>16.0</origCount>
			<randAvgCount>2.525</randAvgCount>
			<origConc>1.7924158404749902E-4</origConc>
			<randAvgConc>2.9944679351376836E-5</randAvgConc>
			<image>images/motif-116.jpg</image>
			<motifData>
					noninteractive{1.0,1.0,1.0,2.0},{1.0,1.0,1.0,2.0},{1.0,1.0,1.0,2.0},{2.0,2.0,2.0,1.0} , double-nonmonotonic{1.0,2.0,1.0,1.0},{2.0,1.0,1.0,1.0},{1.0,1.0,1.0,1.0},{1.0,1.0,1.0,1.0} , epistatic{1.0,1.0,1.0,1.0},{1.0,1.0,1.0,1.0},{2.0,1.0,1.0,1.0},{1.0,1.0,1.0,1.0}
			</motifData>
		</motif>
		<motif index="117">
			<pValParam>0.00000014558356986605</pValParam>
			<zScore>6.777089610168988</zScore>
			<pValEmpirical>0.0</pValEmpirical>
			<origCount>10.0</origCount>
			<randAvgCount>1.308</randAvgCount>
			<origConc>1.1202599002968689E-4</origConc>
			<randAvgConc>1.55145107410453E-5</randAvgConc>
			<image>images/motif-117.jpg</image>
			<motifData>
					noninteractive{1.0,2.0,1.0,1.0},{2.0,1.0,1.0,1.0},{1.0,1.0,1.0,1.0},{1.0,1.0,1.0,1.0} , single-nonmonotonic{1.0,1.0,1.0,1.0},{1.0,1.0,1.0,1.0},{2.0,1.0,1.0,1.0},{2.0,1.0,1.0,1.0} , 
			</motifData>
		</motif>
		<motif index="118">
			<pValParam>0.00003676873356972532</pValParam>
			<zScore>5.191980212860132</zScore>
			<pValEmpirical>0.0</pValEmpirical>
			<origCount>5.0</origCount>
			<randAvgCount>0.594</randAvgCount>
			<origConc>5.6012995014843446E-5</origConc>
			<randAvgConc>7.042691550066174E-6</randAvgConc>
			<image>images/motif-118.jpg</image>
			<motifData>
					noninteractive{1.0,1.0,1.0,2.0},{1.0,1.0,1.0,1.0},{1.0,1.0,1.0,1.0},{2.0,1.0,1.0,1.0} , suppressive{1.0,1.0,1.0,1.0},{1.0,1.0,2.0,1.0},{1.0,1.0,1.0,1.0},{1.0,1.0,2.0,1.0} , double-nonmonotonic{1.0,2.0,1.0,1.0},{2.0,1.0,1.0,1.0},{1.0,1.0,1.0,1.0},{1.0,1.0,1.0,1.0} , 
			</motifData>
		</motif>
		<motif index="119">
			<pValParam>0.00000242353792156980</pValParam>
			<zScore>5.129593592032909</zScore>
			<pValEmpirical>0.0</pValEmpirical>
			<origCount>10.0</origCount>
			<randAvgCount>1.752</randAvgCount>
			<origConc>1.1202599002968689E-4</origConc>
			<randAvgConc>2.0776979179376662E-5</randAvgConc>
			<image>images/motif-119.jpg</image>
			<motifData>
					noninteractive{1.0,1.0,1.0,1.0},{1.0,1.0,2.0,1.0},{1.0,2.0,1.0,1.0},{1.0,1.0,1.0,1.0} , additive{1.0,1.0,1.0,1.0},{1.0,1.0,1.0,2.0},{1.0,1.0,1.0,1.0},{1.0,2.0,1.0,1.0} , conditional{1.0,1.0,1.0,1.0},{2.0,1.0,1.0,1.0},{1.0,1.0,1.0,1.0},{2.0,1.0,2.0,1.0} , 
			</motifData>
		</motif>
		<motif index="120">
			<pValParam>0.00000056015588656422</pValParam>
			<zScore>7.965061324086147</zScore>
			<pValEmpirical>0.0</pValEmpirical>
			<origCount>5.0</origCount>
			<randAvgCount>0.283</randAvgCount>
			<origConc>5.6012995014843446E-5</origConc>
			<randAvgConc>3.355771252332424E-6</randAvgConc>
			<image>images/motif-120.jpg</image>
			<motifData>
					noninteractive{1.0,2.0,1.0,1.0},{2.0,1.0,2.0,1.0},{1.0,2.0,1.0,1.0},{1.0,1.0,1.0,1.0} , suppressive{1.0,1.0,1.0,1.0},{1.0,1.0,1.0,2.0},{1.0,1.0,1.0,1.0},{2.0,1.0,1.0,1.0} , double-nonmonotonic{1.0,1.0,2.0,1.0},{1.0,1.0,1.0,1.0},{2.0,1.0,1.0,1.0},{1.0,1.0,1.0,1.0} , 
			</motifData>
		</motif>
		<motif index="121">
			<pValParam>0.00003553536421285752</pValParam>
			<zScore>3.6685483897969977</zScore>
			<pValEmpirical>0.0</pValEmpirical>
			<origCount>13.0</origCount>
			<randAvgCount>3.725</randAvgCount>
			<origConc>1.4563378703859295E-4</origConc>
			<randAvgConc>4.4173122150550734E-5</randAvgConc>
			<image>images/motif-121.jpg</image>
			<motifData>
					suppressive{1.0,2.0,1.0,1.0},{1.0,1.0,1.0,1.0},{1.0,1.0,1.0,1.0},{1.0,1.0,1.0,1.0} , additive{1.0,1.0,1.0,1.0},{1.0,1.0,1.0,1.0},{1.0,1.0,1.0,2.0},{1.0,1.0,2.0,1.0} , epistatic{1.0,1.0,1.0,1.0},{1.0,1.0,1.0,1.0},{2.0,1.0,1.0,1.0},{1.0,1.0,1.0,1.0}
			</motifData>
		</motif>
		<motif index="122">
			<pValParam>0.00000000000000011102</pValParam>
			<zScore>23.121733313020435</zScore>
			<pValEmpirical>0.0</pValEmpirical>
			<origCount>9.0</origCount>
			<randAvgCount>0.11</randAvgCount>
			<origConc>1.008233910267182E-4</origConc>
			<randAvgConc>1.303699969555467E-6</randAvgConc>
			<image>images/motif-122.jpg</image>
			<motifData>
					additive{1.0,1.0,1.0,1.0},{1.0,1.0,1.0,1.0},{1.0,1.0,1.0,2.0},{1.0,1.0,2.0,1.0} , conditional{1.0,1.0,1.0,1.0},{1.0,1.0,1.0,1.0},{1.0,1.0,1.0,1.0},{2.0,2.0,1.0,1.0} , epistatic{1.0,1.0,1.0,1.0},{2.0,1.0,2.0,1.0},{1.0,1.0,1.0,1.0},{1.0,1.0,1.0,1.0}
			</motifData>
		</motif>
		<motif index="123">
			<pValParam>0.00003617754065698975</pValParam>
			<zScore>4.4531064055056735</zScore>
			<pValEmpirical>0.0</pValEmpirical>
			<origCount>9.0</origCount>
			<randAvgCount>1.94</randAvgCount>
			<origConc>1.008233910267182E-4</origConc>
			<randAvgConc>2.3009481276402868E-5</randAvgConc>
			<image>images/motif-123.jpg</image>
			<motifData>
					suppressive{1.0,2.0,1.0,1.0},{1.0,1.0,1.0,1.0},{1.0,1.0,1.0,1.0},{1.0,1.0,1.0,1.0} , conditional{1.0,1.0,1.0,1.0},{1.0,1.0,1.0,1.0},{2.0,1.0,1.0,2.0},{1.0,1.0,1.0,1.0} , synthetic{1.0,1.0,1.0,1.0},{1.0,1.0,1.0,2.0},{1.0,1.0,1.0,1.0},{1.0,2.0,1.0,1.0} , 
			</motifData>
		</motif>
		<motif index="124">
			<pValParam>0.00000005858438767437</pValParam>
			<zScore>7.523837933750668</zScore>
			<pValEmpirical>0.0</pValEmpirical>
			<origCount>9.0</origCount>
			<randAvgCount>0.932</randAvgCount>
			<origConc>1.008233910267182E-4</origConc>
			<randAvgConc>1.104848193285873E-5</randAvgConc>
			<image>images/motif-124.jpg</image>
			<motifData>
					noninteractive{1.0,1.0,1.0,1.0},{1.0,1.0,2.0,1.0},{1.0,2.0,1.0,1.0},{1.0,1.0,1.0,1.0} , suppressive{1.0,1.0,1.0,1.0},{2.0,1.0,1.0,1.0},{1.0,1.0,1.0,1.0},{2.0,1.0,1.0,1.0} , epistatic{1.0,1.0,1.0,1.0},{1.0,1.0,1.0,1.0},{1.0,1.0,1.0,2.0},{1.0,1.0,1.0,1.0}
			</motifData>
		</motif>
		<motif index="125">
			<pValParam>0.00000000000183364435</pValParam>
			<zScore>9.616569416317454</zScore>
			<pValEmpirical>0.0</pValEmpirical>
			<origCount>14.0</origCount>
			<randAvgCount>1.138</randAvgCount>
			<origConc>1.5683638604156163E-4</origConc>
			<randAvgConc>1.349456258605968E-5</randAvgConc>
			<image>images/motif-125.jpg</image>
			<motifData>
					suppressive{1.0,2.0,1.0,2.0},{1.0,1.0,1.0,1.0},{2.0,1.0,1.0,1.0},{1.0,1.0,1.0,1.0} , 
			</motifData>
		</motif>
		<motif index="126">
			<pValParam>0.00000000253200205247</pValParam>
			<zScore>6.983501854285984</zScore>
			<pValEmpirical>0.0</pValEmpirical>
			<origCount>10.0</origCount>
			<randAvgCount>0.873</randAvgCount>
			<origConc>1.1202599002968689E-4</origConc>
			<randAvgConc>1.0353497564468213E-5</randAvgConc>
			<image>images/motif-126.jpg</image>
			<motifData>
					additive{1.0,2.0,1.0,1.0},{2.0,1.0,1.0,1.0},{1.0,1.0,1.0,1.0},{1.0,1.0,1.0,1.0} , double-nonmonotonic{1.0,1.0,1.0,1.0},{1.0,1.0,1.0,2.0},{1.0,1.0,1.0,1.0},{1.0,2.0,1.0,1.0} , epistatic{1.0,1.0,1.0,2.0},{1.0,1.0,2.0,1.0},{1.0,1.0,1.0,2.0},{1.0,1.0,1.0,1.0}
			</motifData>
		</motif>
		<motif index="127">
			<pValParam>0.00000000012323519982</pValParam>
			<zScore>7.520721927293268</zScore>
			<pValEmpirical>0.0</pValEmpirical>
			<origCount>13.0</origCount>
			<randAvgCount>1.291</randAvgCount>
			<origConc>1.4563378703859295E-4</origConc>
			<randAvgConc>1.530900669134774E-5</randAvgConc>
			<image>images/motif-127.jpg</image>
			<motifData>
					suppressive{1.0,1.0,1.0,1.0},{1.0,1.0,2.0,1.0},{1.0,1.0,1.0,1.0},{1.0,1.0,1.0,1.0} , asynthetic{1.0,1.0,1.0,1.0},{1.0,1.0,1.0,1.0},{1.0,1.0,1.0,2.0},{1.0,1.0,2.0,1.0} , conditional{1.0,2.0,1.0,1.0},{1.0,1.0,1.0,1.0},{1.0,1.0,1.0,1.0},{1.0,1.0,1.0,1.0} , single-nonmonotonic{1.0,1.0,1.0,1.0},{1.0,1.0,1.0,1.0},{1.0,1.0,1.0,1.0},{2.0,1.0,1.0,1.0} , epistatic{1.0,1.0,1.0,1.0},{1.0,1.0,1.0,2.0},{1.0,1.0,1.0,1.0},{1.0,1.0,1.0,1.0}
			</motifData>
		</motif>
		<motif index="128">
			<pValParam>0.00001100136975784594</pValParam>
			<zScore>5.025872305857418</zScore>
			<pValEmpirical>0.0</pValEmpirical>
			<origCount>7.0</origCount>
			<randAvgCount>1.01</randAvgCount>
			<origConc>7.841819302078082E-5</origConc>
			<randAvgConc>1.1980242697323854E-5</randAvgConc>
			<image>images/motif-128.jpg</image>
			<motifData>
					noninteractive{1.0,1.0,2.0,1.0},{1.0,1.0,1.0,1.0},{2.0,1.0,1.0,1.0},{1.0,1.0,1.0,1.0} , suppressive{1.0,1.0,1.0,1.0},{2.0,1.0,1.0,1.0},{1.0,1.0,1.0,1.0},{1.0,1.0,1.0,1.0} , additive{1.0,1.0,1.0,1.0},{1.0,1.0,2.0,1.0},{1.0,2.0,1.0,1.0},{1.0,1.0,1.0,1.0} , epistatic{1.0,1.0,1.0,1.0},{1.0,1.0,1.0,1.0},{1.0,1.0,1.0,1.0},{1.0,1.0,2.0,1.0}
			</motifData>
		</motif>
		<motif index="129">
			<pValParam>0.00000371111370622845</pValParam>
			<zScore>6.737137681404434</zScore>
			<pValEmpirical>0.0</pValEmpirical>
			<origCount>5.0</origCount>
			<randAvgCount>0.394</randAvgCount>
			<origConc>5.6012995014843446E-5</origConc>
			<randAvgConc>4.673105222021146E-6</randAvgConc>
			<image>images/motif-129.jpg</image>
			<motifData>
					noninteractive{1.0,1.0,1.0,2.0},{1.0,1.0,1.0,1.0},{1.0,1.0,1.0,1.0},{2.0,1.0,1.0,1.0} , suppressive{1.0,2.0,2.0,1.0},{1.0,1.0,1.0,1.0},{1.0,2.0,1.0,1.0},{1.0,2.0,1.0,1.0} , 
			</motifData>
		</motif>
		<motif index="130">
			<pValParam>0.00000196085932913093</pValParam>
			<zScore>5.957127731992967</zScore>
			<pValEmpirical>0.0</pValEmpirical>
			<origCount>6.0</origCount>
			<randAvgCount>0.554</randAvgCount>
			<origConc>6.721559401781214E-5</origConc>
			<randAvgConc>6.570300877809216E-6</randAvgConc>
			<image>images/motif-130.jpg</image>
			<motifData>
					additive{1.0,1.0,1.0,1.0},{1.0,1.0,2.0,1.0},{1.0,2.0,1.0,1.0},{1.0,1.0,1.0,1.0} , conditional{1.0,1.0,1.0,1.0},{1.0,1.0,1.0,1.0},{2.0,1.0,1.0,1.0},{1.0,1.0,1.0,1.0} , epistatic{1.0,2.0,1.0,1.0},{1.0,1.0,1.0,1.0},{1.0,1.0,1.0,1.0},{2.0,1.0,2.0,1.0}
			</motifData>
		</motif>
		<motif index="131">
			<pValParam>0.00000031569915914798</pValParam>
			<zScore>6.313985341627648</zScore>
			<pValEmpirical>0.0</pValEmpirical>
			<origCount>8.0</origCount>
			<randAvgCount>0.856</randAvgCount>
			<origConc>8.962079202374951E-5</origConc>
			<randAvgConc>1.0149159434821442E-5</randAvgConc>
			<image>images/motif-131.jpg</image>
			<motifData>
					suppressive{1.0,2.0,1.0,1.0},{1.0,1.0,1.0,1.0},{1.0,1.0,1.0,1.0},{1.0,1.0,1.0,1.0} , additive{1.0,1.0,1.0,1.0},{1.0,1.0,1.0,1.0},{1.0,1.0,1.0,2.0},{1.0,1.0,2.0,1.0} , double-nonmonotonic{1.0,1.0,1.0,1.0},{1.0,1.0,1.0,2.0},{1.0,1.0,1.0,1.0},{1.0,2.0,1.0,1.0} , epistatic{1.0,1.0,1.0,1.0},{1.0,1.0,1.0,1.0},{1.0,2.0,1.0,1.0},{1.0,1.0,1.0,1.0}
			</motifData>
		</motif>
		<motif index="132">
			<pValParam>0.00000029286470637491</pValParam>
			<zScore>7.46505799042889</zScore>
			<pValEmpirical>0.0</pValEmpirical>
			<origCount>6.0</origCount>
			<randAvgCount>0.415</randAvgCount>
			<origConc>6.721559401781214E-5</origConc>
			<randAvgConc>4.923404192948442E-6</randAvgConc>
			<image>images/motif-132.jpg</image>
			<motifData>
					double-nonmonotonic{1.0,1.0,2.0,1.0},{1.0,1.0,1.0,1.0},{2.0,1.0,1.0,1.0},{1.0,1.0,1.0,1.0} , epistatic{1.0,2.0,1.0,1.0},{1.0,1.0,2.0,1.0},{1.0,1.0,1.0,1.0},{1.0,1.0,2.0,1.0}
			</motifData>
		</motif>
		<motif index="133">
			<pValParam>0.00000055032459878035</pValParam>
			<zScore>6.349195633945535</zScore>
			<pValEmpirical>0.0</pValEmpirical>
			<origCount>7.0</origCount>
			<randAvgCount>0.669</randAvgCount>
			<origConc>7.841819302078082E-5</origConc>
			<randAvgConc>7.934839349388953E-6</randAvgConc>
			<image>images/motif-133.jpg</image>
			<motifData>
					noninteractive{1.0,1.0,1.0,1.0},{1.0,1.0,2.0,1.0},{1.0,2.0,1.0,1.0},{1.0,1.0,1.0,1.0} , additive{1.0,1.0,1.0,1.0},{1.0,1.0,1.0,2.0},{1.0,1.0,1.0,1.0},{1.0,2.0,1.0,1.0} , epistatic{1.0,2.0,1.0,2.0},{1.0,1.0,1.0,1.0},{1.0,1.0,1.0,2.0},{1.0,1.0,1.0,1.0}
			</motifData>
		</motif>
		<motif index="134">
			<pValParam>0.00003412642751021711</pValParam>
			<zScore>5.234983457997258</zScore>
			<pValEmpirical>0.0</pValEmpirical>
			<origCount>5.0</origCount>
			<randAvgCount>0.586</randAvgCount>
			<origConc>5.6012995014843446E-5</origConc>
			<randAvgConc>6.950026067536007E-6</randAvgConc>
			<image>images/motif-134.jpg</image>
			<motifData>
					noninteractive{1.0,2.0,1.0,1.0},{2.0,1.0,2.0,1.0},{1.0,2.0,1.0,1.0},{1.0,1.0,1.0,1.0} , conditional{1.0,1.0,1.0,1.0},{1.0,1.0,1.0,1.0},{1.0,1.0,1.0,1.0},{2.0,1.0,1.0,1.0} , synthetic{1.0,1.0,2.0,1.0},{1.0,1.0,1.0,1.0},{2.0,1.0,1.0,1.0},{1.0,1.0,1.0,1.0} , epistatic{1.0,1.0,1.0,1.0},{1.0,1.0,1.0,2.0},{1.0,1.0,1.0,1.0},{1.0,1.0,1.0,1.0}
			</motifData>
		</motif>
		<motif index="135">
			<pValParam>0.00000000447810721838</pValParam>
			<zScore>10.262044552828428</zScore>
			<pValEmpirical>0.0</pValEmpirical>
			<origCount>6.0</origCount>
			<randAvgCount>0.223</randAvgCount>
			<origConc>6.721559401781214E-5</origConc>
			<randAvgConc>2.6444577093801434E-6</randAvgConc>
			<image>images/motif-135.jpg</image>
			<motifData>
					suppressive{1.0,1.0,1.0,2.0},{1.0,1.0,1.0,1.0},{1.0,1.0,1.0,1.0},{1.0,1.0,1.0,1.0} , additive{1.0,2.0,1.0,1.0},{2.0,1.0,1.0,1.0},{1.0,1.0,1.0,1.0},{1.0,1.0,1.0,1.0} , double-nonmonotonic{1.0,1.0,1.0,1.0},{1.0,1.0,1.0,2.0},{1.0,1.0,1.0,1.0},{1.0,2.0,1.0,1.0} , conditional{1.0,1.0,1.0,1.0},{1.0,1.0,2.0,1.0},{1.0,1.0,1.0,1.0},{1.0,1.0,1.0,1.0} , epistatic{1.0,1.0,1.0,1.0},{1.0,1.0,1.0,1.0},{1.0,1.0,1.0,2.0},{1.0,1.0,1.0,1.0}
			</motifData>
		</motif>
		<motif index="136">
			<pValParam>0.00000001107100766617</pValParam>
			<zScore>5.235213645557615</zScore>
			<pValEmpirical>0.0010</pValEmpirical>
			<origCount>20.0</origCount>
			<randAvgCount>3.46</randAvgCount>
			<origConc>2.2405198005937378E-4</origConc>
			<randAvgConc>4.1009715674628304E-5</randAvgConc>
			<image>images/motif-136.jpg</image>
			<motifData>
					suppressive{1.0,1.0,1.0,1.0},{2.0,1.0,2.0,1.0},{1.0,1.0,1.0,1.0},{1.0,1.0,1.0,1.0} , asynthetic{1.0,1.0,1.0,1.0},{1.0,1.0,1.0,2.0},{1.0,1.0,1.0,1.0},{1.0,2.0,1.0,1.0} , 
			</motifData>
		</motif>
		<motif index="137">
			<pValParam>0.00002826649148968130</pValParam>
			<zScore>3.5230881715788853</zScore>
			<pValEmpirical>0.0010</pValEmpirical>
			<origCount>71.0</origCount>
			<randAvgCount>39.764</randAvgCount>
			<origConc>7.953845292107769E-4</origConc>
			<randAvgConc>4.7163830133079015E-4</randAvgConc>
			<image>images/motif-137.jpg</image>
			<motifData>
					noninteractive{1.0,2.0,1.0,1.0},{2.0,1.0,1.0,1.0},{1.0,1.0,1.0,1.0},{1.0,1.0,1.0,1.0} , additive{1.0,1.0,1.0,1.0},{1.0,1.0,1.0,1.0},{1.0,1.0,1.0,2.0},{1.0,1.0,2.0,1.0} , asynthetic{1.0,1.0,1.0,1.0},{1.0,1.0,2.0,1.0},{1.0,2.0,1.0,1.0},{1.0,1.0,1.0,1.0} , conditional{1.0,1.0,1.0,1.0},{1.0,1.0,1.0,1.0},{1.0,1.0,1.0,1.0},{2.0,1.0,1.0,1.0} , 
			</motifData>
		</motif>
		<motif index="138">
			<pValParam>0.00000608934100565506</pValParam>
			<zScore>4.040760365307646</zScore>
			<pValEmpirical>0.0010</pValEmpirical>
			<origCount>71.0</origCount>
			<randAvgCount>21.1</randAvgCount>
			<origConc>7.953845292107769E-4</origConc>
			<randAvgConc>2.5013004179857815E-4</randAvgConc>
			<image>images/motif-138.jpg</image>
			<motifData>
					suppressive{1.0,1.0,1.0,1.0},{1.0,1.0,1.0,2.0},{1.0,1.0,1.0,1.0},{1.0,1.0,1.0,1.0} , additive{1.0,1.0,1.0,1.0},{1.0,1.0,2.0,1.0},{1.0,2.0,1.0,1.0},{1.0,1.0,1.0,1.0} , epistatic{1.0,1.0,1.0,1.0},{2.0,1.0,1.0,1.0},{1.0,1.0,1.0,1.0},{1.0,1.0,1.0,1.0}
			</motifData>
		</motif>
		<motif index="139">
			<pValParam>0.00002781829468001540</pValParam>
			<zScore>3.6728086920013263</zScore>
			<pValEmpirical>0.0010</pValEmpirical>
			<origCount>78.0</origCount>
			<randAvgCount>31.277</randAvgCount>
			<origConc>8.738027222315577E-4</origConc>
			<randAvgConc>3.708168731027603E-4</randAvgConc>
			<image>images/motif-139.jpg</image>
			<motifData>
					suppressive{1.0,1.0,1.0,1.0},{2.0,1.0,1.0,1.0},{1.0,1.0,1.0,1.0},{1.0,1.0,1.0,1.0} , single-nonmonotonic{1.0,1.0,1.0,1.0},{1.0,1.0,1.0,2.0},{1.0,1.0,1.0,1.0},{1.0,1.0,1.0,1.0} , epistatic{1.0,1.0,1.0,1.0},{1.0,1.0,1.0,1.0},{1.0,2.0,1.0,1.0},{1.0,1.0,1.0,1.0}
			</motifData>
		</motif>
		<motif index="140">
			<pValParam>0.00000250370685228596</pValParam>
			<zScore>4.240889350591011</zScore>
			<pValEmpirical>0.0010</pValEmpirical>
			<origCount>22.0</origCount>
			<randAvgCount>5.102</randAvgCount>
			<origConc>2.4645717806531114E-4</origConc>
			<randAvgConc>6.049547353087087E-5</randAvgConc>
			<image>images/motif-140.jpg</image>
			<motifData>
					additive{1.0,2.0,1.0,1.0},{2.0,1.0,2.0,1.0},{1.0,2.0,1.0,1.0},{1.0,1.0,1.0,1.0} , asynthetic{1.0,1.0,1.0,1.0},{1.0,1.0,1.0,1.0},{1.0,1.0,1.0,2.0},{1.0,1.0,2.0,1.0} , single-nonmonotonic{1.0,1.0,1.0,1.0},{1.0,1.0,1.0,1.0},{1.0,1.0,1.0,1.0},{2.0,1.0,1.0,1.0} , epistatic{1.0,1.0,1.0,1.0},{1.0,1.0,1.0,2.0},{1.0,1.0,1.0,1.0},{1.0,1.0,1.0,1.0}
			</motifData>
		</motif>
		<motif index="141">
			<pValParam>0.00003985865773026287</pValParam>
			<zScore>3.445303980818526</zScore>
			<pValEmpirical>0.0010</pValEmpirical>
			<origCount>75.0</origCount>
			<randAvgCount>42.424</randAvgCount>
			<origConc>8.401949252226517E-4</origConc>
			<randAvgConc>5.031841466700438E-4</randAvgConc>
			<image>images/motif-141.jpg</image>
			<motifData>
					noninteractive{1.0,2.0,2.0,1.0},{2.0,1.0,1.0,1.0},{2.0,1.0,1.0,1.0},{1.0,1.0,1.0,1.0} , conditional{1.0,1.0,1.0,1.0},{1.0,1.0,1.0,1.0},{1.0,1.0,1.0,1.0},{1.0,2.0,2.0,1.0} , 
			</motifData>
		</motif>
		<motif index="142">
			<pValParam>0.00000261106083065954</pValParam>
			<zScore>4.180643377218387</zScore>
			<pValEmpirical>0.0010</pValEmpirical>
			<origCount>30.0</origCount>
			<randAvgCount>9.686</randAvgCount>
			<origConc>3.360779700890607E-4</origConc>
			<randAvgConc>1.1490227851565212E-4</randAvgConc>
			<image>images/motif-142.jpg</image>
			<motifData>
					suppressive{1.0,1.0,1.0,1.0},{2.0,1.0,1.0,1.0},{1.0,1.0,1.0,1.0},{1.0,1.0,1.0,1.0} , double-nonmonotonic{1.0,1.0,2.0,2.0},{1.0,1.0,1.0,1.0},{2.0,1.0,1.0,1.0},{2.0,1.0,1.0,1.0} , 
			</motifData>
		</motif>
		<motif index="143">
			<pValParam>0.00003705159907763100</pValParam>
			<zScore>3.596335676378414</zScore>
			<pValEmpirical>0.0010</pValEmpirical>
			<origCount>180.0</origCount>
			<randAvgCount>77.595</randAvgCount>
			<origConc>0.002016467820534364</origConc>
			<randAvgConc>9.199388708085403E-4</randAvgConc>
			<image>images/motif-143.jpg</image>
			<motifData>
					noninteractive{1.0,1.0,1.0,2.0},{1.0,1.0,1.0,1.0},{1.0,1.0,1.0,1.0},{2.0,1.0,1.0,1.0} , suppressive{1.0,2.0,1.0,1.0},{1.0,1.0,1.0,1.0},{1.0,1.0,1.0,1.0},{1.0,1.0,1.0,1.0} , epistatic{1.0,1.0,1.0,1.0},{1.0,1.0,1.0,1.0},{2.0,1.0,1.0,1.0},{1.0,1.0,1.0,1.0}
			</motifData>
		</motif>
		<motif index="144">
			<pValParam>0.00002131870538135683</pValParam>
			<zScore>3.5407712611208515</zScore>
			<pValEmpirical>0.0010</pValEmpirical>
			<origCount>169.0</origCount>
			<randAvgCount>99.472</randAvgCount>
			<origConc>0.0018932392315017083</origConc>
			<randAvgConc>0.0011798612557710362</randAvgConc>
			<image>images/motif-144.jpg</image>
			<motifData>
					additive{1.0,1.0,1.0,1.0},{1.0,1.0,1.0,2.0},{1.0,1.0,1.0,1.0},{1.0,2.0,1.0,1.0} , single-nonmonotonic{1.0,2.0,1.0,1.0},{1.0,1.0,1.0,1.0},{1.0,1.0,1.0,1.0},{1.0,1.0,1.0,1.0} , epistatic{1.0,1.0,1.0,1.0},{1.0,1.0,2.0,1.0},{1.0,1.0,1.0,1.0},{1.0,1.0,1.0,1.0}
			</motifData>
		</motif>
		<motif index="145">
			<pValParam>0.00000092777523874599</pValParam>
			<zScore>6.202994100065233</zScore>
			<pValEmpirical>0.0010</pValEmpirical>
			<origCount>7.0</origCount>
			<randAvgCount>0.718</randAvgCount>
			<origConc>7.841819302078082E-5</origConc>
			<randAvgConc>8.51674603514488E-6</randAvgConc>
			<image>images/motif-145.jpg</image>
			<motifData>
					noninteractive{1.0,2.0,2.0,1.0},{2.0,1.0,1.0,1.0},{2.0,1.0,1.0,1.0},{1.0,1.0,1.0,1.0} , suppressive{1.0,1.0,1.0,1.0},{1.0,1.0,1.0,1.0},{1.0,2.0,1.0,2.0},{1.0,1.0,1.0,1.0} , epistatic{1.0,1.0,1.0,2.0},{1.0,1.0,1.0,1.0},{1.0,1.0,1.0,1.0},{1.0,1.0,1.0,1.0}
			</motifData>
		</motif>
		<motif index="146">
			<pValParam>0.00001282468407026727</pValParam>
			<zScore>3.8330882329183558</zScore>
			<pValEmpirical>0.0010</pValEmpirical>
			<origCount>28.0</origCount>
			<randAvgCount>10.727</randAvgCount>
			<origConc>3.1367277208312327E-4</origConc>
			<randAvgConc>1.2723034132341616E-4</randAvgConc>
			<image>images/motif-146.jpg</image>
			<motifData>
					suppressive{1.0,2.0,1.0,1.0},{1.0,1.0,1.0,1.0},{1.0,2.0,1.0,1.0},{1.0,1.0,1.0,1.0} , single-nonmonotonic{1.0,1.0,1.0,1.0},{1.0,1.0,1.0,2.0},{1.0,1.0,1.0,1.0},{1.0,1.0,1.0,1.0} , 
			</motifData>
		</motif>
		<motif index="147">
			<pValParam>0.00000312195092999623</pValParam>
			<zScore>4.1441323469003635</zScore>
			<pValEmpirical>0.0010</pValEmpirical>
			<origCount>68.0</origCount>
			<randAvgCount>23.406</randAvgCount>
			<origConc>7.617767322018708E-4</origConc>
			<randAvgConc>2.775556640170583E-4</randAvgConc>
			<image>images/motif-147.jpg</image>
			<motifData>
					noninteractive{1.0,2.0,1.0,2.0},{2.0,1.0,1.0,1.0},{1.0,1.0,1.0,1.0},{2.0,1.0,1.0,1.0} , additive{1.0,1.0,2.0,1.0},{1.0,1.0,2.0,1.0},{2.0,2.0,1.0,2.0},{1.0,1.0,2.0,1.0} , 
			</motifData>
		</motif>
		<motif index="148">
			<pValParam>0.00032491006497448183</pValParam>
			<zScore>3.0925792284972964</zScore>
			<pValEmpirical>0.0010</pValEmpirical>
			<origCount>48.0</origCount>
			<randAvgCount>20.545</randAvgCount>
			<origConc>5.377247521424971E-4</origConc>
			<randAvgConc>2.4356362830085066E-4</randAvgConc>
			<image>images/motif-148.jpg</image>
			<motifData>
					suppressive{1.0,2.0,1.0,1.0},{1.0,1.0,1.0,1.0},{1.0,1.0,1.0,1.0},{1.0,1.0,1.0,1.0} , additive{1.0,1.0,2.0,1.0},{1.0,1.0,1.0,1.0},{2.0,1.0,1.0,1.0},{1.0,1.0,1.0,1.0} , asynthetic{1.0,1.0,1.0,2.0},{1.0,1.0,1.0,1.0},{1.0,1.0,1.0,1.0},{2.0,1.0,1.0,1.0} , 
			</motifData>
		</motif>
		<motif index="149">
			<pValParam>0.00000931540527182584</pValParam>
			<zScore>3.9500093931903346</zScore>
			<pValEmpirical>0.0010</pValEmpirical>
			<origCount>29.0</origCount>
			<randAvgCount>8.601</randAvgCount>
			<origConc>3.24875371086092E-4</origConc>
			<randAvgConc>1.0198515649931926E-4</randAvgConc>
			<image>images/motif-149.jpg</image>
			<motifData>
					suppressive{1.0,2.0,1.0,1.0},{1.0,1.0,1.0,1.0},{2.0,1.0,1.0,1.0},{1.0,1.0,1.0,1.0} , asynthetic{1.0,1.0,1.0,2.0},{1.0,1.0,1.0,1.0},{1.0,1.0,1.0,1.0},{2.0,1.0,1.0,1.0} , 
			</motifData>
		</motif>
		<motif index="150">
			<pValParam>0.00000000006452305357</pValParam>
			<zScore>5.993134853726585</zScore>
			<pValEmpirical>0.0010</pValEmpirical>
			<origCount>28.0</origCount>
			<randAvgCount>5.755</randAvgCount>
			<origConc>3.1367277208312327E-4</origConc>
			<randAvgConc>6.822803947790602E-5</randAvgConc>
			<image>images/motif-150.jpg</image>
			<motifData>
					suppressive{1.0,1.0,2.0,1.0},{2.0,1.0,1.0,1.0},{1.0,1.0,1.0,1.0},{1.0,1.0,1.0,1.0} , epistatic{1.0,1.0,1.0,2.0},{1.0,1.0,1.0,1.0},{1.0,1.0,1.0,1.0},{1.0,1.0,1.0,1.0}
			</motifData>
		</motif>
		<motif index="151">
			<pValParam>0.00001198608952635016</pValParam>
			<zScore>3.8758997294848316</zScore>
			<pValEmpirical>0.0010</pValEmpirical>
			<origCount>45.0</origCount>
			<randAvgCount>15.538</randAvgCount>
			<origConc>5.04116955133591E-4</origConc>
			<randAvgConc>1.842461303929243E-4</randAvgConc>
			<image>images/motif-151.jpg</image>
			<motifData>
					noninteractive{1.0,2.0,1.0,1.0},{2.0,1.0,2.0,2.0},{1.0,2.0,1.0,1.0},{1.0,2.0,1.0,1.0} , additive{1.0,1.0,1.0,1.0},{1.0,1.0,1.0,1.0},{1.0,1.0,1.0,2.0},{1.0,1.0,2.0,1.0} , conditional{1.0,1.0,1.0,1.0},{1.0,1.0,1.0,1.0},{1.0,1.0,1.0,1.0},{2.0,1.0,1.0,1.0} , 
			</motifData>
		</motif>
		<motif index="152">
			<pValParam>0.00005469483011733001</pValParam>
			<zScore>3.560993229548579</zScore>
			<pValEmpirical>0.0010</pValEmpirical>
			<origCount>15.0</origCount>
			<randAvgCount>4.699</randAvgCount>
			<origConc>1.6803898504453034E-4</origConc>
			<randAvgConc>5.5724240220552445E-5</randAvgConc>
			<image>images/motif-152.jpg</image>
			<motifData>
					noninteractive{1.0,2.0,2.0,1.0},{2.0,1.0,1.0,1.0},{2.0,1.0,1.0,1.0},{1.0,1.0,1.0,1.0} , additive{1.0,1.0,1.0,2.0},{1.0,1.0,1.0,1.0},{1.0,1.0,1.0,1.0},{2.0,1.0,1.0,1.0} , conditional{1.0,1.0,1.0,1.0},{1.0,1.0,1.0,1.0},{1.0,1.0,1.0,1.0},{1.0,2.0,2.0,1.0} , 
			</motifData>
		</motif>
		<motif index="153">
			<pValParam>0.00000004060323388622</pValParam>
			<zScore>5.000530424856048</zScore>
			<pValEmpirical>0.0010</pValEmpirical>
			<origCount>18.0</origCount>
			<randAvgCount>3.491</randAvgCount>
			<origConc>2.016467820534364E-4</origConc>
			<randAvgConc>4.140206041007083E-5</randAvgConc>
			<image>images/motif-153.jpg</image>
			<motifData>
					noninteractive{1.0,2.0,2.0,1.0},{2.0,1.0,1.0,1.0},{2.0,1.0,1.0,1.0},{1.0,1.0,1.0,1.0} , conditional{1.0,1.0,1.0,1.0},{1.0,1.0,1.0,1.0},{1.0,1.0,1.0,1.0},{1.0,2.0,1.0,1.0} , single-nonmonotonic{1.0,1.0,1.0,1.0},{1.0,1.0,1.0,1.0},{1.0,1.0,1.0,2.0},{1.0,1.0,1.0,1.0} , epistatic{1.0,1.0,1.0,1.0},{1.0,1.0,2.0,1.0},{1.0,1.0,1.0,1.0},{1.0,1.0,1.0,1.0}
			</motifData>
		</motif>
		<motif index="154">
			<pValParam>0.00043932731220563959</pValParam>
			<zScore>3.037904123953382</zScore>
			<pValEmpirical>0.0010</pValEmpirical>
			<origCount>12.0</origCount>
			<randAvgCount>4.333</randAvgCount>
			<origConc>1.3443118803562428E-4</origConc>
			<randAvgConc>5.139401834593315E-5</randAvgConc>
			<image>images/motif-154.jpg</image>
			<motifData>
					suppressive{1.0,1.0,1.0,1.0},{2.0,1.0,1.0,2.0},{1.0,1.0,1.0,1.0},{1.0,1.0,1.0,1.0} , asynthetic{1.0,1.0,1.0,1.0},{1.0,1.0,1.0,1.0},{1.0,1.0,1.0,2.0},{1.0,1.0,2.0,1.0} , epistatic{1.0,1.0,1.0,1.0},{1.0,1.0,1.0,1.0},{2.0,1.0,1.0,1.0},{1.0,1.0,1.0,1.0}
			</motifData>
		</motif>
		<motif index="155">
			<pValParam>0.00000311922264373266</pValParam>
			<zScore>4.855067498631218</zScore>
			<pValEmpirical>0.0010</pValEmpirical>
			<origCount>6.0</origCount>
			<randAvgCount>0.595</randAvgCount>
			<origConc>6.721559401781214E-5</origConc>
			<randAvgConc>7.058711585584562E-6</randAvgConc>
			<image>images/motif-155.jpg</image>
			<motifData>
					noninteractive{1.0,1.0,2.0,1.0},{1.0,1.0,1.0,1.0},{2.0,1.0,1.0,1.0},{1.0,1.0,1.0,1.0} , additive{1.0,1.0,1.0,1.0},{1.0,1.0,1.0,2.0},{1.0,1.0,1.0,2.0},{1.0,2.0,2.0,1.0} , asynthetic{1.0,1.0,1.0,2.0},{1.0,1.0,1.0,1.0},{1.0,1.0,1.0,1.0},{2.0,1.0,1.0,1.0} , synthetic{1.0,2.0,1.0,1.0},{2.0,1.0,1.0,1.0},{1.0,1.0,1.0,1.0},{1.0,1.0,1.0,1.0} , 
			</motifData>
		</motif>
		<motif index="156">
			<pValParam>0.00000046919007101742</pValParam>
			<zScore>4.508564378644442</zScore>
			<pValEmpirical>0.0010</pValEmpirical>
			<origCount>33.0</origCount>
			<randAvgCount>10.396</randAvgCount>
			<origConc>3.696857670979667E-4</origConc>
			<randAvgConc>1.23306713298668E-4</randAvgConc>
			<image>images/motif-156.jpg</image>
			<motifData>
					synthetic{1.0,2.0,2.0,2.0},{2.0,1.0,1.0,1.0},{2.0,1.0,1.0,1.0},{2.0,1.0,1.0,1.0} , 
			</motifData>
		</motif>
		<motif index="157">
			<pValParam>0.00007602497005709807</pValParam>
			<zScore>3.452311641525349</zScore>
			<pValEmpirical>0.0010</pValEmpirical>
			<origCount>33.0</origCount>
			<randAvgCount>12.745</randAvgCount>
			<origConc>3.696857670979667E-4</origConc>
			<randAvgConc>1.5114364908929765E-4</randAvgConc>
			<image>images/motif-157.jpg</image>
			<motifData>
					noninteractive{1.0,1.0,2.0,1.0},{1.0,1.0,1.0,1.0},{2.0,1.0,1.0,2.0},{1.0,1.0,2.0,1.0} , additive{1.0,2.0,1.0,1.0},{2.0,1.0,2.0,1.0},{1.0,2.0,1.0,1.0},{1.0,1.0,1.0,1.0} , 
			</motifData>
		</motif>
		<motif index="158">
			<pValParam>0.00000035376910023643</pValParam>
			<zScore>5.335355810286107</zScore>
			<pValEmpirical>0.0010</pValEmpirical>
			<origCount>14.0</origCount>
			<randAvgCount>2.848</randAvgCount>
			<origConc>1.5683638604156163E-4</origConc>
			<randAvgConc>3.3780346886313556E-5</randAvgConc>
			<image>images/motif-158.jpg</image>
			<motifData>
					single-nonmonotonic{1.0,2.0,1.0,1.0},{1.0,1.0,1.0,1.0},{1.0,1.0,1.0,1.0},{1.0,2.0,1.0,1.0} , epistatic{1.0,1.0,1.0,1.0},{1.0,1.0,1.0,1.0},{1.0,2.0,1.0,1.0},{1.0,1.0,1.0,1.0}
			</motifData>
		</motif>
		<motif index="159">
			<pValParam>0.00001982487232521368</pValParam>
			<zScore>3.7710110766916634</zScore>
			<pValEmpirical>0.0010</pValEmpirical>
			<origCount>18.0</origCount>
			<randAvgCount>6.026</randAvgCount>
			<origConc>2.016467820534364E-4</origConc>
			<randAvgConc>7.147133477240707E-5</randAvgConc>
			<image>images/motif-159.jpg</image>
			<motifData>
					additive{1.0,1.0,1.0,2.0},{1.0,1.0,1.0,1.0},{1.0,1.0,1.0,1.0},{2.0,1.0,1.0,1.0} , asynthetic{1.0,1.0,1.0,1.0},{1.0,1.0,2.0,1.0},{1.0,2.0,1.0,1.0},{1.0,1.0,1.0,1.0} , single-nonmonotonic{1.0,1.0,1.0,1.0},{2.0,1.0,1.0,1.0},{1.0,1.0,1.0,1.0},{1.0,1.0,1.0,1.0} , epistatic{1.0,1.0,1.0,1.0},{1.0,1.0,1.0,1.0},{1.0,1.0,1.0,1.0},{1.0,1.0,2.0,1.0}
			</motifData>
		</motif>
		<motif index="160">
			<pValParam>0.00037200460514130729</pValParam>
			<zScore>3.528294243416558</zScore>
			<pValEmpirical>0.0010</pValEmpirical>
			<origCount>8.0</origCount>
			<randAvgCount>2.129</randAvgCount>
			<origConc>8.962079202374951E-5</origConc>
			<randAvgConc>2.5252227727832436E-5</randAvgConc>
			<image>images/motif-160.jpg</image>
			<motifData>
					conditional{1.0,1.0,1.0,1.0},{1.0,1.0,1.0,1.0},{1.0,2.0,1.0,1.0},{1.0,1.0,1.0,1.0} , synthetic{1.0,2.0,1.0,1.0},{2.0,1.0,1.0,1.0},{1.0,1.0,1.0,1.0},{1.0,1.0,1.0,1.0} , epistatic{1.0,1.0,1.0,1.0},{1.0,1.0,1.0,1.0},{1.0,1.0,1.0,2.0},{2.0,1.0,1.0,1.0}
			</motifData>
		</motif>
		<motif index="161">
			<pValParam>0.00001267888127798322</pValParam>
			<zScore>3.8852076389625863</zScore>
			<pValEmpirical>0.0010</pValEmpirical>
			<origCount>12.0</origCount>
			<randAvgCount>3.446</randAvgCount>
			<origConc>1.3443118803562428E-4</origConc>
			<randAvgConc>4.087442537806388E-5</randAvgConc>
			<image>images/motif-161.jpg</image>
			<motifData>
					noninteractive{1.0,1.0,1.0,1.0},{1.0,1.0,1.0,1.0},{1.0,1.0,1.0,2.0},{1.0,1.0,2.0,1.0} , suppressive{1.0,1.0,1.0,1.0},{2.0,1.0,2.0,1.0},{1.0,1.0,1.0,1.0},{1.0,1.0,1.0,1.0} , synthetic{1.0,1.0,1.0,2.0},{1.0,1.0,1.0,1.0},{1.0,1.0,1.0,1.0},{2.0,1.0,1.0,1.0} , 
			</motifData>
		</motif>
		<motif index="162">
			<pValParam>0.00000174404590480570</pValParam>
			<zScore>7.237760799974814</zScore>
			<pValEmpirical>0.0010</pValEmpirical>
			<origCount>5.0</origCount>
			<randAvgCount>0.345</randAvgCount>
			<origConc>5.6012995014843446E-5</origConc>
			<randAvgConc>4.090848915973401E-6</randAvgConc>
			<image>images/motif-162.jpg</image>
			<motifData>
					noninteractive{1.0,1.0,1.0,1.0},{1.0,1.0,2.0,1.0},{1.0,2.0,1.0,1.0},{1.0,1.0,1.0,1.0} , suppressive{1.0,1.0,1.0,1.0},{2.0,1.0,1.0,2.0},{1.0,1.0,1.0,1.0},{1.0,1.0,1.0,1.0} , epistatic{1.0,1.0,1.0,1.0},{1.0,1.0,1.0,1.0},{2.0,1.0,1.0,2.0},{1.0,1.0,1.0,1.0}
			</motifData>
		</motif>
		<motif index="163">
			<pValParam>0.00010356719928661384</pValParam>
			<zScore>4.008141184609958</zScore>
			<pValEmpirical>0.0010</pValEmpirical>
			<origCount>10.0</origCount>
			<randAvgCount>2.654</randAvgCount>
			<origConc>1.1202599002968689E-4</origConc>
			<randAvgConc>3.1478997116377665E-5</randAvgConc>
			<image>images/motif-163.jpg</image>
			<motifData>
					noninteractive{1.0,2.0,1.0,1.0},{2.0,1.0,1.0,1.0},{1.0,1.0,1.0,1.0},{1.0,1.0,1.0,1.0} , suppressive{1.0,1.0,1.0,2.0},{1.0,1.0,1.0,1.0},{1.0,1.0,1.0,1.0},{1.0,1.0,1.0,1.0} , conditional{1.0,1.0,1.0,1.0},{1.0,1.0,2.0,1.0},{1.0,1.0,1.0,1.0},{1.0,1.0,1.0,1.0} , synthetic{1.0,1.0,1.0,1.0},{1.0,1.0,1.0,1.0},{1.0,1.0,1.0,2.0},{1.0,1.0,2.0,1.0} , 
			</motifData>
		</motif>
		<motif index="164">
			<pValParam>0.00052251242181411417</pValParam>
			<zScore>3.585273615197861</zScore>
			<pValEmpirical>0.0010</pValEmpirical>
			<origCount>7.0</origCount>
			<randAvgCount>1.78</randAvgCount>
			<origConc>7.841819302078082E-5</origConc>
			<randAvgConc>2.1123279129061432E-5</randAvgConc>
			<image>images/motif-164.jpg</image>
			<motifData>
					additive{1.0,1.0,1.0,1.0},{1.0,1.0,1.0,1.0},{1.0,1.0,1.0,2.0},{1.0,1.0,2.0,1.0} , conditional{1.0,1.0,1.0,1.0},{1.0,1.0,1.0,1.0},{1.0,2.0,1.0,1.0},{1.0,1.0,1.0,1.0} , epistatic{1.0,2.0,1.0,2.0},{1.0,1.0,1.0,1.0},{1.0,1.0,1.0,1.0},{1.0,1.0,1.0,1.0}
			</motifData>
		</motif>
		<motif index="165">
			<pValParam>0.00001141023386530549</pValParam>
			<zScore>5.559762917811921</zScore>
			<pValEmpirical>0.0010</pValEmpirical>
			<origCount>6.0</origCount>
			<randAvgCount>0.728</randAvgCount>
			<origConc>6.721559401781214E-5</origConc>
			<randAvgConc>8.632363554253459E-6</randAvgConc>
			<image>images/motif-165.jpg</image>
			<motifData>
					suppressive{1.0,1.0,1.0,1.0},{2.0,1.0,1.0,1.0},{1.0,1.0,1.0,1.0},{1.0,1.0,1.0,1.0} , asynthetic{1.0,1.0,1.0,1.0},{1.0,1.0,2.0,1.0},{1.0,2.0,1.0,2.0},{1.0,1.0,2.0,1.0} , epistatic{1.0,1.0,1.0,1.0},{1.0,1.0,1.0,1.0},{1.0,1.0,1.0,1.0},{2.0,1.0,1.0,1.0}
			</motifData>
		</motif>
		<motif index="166">
			<pValParam>0.00002255537800810448</pValParam>
			<zScore>4.809691497721253</zScore>
			<pValEmpirical>0.0010</pValEmpirical>
			<origCount>7.0</origCount>
			<randAvgCount>1.118</randAvgCount>
			<origConc>7.841819302078082E-5</origConc>
			<randAvgConc>1.3259023093454301E-5</randAvgConc>
			<image>images/motif-166.jpg</image>
			<motifData>
					noninteractive{1.0,1.0,1.0,1.0},{1.0,1.0,1.0,2.0},{1.0,1.0,1.0,2.0},{1.0,2.0,2.0,1.0} , suppressive{1.0,2.0,1.0,1.0},{1.0,1.0,1.0,1.0},{1.0,1.0,1.0,1.0},{1.0,1.0,1.0,1.0} , epistatic{1.0,1.0,2.0,1.0},{1.0,1.0,1.0,1.0},{1.0,1.0,1.0,1.0},{1.0,1.0,1.0,1.0}
			</motifData>
		</motif>
		<motif index="167">
			<pValParam>0.00000762934143072602</pValParam>
			<zScore>3.9778272652646405</zScore>
			<pValEmpirical>0.0010</pValEmpirical>
			<origCount>30.0</origCount>
			<randAvgCount>9.74</randAvgCount>
			<origConc>3.360779700890607E-4</origConc>
			<randAvgConc>1.1549205185577724E-4</randAvgConc>
			<image>images/motif-167.jpg</image>
			<motifData>
					noninteractive{1.0,2.0,1.0,1.0},{2.0,1.0,2.0,2.0},{1.0,2.0,1.0,1.0},{1.0,2.0,1.0,1.0} , suppressive{1.0,1.0,1.0,1.0},{1.0,1.0,1.0,1.0},{2.0,1.0,1.0,2.0},{1.0,1.0,1.0,1.0} , 
			</motifData>
		</motif>
		<motif index="168">
			<pValParam>0.00000041906904424405</pValParam>
			<zScore>5.5698432734449534</zScore>
			<pValEmpirical>0.0010</pValEmpirical>
			<origCount>8.0</origCount>
			<randAvgCount>0.886</randAvgCount>
			<origConc>8.962079202374951E-5</origConc>
			<randAvgConc>1.0506722303301145E-5</randAvgConc>
			<image>images/motif-168.jpg</image>
			<motifData>
					suppressive{1.0,1.0,1.0,1.0},{1.0,1.0,1.0,1.0},{1.0,1.0,1.0,2.0},{1.0,1.0,1.0,1.0} , additive{1.0,2.0,1.0,1.0},{2.0,1.0,2.0,1.0},{1.0,2.0,1.0,1.0},{1.0,1.0,1.0,1.0} , double-nonmonotonic{1.0,1.0,1.0,1.0},{1.0,1.0,1.0,2.0},{1.0,1.0,1.0,1.0},{1.0,2.0,1.0,1.0} , epistatic{1.0,1.0,1.0,2.0},{1.0,1.0,1.0,1.0},{1.0,1.0,1.0,1.0},{1.0,1.0,1.0,1.0}
			</motifData>
		</motif>
		<motif index="169">
			<pValParam>0.00000581920628373034</pValParam>
			<zScore>4.057244529108382</zScore>
			<pValEmpirical>0.0010</pValEmpirical>
			<origCount>17.0</origCount>
			<randAvgCount>4.513</randAvgCount>
			<origConc>1.904441830504677E-4</origConc>
			<randAvgConc>5.35238017895005E-5</randAvgConc>
			<image>images/motif-169.jpg</image>
			<motifData>
					additive{1.0,1.0,1.0,1.0},{1.0,1.0,2.0,2.0},{1.0,2.0,1.0,1.0},{1.0,2.0,1.0,1.0} , conditional{1.0,1.0,1.0,1.0},{2.0,1.0,1.0,1.0},{1.0,1.0,1.0,1.0},{1.0,1.0,1.0,1.0} , epistatic{1.0,1.0,1.0,2.0},{1.0,1.0,1.0,1.0},{1.0,1.0,1.0,1.0},{1.0,1.0,1.0,1.0}
			</motifData>
		</motif>
		<motif index="170">
			<pValParam>0.00000577468111007118</pValParam>
			<zScore>4.2745624740620345</zScore>
			<pValEmpirical>0.0010</pValEmpirical>
			<origCount>11.0</origCount>
			<randAvgCount>2.309</randAvgCount>
			<origConc>1.2322858903265557E-4</origConc>
			<randAvgConc>2.7391229671595126E-5</randAvgConc>
			<image>images/motif-170.jpg</image>
			<motifData>
					noninteractive{1.0,2.0,1.0,1.0},{2.0,1.0,1.0,1.0},{1.0,1.0,1.0,1.0},{1.0,1.0,1.0,1.0} , suppressive{1.0,1.0,1.0,1.0},{1.0,1.0,2.0,2.0},{1.0,1.0,1.0,2.0},{1.0,1.0,1.0,1.0} , 
			</motifData>
		</motif>
		<motif index="171">
			<pValParam>0.00002377660368579893</pValParam>
			<zScore>3.894008191968664</zScore>
			<pValEmpirical>0.0010</pValEmpirical>
			<origCount>11.0</origCount>
			<randAvgCount>2.67</randAvgCount>
			<origConc>1.2322858903265557E-4</origConc>
			<randAvgConc>3.167272384544204E-5</randAvgConc>
			<image>images/motif-171.jpg</image>
			<motifData>
					noninteractive{1.0,1.0,1.0,2.0},{1.0,1.0,1.0,2.0},{1.0,1.0,1.0,1.0},{2.0,2.0,1.0,1.0} , epistatic{1.0,1.0,1.0,1.0},{2.0,1.0,2.0,1.0},{1.0,1.0,1.0,1.0},{1.0,1.0,1.0,1.0}
			</motifData>
		</motif>
		<motif index="172">
			<pValParam>0.00001759489971386863</pValParam>
			<zScore>4.511708824287658</zScore>
			<pValEmpirical>0.0010</pValEmpirical>
			<origCount>8.0</origCount>
			<randAvgCount>1.414</randAvgCount>
			<origConc>8.962079202374951E-5</origConc>
			<randAvgConc>1.67670826048866E-5</randAvgConc>
			<image>images/motif-172.jpg</image>
			<motifData>
					noninteractive{1.0,2.0,1.0,1.0},{2.0,1.0,2.0,2.0},{1.0,2.0,1.0,1.0},{1.0,2.0,1.0,1.0} , suppressive{1.0,1.0,1.0,1.0},{1.0,1.0,1.0,1.0},{2.0,1.0,1.0,1.0},{1.0,1.0,1.0,1.0} , double-nonmonotonic{1.0,1.0,1.0,2.0},{1.0,1.0,1.0,1.0},{1.0,1.0,1.0,1.0},{2.0,1.0,1.0,1.0} , 
			</motifData>
		</motif>
		<motif index="173">
			<pValParam>0.00002929853621003176</pValParam>
			<zScore>5.178725675933596</zScore>
			<pValEmpirical>0.0010</pValEmpirical>
			<origCount>5.0</origCount>
			<randAvgCount>0.57</randAvgCount>
			<origConc>5.6012995014843446E-5</origConc>
			<randAvgConc>6.759230806708874E-6</randAvgConc>
			<image>images/motif-173.jpg</image>
			<motifData>
					additive{1.0,1.0,1.0,2.0},{1.0,1.0,1.0,1.0},{1.0,1.0,1.0,2.0},{2.0,1.0,2.0,1.0} , asynthetic{1.0,1.0,1.0,1.0},{1.0,1.0,1.0,2.0},{1.0,1.0,1.0,1.0},{1.0,2.0,1.0,1.0} , single-nonmonotonic{1.0,1.0,1.0,1.0},{2.0,1.0,1.0,1.0},{1.0,1.0,1.0,1.0},{1.0,1.0,1.0,1.0} , epistatic{1.0,1.0,1.0,1.0},{1.0,1.0,1.0,1.0},{1.0,2.0,1.0,1.0},{1.0,1.0,1.0,1.0}
			</motifData>
		</motif>
		<motif index="174">
			<pValParam>0.00019247133902378089</pValParam>
			<zScore>3.779531391709926</zScore>
			<pValEmpirical>0.0010</pValEmpirical>
			<origCount>9.0</origCount>
			<randAvgCount>2.386</randAvgCount>
			<origConc>1.008233910267182E-4</origConc>
			<randAvgConc>2.8298422195640257E-5</randAvgConc>
			<image>images/motif-174.jpg</image>
			<motifData>
					suppressive{1.0,1.0,1.0,1.0},{1.0,1.0,1.0,1.0},{2.0,1.0,1.0,1.0},{1.0,1.0,1.0,1.0} , additive{1.0,1.0,1.0,1.0},{1.0,1.0,1.0,2.0},{1.0,1.0,1.0,1.0},{1.0,2.0,1.0,1.0} , double-nonmonotonic{1.0,2.0,1.0,1.0},{2.0,1.0,1.0,1.0},{1.0,1.0,1.0,1.0},{1.0,1.0,1.0,1.0} , 
			</motifData>
		</motif>
		<motif index="175">
			<pValParam>0.00003460281175859947</pValParam>
			<zScore>4.399025271264551</zScore>
			<pValEmpirical>0.0010</pValEmpirical>
			<origCount>8.0</origCount>
			<randAvgCount>1.544</randAvgCount>
			<origConc>8.962079202374951E-5</origConc>
			<randAvgConc>1.8308406956417554E-5</randAvgConc>
			<image>images/motif-175.jpg</image>
			<motifData>
					conditional{1.0,1.0,1.0,1.0},{2.0,1.0,1.0,1.0},{1.0,1.0,1.0,1.0},{2.0,1.0,1.0,1.0} , single-nonmonotonic{1.0,1.0,1.0,1.0},{1.0,1.0,1.0,1.0},{1.0,2.0,1.0,2.0},{1.0,1.0,1.0,1.0} , 
			</motifData>
		</motif>
		<motif index="176">
			<pValParam>0.00000003227402967099</pValParam>
			<zScore>4.578200188822573</zScore>
			<pValEmpirical>0.0010</pValEmpirical>
			<origCount>15.0</origCount>
			<randAvgCount>2.712</randAvgCount>
			<origConc>1.6803898504453034E-4</origConc>
			<randAvgConc>3.21679860533076E-5</randAvgConc>
			<image>images/motif-176.jpg</image>
			<motifData>
					additive{1.0,2.0,1.0,1.0},{2.0,1.0,1.0,2.0},{1.0,1.0,1.0,1.0},{1.0,2.0,1.0,1.0} , double-nonmonotonic{1.0,1.0,1.0,1.0},{1.0,1.0,2.0,1.0},{1.0,2.0,1.0,1.0},{1.0,1.0,1.0,1.0} , epistatic{1.0,1.0,2.0,1.0},{1.0,1.0,1.0,1.0},{1.0,1.0,1.0,1.0},{1.0,1.0,2.0,1.0}
			</motifData>
		</motif>
		<motif index="177">
			<pValParam>0.00000694564200087733</pValParam>
			<zScore>4.967493833155209</zScore>
			<pValEmpirical>0.0010</pValEmpirical>
			<origCount>7.0</origCount>
			<randAvgCount>0.947</randAvgCount>
			<origConc>7.841819302078082E-5</origConc>
			<randAvgConc>1.123346748899694E-5</randAvgConc>
			<image>images/motif-177.jpg</image>
			<motifData>
					additive{1.0,1.0,1.0,2.0},{1.0,1.0,1.0,1.0},{1.0,1.0,1.0,1.0},{2.0,1.0,1.0,1.0} , conditional{1.0,2.0,1.0,1.0},{1.0,1.0,1.0,1.0},{1.0,1.0,1.0,1.0},{1.0,1.0,1.0,1.0} , epistatic{1.0,1.0,2.0,1.0},{1.0,1.0,2.0,1.0},{1.0,1.0,1.0,1.0},{1.0,1.0,1.0,1.0}
			</motifData>
		</motif>
		<motif index="178">
			<pValParam>0.00009355769978114381</pValParam>
			<zScore>4.596754153561383</zScore>
			<pValEmpirical>0.0010</pValEmpirical>
			<origCount>5.0</origCount>
			<randAvgCount>0.705</randAvgCount>
			<origConc>5.6012995014843446E-5</origConc>
			<randAvgConc>8.362294954867287E-6</randAvgConc>
			<image>images/motif-178.jpg</image>
			<motifData>
					asynthetic{1.0,1.0,1.0,2.0},{1.0,1.0,1.0,1.0},{1.0,1.0,1.0,1.0},{2.0,1.0,1.0,1.0} , single-nonmonotonic{1.0,1.0,1.0,1.0},{1.0,1.0,2.0,1.0},{1.0,1.0,1.0,1.0},{1.0,1.0,2.0,1.0} , epistatic{1.0,1.0,1.0,1.0},{2.0,1.0,1.0,1.0},{1.0,1.0,1.0,1.0},{1.0,1.0,1.0,1.0}
			</motifData>
		</motif>
		<motif index="179">
			<pValParam>0.00001478794936438099</pValParam>
			<zScore>4.728223939831281</zScore>
			<pValEmpirical>0.0010</pValEmpirical>
			<origCount>7.0</origCount>
			<randAvgCount>1.053</randAvgCount>
			<origConc>7.841819302078082E-5</origConc>
			<randAvgConc>1.248456161569931E-5</randAvgConc>
			<image>images/motif-179.jpg</image>
			<motifData>
					noninteractive{1.0,2.0,1.0,1.0},{2.0,1.0,2.0,2.0},{1.0,2.0,1.0,1.0},{1.0,2.0,1.0,1.0} , suppressive{1.0,1.0,1.0,1.0},{1.0,1.0,1.0,1.0},{1.0,1.0,1.0,2.0},{1.0,1.0,1.0,1.0} , additive{1.0,1.0,2.0,1.0},{1.0,1.0,1.0,1.0},{2.0,1.0,1.0,1.0},{1.0,1.0,1.0,1.0} , 
			</motifData>
		</motif>
		<motif index="180">
			<pValParam>0.00025110392974780904</pValParam>
			<zScore>3.0458354371032357</zScore>
			<pValEmpirical>0.0020</pValEmpirical>
			<origCount>45.0</origCount>
			<randAvgCount>25.254</randAvgCount>
			<origConc>5.04116955133591E-4</origConc>
			<randAvgConc>2.9951844949579646E-4</randAvgConc>
			<image>images/motif-180.jpg</image>
			<motifData>
					noninteractive{1.0,2.0,1.0,1.0},{2.0,1.0,1.0,1.0},{1.0,1.0,1.0,1.0},{1.0,1.0,1.0,1.0} , conditional{1.0,1.0,1.0,1.0},{1.0,1.0,1.0,1.0},{1.0,2.0,1.0,1.0},{1.0,1.0,1.0,1.0} , epistatic{1.0,1.0,1.0,2.0},{1.0,1.0,1.0,1.0},{1.0,1.0,1.0,1.0},{1.0,1.0,1.0,1.0}
			</motifData>
		</motif>
		<motif index="181">
			<pValParam>0.00026124716007058790</pValParam>
			<zScore>3.014187727422004</zScore>
			<pValEmpirical>0.0020</pValEmpirical>
			<origCount>52.0</origCount>
			<randAvgCount>30.01</randAvgCount>
			<origConc>5.825351481543718E-4</origConc>
			<randAvgConc>3.5595983711460434E-4</randAvgConc>
			<image>images/motif-181.jpg</image>
			<motifData>
					noninteractive{1.0,1.0,1.0,1.0},{1.0,1.0,2.0,1.0},{1.0,2.0,1.0,2.0},{1.0,1.0,2.0,1.0} , suppressive{1.0,2.0,1.0,1.0},{1.0,1.0,1.0,1.0},{1.0,1.0,1.0,1.0},{1.0,1.0,1.0,1.0} , conditional{1.0,1.0,1.0,1.0},{1.0,1.0,1.0,1.0},{1.0,1.0,1.0,1.0},{2.0,1.0,1.0,1.0} , 
			</motifData>
		</motif>
		<motif index="182">
			<pValParam>0.00043144040625420210</pValParam>
			<zScore>3.0121089911263415</zScore>
			<pValEmpirical>0.0020</pValEmpirical>
			<origCount>19.0</origCount>
			<randAvgCount>8.058</randAvgCount>
			<origConc>2.1284938105640508E-4</origConc>
			<randAvgConc>9.557938543613662E-5</randAvgConc>
			<image>images/motif-182.jpg</image>
			<motifData>
					suppressive{1.0,2.0,2.0,1.0},{1.0,1.0,1.0,1.0},{1.0,1.0,1.0,1.0},{1.0,1.0,1.0,1.0} , additive{1.0,1.0,1.0,1.0},{1.0,1.0,1.0,2.0},{1.0,1.0,1.0,1.0},{1.0,2.0,1.0,1.0} , conditional{1.0,1.0,1.0,1.0},{1.0,1.0,1.0,1.0},{1.0,1.0,1.0,1.0},{1.0,1.0,2.0,1.0} , 
			</motifData>
		</motif>
		<motif index="183">
			<pValParam>0.00000400376731313212</pValParam>
			<zScore>4.088102998386852</zScore>
			<pValEmpirical>0.0020</pValEmpirical>
			<origCount>102.0</origCount>
			<randAvgCount>37.922</randAvgCount>
			<origConc>0.0011426650983028062</origConc>
			<randAvgConc>4.495981525593463E-4</randAvgConc>
			<image>images/motif-183.jpg</image>
			<motifData>
					noninteractive{1.0,2.0,1.0,1.0},{2.0,1.0,1.0,1.0},{1.0,1.0,1.0,1.0},{1.0,1.0,1.0,1.0} , suppressive{1.0,1.0,1.0,1.0},{1.0,1.0,2.0,1.0},{1.0,1.0,1.0,1.0},{1.0,1.0,1.0,1.0} , single-nonmonotonic{1.0,1.0,1.0,1.0},{1.0,1.0,1.0,2.0},{1.0,1.0,1.0,1.0},{1.0,1.0,1.0,1.0} , 
			</motifData>
		</motif>
		<motif index="184">
			<pValParam>0.00000769520806198631</pValParam>
			<zScore>4.389084716018054</zScore>
			<pValEmpirical>0.0020</pValEmpirical>
			<origCount>9.0</origCount>
			<randAvgCount>1.614</randAvgCount>
			<origConc>1.008233910267182E-4</origConc>
			<randAvgConc>1.9142288129667244E-5</randAvgConc>
			<image>images/motif-184.jpg</image>
			<motifData>
					suppressive{1.0,1.0,1.0,1.0},{1.0,1.0,1.0,1.0},{1.0,1.0,1.0,1.0},{1.0,1.0,2.0,1.0} , additive{1.0,2.0,1.0,1.0},{2.0,1.0,1.0,1.0},{1.0,1.0,1.0,1.0},{1.0,1.0,1.0,1.0} , conditional{1.0,1.0,1.0,2.0},{1.0,1.0,2.0,2.0},{1.0,1.0,1.0,1.0},{1.0,1.0,1.0,1.0} , 
			</motifData>
		</motif>
		<motif index="185">
			<pValParam>0.00000541370369799843</pValParam>
			<zScore>4.937889422978517</zScore>
			<pValEmpirical>0.0020</pValEmpirical>
			<origCount>6.0</origCount>
			<randAvgCount>0.648</randAvgCount>
			<origConc>6.721559401781214E-5</origConc>
			<randAvgConc>7.687188925204172E-6</randAvgConc>
			<image>images/motif-185.jpg</image>
			<motifData>
					asynthetic{1.0,1.0,1.0,1.0},{1.0,1.0,1.0,1.0},{1.0,1.0,1.0,2.0},{1.0,1.0,2.0,1.0} , single-nonmonotonic{1.0,1.0,1.0,1.0},{1.0,1.0,2.0,2.0},{1.0,1.0,1.0,1.0},{1.0,1.0,1.0,1.0} , epistatic{1.0,2.0,1.0,1.0},{1.0,1.0,1.0,1.0},{1.0,1.0,1.0,1.0},{1.0,1.0,1.0,1.0}
			</motifData>
		</motif>
		<motif index="186">
			<pValParam>0.00005236704687405780</pValParam>
			<zScore>3.530781977064253</zScore>
			<pValEmpirical>0.0020</pValEmpirical>
			<origCount>11.0</origCount>
			<randAvgCount>2.902</randAvgCount>
			<origConc>1.2322858903265557E-4</origConc>
			<randAvgConc>3.441815001517597E-5</randAvgConc>
			<image>images/motif-186.jpg</image>
			<motifData>
					asynthetic{1.0,1.0,1.0,1.0},{1.0,1.0,1.0,2.0},{1.0,1.0,1.0,1.0},{1.0,2.0,1.0,1.0} , epistatic{1.0,1.0,1.0,1.0},{2.0,1.0,1.0,1.0},{2.0,1.0,1.0,1.0},{2.0,1.0,1.0,1.0}
			</motifData>
		</motif>
		<motif index="187">
			<pValParam>0.00007828930754882890</pValParam>
			<zScore>4.193911359296561</zScore>
			<pValEmpirical>0.0020</pValEmpirical>
			<origCount>7.0</origCount>
			<randAvgCount>1.338</randAvgCount>
			<origConc>7.841819302078082E-5</origConc>
			<randAvgConc>1.5865501892835656E-5</randAvgConc>
			<image>images/motif-187.jpg</image>
			<motifData>
					noninteractive{1.0,1.0,1.0,1.0},{1.0,1.0,1.0,1.0},{1.0,1.0,1.0,2.0},{1.0,1.0,2.0,1.0} , suppressive{1.0,2.0,1.0,1.0},{1.0,1.0,1.0,1.0},{1.0,1.0,1.0,1.0},{1.0,1.0,1.0,1.0} , epistatic{1.0,1.0,1.0,1.0},{1.0,1.0,1.0,1.0},{2.0,1.0,1.0,1.0},{1.0,1.0,1.0,1.0}
			</motifData>
		</motif>
		<motif index="188">
			<pValParam>0.00005610183342141806</pValParam>
			<zScore>4.4658850012979325</zScore>
			<pValEmpirical>0.0020</pValEmpirical>
			<origCount>6.0</origCount>
			<randAvgCount>0.938</randAvgCount>
			<origConc>6.721559401781214E-5</origConc>
			<randAvgConc>1.112432668200154E-5</randAvgConc>
			<image>images/motif-188.jpg</image>
			<motifData>
					noninteractive{1.0,2.0,2.0,2.0},{2.0,1.0,1.0,1.0},{2.0,1.0,1.0,1.0},{2.0,1.0,1.0,1.0} , double-nonmonotonic{1.0,1.0,1.0,1.0},{1.0,1.0,1.0,2.0},{1.0,1.0,1.0,1.0},{1.0,2.0,1.0,1.0} , single-nonmonotonic{1.0,1.0,1.0,1.0},{1.0,1.0,1.0,1.0},{1.0,1.0,1.0,1.0},{1.0,1.0,2.0,1.0} , 
			</motifData>
		</motif>
		<motif index="189">
			<pValParam>0.00003667147768537937</pValParam>
			<zScore>4.4615845842806925</zScore>
			<pValEmpirical>0.0020</pValEmpirical>
			<origCount>6.0</origCount>
			<randAvgCount>0.876</randAvgCount>
			<origConc>6.721559401781214E-5</origConc>
			<randAvgConc>1.0394822996355224E-5</randAvgConc>
			<image>images/motif-189.jpg</image>
			<motifData>
					noninteractive{1.0,1.0,1.0,1.0},{1.0,1.0,1.0,1.0},{1.0,1.0,1.0,2.0},{1.0,1.0,2.0,1.0} , suppressive{1.0,1.0,1.0,1.0},{1.0,1.0,1.0,1.0},{2.0,1.0,1.0,1.0},{1.0,1.0,1.0,1.0} , conditional{1.0,1.0,1.0,1.0},{1.0,1.0,2.0,1.0},{1.0,1.0,1.0,1.0},{1.0,1.0,1.0,1.0} , epistatic{1.0,1.0,1.0,2.0},{2.0,1.0,1.0,1.0},{1.0,1.0,1.0,1.0},{1.0,1.0,1.0,1.0}
			</motifData>
		</motif>
		<motif index="190">
			<pValParam>0.00000003682407379024</pValParam>
			<zScore>4.894698670922111</zScore>
			<pValEmpirical>0.0020</pValEmpirical>
			<origCount>13.0</origCount>
			<randAvgCount>2.038</randAvgCount>
			<origConc>1.4563378703859295E-4</origConc>
			<randAvgConc>2.415242102377347E-5</randAvgConc>
			<image>images/motif-190.jpg</image>
			<motifData>
					suppressive{1.0,2.0,2.0,1.0},{1.0,1.0,1.0,1.0},{1.0,1.0,1.0,1.0},{1.0,1.0,1.0,1.0} , single-nonmonotonic{1.0,1.0,1.0,2.0},{1.0,1.0,1.0,1.0},{1.0,1.0,1.0,1.0},{1.0,1.0,1.0,1.0} , 
			</motifData>
		</motif>
		<motif index="191">
			<pValParam>0.00015760985384305481</pValParam>
			<zScore>3.3009371685945017</zScore>
			<pValEmpirical>0.0020</pValEmpirical>
			<origCount>12.0</origCount>
			<randAvgCount>4.066</randAvgCount>
			<origConc>1.3443118803562428E-4</origConc>
			<randAvgConc>4.8228157397491524E-5</randAvgConc>
			<image>images/motif-191.jpg</image>
			<motifData>
					suppressive{1.0,1.0,1.0,1.0},{1.0,1.0,1.0,1.0},{1.0,1.0,1.0,2.0},{1.0,1.0,1.0,1.0} , conditional{1.0,1.0,1.0,1.0},{2.0,1.0,1.0,1.0},{1.0,1.0,1.0,1.0},{1.0,1.0,1.0,1.0} , synthetic{1.0,1.0,2.0,1.0},{1.0,1.0,1.0,1.0},{2.0,1.0,1.0,1.0},{1.0,1.0,1.0,1.0} , epistatic{1.0,1.0,1.0,1.0},{1.0,1.0,1.0,2.0},{1.0,1.0,1.0,1.0},{1.0,1.0,1.0,1.0}
			</motifData>
		</motif>
		<motif index="192">
			<pValParam>0.00005840231102316462</pValParam>
			<zScore>4.042197804863096</zScore>
			<pValEmpirical>0.0020</pValEmpirical>
			<origCount>7.0</origCount>
			<randAvgCount>1.282</randAvgCount>
			<origConc>7.841819302078082E-5</origConc>
			<randAvgConc>1.5207822042458798E-5</randAvgConc>
			<image>images/motif-192.jpg</image>
			<motifData>
					suppressive{1.0,2.0,2.0,1.0},{1.0,1.0,1.0,1.0},{1.0,2.0,1.0,1.0},{1.0,1.0,1.0,1.0} , conditional{1.0,1.0,1.0,1.0},{1.0,1.0,1.0,1.0},{1.0,1.0,1.0,1.0},{2.0,1.0,1.0,1.0} , 
			</motifData>
		</motif>
		<motif index="193">
			<pValParam>0.00005127723584186228</pValParam>
			<zScore>3.5712171733458873</zScore>
			<pValEmpirical>0.0020</pValEmpirical>
			<origCount>14.0</origCount>
			<randAvgCount>4.452</randAvgCount>
			<origConc>1.5683638604156163E-4</origConc>
			<randAvgConc>5.2800954166318117E-5</randAvgConc>
			<image>images/motif-193.jpg</image>
			<motifData>
					suppressive{1.0,1.0,1.0,1.0},{1.0,1.0,2.0,1.0},{1.0,1.0,1.0,1.0},{1.0,1.0,1.0,1.0} , additive{1.0,1.0,1.0,2.0},{1.0,1.0,1.0,1.0},{1.0,1.0,1.0,2.0},{2.0,1.0,2.0,1.0} , asynthetic{1.0,2.0,1.0,1.0},{2.0,1.0,1.0,1.0},{1.0,1.0,1.0,1.0},{1.0,1.0,1.0,1.0} , 
			</motifData>
		</motif>
		<motif index="194">
			<pValParam>0.00015078672755319822</pValParam>
			<zScore>3.4909586693161043</zScore>
			<pValEmpirical>0.0020</pValEmpirical>
			<origCount>10.0</origCount>
			<randAvgCount>2.773</randAvgCount>
			<origConc>1.1202599002968689E-4</origConc>
			<randAvgConc>3.28892112424078E-5</randAvgConc>
			<image>images/motif-194.jpg</image>
			<motifData>
					conditional{1.0,1.0,1.0,1.0},{2.0,1.0,1.0,1.0},{1.0,1.0,1.0,1.0},{1.0,1.0,1.0,1.0} , single-nonmonotonic{1.0,1.0,1.0,1.0},{1.0,1.0,1.0,1.0},{1.0,2.0,1.0,1.0},{1.0,2.0,1.0,1.0} , 
			</motifData>
		</motif>
		<motif index="195">
			<pValParam>0.00000451681011470750</pValParam>
			<zScore>4.646429574673358</zScore>
			<pValEmpirical>0.0020</pValEmpirical>
			<origCount>7.0</origCount>
			<randAvgCount>0.892</randAvgCount>
			<origConc>7.841819302078082E-5</origConc>
			<randAvgConc>1.0576944956716188E-5</randAvgConc>
			<image>images/motif-195.jpg</image>
			<motifData>
					additive{1.0,1.0,1.0,1.0},{1.0,1.0,2.0,1.0},{1.0,2.0,1.0,1.0},{1.0,1.0,1.0,1.0} , double-nonmonotonic{1.0,1.0,1.0,1.0},{1.0,1.0,1.0,2.0},{1.0,1.0,1.0,1.0},{1.0,2.0,1.0,1.0} , conditional{1.0,1.0,1.0,1.0},{2.0,1.0,1.0,1.0},{1.0,1.0,1.0,1.0},{1.0,1.0,1.0,1.0} , epistatic{1.0,1.0,1.0,2.0},{1.0,1.0,1.0,1.0},{1.0,1.0,1.0,1.0},{1.0,1.0,1.0,1.0}
			</motifData>
		</motif>
		<motif index="196">
			<pValParam>0.00002429434222384064</pValParam>
			<zScore>5.1525339764708304</zScore>
			<pValEmpirical>0.0020</pValEmpirical>
			<origCount>5.0</origCount>
			<randAvgCount>0.551</randAvgCount>
			<origConc>5.6012995014843446E-5</origConc>
			<randAvgConc>6.535177210181062E-6</randAvgConc>
			<image>images/motif-196.jpg</image>
			<motifData>
					noninteractive{1.0,2.0,1.0,1.0},{2.0,1.0,2.0,2.0},{1.0,2.0,1.0,1.0},{1.0,2.0,1.0,1.0} , double-nonmonotonic{1.0,1.0,2.0,2.0},{1.0,1.0,1.0,1.0},{2.0,1.0,1.0,1.0},{2.0,1.0,1.0,1.0} , 
			</motifData>
		</motif>
		<motif index="197">
			<pValParam>0.00004744067970074983</pValParam>
			<zScore>3.5507546584150176</zScore>
			<pValEmpirical>0.0030</pValEmpirical>
			<origCount>35.0</origCount>
			<randAvgCount>13.554</randAvgCount>
			<origConc>3.920909651039041E-4</origConc>
			<randAvgConc>1.6077249278658798E-4</randAvgConc>
			<image>images/motif-197.jpg</image>
			<motifData>
					suppressive{1.0,2.0,1.0,1.0},{1.0,1.0,1.0,1.0},{1.0,1.0,1.0,1.0},{1.0,1.0,1.0,1.0} , single-nonmonotonic{1.0,1.0,1.0,1.0},{1.0,1.0,2.0,2.0},{1.0,1.0,1.0,1.0},{1.0,1.0,1.0,1.0} , 
			</motifData>
		</motif>
		<motif index="198">
			<pValParam>0.00007191627738356576</pValParam>
			<zScore>3.2363251431752094</zScore>
			<pValEmpirical>0.0030</pValEmpirical>
			<origCount>394.0</origCount>
			<randAvgCount>252.081</randAvgCount>
			<origConc>0.0044138240071696635</origConc>
			<randAvgConc>0.002989608514941092</randAvgConc>
			<image>images/motif-198.jpg</image>
			<motifData>
					conditional{1.0,1.0,1.0,1.0},{1.0,1.0,1.0,1.0},{1.0,2.0,1.0,1.0},{1.0,2.0,1.0,1.0} , synthetic{1.0,2.0,1.0,1.0},{2.0,1.0,1.0,1.0},{1.0,1.0,1.0,1.0},{1.0,1.0,1.0,1.0} , 
			</motifData>
		</motif>
		<motif index="199">
			<pValParam>0.00000064082442519098</pValParam>
			<zScore>4.422337250146088</zScore>
			<pValEmpirical>0.0030</pValEmpirical>
			<origCount>48.0</origCount>
			<randAvgCount>17.89</randAvgCount>
			<origConc>5.377247521424971E-4</origConc>
			<randAvgConc>2.1216381193989067E-4</randAvgConc>
			<image>images/motif-199.jpg</image>
			<motifData>
					noninteractive{1.0,1.0,2.0,1.0},{1.0,1.0,2.0,1.0},{2.0,2.0,1.0,2.0},{1.0,1.0,2.0,1.0} , suppressive{1.0,2.0,1.0,1.0},{1.0,1.0,1.0,1.0},{1.0,1.0,1.0,1.0},{1.0,1.0,1.0,1.0} , 
			</motifData>
		</motif>
		<motif index="200">
			<pValParam>0.00002246088981994188</pValParam>
			<zScore>3.756235818179306</zScore>
			<pValEmpirical>0.0030</pValEmpirical>
			<origCount>25.0</origCount>
			<randAvgCount>7.969</randAvgCount>
			<origConc>2.8006497507421723E-4</origConc>
			<randAvgConc>9.449552204873471E-5</randAvgConc>
			<image>images/motif-200.jpg</image>
			<motifData>
					noninteractive{1.0,2.0,2.0,1.0},{2.0,1.0,1.0,1.0},{2.0,1.0,1.0,1.0},{1.0,1.0,1.0,1.0} , additive{1.0,1.0,1.0,2.0},{1.0,1.0,1.0,2.0},{1.0,1.0,1.0,1.0},{2.0,2.0,1.0,1.0} , epistatic{1.0,1.0,1.0,1.0},{1.0,1.0,1.0,1.0},{1.0,1.0,1.0,1.0},{1.0,1.0,2.0,1.0}
			</motifData>
		</motif>
		<motif index="201">
			<pValParam>0.00002034605408796075</pValParam>
			<zScore>3.6139814704985884</zScore>
			<pValEmpirical>0.0030</pValEmpirical>
			<origCount>11.0</origCount>
			<randAvgCount>2.627</randAvgCount>
			<origConc>1.2322858903265557E-4</origConc>
			<randAvgConc>3.11583773927095E-5</randAvgConc>
			<image>images/motif-201.jpg</image>
			<motifData>
					additive{1.0,1.0,1.0,1.0},{1.0,1.0,2.0,2.0},{1.0,2.0,1.0,2.0},{1.0,2.0,2.0,1.0} , epistatic{1.0,1.0,1.0,1.0},{2.0,1.0,1.0,1.0},{2.0,1.0,1.0,1.0},{1.0,1.0,1.0,1.0}
			</motifData>
		</motif>
		<motif index="202">
			<pValParam>0.00000129603257603694</pValParam>
			<zScore>4.322205778236215</zScore>
			<pValEmpirical>0.0030</pValEmpirical>
			<origCount>21.0</origCount>
			<randAvgCount>6.809</randAvgCount>
			<origConc>2.3525457906234246E-4</origConc>
			<randAvgConc>8.074713008215805E-5</randAvgConc>
			<image>images/motif-202.jpg</image>
			<motifData>
					conditional{1.0,1.0,1.0,1.0},{2.0,1.0,1.0,1.0},{2.0,1.0,1.0,1.0},{1.0,1.0,1.0,1.0} , single-nonmonotonic{1.0,1.0,1.0,1.0},{1.0,1.0,1.0,1.0},{1.0,1.0,1.0,1.0},{1.0,1.0,2.0,1.0} , epistatic{1.0,1.0,1.0,1.0},{1.0,1.0,1.0,2.0},{1.0,1.0,1.0,1.0},{1.0,1.0,1.0,1.0}
			</motifData>
		</motif>
		<motif index="203">
			<pValParam>0.00008681317801095823</pValParam>
			<zScore>3.375311257065657</zScore>
			<pValEmpirical>0.0030</pValEmpirical>
			<origCount>29.0</origCount>
			<randAvgCount>13.211</randAvgCount>
			<origConc>3.24875371086092E-4</origConc>
			<randAvgConc>1.5669149667674417E-4</randAvgConc>
			<image>images/motif-203.jpg</image>
			<motifData>
					noninteractive{1.0,2.0,1.0,1.0},{2.0,1.0,1.0,1.0},{1.0,1.0,1.0,1.0},{1.0,1.0,1.0,1.0} , epistatic{1.0,1.0,2.0,1.0},{1.0,1.0,1.0,1.0},{1.0,1.0,1.0,1.0},{1.0,1.0,2.0,1.0}
			</motifData>
		</motif>
		<motif index="204">
			<pValParam>0.00025853085267257825</pValParam>
			<zScore>3.1064630044486776</zScore>
			<pValEmpirical>0.0030</pValEmpirical>
			<origCount>48.0</origCount>
			<randAvgCount>22.573</randAvgCount>
			<origConc>5.377247521424971E-4</origConc>
			<randAvgConc>2.6776309856186995E-4</randAvgConc>
			<image>images/motif-204.jpg</image>
			<motifData>
					suppressive{1.0,1.0,1.0,1.0},{1.0,1.0,1.0,1.0},{1.0,1.0,1.0,1.0},{1.0,2.0,1.0,1.0} , double-nonmonotonic{1.0,1.0,1.0,1.0},{1.0,1.0,2.0,1.0},{1.0,2.0,1.0,1.0},{1.0,1.0,1.0,1.0} , single-nonmonotonic{1.0,1.0,1.0,1.0},{2.0,1.0,1.0,1.0},{1.0,1.0,1.0,1.0},{1.0,1.0,1.0,1.0} , 
			</motifData>
		</motif>
		<motif index="205">
			<pValParam>0.00010532772204852048</pValParam>
			<zScore>3.373090031095192</zScore>
			<pValEmpirical>0.0030</pValEmpirical>
			<origCount>78.0</origCount>
			<randAvgCount>31.775</randAvgCount>
			<origConc>8.738027222315577E-4</origConc>
			<randAvgConc>3.7671505460568403E-4</randAvgConc>
			<image>images/motif-205.jpg</image>
			<motifData>
					suppressive{1.0,1.0,1.0,1.0},{2.0,1.0,1.0,1.0},{1.0,1.0,1.0,1.0},{1.0,1.0,1.0,1.0} , epistatic{1.0,1.0,1.0,1.0},{1.0,1.0,1.0,1.0},{1.0,2.0,1.0,1.0},{1.0,2.0,1.0,1.0}
			</motifData>
		</motif>
		<motif index="206">
			<pValParam>0.00001712852937685305</pValParam>
			<zScore>3.8359432571271896</zScore>
			<pValEmpirical>0.0030</pValEmpirical>
			<origCount>23.0</origCount>
			<randAvgCount>6.077</randAvgCount>
			<origConc>2.576597770682798E-4</origConc>
			<randAvgConc>7.205532711915511E-5</randAvgConc>
			<image>images/motif-206.jpg</image>
			<motifData>
					noninteractive{1.0,1.0,1.0,1.0},{1.0,1.0,2.0,1.0},{1.0,2.0,1.0,1.0},{1.0,1.0,1.0,1.0} , additive{1.0,1.0,1.0,2.0},{1.0,1.0,1.0,1.0},{1.0,1.0,1.0,1.0},{2.0,1.0,1.0,1.0} , asynthetic{1.0,2.0,1.0,1.0},{2.0,1.0,1.0,1.0},{1.0,1.0,1.0,1.0},{1.0,1.0,1.0,1.0} , conditional{1.0,1.0,1.0,1.0},{1.0,1.0,1.0,1.0},{1.0,1.0,1.0,1.0},{1.0,1.0,2.0,1.0} , epistatic{1.0,1.0,1.0,1.0},{1.0,1.0,1.0,1.0},{1.0,1.0,1.0,1.0},{1.0,2.0,1.0,1.0}
			</motifData>
		</motif>
		<motif index="207">
			<pValParam>0.00015785688414593491</pValParam>
			<zScore>3.7792208228876145</zScore>
			<pValEmpirical>0.0030</pValEmpirical>
			<origCount>8.0</origCount>
			<randAvgCount>1.891</randAvgCount>
			<origConc>8.962079202374951E-5</origConc>
			<randAvgConc>2.242256732181084E-5</randAvgConc>
			<image>images/motif-207.jpg</image>
			<motifData>
					noninteractive{1.0,1.0,1.0,1.0},{1.0,1.0,2.0,1.0},{1.0,2.0,1.0,2.0},{1.0,1.0,2.0,1.0} , suppressive{1.0,2.0,1.0,1.0},{1.0,1.0,1.0,1.0},{1.0,1.0,1.0,1.0},{1.0,1.0,1.0,1.0} , epistatic{1.0,1.0,1.0,1.0},{1.0,1.0,1.0,1.0},{1.0,1.0,1.0,1.0},{2.0,1.0,1.0,1.0}
			</motifData>
		</motif>
		<motif index="208">
			<pValParam>0.00032269083069658144</pValParam>
			<zScore>3.1090138979757986</zScore>
			<pValEmpirical>0.0030</pValEmpirical>
			<origCount>13.0</origCount>
			<randAvgCount>4.934</randAvgCount>
			<origConc>1.4563378703859295E-4</origConc>
			<randAvgConc>5.851829565079907E-5</randAvgConc>
			<image>images/motif-208.jpg</image>
			<motifData>
					suppressive{1.0,1.0,1.0,1.0},{1.0,1.0,1.0,1.0},{1.0,2.0,1.0,1.0},{1.0,1.0,1.0,1.0} , additive{1.0,2.0,1.0,1.0},{2.0,1.0,1.0,1.0},{1.0,1.0,1.0,2.0},{1.0,1.0,2.0,1.0} , epistatic{1.0,1.0,1.0,2.0},{1.0,1.0,1.0,1.0},{1.0,1.0,1.0,1.0},{1.0,1.0,1.0,1.0}
			</motifData>
		</motif>
		<motif index="209">
			<pValParam>0.00000278876499870684</pValParam>
			<zScore>4.21141243016092</zScore>
			<pValEmpirical>0.0030</pValEmpirical>
			<origCount>21.0</origCount>
			<randAvgCount>5.217</randAvgCount>
			<origConc>2.3525457906234246E-4</origConc>
			<randAvgConc>6.185921975116195E-5</randAvgConc>
			<image>images/motif-209.jpg</image>
			<motifData>
					suppressive{1.0,1.0,1.0,1.0},{1.0,1.0,2.0,1.0},{1.0,1.0,1.0,1.0},{1.0,2.0,1.0,1.0} , single-nonmonotonic{1.0,1.0,1.0,1.0},{2.0,1.0,1.0,1.0},{1.0,1.0,1.0,1.0},{1.0,1.0,1.0,1.0} , 
			</motifData>
		</motif>
		<motif index="210">
			<pValParam>0.00001456658022513935</pValParam>
			<zScore>4.037439309338054</zScore>
			<pValEmpirical>0.0030</pValEmpirical>
			<origCount>8.0</origCount>
			<randAvgCount>1.38</randAvgCount>
			<origConc>8.962079202374951E-5</origConc>
			<randAvgConc>1.6364214754356894E-5</randAvgConc>
			<image>images/motif-210.jpg</image>
			<motifData>
					additive{1.0,2.0,1.0,1.0},{2.0,1.0,1.0,2.0},{1.0,1.0,1.0,1.0},{1.0,2.0,1.0,1.0} , single-nonmonotonic{1.0,1.0,1.0,1.0},{1.0,1.0,1.0,1.0},{2.0,1.0,1.0,2.0},{1.0,1.0,1.0,1.0} , epistatic{1.0,1.0,1.0,1.0},{1.0,1.0,2.0,1.0},{1.0,1.0,1.0,1.0},{1.0,1.0,1.0,1.0}
			</motifData>
		</motif>
		<motif index="211">
			<pValParam>0.00036396176965725058</pValParam>
			<zScore>3.734370509890433</zScore>
			<pValEmpirical>0.0030</pValEmpirical>
			<origCount>5.0</origCount>
			<randAvgCount>0.91</randAvgCount>
			<origConc>5.6012995014843446E-5</origConc>
			<randAvgConc>1.0792518838762819E-5</randAvgConc>
			<image>images/motif-211.jpg</image>
			<motifData>
					additive{1.0,2.0,1.0,1.0},{2.0,1.0,1.0,1.0},{1.0,1.0,1.0,1.0},{1.0,1.0,1.0,1.0} , double-nonmonotonic{1.0,1.0,1.0,2.0},{1.0,1.0,1.0,1.0},{1.0,1.0,1.0,1.0},{2.0,1.0,1.0,1.0} , conditional{1.0,1.0,1.0,1.0},{1.0,1.0,2.0,1.0},{1.0,1.0,1.0,1.0},{1.0,1.0,1.0,1.0} , epistatic{1.0,1.0,1.0,1.0},{1.0,1.0,1.0,2.0},{1.0,1.0,1.0,1.0},{1.0,1.0,1.0,1.0}
			</motifData>
		</motif>
		<motif index="212">
			<pValParam>0.00002229510187456985</pValParam>
			<zScore>4.400360301797992</zScore>
			<pValEmpirical>0.0030</pValEmpirical>
			<origCount>8.0</origCount>
			<randAvgCount>1.458</randAvgCount>
			<origConc>8.962079202374951E-5</origConc>
			<randAvgConc>1.729288244878474E-5</randAvgConc>
			<image>images/motif-212.jpg</image>
			<motifData>
					noninteractive{1.0,1.0,1.0,1.0},{1.0,1.0,1.0,1.0},{1.0,1.0,1.0,2.0},{1.0,1.0,2.0,1.0} , double-nonmonotonic{1.0,1.0,1.0,1.0},{1.0,1.0,2.0,1.0},{1.0,2.0,1.0,1.0},{1.0,1.0,1.0,1.0} , epistatic{1.0,2.0,1.0,1.0},{1.0,1.0,1.0,1.0},{1.0,1.0,1.0,1.0},{1.0,2.0,1.0,1.0}
			</motifData>
		</motif>
		<motif index="213">
			<pValParam>0.00005111016136272184</pValParam>
			<zScore>4.340701702069093</zScore>
			<pValEmpirical>0.0030</pValEmpirical>
			<origCount>6.0</origCount>
			<randAvgCount>0.924</randAvgCount>
			<origConc>6.721559401781214E-5</origConc>
			<randAvgConc>1.0960143606205612E-5</randAvgConc>
			<image>images/motif-213.jpg</image>
			<motifData>
					additive{1.0,1.0,1.0,1.0},{1.0,1.0,1.0,1.0},{1.0,1.0,1.0,2.0},{1.0,1.0,2.0,1.0} , asynthetic{1.0,1.0,1.0,1.0},{1.0,1.0,1.0,2.0},{1.0,1.0,1.0,1.0},{1.0,2.0,1.0,1.0} , conditional{1.0,1.0,1.0,1.0},{1.0,1.0,1.0,1.0},{1.0,1.0,1.0,1.0},{2.0,1.0,1.0,1.0} , epistatic{1.0,2.0,1.0,1.0},{1.0,1.0,1.0,1.0},{1.0,2.0,1.0,1.0},{1.0,1.0,1.0,1.0}
			</motifData>
		</motif>
		<motif index="214">
			<pValParam>0.00026224129245588923</pValParam>
			<zScore>3.183146192914344</zScore>
			<pValEmpirical>0.0030</pValEmpirical>
			<origCount>12.0</origCount>
			<randAvgCount>3.923</randAvgCount>
			<origConc>1.3443118803562428E-4</origConc>
			<randAvgConc>4.6531776035848286E-5</randAvgConc>
			<image>images/motif-214.jpg</image>
			<motifData>
					conditional{1.0,1.0,1.0,1.0},{2.0,1.0,1.0,1.0},{1.0,1.0,1.0,1.0},{1.0,1.0,2.0,1.0} , synthetic{1.0,1.0,2.0,1.0},{1.0,1.0,1.0,1.0},{2.0,1.0,1.0,1.0},{1.0,1.0,1.0,1.0} , 
			</motifData>
		</motif>
		<motif index="215">
			<pValParam>0.00064853022579869357</pValParam>
			<zScore>3.3830138732971764</zScore>
			<pValEmpirical>0.0030</pValEmpirical>
			<origCount>6.0</origCount>
			<randAvgCount>1.41</randAvgCount>
			<origConc>6.721559401781214E-5</origConc>
			<randAvgConc>1.6723052948654913E-5</randAvgConc>
			<image>images/motif-215.jpg</image>
			<motifData>
					double-nonmonotonic{1.0,1.0,1.0,1.0},{1.0,1.0,1.0,1.0},{1.0,1.0,1.0,2.0},{1.0,1.0,2.0,1.0} , conditional{1.0,1.0,1.0,1.0},{2.0,1.0,1.0,1.0},{1.0,1.0,1.0,1.0},{1.0,1.0,1.0,1.0} , synthetic{1.0,1.0,2.0,1.0},{1.0,1.0,1.0,1.0},{2.0,1.0,1.0,1.0},{1.0,1.0,1.0,1.0} , epistatic{1.0,1.0,1.0,1.0},{1.0,1.0,1.0,2.0},{1.0,1.0,1.0,1.0},{1.0,1.0,1.0,1.0}
			</motifData>
		</motif>
		<motif index="216">
			<pValParam>0.00027045497194955193</pValParam>
			<zScore>3.9361742293034547</zScore>
			<pValEmpirical>0.0030</pValEmpirical>
			<origCount>5.0</origCount>
			<randAvgCount>0.86</randAvgCount>
			<origConc>5.6012995014843446E-5</origConc>
			<randAvgConc>1.0202029222910622E-5</randAvgConc>
			<image>images/motif-216.jpg</image>
			<motifData>
					additive{1.0,1.0,2.0,1.0},{1.0,1.0,1.0,1.0},{2.0,1.0,1.0,1.0},{1.0,1.0,1.0,1.0} , double-nonmonotonic{1.0,1.0,1.0,1.0},{1.0,1.0,1.0,1.0},{1.0,1.0,1.0,2.0},{1.0,1.0,2.0,1.0} , single-nonmonotonic{1.0,1.0,1.0,1.0},{2.0,1.0,1.0,1.0},{1.0,1.0,1.0,1.0},{1.0,1.0,1.0,1.0} , 
			</motifData>
		</motif>
		<motif index="217">
			<pValParam>0.00000076858704245453</pValParam>
			<zScore>6.4543750773144355</zScore>
			<pValEmpirical>0.0030</pValEmpirical>
			<origCount>5.0</origCount>
			<randAvgCount>0.299</randAvgCount>
			<origConc>5.6012995014843446E-5</origConc>
			<randAvgConc>3.544682873614477E-6</randAvgConc>
			<image>images/motif-217.jpg</image>
			<motifData>
					noninteractive{1.0,2.0,2.0,1.0},{2.0,1.0,1.0,1.0},{2.0,1.0,1.0,1.0},{1.0,1.0,1.0,1.0} , suppressive{1.0,1.0,1.0,1.0},{1.0,1.0,1.0,1.0},{1.0,1.0,1.0,1.0},{1.0,1.0,2.0,1.0} , additive{1.0,1.0,1.0,2.0},{1.0,1.0,1.0,2.0},{1.0,1.0,1.0,1.0},{2.0,2.0,1.0,1.0} , 
			</motifData>
		</motif>
		<motif index="218">
			<pValParam>0.00003054402111912768</pValParam>
			<zScore>3.5751457804061237</zScore>
			<pValEmpirical>0.0040</pValEmpirical>
			<origCount>8.0</origCount>
			<randAvgCount>1.519</randAvgCount>
			<origConc>8.962079202374951E-5</origConc>
			<randAvgConc>1.8009657892045115E-5</randAvgConc>
			<image>images/motif-218.jpg</image>
			<motifData>
					additive{1.0,2.0,1.0,1.0},{2.0,1.0,2.0,1.0},{1.0,2.0,1.0,1.0},{1.0,1.0,1.0,1.0} , double-nonmonotonic{1.0,1.0,1.0,1.0},{1.0,1.0,1.0,2.0},{1.0,1.0,1.0,1.0},{1.0,2.0,1.0,1.0} , conditional{1.0,1.0,1.0,1.0},{1.0,1.0,1.0,1.0},{1.0,1.0,1.0,1.0},{2.0,1.0,1.0,1.0} , epistatic{1.0,1.0,1.0,1.0},{1.0,1.0,1.0,1.0},{1.0,1.0,1.0,2.0},{1.0,1.0,1.0,1.0}
			</motifData>
		</motif>
		<motif index="219">
			<pValParam>0.00022131199929908973</pValParam>
			<zScore>2.7780272736037386</zScore>
			<pValEmpirical>0.0040</pValEmpirical>
			<origCount>236.0</origCount>
			<randAvgCount>173.581</randAvgCount>
			<origConc>0.0026438133647006105</origConc>
			<randAvgConc>0.0020588553674969223</randAvgConc>
			<image>images/motif-219.jpg</image>
			<motifData>
					suppressive{1.0,2.0,1.0,1.0},{1.0,1.0,1.0,1.0},{1.0,1.0,1.0,1.0},{1.0,1.0,1.0,1.0} , conditional{1.0,1.0,1.0,1.0},{1.0,1.0,1.0,2.0},{1.0,1.0,1.0,1.0},{1.0,1.0,1.0,1.0} , epistatic{1.0,1.0,1.0,1.0},{1.0,1.0,1.0,1.0},{1.0,2.0,1.0,1.0},{1.0,1.0,1.0,1.0}
			</motifData>
		</motif>
		<motif index="220">
			<pValParam>0.00017782066898475168</pValParam>
			<zScore>3.2821505796022628</zScore>
			<pValEmpirical>0.0040</pValEmpirical>
			<origCount>15.0</origCount>
			<randAvgCount>4.863</randAvgCount>
			<origConc>1.6803898504453034E-4</origConc>
			<randAvgConc>5.767000776140777E-5</randAvgConc>
			<image>images/motif-220.jpg</image>
			<motifData>
					noninteractive{1.0,1.0,1.0,2.0},{1.0,1.0,1.0,1.0},{1.0,1.0,1.0,1.0},{2.0,1.0,1.0,1.0} , additive{1.0,1.0,1.0,1.0},{1.0,1.0,2.0,2.0},{1.0,2.0,1.0,1.0},{1.0,2.0,1.0,1.0} , asynthetic{1.0,1.0,1.0,1.0},{1.0,1.0,1.0,1.0},{1.0,1.0,1.0,2.0},{1.0,1.0,2.0,1.0} , conditional{1.0,1.0,1.0,1.0},{2.0,1.0,1.0,1.0},{1.0,1.0,1.0,1.0},{1.0,1.0,1.0,1.0} , 
			</motifData>
		</motif>
		<motif index="221">
			<pValParam>0.00002600619214498945</pValParam>
			<zScore>3.7472326248584364</zScore>
			<pValEmpirical>0.0040</pValEmpirical>
			<origCount>21.0</origCount>
			<randAvgCount>5.556</randAvgCount>
			<origConc>2.3525457906234246E-4</origConc>
			<randAvgConc>6.58805530750975E-5</randAvgConc>
			<image>images/motif-221.jpg</image>
			<motifData>
					additive{1.0,1.0,2.0,1.0},{1.0,1.0,1.0,1.0},{2.0,1.0,1.0,2.0},{1.0,1.0,2.0,1.0} , single-nonmonotonic{1.0,1.0,1.0,1.0},{2.0,1.0,1.0,1.0},{1.0,1.0,1.0,1.0},{1.0,1.0,1.0,1.0} , epistatic{1.0,1.0,1.0,1.0},{1.0,1.0,1.0,1.0},{1.0,2.0,1.0,1.0},{1.0,2.0,1.0,1.0}
			</motifData>
		</motif>
		<motif index="222">
			<pValParam>0.00028839798196567124</pValParam>
			<zScore>3.0862258269418095</zScore>
			<pValEmpirical>0.0040</pValEmpirical>
			<origCount>79.0</origCount>
			<randAvgCount>38.51</randAvgCount>
			<origConc>8.850053212345264E-4</origConc>
			<randAvgConc>4.565731529782074E-4</randAvgConc>
			<image>images/motif-222.jpg</image>
			<motifData>
					noninteractive{1.0,1.0,1.0,2.0},{1.0,1.0,1.0,1.0},{1.0,1.0,1.0,1.0},{2.0,1.0,1.0,1.0} , suppressive{1.0,2.0,1.0,1.0},{1.0,1.0,1.0,1.0},{1.0,1.0,1.0,1.0},{1.0,1.0,1.0,1.0} , additive{1.0,1.0,2.0,1.0},{1.0,1.0,1.0,1.0},{2.0,1.0,1.0,1.0},{1.0,1.0,1.0,1.0} , 
			</motifData>
		</motif>
		<motif index="223">
			<pValParam>0.00002105543893293760</pValParam>
			<zScore>3.652531468887138</zScore>
			<pValEmpirical>0.0040</pValEmpirical>
			<origCount>58.0</origCount>
			<randAvgCount>28.281</randAvgCount>
			<origConc>6.49750742172184E-4</origConc>
			<randAvgConc>3.354531121422958E-4</randAvgConc>
			<image>images/motif-223.jpg</image>
			<motifData>
					single-nonmonotonic{1.0,1.0,1.0,1.0},{1.0,1.0,1.0,1.0},{1.0,2.0,1.0,1.0},{1.0,1.0,1.0,1.0} , epistatic{1.0,2.0,1.0,1.0},{1.0,1.0,1.0,2.0},{1.0,1.0,1.0,1.0},{1.0,1.0,1.0,1.0}
			</motifData>
		</motif>
		<motif index="224">
			<pValParam>0.00015495458418179897</pValParam>
			<zScore>3.1658956335026187</zScore>
			<pValEmpirical>0.0040</pValEmpirical>
			<origCount>52.0</origCount>
			<randAvgCount>28.559</randAvgCount>
			<origConc>5.825351481543718E-4</origConc>
			<randAvgConc>3.387350799099012E-4</randAvgConc>
			<image>images/motif-224.jpg</image>
			<motifData>
					noninteractive{1.0,1.0,1.0,1.0},{1.0,1.0,1.0,1.0},{1.0,1.0,1.0,2.0},{1.0,1.0,2.0,1.0} , additive{1.0,2.0,1.0,1.0},{2.0,1.0,2.0,1.0},{1.0,2.0,1.0,1.0},{1.0,1.0,1.0,1.0} , synthetic{1.0,1.0,1.0,2.0},{1.0,1.0,1.0,1.0},{1.0,1.0,1.0,1.0},{2.0,1.0,1.0,1.0} , 
			</motifData>
		</motif>
		<motif index="225">
			<pValParam>0.00081814661873913508</pValParam>
			<zScore>2.7206333091092287</zScore>
			<pValEmpirical>0.0040</pValEmpirical>
			<origCount>47.0</origCount>
			<randAvgCount>27.957</randAvgCount>
			<origConc>5.265221531395284E-4</origConc>
			<randAvgConc>3.315985632699793E-4</randAvgConc>
			<image>images/motif-225.jpg</image>
			<motifData>
					additive{1.0,1.0,2.0,1.0},{1.0,1.0,1.0,1.0},{2.0,1.0,1.0,2.0},{1.0,1.0,2.0,1.0} , asynthetic{1.0,2.0,1.0,1.0},{2.0,1.0,1.0,1.0},{1.0,1.0,1.0,1.0},{1.0,1.0,1.0,1.0} , single-nonmonotonic{1.0,1.0,1.0,1.0},{1.0,1.0,1.0,2.0},{1.0,1.0,1.0,1.0},{1.0,1.0,1.0,1.0} , 
			</motifData>
		</motif>
		<motif index="226">
			<pValParam>0.00009521821783053941</pValParam>
			<zScore>3.8989579149975437</zScore>
			<pValEmpirical>0.0040</pValEmpirical>
			<origCount>7.0</origCount>
			<randAvgCount>1.377</randAvgCount>
			<origConc>7.841819302078082E-5</origConc>
			<randAvgConc>1.6330684674369054E-5</randAvgConc>
			<image>images/motif-226.jpg</image>
			<motifData>
					noninteractive{1.0,2.0,1.0,1.0},{2.0,1.0,2.0,1.0},{1.0,2.0,1.0,1.0},{1.0,1.0,1.0,1.0} , double-nonmonotonic{1.0,1.0,2.0,1.0},{1.0,1.0,1.0,1.0},{2.0,1.0,1.0,1.0},{1.0,1.0,1.0,1.0} , conditional{1.0,1.0,1.0,1.0},{1.0,1.0,1.0,1.0},{1.0,1.0,1.0,1.0},{1.0,2.0,1.0,1.0} , epistatic{1.0,1.0,1.0,1.0},{1.0,1.0,1.0,1.0},{1.0,1.0,1.0,1.0},{2.0,1.0,1.0,1.0}
			</motifData>
		</motif>
		<motif index="227">
			<pValParam>0.00000032804074245885</pValParam>
			<zScore>4.834827968780304</zScore>
			<pValEmpirical>0.0040</pValEmpirical>
			<origCount>7.0</origCount>
			<randAvgCount>0.624</randAvgCount>
			<origConc>7.841819302078082E-5</origConc>
			<randAvgConc>7.4064138985767E-6</randAvgConc>
			<image>images/motif-227.jpg</image>
			<motifData>
					noninteractive{1.0,2.0,1.0,2.0},{2.0,1.0,1.0,1.0},{1.0,1.0,1.0,1.0},{2.0,1.0,1.0,1.0} , double-nonmonotonic{1.0,1.0,2.0,1.0},{1.0,1.0,1.0,1.0},{2.0,1.0,1.0,1.0},{1.0,1.0,1.0,1.0} , single-nonmonotonic{1.0,1.0,1.0,1.0},{1.0,1.0,1.0,1.0},{1.0,1.0,1.0,2.0},{1.0,1.0,1.0,1.0} , epistatic{1.0,1.0,1.0,1.0},{1.0,1.0,2.0,1.0},{1.0,1.0,1.0,1.0},{1.0,1.0,1.0,1.0}
			</motifData>
		</motif>
		<motif index="228">
			<pValParam>0.00003234705820431838</pValParam>
			<zScore>3.387225566203896</zScore>
			<pValEmpirical>0.0040</pValEmpirical>
			<origCount>10.0</origCount>
			<randAvgCount>2.324</randAvgCount>
			<origConc>1.1202599002968689E-4</origConc>
			<randAvgConc>2.756306296219991E-5</randAvgConc>
			<image>images/motif-228.jpg</image>
			<motifData>
					suppressive{1.0,2.0,1.0,1.0},{1.0,1.0,1.0,1.0},{1.0,2.0,1.0,1.0},{1.0,1.0,1.0,1.0} , conditional{1.0,1.0,1.0,1.0},{1.0,1.0,1.0,1.0},{2.0,1.0,1.0,1.0},{2.0,1.0,2.0,1.0} , 
			</motifData>
		</motif>
		<motif index="229">
			<pValParam>0.00011542167284306348</pValParam>
			<zScore>3.9664701384688286</zScore>
			<pValEmpirical>0.0040</pValEmpirical>
			<origCount>5.0</origCount>
			<randAvgCount>0.733</randAvgCount>
			<origConc>5.6012995014843446E-5</origConc>
			<randAvgConc>8.69377807190947E-6</randAvgConc>
			<image>images/motif-229.jpg</image>
			<motifData>
					suppressive{1.0,2.0,1.0,2.0},{1.0,1.0,1.0,1.0},{1.0,1.0,1.0,1.0},{1.0,2.0,1.0,1.0} , additive{1.0,1.0,1.0,1.0},{1.0,1.0,2.0,1.0},{1.0,2.0,1.0,1.0},{1.0,1.0,1.0,1.0} , conditional{1.0,1.0,1.0,1.0},{1.0,1.0,1.0,1.0},{2.0,1.0,1.0,1.0},{1.0,1.0,1.0,1.0} , 
			</motifData>
		</motif>
		<motif index="230">
			<pValParam>0.00002021117807526895</pValParam>
			<zScore>4.961228216800781</zScore>
			<pValEmpirical>0.0040</pValEmpirical>
			<origCount>5.0</origCount>
			<randAvgCount>0.533</randAvgCount>
			<origConc>5.6012995014843446E-5</origConc>
			<randAvgConc>6.32085757547437E-6</randAvgConc>
			<image>images/motif-230.jpg</image>
			<motifData>
					double-nonmonotonic{1.0,1.0,1.0,1.0},{1.0,1.0,2.0,1.0},{1.0,2.0,1.0,1.0},{1.0,1.0,1.0,1.0} , epistatic{1.0,2.0,2.0,1.0},{1.0,1.0,1.0,1.0},{1.0,1.0,1.0,1.0},{1.0,1.0,2.0,1.0}
			</motifData>
		</motif>
		<motif index="231">
			<pValParam>0.00023883834756655009</pValParam>
			<zScore>4.002744247292591</zScore>
			<pValEmpirical>0.0040</pValEmpirical>
			<origCount>5.0</origCount>
			<randAvgCount>0.84</randAvgCount>
			<origConc>5.6012995014843446E-5</origConc>
			<randAvgConc>9.963327922486458E-6</randAvgConc>
			<image>images/motif-231.jpg</image>
			<motifData>
					noninteractive{1.0,1.0,1.0,2.0},{1.0,1.0,1.0,1.0},{1.0,1.0,1.0,1.0},{2.0,1.0,1.0,1.0} , asynthetic{1.0,1.0,2.0,1.0},{1.0,1.0,1.0,1.0},{2.0,1.0,1.0,2.0},{1.0,1.0,2.0,1.0} , single-nonmonotonic{1.0,1.0,1.0,1.0},{1.0,1.0,1.0,1.0},{1.0,1.0,1.0,1.0},{1.0,2.0,1.0,1.0} , epistatic{1.0,1.0,1.0,1.0},{2.0,1.0,1.0,1.0},{1.0,1.0,1.0,1.0},{1.0,1.0,1.0,1.0}
			</motifData>
		</motif>
		<motif index="232">
			<pValParam>0.00000043436486141246</pValParam>
			<zScore>5.009091024225945</zScore>
			<pValEmpirical>0.0040</pValEmpirical>
			<origCount>7.0</origCount>
			<randAvgCount>0.648</randAvgCount>
			<origConc>7.841819302078082E-5</origConc>
			<randAvgConc>7.685645580189625E-6</randAvgConc>
			<image>images/motif-232.jpg</image>
			<motifData>
					noninteractive{1.0,2.0,2.0,1.0},{2.0,1.0,1.0,1.0},{2.0,1.0,1.0,1.0},{1.0,1.0,1.0,1.0} , asynthetic{1.0,1.0,1.0,1.0},{1.0,1.0,1.0,2.0},{1.0,1.0,1.0,2.0},{1.0,2.0,2.0,1.0} , double-nonmonotonic{1.0,1.0,1.0,2.0},{1.0,1.0,1.0,1.0},{1.0,1.0,1.0,1.0},{2.0,1.0,1.0,1.0} , 
			</motifData>
		</motif>
		<motif index="233">
			<pValParam>0.00016664916043362954</pValParam>
			<zScore>3.945489543480015</zScore>
			<pValEmpirical>0.0040</pValEmpirical>
			<origCount>5.0</origCount>
			<randAvgCount>0.785</randAvgCount>
			<origConc>5.6012995014843446E-5</origConc>
			<randAvgConc>9.30919005874648E-6</randAvgConc>
			<image>images/motif-233.jpg</image>
			<motifData>
					noninteractive{1.0,1.0,1.0,1.0},{1.0,1.0,1.0,1.0},{1.0,1.0,1.0,2.0},{1.0,1.0,2.0,1.0} , single-nonmonotonic{1.0,1.0,1.0,1.0},{2.0,1.0,1.0,1.0},{1.0,1.0,1.0,1.0},{1.0,1.0,1.0,1.0} , epistatic{1.0,1.0,1.0,1.0},{1.0,1.0,1.0,1.0},{1.0,2.0,1.0,1.0},{1.0,2.0,1.0,1.0}
			</motifData>
		</motif>
		<motif index="234">
			<pValParam>0.00000686507410463388</pValParam>
			<zScore>3.904472918091385</zScore>
			<pValEmpirical>0.0040</pValEmpirical>
			<origCount>10.0</origCount>
			<randAvgCount>1.959</randAvgCount>
			<origConc>1.1202599002968689E-4</origConc>
			<randAvgConc>2.32366490091971E-5</randAvgConc>
			<image>images/motif-234.jpg</image>
			<motifData>
					additive{1.0,2.0,1.0,1.0},{2.0,1.0,1.0,1.0},{1.0,1.0,1.0,1.0},{1.0,1.0,1.0,1.0} , double-nonmonotonic{1.0,1.0,1.0,1.0},{1.0,1.0,1.0,2.0},{1.0,1.0,1.0,1.0},{1.0,2.0,1.0,1.0} , conditional{1.0,1.0,1.0,1.0},{1.0,1.0,2.0,1.0},{1.0,1.0,1.0,1.0},{1.0,1.0,2.0,1.0} , epistatic{1.0,1.0,1.0,2.0},{1.0,1.0,1.0,1.0},{1.0,1.0,1.0,1.0},{1.0,1.0,1.0,1.0}
			</motifData>
		</motif>
		<motif index="235">
			<pValParam>0.00007152299136348184</pValParam>
			<zScore>3.6435765535506017</zScore>
			<pValEmpirical>0.0040</pValEmpirical>
			<origCount>10.0</origCount>
			<randAvgCount>2.543</randAvgCount>
			<origConc>1.1202599002968689E-4</origConc>
			<randAvgConc>3.0163608044707994E-5</randAvgConc>
			<image>images/motif-235.jpg</image>
			<motifData>
					noninteractive{1.0,1.0,1.0,1.0},{1.0,1.0,2.0,1.0},{1.0,2.0,1.0,1.0},{1.0,1.0,1.0,1.0} , conditional{1.0,1.0,1.0,1.0},{1.0,1.0,1.0,1.0},{1.0,1.0,1.0,1.0},{1.0,1.0,2.0,1.0} , epistatic{1.0,2.0,1.0,1.0},{1.0,1.0,1.0,1.0},{1.0,1.0,1.0,1.0},{1.0,2.0,1.0,1.0}
			</motifData>
		</motif>
		<motif index="236">
			<pValParam>0.00015962544669501089</pValParam>
			<zScore>3.3167769371617233</zScore>
			<pValEmpirical>0.0040</pValEmpirical>
			<origCount>10.0</origCount>
			<randAvgCount>3.013</randAvgCount>
			<origConc>1.1202599002968689E-4</origConc>
			<randAvgConc>3.57301563378007E-5</randAvgConc>
			<image>images/motif-236.jpg</image>
			<motifData>
					noninteractive{1.0,1.0,1.0,2.0},{1.0,1.0,1.0,2.0},{1.0,1.0,1.0,1.0},{2.0,2.0,1.0,1.0} , conditional{1.0,1.0,1.0,1.0},{2.0,1.0,1.0,1.0},{1.0,1.0,1.0,1.0},{1.0,1.0,1.0,1.0} , epistatic{1.0,1.0,1.0,1.0},{1.0,1.0,1.0,1.0},{1.0,2.0,1.0,1.0},{1.0,1.0,1.0,1.0}
			</motifData>
		</motif>
		<motif index="237">
			<pValParam>0.00021570144871796426</pValParam>
			<zScore>3.9354052240399247</zScore>
			<pValEmpirical>0.0040</pValEmpirical>
			<origCount>5.0</origCount>
			<randAvgCount>0.824</randAvgCount>
			<origConc>5.6012995014843446E-5</origConc>
			<randAvgConc>9.773689421038266E-6</randAvgConc>
			<image>images/motif-237.jpg</image>
			<motifData>
					noninteractive{1.0,1.0,2.0,1.0},{1.0,1.0,1.0,1.0},{2.0,1.0,1.0,1.0},{1.0,1.0,1.0,1.0} , asynthetic{1.0,2.0,1.0,1.0},{2.0,1.0,2.0,1.0},{1.0,2.0,1.0,1.0},{1.0,1.0,1.0,1.0} , epistatic{1.0,1.0,1.0,1.0},{1.0,1.0,1.0,1.0},{1.0,1.0,1.0,1.0},{2.0,1.0,2.0,1.0}
			</motifData>
		</motif>
		<motif index="238">
			<pValParam>0.00007333206180704099</pValParam>
			<zScore>4.328371133107819</zScore>
			<pValEmpirical>0.0040</pValEmpirical>
			<origCount>5.0</origCount>
			<randAvgCount>0.674</randAvgCount>
			<origConc>5.6012995014843446E-5</origConc>
			<randAvgConc>7.992528738169945E-6</randAvgConc>
			<image>images/motif-238.jpg</image>
			<motifData>
					additive{1.0,1.0,1.0,2.0},{1.0,1.0,1.0,1.0},{1.0,1.0,1.0,2.0},{2.0,1.0,2.0,1.0} , conditional{1.0,1.0,1.0,1.0},{2.0,1.0,1.0,1.0},{1.0,1.0,1.0,1.0},{1.0,2.0,1.0,1.0} , epistatic{1.0,1.0,1.0,1.0},{1.0,1.0,2.0,1.0},{1.0,1.0,1.0,1.0},{1.0,1.0,1.0,1.0}
			</motifData>
		</motif>
		<motif index="239">
			<pValParam>0.00000766036869914721</pValParam>
			<zScore>4.933939937987492</zScore>
			<pValEmpirical>0.0040</pValEmpirical>
			<origCount>5.0</origCount>
			<randAvgCount>0.448</randAvgCount>
			<origConc>5.6012995014843446E-5</origConc>
			<randAvgConc>5.312957183324249E-6</randAvgConc>
			<image>images/motif-239.jpg</image>
			<motifData>
					noninteractive{1.0,2.0,2.0,1.0},{2.0,1.0,1.0,1.0},{2.0,1.0,1.0,1.0},{1.0,1.0,1.0,1.0} , asynthetic{1.0,1.0,1.0,1.0},{1.0,1.0,1.0,2.0},{1.0,1.0,1.0,1.0},{1.0,2.0,1.0,1.0} , double-nonmonotonic{1.0,1.0,1.0,2.0},{1.0,1.0,1.0,1.0},{1.0,1.0,1.0,2.0},{2.0,1.0,2.0,1.0} , 
			</motifData>
		</motif>
		<motif index="240">
			<pValParam>0.00005266556198157968</pValParam>
			<zScore>2.870955052663867</zScore>
			<pValEmpirical>0.0050</pValEmpirical>
			<origCount>1878.0</origCount>
			<randAvgCount>1476.185</randAvgCount>
			<origConc>0.0210384809275752</origConc>
			<randAvgConc>0.017509252293011507</randAvgConc>
			<image>images/motif-240.jpg</image>
			<motifData>
					noninteractive{1.0,2.0,1.0,1.0},{2.0,1.0,2.0,1.0},{1.0,2.0,1.0,1.0},{1.0,1.0,1.0,1.0} , synthetic{1.0,1.0,1.0,1.0},{1.0,1.0,1.0,2.0},{1.0,1.0,1.0,1.0},{1.0,2.0,1.0,1.0} , 
			</motifData>
		</motif>
		<motif index="241">
			<pValParam>0.00021327018472216963</pValParam>
			<zScore>2.8744623978292645</zScore>
			<pValEmpirical>0.0050</pValEmpirical>
			<origCount>139.0</origCount>
			<randAvgCount>97.606</randAvgCount>
			<origConc>0.0015571612614126477</origConc>
			<randAvgConc>0.001157676897961643</randAvgConc>
			<image>images/motif-241.jpg</image>
			<motifData>
					suppressive{1.0,1.0,1.0,1.0},{2.0,1.0,1.0,1.0},{1.0,1.0,1.0,1.0},{1.0,1.0,1.0,1.0} , additive{1.0,1.0,1.0,2.0},{1.0,1.0,1.0,1.0},{1.0,1.0,1.0,2.0},{2.0,1.0,2.0,1.0} , conditional{1.0,1.0,1.0,1.0},{1.0,1.0,1.0,1.0},{1.0,2.0,1.0,1.0},{1.0,1.0,1.0,1.0} , 
			</motifData>
		</motif>
		<motif index="242">
			<pValParam>0.00123926788799189060</pValParam>
			<zScore>2.7436774477437567</zScore>
			<pValEmpirical>0.0050</pValEmpirical>
			<origCount>47.0</origCount>
			<randAvgCount>19.612</randAvgCount>
			<origConc>5.265221531395284E-4</origConc>
			<randAvgConc>2.3255335192933174E-4</randAvgConc>
			<image>images/motif-242.jpg</image>
			<motifData>
					noninteractive{1.0,2.0,2.0,2.0},{2.0,1.0,1.0,1.0},{2.0,1.0,1.0,1.0},{2.0,1.0,1.0,1.0} , additive{1.0,1.0,1.0,1.0},{1.0,1.0,2.0,1.0},{1.0,2.0,1.0,2.0},{1.0,1.0,2.0,1.0} , 
			</motifData>
		</motif>
		<motif index="243">
			<pValParam>0.00028362833667838760</pValParam>
			<zScore>3.02730301477907</zScore>
			<pValEmpirical>0.0050</pValEmpirical>
			<origCount>95.0</origCount>
			<randAvgCount>51.715</randAvgCount>
			<origConc>0.0010642469052820254</origConc>
			<randAvgConc>6.134122691781087E-4</randAvgConc>
			<image>images/motif-243.jpg</image>
			<motifData>
					noninteractive{1.0,1.0,1.0,2.0},{1.0,1.0,1.0,1.0},{1.0,1.0,1.0,1.0},{2.0,1.0,1.0,1.0} , suppressive{1.0,1.0,1.0,1.0},{1.0,1.0,1.0,1.0},{2.0,1.0,1.0,1.0},{1.0,1.0,1.0,1.0} , double-nonmonotonic{1.0,2.0,1.0,1.0},{2.0,1.0,1.0,1.0},{1.0,1.0,1.0,1.0},{1.0,1.0,1.0,1.0} , 
			</motifData>
		</motif>
		<motif index="244">
			<pValParam>0.00036310997572308601</pValParam>
			<zScore>3.298217927245077</zScore>
			<pValEmpirical>0.0050</pValEmpirical>
			<origCount>7.0</origCount>
			<randAvgCount>1.683</randAvgCount>
			<origConc>7.841819302078082E-5</origConc>
			<randAvgConc>1.9957863561922836E-5</randAvgConc>
			<image>images/motif-244.jpg</image>
			<motifData>
					noninteractive{1.0,2.0,2.0,1.0},{2.0,1.0,1.0,1.0},{2.0,1.0,1.0,1.0},{1.0,1.0,1.0,1.0} , asynthetic{1.0,1.0,1.0,1.0},{1.0,1.0,2.0,1.0},{1.0,2.0,1.0,1.0},{1.0,1.0,1.0,1.0} , conditional{1.0,1.0,1.0,1.0},{1.0,1.0,1.0,1.0},{1.0,1.0,1.0,1.0},{2.0,1.0,1.0,1.0} , epistatic{1.0,1.0,1.0,1.0},{1.0,1.0,1.0,1.0},{1.0,1.0,1.0,2.0},{1.0,1.0,1.0,1.0}
			</motifData>
		</motif>
		<motif index="245">
			<pValParam>0.00000154243617689342</pValParam>
			<zScore>4.85852754618343</zScore>
			<pValEmpirical>0.0050</pValEmpirical>
			<origCount>6.0</origCount>
			<randAvgCount>0.534</randAvgCount>
			<origConc>6.721559401781214E-5</origConc>
			<randAvgConc>6.332918501875555E-6</randAvgConc>
			<image>images/motif-245.jpg</image>
			<motifData>
					noninteractive{1.0,2.0,1.0,2.0},{2.0,1.0,1.0,1.0},{1.0,1.0,1.0,1.0},{2.0,1.0,1.0,1.0} , asynthetic{1.0,1.0,1.0,1.0},{1.0,1.0,2.0,1.0},{1.0,2.0,1.0,1.0},{1.0,1.0,1.0,1.0} , double-nonmonotonic{1.0,1.0,2.0,1.0},{1.0,1.0,1.0,1.0},{2.0,1.0,1.0,1.0},{1.0,1.0,1.0,1.0} , epistatic{1.0,1.0,1.0,1.0},{1.0,1.0,1.0,1.0},{1.0,1.0,1.0,2.0},{1.0,1.0,1.0,1.0}
			</motifData>
		</motif>
		<motif index="246">
			<pValParam>0.00043349457338448527</pValParam>
			<zScore>3.152801918276532</zScore>
			<pValEmpirical>0.0050</pValEmpirical>
			<origCount>9.0</origCount>
			<randAvgCount>2.649</randAvgCount>
			<origConc>1.008233910267182E-4</origConc>
			<randAvgConc>3.141692145659926E-5</randAvgConc>
			<image>images/motif-246.jpg</image>
			<motifData>
					asynthetic{1.0,1.0,1.0,1.0},{1.0,1.0,1.0,1.0},{1.0,1.0,1.0,2.0},{1.0,1.0,2.0,1.0} , epistatic{1.0,2.0,1.0,1.0},{1.0,1.0,1.0,1.0},{1.0,2.0,1.0,1.0},{1.0,1.0,1.0,1.0}
			</motifData>
		</motif>
		<motif index="247">
			<pValParam>0.00047650122438636089</pValParam>
			<zScore>2.8905596600775394</zScore>
			<pValEmpirical>0.0050</pValEmpirical>
			<origCount>38.0</origCount>
			<randAvgCount>21.18</randAvgCount>
			<origConc>4.2569876211281016E-4</origConc>
			<randAvgConc>2.512201747995571E-4</randAvgConc>
			<image>images/motif-247.jpg</image>
			<motifData>
					noninteractive{1.0,2.0,1.0,2.0},{2.0,1.0,1.0,1.0},{1.0,1.0,1.0,1.0},{2.0,1.0,1.0,1.0} , epistatic{1.0,1.0,1.0,1.0},{1.0,1.0,1.0,1.0},{1.0,2.0,1.0,2.0},{1.0,1.0,1.0,1.0}
			</motifData>
		</motif>
		<motif index="248">
			<pValParam>0.00044589525251714779</pValParam>
			<zScore>3.1432145553692177</zScore>
			<pValEmpirical>0.0050</pValEmpirical>
			<origCount>8.0</origCount>
			<randAvgCount>2.184</randAvgCount>
			<origConc>8.962079202374951E-5</origConc>
			<randAvgConc>2.5897147686455885E-5</randAvgConc>
			<image>images/motif-248.jpg</image>
			<motifData>
					suppressive{1.0,1.0,1.0,1.0},{2.0,1.0,1.0,1.0},{1.0,1.0,1.0,1.0},{1.0,1.0,1.0,1.0} , additive{1.0,1.0,1.0,2.0},{1.0,1.0,1.0,1.0},{1.0,1.0,1.0,2.0},{2.0,1.0,2.0,1.0} , single-nonmonotonic{1.0,1.0,1.0,1.0},{1.0,1.0,2.0,1.0},{1.0,1.0,1.0,1.0},{1.0,1.0,1.0,1.0} , 
			</motifData>
		</motif>
		<motif index="249">
			<pValParam>0.00020078229932263270</pValParam>
			<zScore>3.8576427617761784</zScore>
			<pValEmpirical>0.0050</pValEmpirical>
			<origCount>6.0</origCount>
			<randAvgCount>1.156</randAvgCount>
			<origConc>6.721559401781214E-5</origConc>
			<randAvgConc>1.3708376055371364E-5</randAvgConc>
			<image>images/motif-249.jpg</image>
			<motifData>
					noninteractive{1.0,1.0,1.0,1.0},{1.0,1.0,2.0,1.0},{1.0,2.0,1.0,1.0},{1.0,1.0,1.0,1.0} , suppressive{1.0,1.0,1.0,1.0},{2.0,1.0,1.0,1.0},{1.0,1.0,1.0,1.0},{2.0,1.0,1.0,1.0} , additive{1.0,1.0,1.0,1.0},{1.0,1.0,1.0,1.0},{1.0,1.0,1.0,2.0},{1.0,1.0,2.0,1.0} , 
			</motifData>
		</motif>
		<motif index="250">
			<pValParam>0.00017123297523902181</pValParam>
			<zScore>3.314330368306538</zScore>
			<pValEmpirical>0.0050</pValEmpirical>
			<origCount>25.0</origCount>
			<randAvgCount>6.38</randAvgCount>
			<origConc>2.8006497507421723E-4</origConc>
			<randAvgConc>7.568406341425494E-5</randAvgConc>
			<image>images/motif-250.jpg</image>
			<motifData>
					asynthetic{1.0,1.0,1.0,1.0},{1.0,1.0,1.0,2.0},{1.0,1.0,1.0,1.0},{1.0,2.0,1.0,1.0} , single-nonmonotonic{1.0,2.0,1.0,1.0},{1.0,1.0,1.0,1.0},{1.0,1.0,1.0,1.0},{1.0,1.0,1.0,1.0} , epistatic{1.0,1.0,1.0,1.0},{1.0,1.0,2.0,1.0},{1.0,1.0,1.0,1.0},{1.0,1.0,1.0,1.0}
			</motifData>
		</motif>
		<motif index="251">
			<pValParam>0.00025727812934628336</pValParam>
			<zScore>3.0207701070630866</zScore>
			<pValEmpirical>0.0050</pValEmpirical>
			<origCount>9.0</origCount>
			<randAvgCount>2.476</randAvgCount>
			<origConc>1.008233910267182E-4</origConc>
			<randAvgConc>2.936442254112243E-5</randAvgConc>
			<image>images/motif-251.jpg</image>
			<motifData>
					noninteractive{1.0,2.0,1.0,1.0},{2.0,1.0,1.0,1.0},{1.0,1.0,1.0,1.0},{1.0,1.0,1.0,1.0} , suppressive{1.0,1.0,1.0,2.0},{1.0,1.0,1.0,1.0},{1.0,1.0,1.0,1.0},{1.0,1.0,1.0,1.0} , additive{1.0,1.0,1.0,1.0},{1.0,1.0,1.0,2.0},{1.0,1.0,1.0,1.0},{1.0,2.0,1.0,1.0} , conditional{1.0,1.0,1.0,1.0},{1.0,1.0,1.0,1.0},{2.0,1.0,1.0,1.0},{1.0,1.0,1.0,1.0} , epistatic{1.0,1.0,1.0,1.0},{1.0,1.0,2.0,1.0},{1.0,1.0,1.0,1.0},{1.0,1.0,1.0,1.0}
			</motifData>
		</motif>
		<motif index="252">
			<pValParam>0.00003284459069885504</pValParam>
			<zScore>3.4015516662746776</zScore>
			<pValEmpirical>0.0050</pValEmpirical>
			<origCount>11.0</origCount>
			<randAvgCount>2.762</randAvgCount>
			<origConc>1.2322858903265557E-4</origConc>
			<randAvgConc>3.2766202741340776E-5</randAvgConc>
			<image>images/motif-252.jpg</image>
			<motifData>
					noninteractive{1.0,1.0,2.0,1.0},{1.0,1.0,1.0,1.0},{2.0,1.0,1.0,1.0},{1.0,1.0,1.0,1.0} , suppressive{1.0,1.0,1.0,2.0},{1.0,1.0,1.0,1.0},{1.0,1.0,1.0,1.0},{1.0,1.0,1.0,1.0} , asynthetic{1.0,1.0,1.0,1.0},{1.0,1.0,1.0,2.0},{1.0,1.0,1.0,1.0},{1.0,2.0,1.0,1.0} , epistatic{1.0,2.0,1.0,1.0},{1.0,1.0,1.0,1.0},{1.0,2.0,1.0,1.0},{1.0,1.0,1.0,1.0}
			</motifData>
		</motif>
		<motif index="253">
			<pValParam>0.00029983253057730419</pValParam>
			<zScore>3.892777299615633</zScore>
			<pValEmpirical>0.0050</pValEmpirical>
			<origCount>5.0</origCount>
			<randAvgCount>0.877</randAvgCount>
			<origConc>5.6012995014843446E-5</origConc>
			<randAvgConc>1.0400190882750365E-5</randAvgConc>
			<image>images/motif-253.jpg</image>
			<motifData>
					suppressive{1.0,1.0,1.0,1.0},{1.0,1.0,1.0,1.0},{2.0,1.0,1.0,1.0},{1.0,1.0,1.0,1.0} , asynthetic{1.0,1.0,1.0,1.0},{1.0,1.0,1.0,1.0},{1.0,1.0,1.0,2.0},{1.0,1.0,2.0,1.0} , epistatic{1.0,1.0,1.0,1.0},{2.0,1.0,1.0,2.0},{1.0,1.0,1.0,1.0},{1.0,1.0,1.0,1.0}
			</motifData>
		</motif>
		<motif index="254">
			<pValParam>0.00001595081351601912</pValParam>
			<zScore>3.822909884073598</zScore>
			<pValEmpirical>0.0050</pValEmpirical>
			<origCount>18.0</origCount>
			<randAvgCount>5.756</randAvgCount>
			<origConc>2.016467820534364E-4</origConc>
			<randAvgConc>6.826523333931059E-5</randAvgConc>
			<image>images/motif-254.jpg</image>
			<motifData>
					suppressive{1.0,1.0,1.0,1.0},{2.0,1.0,1.0,1.0},{1.0,1.0,1.0,1.0},{1.0,1.0,1.0,1.0} , additive{1.0,1.0,2.0,1.0},{1.0,1.0,1.0,1.0},{2.0,1.0,1.0,2.0},{1.0,1.0,2.0,1.0} , epistatic{1.0,1.0,1.0,1.0},{1.0,1.0,1.0,2.0},{1.0,1.0,1.0,1.0},{1.0,1.0,1.0,1.0}
			</motifData>
		</motif>
		<motif index="255">
			<pValParam>0.00022367476430407152</pValParam>
			<zScore>3.767883075249462</zScore>
			<pValEmpirical>0.0050</pValEmpirical>
			<origCount>6.0</origCount>
			<randAvgCount>1.177</randAvgCount>
			<origConc>6.721559401781214E-5</origConc>
			<randAvgConc>1.3958362369004223E-5</randAvgConc>
			<image>images/motif-255.jpg</image>
			<motifData>
					suppressive{1.0,1.0,1.0,2.0},{1.0,1.0,1.0,1.0},{1.0,1.0,1.0,1.0},{1.0,1.0,1.0,1.0} , additive{1.0,2.0,1.0,1.0},{2.0,1.0,2.0,1.0},{1.0,2.0,1.0,1.0},{1.0,1.0,1.0,1.0} , single-nonmonotonic{1.0,1.0,1.0,1.0},{1.0,1.0,1.0,1.0},{1.0,1.0,1.0,1.0},{1.0,1.0,2.0,1.0} , 
			</motifData>
		</motif>
		<motif index="256">
			<pValParam>0.00024603098238462628</pValParam>
			<zScore>2.9718087809915605</zScore>
			<pValEmpirical>0.0060</pValEmpirical>
			<origCount>339.0</origCount>
			<randAvgCount>212.826</randAvgCount>
			<origConc>0.0037976810620063855</origConc>
			<randAvgConc>0.002524248806696889</randAvgConc>
			<image>images/motif-256.jpg</image>
			<motifData>
					noninteractive{1.0,1.0,2.0,1.0},{1.0,1.0,1.0,1.0},{2.0,1.0,1.0,1.0},{1.0,1.0,1.0,1.0} , synthetic{1.0,2.0,1.0,2.0},{2.0,1.0,1.0,1.0},{1.0,1.0,1.0,1.0},{2.0,1.0,1.0,1.0} , 
			</motifData>
		</motif>
		<motif index="257">
			<pValParam>0.00044603219890415602</pValParam>
			<zScore>3.3877022595660375</zScore>
			<pValEmpirical>0.0060</pValEmpirical>
			<origCount>7.0</origCount>
			<randAvgCount>1.737</randAvgCount>
			<origConc>7.841819302078082E-5</origConc>
			<randAvgConc>2.0602617683925455E-5</randAvgConc>
			<image>images/motif-257.jpg</image>
			<motifData>
					noninteractive{1.0,2.0,2.0,2.0},{2.0,1.0,1.0,1.0},{2.0,1.0,1.0,1.0},{2.0,1.0,1.0,1.0} , epistatic{1.0,1.0,1.0,1.0},{1.0,1.0,2.0,2.0},{1.0,1.0,1.0,1.0},{1.0,1.0,1.0,1.0}
			</motifData>
		</motif>
		<motif index="258">
			<pValParam>0.00031843545129661699</pValParam>
			<zScore>2.820901209778499</zScore>
			<pValEmpirical>0.0060</pValEmpirical>
			<origCount>406.0</origCount>
			<randAvgCount>275.81</randAvgCount>
			<origConc>0.004548255195205288</origConc>
			<randAvgConc>0.0032715092712438214</randAvgConc>
			<image>images/motif-258.jpg</image>
			<motifData>
					suppressive{1.0,2.0,2.0,2.0},{1.0,1.0,1.0,1.0},{1.0,1.0,1.0,1.0},{1.0,1.0,1.0,1.0} , 
			</motifData>
		</motif>
		<motif index="259">
			<pValParam>0.00096877413150664449</pValParam>
			<zScore>2.833580647368925</zScore>
			<pValEmpirical>0.0060</pValEmpirical>
			<origCount>9.0</origCount>
			<randAvgCount>3.19</randAvgCount>
			<origConc>1.008233910267182E-4</origConc>
			<randAvgConc>3.7837583828580956E-5</randAvgConc>
			<image>images/motif-259.jpg</image>
			<motifData>
					suppressive{1.0,1.0,1.0,1.0},{2.0,1.0,1.0,1.0},{1.0,1.0,1.0,1.0},{1.0,1.0,1.0,1.0} , conditional{1.0,1.0,1.0,1.0},{1.0,1.0,1.0,1.0},{1.0,2.0,1.0,1.0},{1.0,1.0,1.0,1.0} , single-nonmonotonic{1.0,1.0,1.0,1.0},{1.0,1.0,1.0,1.0},{1.0,1.0,1.0,1.0},{1.0,1.0,2.0,1.0} , epistatic{1.0,1.0,1.0,1.0},{1.0,1.0,1.0,1.0},{1.0,1.0,1.0,1.0},{2.0,1.0,1.0,1.0}
			</motifData>
		</motif>
		<motif index="260">
			<pValParam>0.00035108019070062557</pValParam>
			<zScore>3.1085382974365077</zScore>
			<pValEmpirical>0.0060</pValEmpirical>
			<origCount>12.0</origCount>
			<randAvgCount>4.039</randAvgCount>
			<origConc>1.3443118803562428E-4</origConc>
			<randAvgConc>4.790042320966242E-5</randAvgConc>
			<image>images/motif-260.jpg</image>
			<motifData>
					noninteractive{1.0,2.0,1.0,2.0},{2.0,1.0,1.0,1.0},{1.0,1.0,1.0,1.0},{2.0,1.0,1.0,1.0} , single-nonmonotonic{1.0,1.0,1.0,1.0},{1.0,1.0,2.0,1.0},{1.0,1.0,1.0,1.0},{1.0,1.0,2.0,1.0} , 
			</motifData>
		</motif>
		<motif index="261">
			<pValParam>0.00003222329809871027</pValParam>
			<zScore>3.4568811150316234</zScore>
			<pValEmpirical>0.0060</pValEmpirical>
			<origCount>10.0</origCount>
			<randAvgCount>2.323</randAvgCount>
			<origConc>1.1202599002968689E-4</origConc>
			<randAvgConc>2.7550780423731172E-5</randAvgConc>
			<image>images/motif-261.jpg</image>
			<motifData>
					suppressive{1.0,1.0,1.0,1.0},{1.0,1.0,1.0,1.0},{1.0,1.0,1.0,1.0},{1.0,1.0,2.0,1.0} , conditional{1.0,2.0,1.0,2.0},{1.0,1.0,1.0,2.0},{1.0,2.0,1.0,1.0},{1.0,1.0,1.0,1.0} , 
			</motifData>
		</motif>
		<motif index="262">
			<pValParam>0.00203724634350455070</pValParam>
			<zScore>2.5449082798386944</zScore>
			<pValEmpirical>0.0060</pValEmpirical>
			<origCount>34.0</origCount>
			<randAvgCount>17.584</randAvgCount>
			<origConc>3.808883661009354E-4</origConc>
			<randAvgConc>2.0855059976422705E-4</randAvgConc>
			<image>images/motif-262.jpg</image>
			<motifData>
					noninteractive{1.0,2.0,1.0,1.0},{2.0,1.0,1.0,2.0},{1.0,1.0,1.0,1.0},{1.0,2.0,1.0,1.0} , suppressive{1.0,1.0,2.0,1.0},{1.0,1.0,1.0,1.0},{1.0,1.0,1.0,1.0},{1.0,1.0,1.0,1.0} , conditional{1.0,1.0,1.0,1.0},{1.0,1.0,1.0,1.0},{1.0,1.0,1.0,1.0},{2.0,1.0,1.0,1.0} , 
			</motifData>
		</motif>
		<motif index="263">
			<pValParam>0.00020481520609672010</pValParam>
			<zScore>3.7912005566807707</zScore>
			<pValEmpirical>0.0060</pValEmpirical>
			<origCount>5.0</origCount>
			<randAvgCount>0.816</randAvgCount>
			<origConc>5.6012995014843446E-5</origConc>
			<randAvgConc>9.680594018721451E-6</randAvgConc>
			<image>images/motif-263.jpg</image>
			<motifData>
					additive{1.0,1.0,1.0,1.0},{1.0,1.0,1.0,2.0},{1.0,1.0,1.0,2.0},{1.0,2.0,2.0,1.0} , asynthetic{1.0,1.0,1.0,2.0},{1.0,1.0,1.0,1.0},{1.0,1.0,1.0,1.0},{2.0,1.0,1.0,1.0} , epistatic{1.0,2.0,2.0,1.0},{1.0,1.0,1.0,1.0},{1.0,1.0,1.0,1.0},{1.0,1.0,1.0,1.0}
			</motifData>
		</motif>
		<motif index="264">
			<pValParam>0.00013950204560508883</pValParam>
			<zScore>3.6255033698193384</zScore>
			<pValEmpirical>0.0060</pValEmpirical>
			<origCount>7.0</origCount>
			<randAvgCount>1.457</randAvgCount>
			<origConc>7.841819302078082E-5</origConc>
			<randAvgConc>1.7285453403732996E-5</randAvgConc>
			<image>images/motif-264.jpg</image>
			<motifData>
					suppressive{1.0,2.0,1.0,1.0},{1.0,1.0,2.0,1.0},{1.0,1.0,1.0,1.0},{1.0,1.0,1.0,1.0} , conditional{1.0,1.0,1.0,1.0},{1.0,1.0,1.0,1.0},{2.0,1.0,1.0,1.0},{2.0,1.0,1.0,1.0} , 
			</motifData>
		</motif>
		<motif index="265">
			<pValParam>0.00091016031888502269</pValParam>
			<zScore>2.846742148228633</zScore>
			<pValEmpirical>0.0060</pValEmpirical>
			<origCount>25.0</origCount>
			<randAvgCount>9.085</randAvgCount>
			<origConc>2.8006497507421723E-4</origConc>
			<randAvgConc>1.0776788908409867E-4</randAvgConc>
			<image>images/motif-265.jpg</image>
			<motifData>
					noninteractive{1.0,1.0,2.0,2.0},{1.0,1.0,2.0,1.0},{2.0,2.0,1.0,1.0},{2.0,1.0,1.0,1.0} , epistatic{1.0,2.0,1.0,1.0},{1.0,1.0,1.0,1.0},{1.0,1.0,1.0,1.0},{1.0,2.0,1.0,1.0}
			</motifData>
		</motif>
		<motif index="266">
			<pValParam>0.00016156473360673385</pValParam>
			<zScore>3.4048880617145825</zScore>
			<pValEmpirical>0.0060</pValEmpirical>
			<origCount>8.0</origCount>
			<randAvgCount>1.897</randAvgCount>
			<origConc>8.962079202374951E-5</origConc>
			<randAvgConc>2.2491844913248526E-5</randAvgConc>
			<image>images/motif-266.jpg</image>
			<motifData>
					additive{1.0,2.0,1.0,2.0},{2.0,1.0,1.0,2.0},{1.0,1.0,1.0,1.0},{2.0,2.0,1.0,1.0} , asynthetic{1.0,1.0,2.0,1.0},{1.0,1.0,1.0,1.0},{2.0,1.0,1.0,1.0},{1.0,1.0,1.0,1.0} , epistatic{1.0,1.0,1.0,1.0},{1.0,1.0,2.0,1.0},{1.0,1.0,1.0,1.0},{1.0,1.0,1.0,1.0}
			</motifData>
		</motif>
		<motif index="267">
			<pValParam>0.00037669158712494433</pValParam>
			<zScore>3.8793690207027622</zScore>
			<pValEmpirical>0.0060</pValEmpirical>
			<origCount>5.0</origCount>
			<randAvgCount>0.916</randAvgCount>
			<origConc>5.6012995014843446E-5</origConc>
			<randAvgConc>1.0864163250604835E-5</randAvgConc>
			<image>images/motif-267.jpg</image>
			<motifData>
					suppressive{1.0,1.0,2.0,1.0},{1.0,1.0,1.0,1.0},{1.0,1.0,1.0,1.0},{1.0,1.0,1.0,1.0} , conditional{1.0,1.0,1.0,1.0},{1.0,1.0,1.0,1.0},{1.0,1.0,1.0,1.0},{1.0,2.0,1.0,1.0} , single-nonmonotonic{1.0,1.0,1.0,1.0},{1.0,1.0,1.0,1.0},{1.0,1.0,1.0,1.0},{1.0,1.0,2.0,1.0} , synthetic{1.0,2.0,1.0,1.0},{2.0,1.0,1.0,1.0},{1.0,1.0,1.0,1.0},{1.0,1.0,1.0,1.0} , 
			</motifData>
		</motif>
		<motif index="268">
			<pValParam>0.00010219205680439547</pValParam>
			<zScore>3.435450945313123</zScore>
			<pValEmpirical>0.0060</pValEmpirical>
			<origCount>13.0</origCount>
			<randAvgCount>3.455</randAvgCount>
			<origConc>1.4563378703859295E-4</origConc>
			<randAvgConc>4.097739777191494E-5</randAvgConc>
			<image>images/motif-268.jpg</image>
			<motifData>
					noninteractive{1.0,2.0,2.0,1.0},{2.0,1.0,1.0,1.0},{2.0,1.0,1.0,1.0},{1.0,1.0,1.0,1.0} , asynthetic{1.0,1.0,1.0,1.0},{1.0,1.0,1.0,2.0},{1.0,1.0,1.0,2.0},{1.0,2.0,2.0,1.0} , epistatic{1.0,1.0,1.0,2.0},{1.0,1.0,1.0,1.0},{1.0,1.0,1.0,1.0},{1.0,1.0,1.0,1.0}
			</motifData>
		</motif>
		<motif index="269">
			<pValParam>0.00049150798917962923</pValParam>
			<zScore>3.4834310356855602</zScore>
			<pValEmpirical>0.0060</pValEmpirical>
			<origCount>5.0</origCount>
			<randAvgCount>0.964</randAvgCount>
			<origConc>5.6012995014843446E-5</origConc>
			<randAvgConc>1.1431470371145306E-5</randAvgConc>
			<image>images/motif-269.jpg</image>
			<motifData>
					noninteractive{1.0,1.0,1.0,1.0},{1.0,1.0,1.0,2.0},{1.0,1.0,1.0,1.0},{1.0,2.0,1.0,1.0} , additive{1.0,2.0,1.0,2.0},{2.0,1.0,1.0,1.0},{1.0,1.0,1.0,1.0},{2.0,1.0,1.0,1.0} , epistatic{1.0,1.0,1.0,1.0},{1.0,1.0,2.0,1.0},{1.0,1.0,1.0,1.0},{1.0,1.0,2.0,1.0}
			</motifData>
		</motif>
		<motif index="270">
			<pValParam>0.00017948592540351083</pValParam>
			<zScore>3.897107144040155</zScore>
			<pValEmpirical>0.0060</pValEmpirical>
			<origCount>5.0</origCount>
			<randAvgCount>0.796</randAvgCount>
			<origConc>5.6012995014843446E-5</origConc>
			<randAvgConc>9.441996762914652E-6</randAvgConc>
			<image>images/motif-270.jpg</image>
			<motifData>
					noninteractive{1.0,1.0,2.0,1.0},{1.0,1.0,1.0,1.0},{2.0,1.0,1.0,1.0},{1.0,1.0,1.0,1.0} , single-nonmonotonic{1.0,1.0,1.0,1.0},{1.0,1.0,1.0,1.0},{1.0,2.0,1.0,1.0},{1.0,1.0,1.0,1.0} , epistatic{1.0,2.0,1.0,1.0},{1.0,1.0,1.0,1.0},{1.0,1.0,1.0,1.0},{1.0,1.0,2.0,1.0}
			</motifData>
		</motif>
		<motif index="271">
			<pValParam>0.00004409704137631199</pValParam>
			<zScore>4.365831224713627</zScore>
			<pValEmpirical>0.0060</pValEmpirical>
			<origCount>5.0</origCount>
			<randAvgCount>0.614</randAvgCount>
			<origConc>5.6012995014843446E-5</origConc>
			<randAvgConc>7.283332901973659E-6</randAvgConc>
			<image>images/motif-271.jpg</image>
			<motifData>
					noninteractive{1.0,1.0,1.0,2.0},{1.0,1.0,1.0,1.0},{1.0,1.0,1.0,1.0},{2.0,1.0,1.0,1.0} , conditional{1.0,1.0,2.0,1.0},{1.0,1.0,2.0,1.0},{1.0,1.0,1.0,1.0},{1.0,1.0,2.0,1.0} , synthetic{1.0,2.0,1.0,1.0},{2.0,1.0,1.0,1.0},{1.0,1.0,1.0,1.0},{1.0,1.0,1.0,1.0} , 
			</motifData>
		</motif>
		<motif index="272">
			<pValParam>0.00000829003598856737</pValParam>
			<zScore>3.8433734109776285</zScore>
			<pValEmpirical>0.0060</pValEmpirical>
			<origCount>8.0</origCount>
			<randAvgCount>1.284</randAvgCount>
			<origConc>8.962079202374951E-5</origConc>
			<randAvgConc>1.5228546923059639E-5</randAvgConc>
			<image>images/motif-272.jpg</image>
			<motifData>
					noninteractive{1.0,1.0,2.0,1.0},{1.0,1.0,1.0,1.0},{2.0,1.0,1.0,1.0},{1.0,1.0,1.0,1.0} , suppressive{1.0,2.0,1.0,1.0},{1.0,1.0,1.0,1.0},{1.0,1.0,1.0,1.0},{1.0,1.0,1.0,1.0} , single-nonmonotonic{1.0,1.0,1.0,1.0},{1.0,1.0,1.0,1.0},{1.0,1.0,1.0,1.0},{2.0,1.0,1.0,1.0} , 
			</motifData>
		</motif>
		<motif index="273">
			<pValParam>0.00087193114894479340</pValParam>
			<zScore>3.004545619193271</zScore>
			<pValEmpirical>0.0070</pValEmpirical>
			<origCount>8.0</origCount>
			<randAvgCount>2.404</randAvgCount>
			<origConc>8.962079202374951E-5</origConc>
			<randAvgConc>2.8511544873833846E-5</randAvgConc>
			<image>images/motif-273.jpg</image>
			<motifData>
					noninteractive{1.0,2.0,2.0,2.0},{2.0,1.0,1.0,1.0},{2.0,1.0,1.0,1.0},{2.0,1.0,1.0,1.0} , single-nonmonotonic{1.0,1.0,1.0,1.0},{1.0,1.0,1.0,1.0},{1.0,1.0,1.0,1.0},{1.0,1.0,2.0,1.0} , epistatic{1.0,1.0,1.0,1.0},{1.0,1.0,1.0,2.0},{1.0,1.0,1.0,1.0},{1.0,1.0,1.0,1.0}
			</motifData>
		</motif>
		<motif index="274">
			<pValParam>0.00002171240997794754</pValParam>
			<zScore>3.6323742662113485</zScore>
			<pValEmpirical>0.0070</pValEmpirical>
			<origCount>8.0</origCount>
			<randAvgCount>1.453</randAvgCount>
			<origConc>8.962079202374951E-5</origConc>
			<randAvgConc>1.7235004663080706E-5</randAvgConc>
			<image>images/motif-274.jpg</image>
			<motifData>
					additive{1.0,2.0,1.0,1.0},{2.0,1.0,1.0,1.0},{1.0,1.0,1.0,1.0},{1.0,1.0,1.0,1.0} , double-nonmonotonic{1.0,1.0,1.0,1.0},{1.0,1.0,1.0,2.0},{1.0,1.0,1.0,1.0},{1.0,2.0,1.0,1.0} , epistatic{1.0,1.0,1.0,2.0},{1.0,1.0,1.0,1.0},{1.0,2.0,1.0,2.0},{1.0,1.0,1.0,1.0}
			</motifData>
		</motif>
		<motif index="275">
			<pValParam>0.00040175486034332852</pValParam>
			<zScore>3.2592554576554105</zScore>
			<pValEmpirical>0.0070</pValEmpirical>
			<origCount>6.0</origCount>
			<randAvgCount>1.299</randAvgCount>
			<origConc>6.721559401781214E-5</origConc>
			<randAvgConc>1.54071744977633E-5</randAvgConc>
			<image>images/motif-275.jpg</image>
			<motifData>
					suppressive{1.0,1.0,1.0,1.0},{1.0,1.0,1.0,1.0},{1.0,1.0,1.0,2.0},{1.0,1.0,1.0,1.0} , additive{1.0,2.0,1.0,1.0},{2.0,1.0,1.0,1.0},{1.0,1.0,1.0,1.0},{1.0,1.0,1.0,1.0} , double-nonmonotonic{1.0,1.0,1.0,1.0},{1.0,1.0,1.0,2.0},{1.0,1.0,1.0,1.0},{1.0,2.0,1.0,1.0} , conditional{1.0,1.0,1.0,1.0},{1.0,1.0,2.0,1.0},{1.0,1.0,1.0,1.0},{1.0,1.0,1.0,1.0} , epistatic{1.0,1.0,1.0,2.0},{1.0,1.0,1.0,1.0},{1.0,1.0,1.0,1.0},{1.0,1.0,1.0,1.0}
			</motifData>
		</motif>
		<motif index="276">
			<pValParam>0.00105214421507793250</pValParam>
			<zScore>2.8352816305409303</zScore>
			<pValEmpirical>0.0070</pValEmpirical>
			<origCount>9.0</origCount>
			<randAvgCount>2.981</randAvgCount>
			<origConc>1.008233910267182E-4</origConc>
			<randAvgConc>3.5357155679349234E-5</randAvgConc>
			<image>images/motif-276.jpg</image>
			<motifData>
					noninteractive{1.0,2.0,1.0,1.0},{2.0,1.0,1.0,1.0},{1.0,1.0,1.0,1.0},{1.0,1.0,1.0,1.0} , double-nonmonotonic{1.0,1.0,1.0,1.0},{1.0,1.0,1.0,1.0},{1.0,1.0,1.0,2.0},{1.0,1.0,2.0,1.0} , synthetic{1.0,1.0,1.0,1.0},{1.0,1.0,2.0,1.0},{1.0,2.0,1.0,1.0},{1.0,1.0,1.0,1.0} , 
			</motifData>
		</motif>
		<motif index="277">
			<pValParam>0.00042212621986481569</pValParam>
			<zScore>3.0985839996634836</zScore>
			<pValEmpirical>0.0070</pValEmpirical>
			<origCount>14.0</origCount>
			<randAvgCount>3.306</randAvgCount>
			<origConc>1.5683638604156163E-4</origConc>
			<randAvgConc>3.919894742143219E-5</randAvgConc>
			<image>images/motif-277.jpg</image>
			<motifData>
					suppressive{1.0,1.0,1.0,1.0},{1.0,1.0,1.0,2.0},{1.0,1.0,1.0,1.0},{1.0,1.0,1.0,1.0} , additive{1.0,1.0,1.0,1.0},{1.0,1.0,2.0,1.0},{1.0,2.0,1.0,1.0},{1.0,1.0,1.0,1.0} , single-nonmonotonic{1.0,2.0,1.0,1.0},{1.0,1.0,1.0,1.0},{1.0,1.0,1.0,1.0},{1.0,1.0,1.0,1.0} , 
			</motifData>
		</motif>
		<motif index="278">
			<pValParam>0.00067549598262639510</pValParam>
			<zScore>2.687785639507816</zScore>
			<pValEmpirical>0.0070</pValEmpirical>
			<origCount>78.0</origCount>
			<randAvgCount>51.093</randAvgCount>
			<origConc>8.738027222315577E-4</origConc>
			<randAvgConc>6.060324321951889E-4</randAvgConc>
			<image>images/motif-278.jpg</image>
			<motifData>
					noninteractive{1.0,1.0,1.0,2.0},{1.0,1.0,1.0,1.0},{1.0,1.0,1.0,1.0},{2.0,1.0,1.0,1.0} , additive{1.0,1.0,1.0,1.0},{1.0,1.0,2.0,1.0},{1.0,2.0,1.0,1.0},{1.0,1.0,1.0,1.0} , conditional{1.0,1.0,1.0,1.0},{2.0,1.0,1.0,1.0},{1.0,1.0,1.0,2.0},{1.0,1.0,1.0,1.0} , 
			</motifData>
		</motif>
		<motif index="279">
			<pValParam>0.00005037127991491808</pValParam>
			<zScore>3.3326731893190624</zScore>
			<pValEmpirical>0.0070</pValEmpirical>
			<origCount>11.0</origCount>
			<randAvgCount>2.89</randAvgCount>
			<origConc>1.2322858903265557E-4</origConc>
			<randAvgConc>3.42755367352112E-5</randAvgConc>
			<image>images/motif-279.jpg</image>
			<motifData>
					noninteractive{1.0,1.0,2.0,2.0},{1.0,1.0,1.0,1.0},{2.0,1.0,1.0,1.0},{2.0,1.0,1.0,1.0} , asynthetic{1.0,1.0,1.0,1.0},{1.0,1.0,2.0,1.0},{1.0,2.0,1.0,1.0},{1.0,1.0,1.0,1.0} , epistatic{1.0,2.0,1.0,1.0},{1.0,1.0,1.0,1.0},{1.0,1.0,1.0,1.0},{1.0,1.0,1.0,1.0}
			</motifData>
		</motif>
		<motif index="280">
			<pValParam>0.00057742386392567457</pValParam>
			<zScore>2.9538900521087474</zScore>
			<pValEmpirical>0.0070</pValEmpirical>
			<origCount>56.0</origCount>
			<randAvgCount>23.028</randAvgCount>
			<origConc>6.273455441662465E-4</origConc>
			<randAvgConc>2.7301374443041207E-4</randAvgConc>
			<image>images/motif-280.jpg</image>
			<motifData>
					suppressive{1.0,1.0,1.0,1.0},{2.0,1.0,1.0,1.0},{1.0,1.0,1.0,1.0},{1.0,1.0,1.0,1.0} , asynthetic{1.0,1.0,1.0,1.0},{1.0,1.0,2.0,2.0},{1.0,2.0,1.0,1.0},{1.0,2.0,1.0,1.0} , 
			</motifData>
		</motif>
		<motif index="281">
			<pValParam>0.00074310683122635890</pValParam>
			<zScore>2.902672420879684</zScore>
			<pValEmpirical>0.0070</pValEmpirical>
			<origCount>38.0</origCount>
			<randAvgCount>14.448</randAvgCount>
			<origConc>4.2569876211281016E-4</origConc>
			<randAvgConc>1.7128808801663406E-4</randAvgConc>
			<image>images/motif-281.jpg</image>
			<motifData>
					suppressive{1.0,1.0,1.0,1.0},{2.0,1.0,1.0,1.0},{1.0,1.0,1.0,1.0},{1.0,1.0,1.0,1.0} , conditional{1.0,1.0,1.0,1.0},{1.0,1.0,2.0,1.0},{1.0,1.0,1.0,1.0},{1.0,1.0,1.0,1.0} , epistatic{1.0,1.0,1.0,1.0},{1.0,1.0,1.0,1.0},{1.0,1.0,1.0,1.0},{1.0,2.0,1.0,1.0}
			</motifData>
		</motif>
		<motif index="282">
			<pValParam>0.00037226528458755848</pValParam>
			<zScore>3.0782881017067445</zScore>
			<pValEmpirical>0.0070</pValEmpirical>
			<origCount>11.0</origCount>
			<randAvgCount>3.982</randAvgCount>
			<origConc>1.2322858903265557E-4</origConc>
			<randAvgConc>4.7238561852196235E-5</randAvgConc>
			<image>images/motif-282.jpg</image>
			<motifData>
					noninteractive{1.0,1.0,1.0,1.0},{1.0,1.0,2.0,1.0},{1.0,2.0,1.0,1.0},{1.0,1.0,1.0,1.0} , suppressive{1.0,1.0,1.0,1.0},{1.0,1.0,1.0,1.0},{1.0,1.0,1.0,1.0},{1.0,1.0,2.0,1.0} , additive{1.0,2.0,1.0,1.0},{2.0,1.0,1.0,1.0},{1.0,1.0,1.0,1.0},{1.0,1.0,1.0,1.0} , 
			</motifData>
		</motif>
		<motif index="283">
			<pValParam>0.00079929585859239705</pValParam>
			<zScore>3.2620422176740056</zScore>
			<pValEmpirical>0.0070</pValEmpirical>
			<origCount>6.0</origCount>
			<randAvgCount>1.462</randAvgCount>
			<origConc>6.721559401781214E-5</origConc>
			<randAvgConc>1.7336790277512885E-5</randAvgConc>
			<image>images/motif-283.jpg</image>
			<motifData>
					suppressive{1.0,1.0,1.0,1.0},{1.0,1.0,2.0,1.0},{1.0,1.0,1.0,1.0},{1.0,1.0,1.0,1.0} , additive{1.0,1.0,1.0,1.0},{1.0,1.0,1.0,1.0},{1.0,1.0,1.0,2.0},{1.0,1.0,2.0,1.0} , epistatic{1.0,2.0,1.0,2.0},{1.0,1.0,1.0,1.0},{1.0,1.0,1.0,1.0},{1.0,1.0,1.0,1.0}
			</motifData>
		</motif>
		<motif index="284">
			<pValParam>0.00011682537182522434</pValParam>
			<zScore>3.631387666043301</zScore>
			<pValEmpirical>0.0070</pValEmpirical>
			<origCount>6.0</origCount>
			<randAvgCount>1.057</randAvgCount>
			<origConc>6.721559401781214E-5</origConc>
			<randAvgConc>1.2535723995268645E-5</randAvgConc>
			<image>images/motif-284.jpg</image>
			<motifData>
					suppressive{1.0,1.0,1.0,1.0},{2.0,1.0,1.0,2.0},{2.0,1.0,1.0,2.0},{1.0,1.0,1.0,1.0} , conditional{1.0,1.0,1.0,1.0},{1.0,1.0,1.0,1.0},{1.0,2.0,1.0,1.0},{1.0,1.0,1.0,1.0} , 
			</motifData>
		</motif>
		<motif index="285">
			<pValParam>0.00018444746902301912</pValParam>
			<zScore>3.3069206658481543</zScore>
			<pValEmpirical>0.0070</pValEmpirical>
			<origCount>7.0</origCount>
			<randAvgCount>1.519</randAvgCount>
			<origConc>7.841819302078082E-5</origConc>
			<randAvgConc>1.801822081779376E-5</randAvgConc>
			<image>images/motif-285.jpg</image>
			<motifData>
					suppressive{1.0,1.0,1.0,1.0},{1.0,1.0,1.0,1.0},{1.0,1.0,1.0,2.0},{1.0,1.0,1.0,1.0} , additive{1.0,2.0,1.0,1.0},{2.0,1.0,1.0,1.0},{1.0,1.0,1.0,1.0},{1.0,1.0,1.0,1.0} , conditional{1.0,1.0,2.0,1.0},{1.0,1.0,1.0,1.0},{1.0,1.0,1.0,1.0},{1.0,1.0,1.0,1.0} , epistatic{1.0,1.0,1.0,2.0},{1.0,1.0,1.0,2.0},{1.0,1.0,1.0,1.0},{1.0,1.0,1.0,1.0}
			</motifData>
		</motif>
		<motif index="286">
			<pValParam>0.00157693969140748620</pValParam>
			<zScore>3.0460378457904453</zScore>
			<pValEmpirical>0.0070</pValEmpirical>
			<origCount>6.0</origCount>
			<randAvgCount>1.648</randAvgCount>
			<origConc>6.721559401781214E-5</origConc>
			<randAvgConc>1.9545395249152455E-5</randAvgConc>
			<image>images/motif-286.jpg</image>
			<motifData>
					suppressive{1.0,2.0,2.0,1.0},{1.0,1.0,1.0,1.0},{1.0,1.0,1.0,1.0},{1.0,1.0,1.0,1.0} , conditional{1.0,1.0,1.0,1.0},{1.0,1.0,1.0,2.0},{1.0,1.0,1.0,1.0},{1.0,1.0,1.0,1.0} , synthetic{1.0,1.0,1.0,1.0},{1.0,1.0,1.0,1.0},{1.0,1.0,1.0,2.0},{1.0,1.0,2.0,1.0} , 
			</motifData>
		</motif>
		<motif index="287">
			<pValParam>0.00053646471909152282</pValParam>
			<zScore>3.3250646383601783</zScore>
			<pValEmpirical>0.0070</pValEmpirical>
			<origCount>8.0</origCount>
			<randAvgCount>2.242</randAvgCount>
			<origConc>8.962079202374951E-5</origConc>
			<randAvgConc>2.6592647792265337E-5</randAvgConc>
			<image>images/motif-287.jpg</image>
			<motifData>
					noninteractive{1.0,1.0,1.0,1.0},{1.0,1.0,2.0,1.0},{1.0,2.0,1.0,1.0},{1.0,1.0,1.0,1.0} , suppressive{1.0,1.0,1.0,2.0},{2.0,1.0,1.0,1.0},{1.0,1.0,1.0,2.0},{1.0,1.0,1.0,1.0} , 
			</motifData>
		</motif>
		<motif index="288">
			<pValParam>0.00061340676704235708</pValParam>
			<zScore>2.565944120455049</zScore>
			<pValEmpirical>0.0080</pValEmpirical>
			<origCount>167.0</origCount>
			<randAvgCount>121.315</randAvgCount>
			<origConc>0.001870834033495771</origConc>
			<randAvgConc>0.0014390102343862059</randAvgConc>
			<image>images/motif-288.jpg</image>
			<motifData>
					noninteractive{1.0,2.0,2.0,1.0},{2.0,1.0,1.0,1.0},{2.0,1.0,1.0,1.0},{1.0,1.0,1.0,1.0} , additive{1.0,1.0,1.0,1.0},{1.0,1.0,1.0,2.0},{1.0,1.0,1.0,1.0},{1.0,2.0,1.0,1.0} , 
			</motifData>
		</motif>
		<motif index="289">
			<pValParam>0.00079680984551488976</pValParam>
			<zScore>2.751761723887301</zScore>
			<pValEmpirical>0.0080</pValEmpirical>
			<origCount>133.0</origCount>
			<randAvgCount>76.273</randAvgCount>
			<origConc>0.0014899456673948357</origConc>
			<randAvgConc>9.046278686131117E-4</randAvgConc>
			<image>images/motif-289.jpg</image>
			<motifData>
					suppressive{1.0,1.0,1.0,1.0},{1.0,1.0,2.0,1.0},{1.0,1.0,1.0,1.0},{1.0,1.0,1.0,1.0} , synthetic{1.0,2.0,1.0,1.0},{2.0,1.0,1.0,2.0},{1.0,1.0,1.0,1.0},{1.0,2.0,1.0,1.0} , 
			</motifData>
		</motif>
		<motif index="290">
			<pValParam>0.00014344621945017177</pValParam>
			<zScore>3.179132140470358</zScore>
			<pValEmpirical>0.0080</pValEmpirical>
			<origCount>9.0</origCount>
			<randAvgCount>2.299</randAvgCount>
			<origConc>1.008233910267182E-4</origConc>
			<randAvgConc>2.726094451764748E-5</randAvgConc>
			<image>images/motif-290.jpg</image>
			<motifData>
					additive{1.0,1.0,1.0,2.0},{1.0,1.0,1.0,1.0},{1.0,1.0,1.0,2.0},{2.0,1.0,2.0,1.0} , single-nonmonotonic{1.0,1.0,1.0,1.0},{2.0,1.0,1.0,1.0},{1.0,1.0,1.0,1.0},{1.0,1.0,1.0,1.0} , epistatic{1.0,1.0,1.0,1.0},{1.0,1.0,2.0,1.0},{1.0,1.0,1.0,1.0},{1.0,2.0,1.0,1.0}
			</motifData>
		</motif>
		<motif index="291">
			<pValParam>0.00134986297681238820</pValParam>
			<zScore>2.6984934354302483</zScore>
			<pValEmpirical>0.0080</pValEmpirical>
			<origCount>44.0</origCount>
			<randAvgCount>20.493</randAvgCount>
			<origConc>4.929143561306223E-4</origConc>
			<randAvgConc>2.4298432756216065E-4</randAvgConc>
			<image>images/motif-291.jpg</image>
			<motifData>
					noninteractive{1.0,1.0,2.0,1.0},{1.0,1.0,2.0,1.0},{2.0,2.0,1.0,2.0},{1.0,1.0,2.0,1.0} , suppressive{1.0,1.0,1.0,1.0},{2.0,1.0,1.0,1.0},{1.0,1.0,1.0,1.0},{1.0,1.0,1.0,1.0} , conditional{1.0,1.0,1.0,1.0},{1.0,1.0,1.0,1.0},{1.0,1.0,1.0,1.0},{1.0,2.0,1.0,1.0} , 
			</motifData>
		</motif>
		<motif index="292">
			<pValParam>0.00317462301119664230</pValParam>
			<zScore>2.40681317453508</zScore>
			<pValEmpirical>0.0080</pValEmpirical>
			<origCount>28.0</origCount>
			<randAvgCount>14.842</randAvgCount>
			<origConc>3.1367277208312327E-4</origConc>
			<randAvgConc>1.760493828500502E-4</randAvgConc>
			<image>images/motif-292.jpg</image>
			<motifData>
					noninteractive{1.0,1.0,1.0,1.0},{1.0,1.0,1.0,2.0},{1.0,1.0,1.0,1.0},{1.0,2.0,1.0,1.0} , suppressive{1.0,1.0,1.0,1.0},{2.0,1.0,1.0,1.0},{1.0,1.0,1.0,1.0},{1.0,1.0,1.0,1.0} , additive{1.0,1.0,1.0,1.0},{1.0,1.0,1.0,1.0},{1.0,1.0,1.0,2.0},{1.0,1.0,2.0,1.0} , conditional{1.0,1.0,1.0,1.0},{1.0,1.0,1.0,1.0},{2.0,1.0,1.0,1.0},{1.0,1.0,1.0,1.0} , 
			</motifData>
		</motif>
		<motif index="293">
			<pValParam>0.00066110396946128525</pValParam>
			<zScore>2.9595137303077985</zScore>
			<pValEmpirical>0.0080</pValEmpirical>
			<origCount>11.0</origCount>
			<randAvgCount>3.314</randAvgCount>
			<origConc>1.2322858903265557E-4</origConc>
			<randAvgConc>3.9295905781234355E-5</randAvgConc>
			<image>images/motif-293.jpg</image>
			<motifData>
					noninteractive{1.0,2.0,2.0,1.0},{2.0,1.0,2.0,1.0},{2.0,2.0,1.0,1.0},{1.0,1.0,1.0,1.0} , synthetic{1.0,1.0,1.0,2.0},{1.0,1.0,1.0,1.0},{1.0,1.0,1.0,2.0},{2.0,1.0,2.0,1.0} , 
			</motifData>
		</motif>
		<motif index="294">
			<pValParam>0.00016729109405644316</pValParam>
			<zScore>3.140475736159822</zScore>
			<pValEmpirical>0.0080</pValEmpirical>
			<origCount>9.0</origCount>
			<randAvgCount>2.344</randAvgCount>
			<origConc>1.008233910267182E-4</origConc>
			<randAvgConc>2.7806509841646533E-5</randAvgConc>
			<image>images/motif-294.jpg</image>
			<motifData>
					additive{1.0,2.0,1.0,1.0},{2.0,1.0,2.0,1.0},{1.0,2.0,1.0,1.0},{1.0,1.0,1.0,1.0} , conditional{1.0,1.0,1.0,2.0},{1.0,1.0,1.0,2.0},{1.0,1.0,1.0,1.0},{1.0,1.0,1.0,1.0} , synthetic{1.0,1.0,1.0,1.0},{1.0,1.0,1.0,1.0},{1.0,1.0,1.0,2.0},{1.0,1.0,2.0,1.0} , 
			</motifData>
		</motif>
		<motif index="295">
			<pValParam>0.00058703250388703054</pValParam>
			<zScore>3.3181455752833875</zScore>
			<pValEmpirical>0.0080</pValEmpirical>
			<origCount>6.0</origCount>
			<randAvgCount>1.386</randAvgCount>
			<origConc>6.721559401781214E-5</origConc>
			<randAvgConc>1.644142418803804E-5</randAvgConc>
			<image>images/motif-295.jpg</image>
			<motifData>
					noninteractive{1.0,2.0,1.0,1.0},{2.0,1.0,2.0,1.0},{1.0,2.0,1.0,1.0},{1.0,1.0,1.0,1.0} , suppressive{1.0,1.0,1.0,1.0},{1.0,1.0,1.0,1.0},{1.0,1.0,1.0,1.0},{1.0,1.0,2.0,1.0} , epistatic{1.0,1.0,2.0,1.0},{1.0,1.0,1.0,1.0},{1.0,1.0,1.0,1.0},{1.0,1.0,1.0,1.0}
			</motifData>
		</motif>
		<motif index="296">
			<pValParam>0.00057276700220876275</pValParam>
			<zScore>2.9755683856070902</zScore>
			<pValEmpirical>0.0080</pValEmpirical>
			<origCount>11.0</origCount>
			<randAvgCount>3.892</randAvgCount>
			<origConc>1.2322858903265557E-4</origConc>
			<randAvgConc>4.6160527002089366E-5</randAvgConc>
			<image>images/motif-296.jpg</image>
			<motifData>
					asynthetic{1.0,1.0,1.0,1.0},{1.0,1.0,1.0,1.0},{1.0,1.0,1.0,2.0},{1.0,1.0,2.0,1.0} , conditional{1.0,1.0,1.0,1.0},{2.0,1.0,1.0,1.0},{1.0,1.0,1.0,1.0},{1.0,1.0,1.0,1.0} , synthetic{1.0,1.0,1.0,2.0},{1.0,1.0,1.0,1.0},{1.0,1.0,1.0,1.0},{2.0,1.0,1.0,1.0} , epistatic{1.0,1.0,1.0,1.0},{1.0,1.0,2.0,1.0},{1.0,1.0,1.0,1.0},{1.0,1.0,1.0,1.0}
			</motifData>
		</motif>
		<motif index="297">
			<pValParam>0.00070928593672037188</pValParam>
			<zScore>3.4140275152206576</zScore>
			<pValEmpirical>0.0080</pValEmpirical>
			<origCount>6.0</origCount>
			<randAvgCount>1.432</randAvgCount>
			<origConc>6.721559401781214E-5</origConc>
			<randAvgConc>1.6984310275730068E-5</randAvgConc>
			<image>images/motif-297.jpg</image>
			<motifData>
					suppressive{1.0,1.0,1.0,1.0},{1.0,1.0,1.0,1.0},{2.0,1.0,1.0,1.0},{1.0,1.0,1.0,1.0} , conditional{1.0,1.0,1.0,1.0},{2.0,1.0,1.0,1.0},{1.0,1.0,1.0,1.0},{1.0,1.0,1.0,1.0} , epistatic{1.0,1.0,1.0,1.0},{1.0,1.0,1.0,1.0},{1.0,1.0,1.0,1.0},{1.0,2.0,1.0,1.0}
			</motifData>
		</motif>
		<motif index="298">
			<pValParam>0.00133576126152001870</pValParam>
			<zScore>3.0704207495888514</zScore>
			<pValEmpirical>0.0080</pValEmpirical>
			<origCount>6.0</origCount>
			<randAvgCount>1.6</randAvgCount>
			<origConc>6.721559401781214E-5</origConc>
			<randAvgConc>1.8976779491574727E-5</randAvgConc>
			<image>images/motif-298.jpg</image>
			<motifData>
					suppressive{1.0,2.0,1.0,1.0},{1.0,1.0,1.0,1.0},{1.0,1.0,1.0,1.0},{1.0,1.0,1.0,1.0} , additive{1.0,1.0,1.0,1.0},{1.0,1.0,1.0,1.0},{1.0,1.0,1.0,2.0},{1.0,1.0,2.0,1.0} , conditional{1.0,1.0,1.0,1.0},{1.0,1.0,1.0,1.0},{1.0,2.0,1.0,1.0},{1.0,1.0,1.0,1.0} , synthetic{1.0,1.0,1.0,2.0},{1.0,1.0,1.0,1.0},{1.0,1.0,1.0,1.0},{2.0,1.0,1.0,1.0} , 
			</motifData>
		</motif>
		<motif index="299">
			<pValParam>0.00077755020156222709</pValParam>
			<zScore>2.706954658316538</zScore>
			<pValEmpirical>0.0090</pValEmpirical>
			<origCount>122.0</origCount>
			<randAvgCount>75.461</randAvgCount>
			<origConc>0.00136671707836218</origConc>
			<randAvgConc>8.950375234849956E-4</randAvgConc>
			<image>images/motif-299.jpg</image>
			<motifData>
					double-nonmonotonic{1.0,1.0,1.0,1.0},{1.0,1.0,1.0,2.0},{1.0,1.0,1.0,1.0},{1.0,2.0,1.0,1.0} , conditional{1.0,1.0,1.0,1.0},{2.0,1.0,1.0,1.0},{1.0,1.0,1.0,1.0},{1.0,1.0,1.0,1.0} , epistatic{1.0,1.0,1.0,1.0},{1.0,1.0,1.0,1.0},{1.0,2.0,1.0,1.0},{1.0,1.0,1.0,1.0}
			</motifData>
		</motif>
		<motif index="300">
			<pValParam>0.00047583189276467763</pValParam>
			<zScore>3.3760497313550704</zScore>
			<pValEmpirical>0.0090</pValEmpirical>
			<origCount>5.0</origCount>
			<randAvgCount>0.958</randAvgCount>
			<origConc>5.6012995014843446E-5</origConc>
			<randAvgConc>1.1360300908319302E-5</randAvgConc>
			<image>images/motif-300.jpg</image>
			<motifData>
					noninteractive{1.0,2.0,1.0,2.0},{2.0,1.0,2.0,1.0},{1.0,2.0,1.0,1.0},{2.0,1.0,1.0,1.0} , suppressive{1.0,1.0,1.0,1.0},{1.0,1.0,1.0,2.0},{1.0,1.0,1.0,1.0},{1.0,1.0,1.0,1.0} , double-nonmonotonic{1.0,1.0,2.0,1.0},{1.0,1.0,1.0,1.0},{2.0,1.0,1.0,1.0},{1.0,1.0,1.0,1.0} , 
			</motifData>
		</motif>
		<motif index="301">
			<pValParam>0.00078693658976047853</pValParam>
			<zScore>2.923807667588628</zScore>
			<pValEmpirical>0.0090</pValEmpirical>
			<origCount>21.0</origCount>
			<randAvgCount>5.565</randAvgCount>
			<origConc>2.3525457906234246E-4</origConc>
			<randAvgConc>6.59943076094212E-5</randAvgConc>
			<image>images/motif-301.jpg</image>
			<motifData>
					additive{1.0,2.0,1.0,1.0},{2.0,1.0,2.0,1.0},{1.0,2.0,1.0,2.0},{1.0,1.0,2.0,1.0} , double-nonmonotonic{1.0,1.0,1.0,1.0},{1.0,1.0,1.0,2.0},{1.0,1.0,1.0,1.0},{1.0,2.0,1.0,1.0} , conditional{1.0,1.0,1.0,1.0},{1.0,1.0,1.0,1.0},{1.0,1.0,1.0,1.0},{2.0,1.0,1.0,1.0} , 
			</motifData>
		</motif>
		<motif index="302">
			<pValParam>0.00156934807513464670</pValParam>
			<zScore>2.6872575912012655</zScore>
			<pValEmpirical>0.0090</pValEmpirical>
			<origCount>16.0</origCount>
			<randAvgCount>6.173</randAvgCount>
			<origConc>1.7924158404749902E-4</origConc>
			<randAvgConc>7.322109911260797E-5</randAvgConc>
			<image>images/motif-302.jpg</image>
			<motifData>
					noninteractive{1.0,2.0,2.0,1.0},{2.0,1.0,1.0,1.0},{2.0,1.0,1.0,2.0},{1.0,1.0,2.0,1.0} , epistatic{1.0,1.0,1.0,2.0},{1.0,1.0,1.0,1.0},{1.0,1.0,1.0,1.0},{1.0,1.0,1.0,1.0}
			</motifData>
		</motif>
		<motif index="303">
			<pValParam>0.00036816709290099503</pValParam>
			<zScore>3.4275570957551693</zScore>
			<pValEmpirical>0.0090</pValEmpirical>
			<origCount>5.0</origCount>
			<randAvgCount>0.912</randAvgCount>
			<origConc>5.6012995014843446E-5</origConc>
			<randAvgConc>1.0819103703781594E-5</randAvgConc>
			<image>images/motif-303.jpg</image>
			<motifData>
					noninteractive{1.0,1.0,1.0,2.0},{1.0,1.0,1.0,1.0},{1.0,1.0,1.0,1.0},{2.0,1.0,1.0,1.0} , conditional{1.0,1.0,1.0,1.0},{2.0,1.0,2.0,1.0},{1.0,1.0,1.0,1.0},{1.0,1.0,1.0,1.0} , synthetic{1.0,1.0,1.0,1.0},{1.0,1.0,1.0,1.0},{1.0,1.0,1.0,2.0},{1.0,1.0,2.0,1.0} , epistatic{1.0,1.0,1.0,1.0},{1.0,1.0,1.0,2.0},{1.0,1.0,1.0,1.0},{1.0,1.0,1.0,1.0}
			</motifData>
		</motif>
		<motif index="304">
			<pValParam>0.00033245803299208898</pValParam>
			<zScore>3.366220257424615</zScore>
			<pValEmpirical>0.0090</pValEmpirical>
			<origCount>6.0</origCount>
			<randAvgCount>1.258</randAvgCount>
			<origConc>6.721559401781214E-5</origConc>
			<randAvgConc>1.4915871494511228E-5</randAvgConc>
			<image>images/motif-304.jpg</image>
			<motifData>
					additive{1.0,2.0,1.0,1.0},{2.0,1.0,1.0,1.0},{1.0,1.0,1.0,1.0},{1.0,1.0,1.0,1.0} , double-nonmonotonic{1.0,1.0,2.0,1.0},{1.0,1.0,1.0,1.0},{2.0,1.0,1.0,1.0},{1.0,1.0,1.0,1.0} , conditional{1.0,1.0,1.0,1.0},{1.0,1.0,1.0,1.0},{1.0,1.0,1.0,2.0},{1.0,1.0,1.0,1.0} , epistatic{1.0,1.0,1.0,1.0},{1.0,1.0,2.0,1.0},{1.0,1.0,1.0,1.0},{1.0,1.0,1.0,1.0}
			</motifData>
		</motif>
		<motif index="305">
			<pValParam>0.00090314042610617484</pValParam>
			<zScore>2.766625662740596</zScore>
			<pValEmpirical>0.0090</pValEmpirical>
			<origCount>26.0</origCount>
			<randAvgCount>13.349</randAvgCount>
			<origConc>2.912675740771859E-4</origConc>
			<randAvgConc>1.5832807977667667E-4</randAvgConc>
			<image>images/motif-305.jpg</image>
			<motifData>
					additive{1.0,1.0,1.0,1.0},{1.0,1.0,1.0,1.0},{1.0,1.0,1.0,2.0},{1.0,1.0,2.0,1.0} , conditional{1.0,1.0,1.0,1.0},{1.0,1.0,1.0,1.0},{1.0,2.0,1.0,1.0},{1.0,1.0,1.0,1.0} , synthetic{1.0,2.0,1.0,1.0},{2.0,1.0,1.0,1.0},{1.0,1.0,1.0,1.0},{1.0,1.0,1.0,1.0} , 
			</motifData>
		</motif>
		<motif index="306">
			<pValParam>0.00002332346771860561</pValParam>
			<zScore>3.802502209482285</zScore>
			<pValEmpirical>0.0090</pValEmpirical>
			<origCount>6.0</origCount>
			<randAvgCount>0.815</randAvgCount>
			<origConc>6.721559401781214E-5</origConc>
			<randAvgConc>9.666360775752028E-6</randAvgConc>
			<image>images/motif-306.jpg</image>
			<motifData>
					noninteractive{1.0,2.0,1.0,1.0},{2.0,1.0,1.0,1.0},{1.0,1.0,1.0,1.0},{1.0,1.0,1.0,1.0} , double-nonmonotonic{1.0,1.0,1.0,2.0},{1.0,1.0,1.0,1.0},{1.0,1.0,1.0,1.0},{2.0,1.0,1.0,1.0} , conditional{1.0,1.0,1.0,1.0},{1.0,1.0,1.0,1.0},{2.0,1.0,1.0,1.0},{1.0,1.0,1.0,1.0} , epistatic{1.0,1.0,1.0,1.0},{1.0,1.0,1.0,2.0},{1.0,1.0,1.0,2.0},{1.0,1.0,1.0,1.0}
			</motifData>
		</motif>
		<motif index="307">
			<pValParam>0.00065138624760141539</pValParam>
			<zScore>3.3239514062930597</zScore>
			<pValEmpirical>0.01</pValEmpirical>
			<origCount>5.0</origCount>
			<randAvgCount>1.018</randAvgCount>
			<origConc>5.6012995014843446E-5</origConc>
			<randAvgConc>1.2075386920700688E-5</randAvgConc>
			<image>images/motif-307.jpg</image>
			<motifData>
					noninteractive{1.0,2.0,1.0,1.0},{2.0,1.0,1.0,1.0},{1.0,1.0,1.0,1.0},{1.0,1.0,1.0,1.0} , suppressive{1.0,1.0,1.0,2.0},{1.0,1.0,1.0,1.0},{1.0,1.0,1.0,1.0},{1.0,1.0,1.0,1.0} , single-nonmonotonic{1.0,1.0,1.0,1.0},{1.0,1.0,2.0,1.0},{1.0,1.0,1.0,1.0},{1.0,1.0,1.0,1.0} , epistatic{1.0,1.0,1.0,1.0},{1.0,1.0,1.0,1.0},{1.0,1.0,1.0,1.0},{1.0,2.0,1.0,1.0}
			</motifData>
		</motif>
		<motif index="308">
			<pValParam>0.00196602663766332060</pValParam>
			<zScore>2.539215094009666</zScore>
			<pValEmpirical>0.01</pValEmpirical>
			<origCount>28.0</origCount>
			<randAvgCount>15.185</randAvgCount>
			<origConc>3.1367277208312327E-4</origConc>
			<randAvgConc>1.8009056716128578E-4</randAvgConc>
			<image>images/motif-308.jpg</image>
			<motifData>
					noninteractive{1.0,2.0,1.0,1.0},{2.0,1.0,1.0,1.0},{1.0,1.0,1.0,1.0},{1.0,1.0,1.0,1.0} , conditional{1.0,1.0,1.0,1.0},{1.0,1.0,1.0,1.0},{1.0,1.0,1.0,1.0},{2.0,1.0,2.0,1.0} , synthetic{1.0,1.0,1.0,1.0},{1.0,1.0,2.0,1.0},{1.0,2.0,1.0,1.0},{1.0,1.0,1.0,1.0} , 
			</motifData>
		</motif>
		<motif index="309">
			<pValParam>0.00086922080374751687</pValParam>
			<zScore>3.207317315329854</zScore>
			<pValEmpirical>0.01</pValEmpirical>
			<origCount>5.0</origCount>
			<randAvgCount>1.077</randAvgCount>
			<origConc>5.6012995014843446E-5</origConc>
			<randAvgConc>1.2776656623558394E-5</randAvgConc>
			<image>images/motif-309.jpg</image>
			<motifData>
					noninteractive{1.0,2.0,1.0,1.0},{2.0,1.0,1.0,1.0},{1.0,1.0,1.0,1.0},{1.0,1.0,1.0,1.0} , suppressive{1.0,1.0,1.0,2.0},{1.0,1.0,1.0,1.0},{1.0,1.0,1.0,1.0},{1.0,1.0,1.0,1.0} , synthetic{1.0,1.0,2.0,1.0},{1.0,1.0,1.0,1.0},{2.0,1.0,1.0,1.0},{1.0,1.0,1.0,1.0} , epistatic{1.0,1.0,1.0,1.0},{1.0,1.0,1.0,2.0},{1.0,1.0,1.0,1.0},{1.0,1.0,1.0,1.0}
			</motifData>
		</motif>
		<motif index="310">
			<pValParam>0.00139378232619358220</pValParam>
			<zScore>2.740105736305145</zScore>
			<pValEmpirical>0.01</pValEmpirical>
			<origCount>28.0</origCount>
			<randAvgCount>9.863</randAvgCount>
			<origConc>3.1367277208312327E-4</origConc>
			<randAvgConc>1.169425954236844E-4</randAvgConc>
			<image>images/motif-310.jpg</image>
			<motifData>
					additive{1.0,1.0,1.0,2.0},{1.0,1.0,1.0,1.0},{1.0,1.0,1.0,2.0},{2.0,1.0,2.0,1.0} , asynthetic{1.0,2.0,1.0,1.0},{2.0,1.0,1.0,1.0},{1.0,1.0,1.0,1.0},{1.0,1.0,1.0,1.0} , epistatic{1.0,1.0,1.0,1.0},{1.0,1.0,1.0,1.0},{1.0,2.0,1.0,1.0},{1.0,2.0,1.0,1.0}
			</motifData>
		</motif>
		<motif index="311">
			<pValParam>0.00015500151075387159</pValParam>
			<zScore>3.141980874375893</zScore>
			<pValEmpirical>0.01</pValEmpirical>
			<origCount>10.0</origCount>
			<randAvgCount>2.782</randAvgCount>
			<origConc>1.1202599002968689E-4</origConc>
			<randAvgConc>3.2980680525538685E-5</randAvgConc>
			<image>images/motif-311.jpg</image>
			<motifData>
					noninteractive{1.0,1.0,1.0,1.0},{1.0,1.0,1.0,2.0},{1.0,1.0,1.0,1.0},{1.0,2.0,1.0,1.0} , additive{1.0,1.0,1.0,1.0},{1.0,1.0,1.0,1.0},{1.0,1.0,1.0,2.0},{1.0,1.0,2.0,1.0} , conditional{1.0,2.0,1.0,1.0},{1.0,1.0,1.0,1.0},{1.0,2.0,1.0,1.0},{1.0,1.0,1.0,1.0} , epistatic{1.0,1.0,1.0,1.0},{1.0,1.0,1.0,1.0},{1.0,1.0,1.0,1.0},{2.0,1.0,1.0,1.0}
			</motifData>
		</motif>
		<motif index="312">
			<pValParam>0.00091429297493561545</pValParam>
			<zScore>2.9547630858386342</zScore>
			<pValEmpirical>0.01</pValEmpirical>
			<origCount>7.0</origCount>
			<randAvgCount>1.943</randAvgCount>
			<origConc>7.841819302078082E-5</origConc>
			<randAvgConc>2.304316139888937E-5</randAvgConc>
			<image>images/motif-312.jpg</image>
			<motifData>
					noninteractive{1.0,1.0,1.0,1.0},{1.0,1.0,2.0,2.0},{1.0,2.0,1.0,1.0},{1.0,2.0,1.0,1.0} , suppressive{1.0,1.0,1.0,1.0},{2.0,1.0,1.0,1.0},{1.0,1.0,1.0,1.0},{1.0,1.0,1.0,1.0} , epistatic{1.0,1.0,1.0,1.0},{1.0,1.0,1.0,1.0},{2.0,1.0,1.0,1.0},{1.0,1.0,2.0,1.0}
			</motifData>
		</motif>
		<motif index="313">
			<pValParam>0.00116188281427453970</pValParam>
			<zScore>2.923543413718986</zScore>
			<pValEmpirical>0.01</pValEmpirical>
			<origCount>6.0</origCount>
			<randAvgCount>1.561</randAvgCount>
			<origConc>6.721559401781214E-5</origConc>
			<randAvgConc>1.851226128224235E-5</randAvgConc>
			<image>images/motif-313.jpg</image>
			<motifData>
					noninteractive{1.0,1.0,2.0,1.0},{1.0,1.0,1.0,1.0},{2.0,1.0,1.0,1.0},{1.0,1.0,1.0,1.0} , suppressive{1.0,2.0,1.0,1.0},{1.0,1.0,1.0,1.0},{1.0,2.0,1.0,1.0},{1.0,1.0,1.0,1.0} , synthetic{1.0,1.0,1.0,2.0},{1.0,1.0,1.0,1.0},{1.0,1.0,1.0,1.0},{2.0,1.0,1.0,1.0} , 
			</motifData>
		</motif>
		<motif index="314">
			<pValParam>0.00015465191615460228</pValParam>
			<zScore>3.6116270742854</zScore>
			<pValEmpirical>0.01</pValEmpirical>
			<origCount>6.0</origCount>
			<randAvgCount>1.107</randAvgCount>
			<origConc>6.721559401781214E-5</origConc>
			<randAvgConc>1.3131217123040462E-5</randAvgConc>
			<image>images/motif-314.jpg</image>
			<motifData>
					noninteractive{1.0,1.0,2.0,1.0},{1.0,1.0,1.0,1.0},{2.0,1.0,1.0,1.0},{1.0,1.0,1.0,1.0} , additive{1.0,1.0,1.0,1.0},{1.0,1.0,1.0,1.0},{1.0,1.0,1.0,2.0},{1.0,1.0,2.0,1.0} , conditional{1.0,1.0,1.0,1.0},{1.0,1.0,1.0,1.0},{1.0,1.0,1.0,1.0},{2.0,1.0,1.0,1.0} , epistatic{1.0,1.0,1.0,1.0},{2.0,1.0,1.0,1.0},{1.0,1.0,1.0,1.0},{1.0,1.0,1.0,1.0}
			</motifData>
		</motif>
		<motif index="315">
			<pValParam>0.00127128703236201180</pValParam>
			<zScore>3.0099710825592028</zScore>
			<pValEmpirical>0.01</pValEmpirical>
			<origCount>5.0</origCount>
			<randAvgCount>1.161</randAvgCount>
			<origConc>5.6012995014843446E-5</origConc>
			<randAvgConc>1.3768591299736799E-5</randAvgConc>
			<image>images/motif-315.jpg</image>
			<motifData>
					noninteractive{1.0,2.0,2.0,2.0},{2.0,1.0,1.0,1.0},{2.0,1.0,1.0,1.0},{2.0,1.0,1.0,1.0} , single-nonmonotonic{1.0,1.0,1.0,1.0},{1.0,1.0,2.0,1.0},{1.0,1.0,1.0,1.0},{1.0,1.0,1.0,1.0} , epistatic{1.0,1.0,1.0,1.0},{1.0,1.0,1.0,1.0},{1.0,1.0,1.0,2.0},{1.0,1.0,1.0,1.0}
			</motifData>
		</motif>
		<motif index="316">
			<pValParam>0.00209390454460567370</pValParam>
			<zScore>2.5666004801664157</zScore>
			<pValEmpirical>0.011</pValEmpirical>
			<origCount>21.0</origCount>
			<randAvgCount>9.761</randAvgCount>
			<origConc>2.3525457906234246E-4</origConc>
			<randAvgConc>1.1578111762675745E-4</randAvgConc>
			<image>images/motif-316.jpg</image>
			<motifData>
					suppressive{1.0,1.0,1.0,1.0},{2.0,1.0,1.0,1.0},{1.0,1.0,1.0,1.0},{2.0,1.0,1.0,1.0} , double-nonmonotonic{1.0,1.0,2.0,1.0},{1.0,1.0,1.0,1.0},{2.0,1.0,1.0,1.0},{1.0,1.0,1.0,1.0} , 
			</motifData>
		</motif>
		<motif index="317">
			<pValParam>0.00076997127654221398</pValParam>
			<zScore>2.523657757926644</zScore>
			<pValEmpirical>0.011</pValEmpirical>
			<origCount>311.0</origCount>
			<randAvgCount>226.529</randAvgCount>
			<origConc>0.0034840082899232623</origConc>
			<randAvgConc>0.0026868591761981093</randAvgConc>
			<image>images/motif-317.jpg</image>
			<motifData>
					asynthetic{1.0,1.0,1.0,1.0},{1.0,1.0,2.0,2.0},{1.0,2.0,1.0,1.0},{1.0,2.0,1.0,1.0} , single-nonmonotonic{1.0,1.0,1.0,1.0},{2.0,1.0,1.0,1.0},{1.0,1.0,1.0,1.0},{1.0,1.0,1.0,1.0} , 
			</motifData>
		</motif>
		<motif index="318">
			<pValParam>0.00237167576117813810</pValParam>
			<zScore>2.5167553566509246</zScore>
			<pValEmpirical>0.011</pValEmpirical>
			<origCount>20.0</origCount>
			<randAvgCount>9.918</randAvgCount>
			<origConc>2.2405198005937378E-4</origConc>
			<randAvgConc>1.1762961675413602E-4</randAvgConc>
			<image>images/motif-318.jpg</image>
			<motifData>
					noninteractive{1.0,1.0,1.0,1.0},{1.0,1.0,2.0,1.0},{1.0,2.0,1.0,1.0},{1.0,1.0,1.0,1.0} , suppressive{1.0,2.0,1.0,1.0},{1.0,1.0,1.0,1.0},{1.0,1.0,1.0,1.0},{1.0,1.0,1.0,1.0} , conditional{1.0,1.0,1.0,1.0},{1.0,1.0,1.0,1.0},{1.0,1.0,1.0,1.0},{1.0,1.0,2.0,1.0} , 
			</motifData>
		</motif>
		<motif index="319">
			<pValParam>0.00085638113302033414</pValParam>
			<zScore>2.956690354269465</zScore>
			<pValEmpirical>0.011</pValEmpirical>
			<origCount>7.0</origCount>
			<randAvgCount>1.923</randAvgCount>
			<origConc>7.841819302078082E-5</origConc>
			<randAvgConc>2.2805765210992294E-5</randAvgConc>
			<image>images/motif-319.jpg</image>
			<motifData>
					noninteractive{1.0,2.0,1.0,1.0},{2.0,1.0,1.0,1.0},{1.0,1.0,1.0,1.0},{1.0,1.0,1.0,1.0} , suppressive{1.0,1.0,1.0,1.0},{1.0,1.0,2.0,1.0},{1.0,1.0,1.0,1.0},{1.0,1.0,1.0,1.0} , additive{1.0,1.0,1.0,1.0},{1.0,1.0,1.0,2.0},{1.0,1.0,1.0,1.0},{1.0,2.0,1.0,1.0} , conditional{1.0,1.0,1.0,1.0},{1.0,1.0,1.0,1.0},{1.0,1.0,1.0,1.0},{2.0,1.0,1.0,1.0} , epistatic{1.0,1.0,1.0,1.0},{1.0,1.0,1.0,1.0},{1.0,1.0,1.0,1.0},{1.0,1.0,2.0,1.0}
			</motifData>
		</motif>
		<motif index="320">
			<pValParam>0.00135013516282000980</pValParam>
			<zScore>2.748964378551156</zScore>
			<pValEmpirical>0.011</pValEmpirical>
			<origCount>28.0</origCount>
			<randAvgCount>9.478</randAvgCount>
			<origConc>3.1367277208312327E-4</origConc>
			<randAvgConc>1.1242378410733056E-4</randAvgConc>
			<image>images/motif-320.jpg</image>
			<motifData>
					noninteractive{1.0,1.0,2.0,1.0},{1.0,1.0,1.0,1.0},{2.0,1.0,1.0,2.0},{1.0,1.0,2.0,1.0} , suppressive{1.0,2.0,1.0,1.0},{1.0,1.0,1.0,1.0},{1.0,1.0,1.0,1.0},{1.0,2.0,1.0,1.0} , conditional{1.0,1.0,1.0,1.0},{1.0,1.0,1.0,1.0},{1.0,1.0,1.0,1.0},{2.0,1.0,1.0,1.0} , 
			</motifData>
		</motif>
		<motif index="321">
			<pValParam>0.00003556544209737389</pValParam>
			<zScore>3.3627953849732934</zScore>
			<pValEmpirical>0.011</pValEmpirical>
			<origCount>9.0</origCount>
			<randAvgCount>1.936</randAvgCount>
			<origConc>1.008233910267182E-4</origConc>
			<randAvgConc>2.296724416457783E-5</randAvgConc>
			<image>images/motif-321.jpg</image>
			<motifData>
					suppressive{1.0,2.0,1.0,1.0},{1.0,1.0,1.0,1.0},{1.0,1.0,1.0,1.0},{1.0,1.0,1.0,1.0} , additive{1.0,1.0,2.0,1.0},{1.0,1.0,1.0,1.0},{2.0,1.0,1.0,2.0},{1.0,1.0,2.0,1.0} , epistatic{1.0,1.0,1.0,1.0},{1.0,1.0,1.0,1.0},{1.0,2.0,1.0,1.0},{1.0,1.0,1.0,1.0}
			</motifData>
		</motif>
		<motif index="322">
			<pValParam>0.00037454615810295078</pValParam>
			<zScore>3.422672737071722</zScore>
			<pValEmpirical>0.011</pValEmpirical>
			<origCount>5.0</origCount>
			<randAvgCount>0.915</randAvgCount>
			<origConc>5.6012995014843446E-5</origConc>
			<randAvgConc>1.0852801251909567E-5</randAvgConc>
			<image>images/motif-322.jpg</image>
			<motifData>
					suppressive{1.0,1.0,2.0,1.0},{1.0,1.0,1.0,1.0},{1.0,1.0,1.0,1.0},{1.0,1.0,1.0,1.0} , additive{1.0,2.0,1.0,1.0},{2.0,1.0,1.0,1.0},{1.0,1.0,1.0,1.0},{1.0,1.0,1.0,1.0} , double-nonmonotonic{1.0,1.0,1.0,1.0},{1.0,1.0,2.0,1.0},{1.0,2.0,1.0,1.0},{1.0,1.0,1.0,1.0} , epistatic{1.0,1.0,1.0,1.0},{1.0,1.0,1.0,1.0},{1.0,1.0,1.0,1.0},{1.0,1.0,2.0,1.0}
			</motifData>
		</motif>
		<motif index="323">
			<pValParam>0.00114568736275011410</pValParam>
			<zScore>2.978279408932851</zScore>
			<pValEmpirical>0.011</pValEmpirical>
			<origCount>7.0</origCount>
			<randAvgCount>2.014</randAvgCount>
			<origConc>7.841819302078082E-5</origConc>
			<randAvgConc>2.3885209777087326E-5</randAvgConc>
			<image>images/motif-323.jpg</image>
			<motifData>
					suppressive{1.0,2.0,1.0,1.0},{1.0,1.0,1.0,1.0},{1.0,1.0,1.0,1.0},{1.0,1.0,1.0,1.0} , double-nonmonotonic{1.0,1.0,1.0,1.0},{1.0,1.0,2.0,1.0},{1.0,2.0,1.0,1.0},{1.0,1.0,1.0,1.0} , conditional{1.0,1.0,1.0,1.0},{1.0,1.0,1.0,1.0},{1.0,1.0,1.0,1.0},{2.0,1.0,1.0,1.0} , single-nonmonotonic{1.0,1.0,1.0,1.0},{1.0,1.0,1.0,1.0},{1.0,1.0,1.0,2.0},{1.0,1.0,1.0,1.0} , 
			</motifData>
		</motif>
		<motif index="324">
			<pValParam>0.00079358846537824768</pValParam>
			<zScore>2.8890745049694186</zScore>
			<pValEmpirical>0.011</pValEmpirical>
			<origCount>16.0</origCount>
			<randAvgCount>5.565</randAvgCount>
			<origConc>1.7924158404749902E-4</origConc>
			<randAvgConc>6.6014839978787E-5</randAvgConc>
			<image>images/motif-324.jpg</image>
			<motifData>
					additive{1.0,1.0,1.0,1.0},{1.0,1.0,2.0,1.0},{1.0,2.0,1.0,2.0},{1.0,1.0,2.0,1.0} , epistatic{1.0,1.0,1.0,1.0},{2.0,1.0,1.0,1.0},{2.0,1.0,1.0,1.0},{1.0,1.0,1.0,1.0}
			</motifData>
		</motif>
		<motif index="325">
			<pValParam>0.00127128703236201180</pValParam>
			<zScore>3.17344277355571</zScore>
			<pValEmpirical>0.011</pValEmpirical>
			<origCount>5.0</origCount>
			<randAvgCount>1.161</randAvgCount>
			<origConc>5.6012995014843446E-5</origConc>
			<randAvgConc>1.3769208129212715E-5</randAvgConc>
			<image>images/motif-325.jpg</image>
			<motifData>
					noninteractive{1.0,1.0,1.0,2.0},{1.0,1.0,1.0,1.0},{1.0,1.0,1.0,1.0},{2.0,1.0,1.0,1.0} , suppressive{1.0,1.0,1.0,1.0},{2.0,1.0,1.0,1.0},{1.0,1.0,1.0,1.0},{1.0,1.0,1.0,1.0} , conditional{1.0,1.0,1.0,1.0},{1.0,1.0,1.0,1.0},{1.0,1.0,1.0,1.0},{1.0,1.0,2.0,1.0} , synthetic{1.0,1.0,1.0,1.0},{1.0,1.0,2.0,1.0},{1.0,2.0,1.0,1.0},{1.0,1.0,1.0,1.0} , 
			</motifData>
		</motif>
		<motif index="326">
			<pValParam>0.00182256438077632590</pValParam>
			<zScore>2.6446790614014346</zScore>
			<pValEmpirical>0.012</pValEmpirical>
			<origCount>11.0</origCount>
			<randAvgCount>4.341</randAvgCount>
			<origConc>1.2322858903265557E-4</origConc>
			<randAvgConc>5.147953084474111E-5</randAvgConc>
			<image>images/motif-326.jpg</image>
			<motifData>
					conditional{1.0,1.0,1.0,1.0},{1.0,1.0,1.0,2.0},{1.0,1.0,1.0,2.0},{1.0,1.0,1.0,1.0} , epistatic{1.0,2.0,2.0,1.0},{1.0,1.0,1.0,1.0},{1.0,1.0,1.0,1.0},{1.0,1.0,1.0,1.0}
			</motifData>
		</motif>
		<motif index="327">
			<pValParam>0.00128356054036538050</pValParam>
			<zScore>2.6740001961517845</zScore>
			<pValEmpirical>0.012</pValEmpirical>
			<origCount>24.0</origCount>
			<randAvgCount>12.322</randAvgCount>
			<origConc>2.6886237607124855E-4</origConc>
			<randAvgConc>1.461527132180797E-4</randAvgConc>
			<image>images/motif-327.jpg</image>
			<motifData>
					asynthetic{1.0,1.0,1.0,2.0},{1.0,1.0,1.0,1.0},{1.0,1.0,1.0,2.0},{2.0,1.0,2.0,1.0} , epistatic{1.0,1.0,1.0,1.0},{2.0,1.0,2.0,1.0},{1.0,1.0,1.0,1.0},{1.0,1.0,1.0,1.0}
			</motifData>
		</motif>
		<motif index="328">
			<pValParam>0.00045612234606684510</pValParam>
			<zScore>3.234367159728821</zScore>
			<pValEmpirical>0.012</pValEmpirical>
			<origCount>7.0</origCount>
			<randAvgCount>1.743</randAvgCount>
			<origConc>7.841819302078082E-5</origConc>
			<randAvgConc>2.06694714034048E-5</randAvgConc>
			<image>images/motif-328.jpg</image>
			<motifData>
					additive{1.0,1.0,1.0,1.0},{1.0,1.0,2.0,2.0},{1.0,2.0,1.0,1.0},{1.0,2.0,1.0,1.0} , double-nonmonotonic{1.0,1.0,1.0,1.0},{1.0,1.0,1.0,1.0},{1.0,1.0,1.0,2.0},{1.0,1.0,2.0,1.0} , conditional{1.0,1.0,1.0,1.0},{2.0,1.0,1.0,1.0},{1.0,1.0,1.0,1.0},{1.0,1.0,1.0,1.0} , 
			</motifData>
		</motif>
		<motif index="329">
			<pValParam>0.00306237970960232530</pValParam>
			<zScore>2.4435063530077836</zScore>
			<pValEmpirical>0.013</pValEmpirical>
			<origCount>105.0</origCount>
			<randAvgCount>53.142</randAvgCount>
			<origConc>0.0011762728953117123</origConc>
			<randAvgConc>6.300752028116569E-4</randAvgConc>
			<image>images/motif-329.jpg</image>
			<motifData>
					suppressive{1.0,2.0,1.0,1.0},{1.0,1.0,1.0,1.0},{1.0,1.0,1.0,1.0},{1.0,1.0,1.0,1.0} , asynthetic{1.0,1.0,1.0,2.0},{1.0,1.0,1.0,1.0},{1.0,1.0,1.0,1.0},{2.0,1.0,1.0,1.0} , epistatic{1.0,1.0,1.0,1.0},{1.0,1.0,1.0,1.0},{2.0,1.0,1.0,1.0},{1.0,1.0,1.0,1.0}
			</motifData>
		</motif>
		<motif index="330">
			<pValParam>0.00389318933818016970</pValParam>
			<zScore>2.408898749041126</zScore>
			<pValEmpirical>0.013</pValEmpirical>
			<origCount>15.0</origCount>
			<randAvgCount>6.328</randAvgCount>
			<origConc>1.6803898504453034E-4</origConc>
			<randAvgConc>7.504522466604069E-5</randAvgConc>
			<image>images/motif-330.jpg</image>
			<motifData>
					noninteractive{1.0,1.0,2.0,2.0},{1.0,1.0,1.0,1.0},{2.0,1.0,1.0,1.0},{2.0,1.0,1.0,1.0} , suppressive{1.0,2.0,1.0,1.0},{1.0,1.0,1.0,1.0},{1.0,1.0,1.0,1.0},{1.0,1.0,1.0,1.0} , epistatic{1.0,1.0,1.0,1.0},{1.0,1.0,1.0,1.0},{1.0,1.0,1.0,2.0},{1.0,1.0,1.0,1.0}
			</motifData>
		</motif>
		<motif index="331">
			<pValParam>0.00017760729823179666</pValParam>
			<zScore>2.9058890466287997</zScore>
			<pValEmpirical>0.013</pValEmpirical>
			<origCount>10.0</origCount>
			<randAvgCount>2.827</randAvgCount>
			<origConc>1.1202599002968689E-4</origConc>
			<randAvgConc>3.353461907062561E-5</randAvgConc>
			<image>images/motif-331.jpg</image>
			<motifData>
					noninteractive{1.0,2.0,1.0,2.0},{2.0,1.0,1.0,1.0},{1.0,1.0,1.0,1.0},{2.0,1.0,1.0,1.0} , asynthetic{1.0,1.0,1.0,1.0},{1.0,1.0,1.0,1.0},{1.0,1.0,1.0,2.0},{1.0,1.0,2.0,1.0} , single-nonmonotonic{1.0,1.0,1.0,1.0},{1.0,1.0,1.0,1.0},{1.0,2.0,1.0,1.0},{1.0,1.0,1.0,1.0} , epistatic{1.0,1.0,2.0,1.0},{1.0,1.0,1.0,1.0},{1.0,1.0,1.0,1.0},{1.0,1.0,1.0,1.0}
			</motifData>
		</motif>
		<motif index="332">
			<pValParam>0.00136831406642146100</pValParam>
			<zScore>2.740020641026223</zScore>
			<pValEmpirical>0.013</pValEmpirical>
			<origCount>28.0</origCount>
			<randAvgCount>9.963</randAvgCount>
			<origConc>3.1367277208312327E-4</origConc>
			<randAvgConc>1.1816095531840664E-4</randAvgConc>
			<image>images/motif-332.jpg</image>
			<motifData>
					noninteractive{1.0,1.0,1.0,2.0},{1.0,1.0,1.0,1.0},{1.0,1.0,1.0,2.0},{2.0,1.0,2.0,1.0} , conditional{1.0,1.0,2.0,1.0},{2.0,1.0,2.0,1.0},{1.0,1.0,1.0,1.0},{1.0,1.0,1.0,1.0} , 
			</motifData>
		</motif>
		<motif index="333">
			<pValParam>0.00366851715568794480</pValParam>
			<zScore>2.4353922291513856</zScore>
			<pValEmpirical>0.013</pValEmpirical>
			<origCount>11.0</origCount>
			<randAvgCount>4.351</randAvgCount>
			<origConc>1.2322858903265557E-4</origConc>
			<randAvgConc>5.1613042110449305E-5</randAvgConc>
			<image>images/motif-333.jpg</image>
			<motifData>
					additive{1.0,2.0,1.0,1.0},{2.0,1.0,1.0,1.0},{1.0,1.0,1.0,1.0},{1.0,1.0,1.0,1.0} , asynthetic{1.0,1.0,2.0,1.0},{1.0,1.0,1.0,1.0},{2.0,1.0,1.0,1.0},{1.0,1.0,1.0,1.0} , double-nonmonotonic{1.0,1.0,1.0,1.0},{1.0,1.0,1.0,1.0},{1.0,1.0,1.0,2.0},{1.0,1.0,2.0,1.0} , epistatic{1.0,1.0,1.0,1.0},{1.0,1.0,1.0,2.0},{1.0,1.0,1.0,1.0},{1.0,1.0,1.0,1.0}
			</motifData>
		</motif>
		<motif index="334">
			<pValParam>0.00284633880396323310</pValParam>
			<zScore>2.4994100479903145</zScore>
			<pValEmpirical>0.013</pValEmpirical>
			<origCount>12.0</origCount>
			<randAvgCount>5.138</randAvgCount>
			<origConc>1.3443118803562428E-4</origConc>
			<randAvgConc>6.093609116273671E-5</randAvgConc>
			<image>images/motif-334.jpg</image>
			<motifData>
					noninteractive{1.0,1.0,1.0,1.0},{1.0,1.0,1.0,1.0},{1.0,1.0,1.0,2.0},{1.0,1.0,2.0,1.0} , suppressive{1.0,1.0,1.0,1.0},{1.0,1.0,1.0,2.0},{1.0,1.0,1.0,1.0},{1.0,1.0,1.0,1.0} , conditional{1.0,2.0,1.0,1.0},{1.0,1.0,1.0,1.0},{1.0,1.0,1.0,1.0},{1.0,1.0,1.0,1.0} , epistatic{1.0,1.0,2.0,1.0},{1.0,1.0,1.0,1.0},{1.0,1.0,1.0,1.0},{1.0,1.0,1.0,1.0}
			</motifData>
		</motif>
		<motif index="335">
			<pValParam>0.00243320068647290280</pValParam>
			<zScore>2.4804030245197977</zScore>
			<pValEmpirical>0.013</pValEmpirical>
			<origCount>26.0</origCount>
			<randAvgCount>13.818</randAvgCount>
			<origConc>2.912675740771859E-4</origConc>
			<randAvgConc>1.6391089814058656E-4</randAvgConc>
			<image>images/motif-335.jpg</image>
			<motifData>
					noninteractive{1.0,2.0,1.0,2.0},{2.0,1.0,1.0,1.0},{1.0,1.0,1.0,1.0},{2.0,1.0,1.0,1.0} , suppressive{1.0,1.0,1.0,1.0},{1.0,1.0,1.0,1.0},{1.0,2.0,1.0,2.0},{1.0,1.0,1.0,1.0} , 
			</motifData>
		</motif>
		<motif index="336">
			<pValParam>0.00428313811723290970</pValParam>
			<zScore>2.383613705430525</zScore>
			<pValEmpirical>0.013</pValEmpirical>
			<origCount>12.0</origCount>
			<randAvgCount>4.937</randAvgCount>
			<origConc>1.3443118803562428E-4</origConc>
			<randAvgConc>5.854943796203532E-5</randAvgConc>
			<image>images/motif-336.jpg</image>
			<motifData>
					noninteractive{1.0,2.0,2.0,2.0},{2.0,1.0,1.0,1.0},{2.0,1.0,1.0,1.0},{2.0,1.0,1.0,1.0} , suppressive{1.0,1.0,1.0,1.0},{1.0,1.0,1.0,2.0},{1.0,1.0,1.0,1.0},{1.0,1.0,1.0,1.0} , conditional{1.0,1.0,1.0,1.0},{1.0,1.0,1.0,1.0},{1.0,1.0,1.0,1.0},{1.0,1.0,2.0,1.0} , 
			</motifData>
		</motif>
		<motif index="337">
			<pValParam>0.00210579916800646140</pValParam>
			<zScore>2.6991342447581976</zScore>
			<pValEmpirical>0.013</pValEmpirical>
			<origCount>6.0</origCount>
			<randAvgCount>1.736</randAvgCount>
			<origConc>6.721559401781214E-5</origConc>
			<randAvgConc>2.0588615013408077E-5</randAvgConc>
			<image>images/motif-337.jpg</image>
			<motifData>
					noninteractive{1.0,2.0,1.0,1.0},{2.0,1.0,2.0,2.0},{1.0,2.0,1.0,1.0},{1.0,2.0,1.0,1.0} , suppressive{1.0,1.0,1.0,1.0},{1.0,1.0,1.0,1.0},{2.0,1.0,1.0,1.0},{2.0,1.0,1.0,1.0} , 
			</motifData>
		</motif>
		<motif index="338">
			<pValParam>0.00134094878816926060</pValParam>
			<zScore>2.75257123499703</zScore>
			<pValEmpirical>0.013</pValEmpirical>
			<origCount>9.0</origCount>
			<randAvgCount>3.045</randAvgCount>
			<origConc>1.008233910267182E-4</origConc>
			<randAvgConc>3.6115427779950144E-5</randAvgConc>
			<image>images/motif-338.jpg</image>
			<motifData>
					additive{1.0,2.0,1.0,1.0},{2.0,1.0,1.0,1.0},{1.0,1.0,1.0,1.0},{1.0,1.0,1.0,1.0} , asynthetic{1.0,1.0,1.0,2.0},{1.0,1.0,2.0,1.0},{1.0,2.0,1.0,1.0},{2.0,1.0,1.0,1.0} , epistatic{1.0,1.0,1.0,1.0},{1.0,1.0,1.0,1.0},{1.0,1.0,1.0,1.0},{1.0,1.0,2.0,1.0}
			</motifData>
		</motif>
		<motif index="339">
			<pValParam>0.00106042540713457980</pValParam>
			<zScore>3.1148352682198093</zScore>
			<pValEmpirical>0.013</pValEmpirical>
			<origCount>5.0</origCount>
			<randAvgCount>1.12</randAvgCount>
			<origConc>5.6012995014843446E-5</origConc>
			<randAvgConc>1.3284754388477344E-5</randAvgConc>
			<image>images/motif-339.jpg</image>
			<motifData>
					conditional{1.0,2.0,1.0,1.0},{1.0,1.0,1.0,1.0},{1.0,1.0,1.0,1.0},{1.0,1.0,2.0,1.0} , single-nonmonotonic{1.0,1.0,1.0,1.0},{1.0,1.0,1.0,1.0},{1.0,1.0,1.0,1.0},{2.0,1.0,1.0,1.0} , synthetic{1.0,1.0,1.0,1.0},{1.0,1.0,2.0,1.0},{1.0,2.0,1.0,1.0},{1.0,1.0,1.0,1.0} , 
			</motifData>
		</motif>
		<motif index="340">
			<pValParam>0.00028256456119857276</pValParam>
			<zScore>3.3550569461883706</zScore>
			<pValEmpirical>0.014</pValEmpirical>
			<origCount>6.0</origCount>
			<randAvgCount>1.224</randAvgCount>
			<origConc>6.721559401781214E-5</origConc>
			<randAvgConc>1.4511234814023168E-5</randAvgConc>
			<image>images/motif-340.jpg</image>
			<motifData>
					additive{1.0,1.0,1.0,1.0},{1.0,1.0,2.0,2.0},{1.0,2.0,1.0,2.0},{1.0,2.0,2.0,1.0} , double-nonmonotonic{1.0,1.0,1.0,2.0},{1.0,1.0,1.0,1.0},{1.0,1.0,1.0,1.0},{2.0,1.0,1.0,1.0} , epistatic{1.0,1.0,1.0,1.0},{2.0,1.0,1.0,1.0},{1.0,1.0,1.0,1.0},{1.0,1.0,1.0,1.0}
			</motifData>
		</motif>
		<motif index="341">
			<pValParam>0.00135805716555315040</pValParam>
			<zScore>2.761777250402965</zScore>
			<pValEmpirical>0.014</pValEmpirical>
			<origCount>12.0</origCount>
			<randAvgCount>3.623</randAvgCount>
			<origConc>1.3443118803562428E-4</origConc>
			<randAvgConc>4.2968390609898064E-5</randAvgConc>
			<image>images/motif-341.jpg</image>
			<motifData>
					noninteractive{1.0,1.0,2.0,1.0},{1.0,1.0,1.0,1.0},{2.0,1.0,1.0,1.0},{1.0,1.0,1.0,1.0} , suppressive{1.0,1.0,1.0,1.0},{1.0,1.0,1.0,1.0},{1.0,1.0,1.0,1.0},{1.0,1.0,2.0,1.0} , conditional{1.0,1.0,1.0,2.0},{2.0,1.0,1.0,2.0},{1.0,1.0,1.0,1.0},{1.0,1.0,1.0,1.0} , 
			</motifData>
		</motif>
		<motif index="342">
			<pValParam>0.00175472809358578900</pValParam>
			<zScore>2.6579658556274848</zScore>
			<pValEmpirical>0.015</pValEmpirical>
			<origCount>14.0</origCount>
			<randAvgCount>5.35</randAvgCount>
			<origConc>1.5683638604156163E-4</origConc>
			<randAvgConc>6.345519246305853E-5</randAvgConc>
			<image>images/motif-342.jpg</image>
			<motifData>
					additive{1.0,2.0,1.0,1.0},{2.0,1.0,2.0,2.0},{1.0,2.0,1.0,1.0},{1.0,2.0,1.0,1.0} , asynthetic{1.0,1.0,1.0,2.0},{1.0,1.0,1.0,1.0},{1.0,1.0,1.0,2.0},{2.0,1.0,2.0,1.0} , 
			</motifData>
		</motif>
		<motif index="343">
			<pValParam>0.00264556244713831660</pValParam>
			<zScore>2.529070414598274</zScore>
			<pValEmpirical>0.015</pValEmpirical>
			<origCount>11.0</origCount>
			<randAvgCount>4.443</randAvgCount>
			<origConc>1.2322858903265557E-4</origConc>
			<randAvgConc>5.2705268322030974E-5</randAvgConc>
			<image>images/motif-343.jpg</image>
			<motifData>
					noninteractive{1.0,2.0,1.0,1.0},{2.0,1.0,1.0,1.0},{1.0,1.0,1.0,1.0},{1.0,1.0,1.0,1.0} , suppressive{1.0,1.0,2.0,1.0},{1.0,1.0,1.0,1.0},{1.0,1.0,1.0,1.0},{1.0,1.0,1.0,1.0} , conditional{1.0,1.0,1.0,1.0},{1.0,1.0,1.0,1.0},{1.0,1.0,1.0,1.0},{1.0,1.0,2.0,1.0} , epistatic{1.0,1.0,1.0,1.0},{1.0,1.0,1.0,2.0},{1.0,1.0,1.0,1.0},{1.0,1.0,1.0,1.0}
			</motifData>
		</motif>
		<motif index="344">
			<pValParam>0.00561909113950065380</pValParam>
			<zScore>2.252096493607133</zScore>
			<pValEmpirical>0.015</pValEmpirical>
			<origCount>29.0</origCount>
			<randAvgCount>14.706</randAvgCount>
			<origConc>3.24875371086092E-4</origConc>
			<randAvgConc>1.7441420995169252E-4</randAvgConc>
			<image>images/motif-344.jpg</image>
			<motifData>
					conditional{1.0,1.0,1.0,1.0},{1.0,1.0,1.0,2.0},{1.0,1.0,1.0,1.0},{1.0,1.0,1.0,1.0} , single-nonmonotonic{1.0,1.0,1.0,1.0},{2.0,1.0,2.0,1.0},{1.0,1.0,1.0,1.0},{1.0,1.0,1.0,1.0} , 
			</motifData>
		</motif>
		<motif index="345">
			<pValParam>0.00570899683368086830</pValParam>
			<zScore>2.257956463106575</zScore>
			<pValEmpirical>0.016</pValEmpirical>
			<origCount>54.0</origCount>
			<randAvgCount>26.995</randAvgCount>
			<origConc>6.049403461603092E-4</origConc>
			<randAvgConc>3.200555622717645E-4</randAvgConc>
			<image>images/motif-345.jpg</image>
			<motifData>
					suppressive{1.0,1.0,1.0,1.0},{2.0,1.0,1.0,1.0},{1.0,1.0,1.0,1.0},{1.0,1.0,1.0,1.0} , asynthetic{1.0,1.0,1.0,1.0},{1.0,1.0,1.0,2.0},{1.0,1.0,1.0,1.0},{1.0,2.0,1.0,1.0} , single-nonmonotonic{1.0,1.0,1.0,1.0},{1.0,1.0,2.0,1.0},{1.0,1.0,1.0,1.0},{1.0,1.0,1.0,1.0} , 
			</motifData>
		</motif>
		<motif index="346">
			<pValParam>0.00254075089692906710</pValParam>
			<zScore>2.72405137907369</zScore>
			<pValEmpirical>0.016</pValEmpirical>
			<origCount>5.0</origCount>
			<randAvgCount>1.335</randAvgCount>
			<origConc>5.6012995014843446E-5</origConc>
			<randAvgConc>1.5833545620992125E-5</randAvgConc>
			<image>images/motif-346.jpg</image>
			<motifData>
					noninteractive{1.0,2.0,1.0,2.0},{2.0,1.0,1.0,1.0},{1.0,1.0,1.0,1.0},{2.0,1.0,1.0,1.0} , conditional{1.0,1.0,1.0,1.0},{1.0,1.0,1.0,1.0},{2.0,1.0,1.0,1.0},{1.0,1.0,1.0,1.0} , single-nonmonotonic{1.0,1.0,1.0,1.0},{1.0,1.0,1.0,1.0},{1.0,1.0,1.0,1.0},{1.0,2.0,1.0,1.0} , epistatic{1.0,1.0,1.0,1.0},{1.0,1.0,1.0,1.0},{1.0,1.0,1.0,2.0},{1.0,1.0,1.0,1.0}
			</motifData>
		</motif>
		<motif index="347">
			<pValParam>0.00273100011677129830</pValParam>
			<zScore>2.4103385787809173</zScore>
			<pValEmpirical>0.017</pValEmpirical>
			<origCount>46.0</origCount>
			<randAvgCount>26.803</randAvgCount>
			<origConc>5.153195541365596E-4</origConc>
			<randAvgConc>3.1791536171050356E-4</randAvgConc>
			<image>images/motif-347.jpg</image>
			<motifData>
					double-nonmonotonic{1.0,1.0,1.0,1.0},{1.0,1.0,2.0,2.0},{1.0,2.0,1.0,1.0},{1.0,2.0,1.0,1.0} , epistatic{1.0,1.0,1.0,1.0},{2.0,1.0,1.0,1.0},{1.0,1.0,1.0,1.0},{1.0,1.0,1.0,1.0}
			</motifData>
		</motif>
		<motif index="348">
			<pValParam>0.00026511469976642221</pValParam>
			<zScore>2.5157328764348375</zScore>
			<pValEmpirical>0.017</pValEmpirical>
			<origCount>10.0</origCount>
			<randAvgCount>2.965</randAvgCount>
			<origConc>1.1202599002968689E-4</origConc>
			<randAvgConc>3.5169965144486414E-5</randAvgConc>
			<image>images/motif-348.jpg</image>
			<motifData>
					noninteractive{1.0,1.0,2.0,2.0},{1.0,1.0,2.0,1.0},{2.0,2.0,1.0,1.0},{2.0,1.0,1.0,1.0} , asynthetic{1.0,2.0,1.0,1.0},{2.0,1.0,1.0,2.0},{1.0,1.0,1.0,1.0},{1.0,2.0,1.0,1.0} , 
			</motifData>
		</motif>
		<motif index="349">
			<pValParam>0.00316870995262064080</pValParam>
			<zScore>2.528453386380737</zScore>
			<pValEmpirical>0.017</pValEmpirical>
			<origCount>7.0</origCount>
			<randAvgCount>2.379</randAvgCount>
			<origConc>7.841819302078082E-5</origConc>
			<randAvgConc>2.8215822238015156E-5</randAvgConc>
			<image>images/motif-349.jpg</image>
			<motifData>
					noninteractive{1.0,1.0,2.0,1.0},{1.0,1.0,1.0,1.0},{2.0,1.0,1.0,1.0},{1.0,1.0,1.0,1.0} , suppressive{1.0,2.0,1.0,1.0},{1.0,1.0,1.0,1.0},{1.0,1.0,1.0,1.0},{1.0,1.0,2.0,1.0} , synthetic{1.0,1.0,1.0,1.0},{1.0,1.0,1.0,2.0},{1.0,1.0,1.0,1.0},{1.0,2.0,1.0,1.0} , 
			</motifData>
		</motif>
		<motif index="350">
			<pValParam>0.00390438231292378200</pValParam>
			<zScore>2.4219327124140193</zScore>
			<pValEmpirical>0.017</pValEmpirical>
			<origCount>14.0</origCount>
			<randAvgCount>5.519</randAvgCount>
			<origConc>1.5683638604156163E-4</origConc>
			<randAvgConc>6.54397701081455E-5</randAvgConc>
			<image>images/motif-350.jpg</image>
			<motifData>
					noninteractive{1.0,2.0,1.0,1.0},{2.0,1.0,1.0,1.0},{1.0,1.0,1.0,1.0},{1.0,1.0,1.0,1.0} , additive{1.0,1.0,1.0,1.0},{1.0,1.0,2.0,1.0},{1.0,2.0,1.0,2.0},{1.0,1.0,2.0,1.0} , conditional{1.0,1.0,1.0,1.0},{1.0,1.0,1.0,1.0},{1.0,1.0,1.0,1.0},{1.0,2.0,1.0,1.0} , 
			</motifData>
		</motif>
		<motif index="351">
			<pValParam>0.00022566741546004021</pValParam>
			<zScore>2.833234455078621</zScore>
			<pValEmpirical>0.017</pValEmpirical>
			<origCount>8.0</origCount>
			<randAvgCount>1.986</randAvgCount>
			<origConc>8.962079202374951E-5</origConc>
			<randAvgConc>2.3542754089071842E-5</randAvgConc>
			<image>images/motif-351.jpg</image>
			<motifData>
					noninteractive{1.0,2.0,1.0,1.0},{2.0,1.0,1.0,1.0},{1.0,1.0,1.0,1.0},{1.0,1.0,1.0,1.0} , suppressive{1.0,1.0,2.0,1.0},{1.0,1.0,1.0,1.0},{1.0,1.0,1.0,1.0},{1.0,1.0,1.0,1.0} , additive{1.0,1.0,1.0,2.0},{1.0,1.0,1.0,2.0},{1.0,1.0,1.0,1.0},{2.0,2.0,1.0,1.0} , conditional{1.0,1.0,1.0,1.0},{1.0,1.0,1.0,1.0},{1.0,1.0,1.0,1.0},{1.0,1.0,2.0,1.0} , 
			</motifData>
		</motif>
		<motif index="352">
			<pValParam>0.00081293764866674501</pValParam>
			<zScore>2.4670604273166643</zScore>
			<pValEmpirical>0.017</pValEmpirical>
			<origCount>9.0</origCount>
			<randAvgCount>2.879</randAvgCount>
			<origConc>1.008233910267182E-4</origConc>
			<randAvgConc>3.415048944670765E-5</randAvgConc>
			<image>images/motif-352.jpg</image>
			<motifData>
					noninteractive{1.0,1.0,1.0,1.0},{1.0,1.0,2.0,1.0},{1.0,2.0,1.0,2.0},{1.0,1.0,2.0,1.0} , suppressive{1.0,1.0,1.0,1.0},{2.0,1.0,1.0,1.0},{1.0,1.0,1.0,1.0},{1.0,1.0,1.0,1.0} , epistatic{1.0,1.0,1.0,1.0},{1.0,1.0,1.0,2.0},{1.0,1.0,1.0,1.0},{2.0,1.0,1.0,1.0}
			</motifData>
		</motif>
		<motif index="353">
			<pValParam>0.00117459220407212240</pValParam>
			<zScore>2.6684878727750845</zScore>
			<pValEmpirical>0.017</pValEmpirical>
			<origCount>6.0</origCount>
			<randAvgCount>1.564</randAvgCount>
			<origConc>6.721559401781214E-5</origConc>
			<randAvgConc>1.854458684948964E-5</randAvgConc>
			<image>images/motif-353.jpg</image>
			<motifData>
					additive{1.0,1.0,1.0,1.0},{1.0,1.0,1.0,2.0},{1.0,1.0,1.0,2.0},{1.0,2.0,2.0,1.0} , double-nonmonotonic{1.0,2.0,1.0,1.0},{2.0,1.0,1.0,1.0},{1.0,1.0,1.0,1.0},{1.0,1.0,1.0,1.0} , epistatic{1.0,1.0,2.0,1.0},{1.0,1.0,1.0,1.0},{1.0,1.0,1.0,1.0},{2.0,1.0,1.0,1.0}
			</motifData>
		</motif>
		<motif index="354">
			<pValParam>0.00168386647906304530</pValParam>
			<zScore>2.722835895588374</zScore>
			<pValEmpirical>0.017</pValEmpirical>
			<origCount>7.0</origCount>
			<randAvgCount>2.143</randAvgCount>
			<origConc>7.841819302078082E-5</origConc>
			<randAvgConc>2.5414174060681908E-5</randAvgConc>
			<image>images/motif-354.jpg</image>
			<motifData>
					noninteractive{1.0,1.0,2.0,1.0},{1.0,1.0,2.0,2.0},{2.0,2.0,1.0,1.0},{1.0,2.0,1.0,1.0} , conditional{1.0,2.0,1.0,1.0},{1.0,1.0,1.0,1.0},{1.0,1.0,1.0,1.0},{1.0,1.0,1.0,1.0} , epistatic{1.0,1.0,1.0,2.0},{1.0,1.0,1.0,1.0},{1.0,1.0,1.0,1.0},{1.0,1.0,1.0,1.0}
			</motifData>
		</motif>
		<motif index="355">
			<pValParam>0.00455306094106155970</pValParam>
			<zScore>2.4568009614408046</zScore>
			<pValEmpirical>0.017</pValEmpirical>
			<origCount>7.0</origCount>
			<randAvgCount>2.53</randAvgCount>
			<origConc>7.841819302078082E-5</origConc>
			<randAvgConc>3.001169121582462E-5</randAvgConc>
			<image>images/motif-355.jpg</image>
			<motifData>
					additive{1.0,1.0,1.0,1.0},{1.0,1.0,1.0,1.0},{1.0,1.0,1.0,2.0},{1.0,1.0,2.0,1.0} , asynthetic{1.0,2.0,1.0,1.0},{2.0,1.0,1.0,1.0},{1.0,1.0,1.0,1.0},{1.0,1.0,1.0,1.0} , conditional{1.0,1.0,1.0,1.0},{1.0,1.0,1.0,1.0},{1.0,1.0,1.0,1.0},{2.0,1.0,1.0,1.0} , single-nonmonotonic{1.0,1.0,1.0,1.0},{1.0,1.0,2.0,1.0},{1.0,1.0,1.0,1.0},{1.0,1.0,1.0,1.0} , 
			</motifData>
		</motif>
		<motif index="356">
			<pValParam>0.00047511900239705085</pValParam>
			<zScore>2.761972865939107</zScore>
			<pValEmpirical>0.017</pValEmpirical>
			<origCount>9.0</origCount>
			<randAvgCount>2.681</randAvgCount>
			<origConc>1.008233910267182E-4</origConc>
			<randAvgConc>3.1803084476989335E-5</randAvgConc>
			<image>images/motif-356.jpg</image>
			<motifData>
					additive{1.0,2.0,1.0,1.0},{2.0,1.0,1.0,1.0},{1.0,1.0,1.0,2.0},{1.0,1.0,2.0,1.0} , conditional{1.0,1.0,1.0,1.0},{1.0,1.0,1.0,2.0},{1.0,1.0,1.0,1.0},{1.0,1.0,1.0,1.0} , epistatic{1.0,1.0,1.0,1.0},{1.0,1.0,2.0,1.0},{1.0,1.0,1.0,1.0},{1.0,1.0,1.0,1.0}
			</motifData>
		</motif>
		<motif index="357">
			<pValParam>0.00101990755700775980</pValParam>
			<zScore>2.6997001780873577</zScore>
			<pValEmpirical>0.017</pValEmpirical>
			<origCount>7.0</origCount>
			<randAvgCount>1.977</randAvgCount>
			<origConc>7.841819302078082E-5</origConc>
			<randAvgConc>2.3444092545730043E-5</randAvgConc>
			<image>images/motif-357.jpg</image>
			<motifData>
					additive{1.0,1.0,1.0,2.0},{1.0,1.0,1.0,1.0},{1.0,1.0,1.0,2.0},{2.0,1.0,2.0,1.0} , asynthetic{1.0,1.0,1.0,1.0},{1.0,1.0,1.0,2.0},{1.0,1.0,1.0,1.0},{1.0,2.0,1.0,1.0} , epistatic{1.0,2.0,1.0,1.0},{1.0,1.0,1.0,1.0},{1.0,2.0,1.0,1.0},{1.0,1.0,1.0,1.0}
			</motifData>
		</motif>
		<motif index="358">
			<pValParam>0.00004400436439588873</pValParam>
			<zScore>3.405404934252341</zScore>
			<pValEmpirical>0.017</pValEmpirical>
			<origCount>6.0</origCount>
			<randAvgCount>0.902</randAvgCount>
			<origConc>6.721559401781214E-5</origConc>
			<randAvgConc>1.0699644971122131E-5</randAvgConc>
			<image>images/motif-358.jpg</image>
			<motifData>
					noninteractive{1.0,2.0,2.0,1.0},{2.0,1.0,1.0,1.0},{2.0,1.0,1.0,1.0},{1.0,1.0,1.0,1.0} , asynthetic{1.0,1.0,1.0,1.0},{1.0,1.0,1.0,2.0},{1.0,1.0,1.0,1.0},{1.0,2.0,1.0,1.0} , double-nonmonotonic{1.0,1.0,1.0,2.0},{1.0,1.0,1.0,1.0},{1.0,1.0,1.0,1.0},{2.0,1.0,1.0,1.0} , 
			</motifData>
		</motif>
		<motif index="359">
			<pValParam>0.00053983775915600329</pValParam>
			<zScore>2.6930320360317284</zScore>
			<pValEmpirical>0.017</pValEmpirical>
			<origCount>8.0</origCount>
			<randAvgCount>2.244</randAvgCount>
			<origConc>8.962079202374951E-5</origConc>
			<randAvgConc>2.6616072707716672E-5</randAvgConc>
			<image>images/motif-359.jpg</image>
			<motifData>
					noninteractive{1.0,2.0,1.0,2.0},{2.0,1.0,1.0,1.0},{1.0,1.0,1.0,1.0},{2.0,1.0,1.0,1.0} , single-nonmonotonic{1.0,1.0,1.0,1.0},{1.0,1.0,2.0,2.0},{1.0,1.0,1.0,1.0},{1.0,1.0,1.0,1.0} , 
			</motifData>
		</motif>
		<motif index="360">
			<pValParam>0.00338165197131701230</pValParam>
			<zScore>2.5932600685217677</zScore>
			<pValEmpirical>0.018</pValEmpirical>
			<origCount>5.0</origCount>
			<randAvgCount>1.416</randAvgCount>
			<origConc>5.6012995014843446E-5</origConc>
			<randAvgConc>1.679239373960852E-5</randAvgConc>
			<image>images/motif-360.jpg</image>
			<motifData>
					conditional{1.0,1.0,1.0,1.0},{2.0,1.0,2.0,1.0},{1.0,1.0,1.0,1.0},{1.0,1.0,1.0,1.0} , synthetic{1.0,1.0,1.0,2.0},{1.0,1.0,1.0,1.0},{1.0,1.0,1.0,2.0},{2.0,1.0,2.0,1.0} , 
			</motifData>
		</motif>
		<motif index="361">
			<pValParam>0.00466114535866146710</pValParam>
			<zScore>2.3699129768742253</zScore>
			<pValEmpirical>0.018</pValEmpirical>
			<origCount>8.0</origCount>
			<randAvgCount>3.033</randAvgCount>
			<origConc>8.962079202374951E-5</origConc>
			<randAvgConc>3.597052054078328E-5</randAvgConc>
			<image>images/motif-361.jpg</image>
			<motifData>
					noninteractive{1.0,1.0,1.0,2.0},{1.0,1.0,1.0,1.0},{1.0,1.0,1.0,1.0},{2.0,1.0,1.0,1.0} , suppressive{1.0,2.0,1.0,1.0},{1.0,1.0,2.0,1.0},{1.0,1.0,1.0,1.0},{1.0,1.0,1.0,1.0} , epistatic{1.0,1.0,1.0,1.0},{1.0,1.0,1.0,1.0},{1.0,1.0,1.0,1.0},{1.0,1.0,2.0,1.0}
			</motifData>
		</motif>
		<motif index="362">
			<pValParam>0.00379565977868856490</pValParam>
			<zScore>2.4184329717766113</zScore>
			<pValEmpirical>0.018</pValEmpirical>
			<origCount>10.0</origCount>
			<randAvgCount>4.173</randAvgCount>
			<origConc>1.1202599002968689E-4</origConc>
			<randAvgConc>4.949161353204359E-5</randAvgConc>
			<image>images/motif-362.jpg</image>
			<motifData>
					suppressive{1.0,2.0,1.0,1.0},{1.0,1.0,1.0,1.0},{1.0,1.0,1.0,1.0},{1.0,1.0,1.0,1.0} , additive{1.0,1.0,1.0,1.0},{1.0,1.0,1.0,2.0},{1.0,1.0,1.0,1.0},{1.0,2.0,1.0,1.0} , asynthetic{1.0,1.0,2.0,1.0},{1.0,1.0,1.0,1.0},{2.0,1.0,1.0,1.0},{1.0,1.0,1.0,1.0} , 
			</motifData>
		</motif>
		<motif index="363">
			<pValParam>0.00111211850088432930</pValParam>
			<zScore>2.663150527064142</zScore>
			<pValEmpirical>0.018</pValEmpirical>
			<origCount>6.0</origCount>
			<randAvgCount>1.549</randAvgCount>
			<origConc>6.721559401781214E-5</origConc>
			<randAvgConc>1.8374598575620795E-5</randAvgConc>
			<image>images/motif-363.jpg</image>
			<motifData>
					noninteractive{1.0,1.0,2.0,2.0},{1.0,1.0,1.0,2.0},{2.0,1.0,1.0,1.0},{2.0,2.0,1.0,1.0} , suppressive{1.0,1.0,1.0,1.0},{1.0,1.0,2.0,1.0},{1.0,1.0,1.0,1.0},{1.0,1.0,1.0,1.0} , asynthetic{1.0,2.0,1.0,1.0},{2.0,1.0,1.0,1.0},{1.0,1.0,1.0,1.0},{1.0,1.0,1.0,1.0} , 
			</motifData>
		</motif>
		<motif index="364">
			<pValParam>0.00178332837618866420</pValParam>
			<zScore>2.636305722348463</zScore>
			<pValEmpirical>0.018</pValEmpirical>
			<origCount>25.0</origCount>
			<randAvgCount>10.601</randAvgCount>
			<origConc>2.8006497507421723E-4</origConc>
			<randAvgConc>1.257338960981923E-4</randAvgConc>
			<image>images/motif-364.jpg</image>
			<motifData>
					additive{1.0,1.0,1.0,2.0},{1.0,1.0,1.0,1.0},{1.0,1.0,1.0,1.0},{2.0,1.0,1.0,1.0} , single-nonmonotonic{1.0,1.0,1.0,1.0},{2.0,1.0,1.0,1.0},{2.0,1.0,1.0,1.0},{1.0,1.0,1.0,1.0} , 
			</motifData>
		</motif>
		<motif index="365">
			<pValParam>0.00009959891659183651</pValParam>
			<zScore>2.7565876289468663</zScore>
			<pValEmpirical>0.018</pValEmpirical>
			<origCount>10.0</origCount>
			<randAvgCount>2.642</randAvgCount>
			<origConc>1.1202599002968689E-4</origConc>
			<randAvgConc>3.132687803479382E-5</randAvgConc>
			<image>images/motif-365.jpg</image>
			<motifData>
					additive{1.0,2.0,1.0,1.0},{2.0,1.0,1.0,1.0},{1.0,1.0,1.0,2.0},{1.0,1.0,2.0,1.0} , double-nonmonotonic{1.0,1.0,1.0,1.0},{1.0,1.0,1.0,2.0},{1.0,1.0,1.0,1.0},{1.0,2.0,1.0,1.0} , conditional{1.0,1.0,1.0,1.0},{1.0,1.0,2.0,1.0},{1.0,1.0,1.0,1.0},{1.0,1.0,1.0,1.0} , 
			</motifData>
		</motif>
		<motif index="366">
			<pValParam>0.00256317555659724140</pValParam>
			<zScore>2.5351752008477644</zScore>
			<pValEmpirical>0.019</pValEmpirical>
			<origCount>22.0</origCount>
			<randAvgCount>9.308</randAvgCount>
			<origConc>2.4645717806531114E-4</origConc>
			<randAvgConc>1.1036847159450525E-4</randAvgConc>
			<image>images/motif-366.jpg</image>
			<motifData>
					noninteractive{1.0,2.0,1.0,2.0},{2.0,1.0,1.0,1.0},{1.0,1.0,1.0,1.0},{2.0,1.0,1.0,1.0} , suppressive{1.0,1.0,2.0,1.0},{1.0,1.0,1.0,1.0},{1.0,1.0,1.0,1.0},{1.0,1.0,1.0,1.0} , additive{1.0,1.0,1.0,1.0},{1.0,1.0,1.0,1.0},{1.0,1.0,1.0,2.0},{1.0,1.0,2.0,1.0} , conditional{1.0,1.0,1.0,1.0},{1.0,1.0,1.0,1.0},{1.0,1.0,1.0,1.0},{1.0,2.0,1.0,1.0} , 
			</motifData>
		</motif>
		<motif index="367">
			<pValParam>0.00036159259459001003</pValParam>
			<zScore>3.0381729273003146</zScore>
			<pValEmpirical>0.019</pValEmpirical>
			<origCount>6.0</origCount>
			<randAvgCount>1.276</randAvgCount>
			<origConc>6.721559401781214E-5</origConc>
			<randAvgConc>1.5139637864021551E-5</randAvgConc>
			<image>images/motif-367.jpg</image>
			<motifData>
					noninteractive{1.0,1.0,1.0,1.0},{1.0,1.0,1.0,1.0},{1.0,1.0,1.0,2.0},{1.0,1.0,2.0,1.0} , suppressive{1.0,1.0,1.0,1.0},{2.0,1.0,1.0,1.0},{2.0,2.0,1.0,1.0},{1.0,1.0,1.0,1.0} , additive{1.0,1.0,1.0,2.0},{1.0,1.0,1.0,1.0},{1.0,1.0,1.0,1.0},{2.0,1.0,1.0,1.0} , 
			</motifData>
		</motif>
		<motif index="368">
			<pValParam>0.00421918048785807630</pValParam>
			<zScore>2.3026352635355782</zScore>
			<pValEmpirical>0.019</pValEmpirical>
			<origCount>29.0</origCount>
			<randAvgCount>16.249</randAvgCount>
			<origConc>3.24875371086092E-4</origConc>
			<randAvgConc>1.9273108038937706E-4</randAvgConc>
			<image>images/motif-368.jpg</image>
			<motifData>
					noninteractive{1.0,2.0,1.0,1.0},{2.0,1.0,1.0,1.0},{1.0,1.0,1.0,1.0},{1.0,1.0,1.0,1.0} , suppressive{1.0,1.0,1.0,1.0},{1.0,1.0,1.0,1.0},{1.0,1.0,1.0,1.0},{2.0,1.0,1.0,1.0} , conditional{1.0,1.0,1.0,1.0},{1.0,1.0,1.0,1.0},{1.0,2.0,1.0,2.0},{1.0,1.0,1.0,1.0} , 
			</motifData>
		</motif>
		<motif index="369">
			<pValParam>0.00338892281220060100</pValParam>
			<zScore>2.257474054791106</zScore>
			<pValEmpirical>0.019</pValEmpirical>
			<origCount>119.0</origCount>
			<randAvgCount>79.377</randAvgCount>
			<origConc>0.0013331092813532739</origConc>
			<randAvgConc>9.414988134915841E-4</randAvgConc>
			<image>images/motif-369.jpg</image>
			<motifData>
					asynthetic{1.0,1.0,2.0,1.0},{1.0,1.0,1.0,1.0},{2.0,1.0,1.0,1.0},{1.0,1.0,1.0,1.0} , epistatic{1.0,2.0,1.0,2.0},{1.0,1.0,1.0,1.0},{1.0,1.0,1.0,1.0},{1.0,1.0,1.0,1.0}
			</motifData>
		</motif>
		<motif index="370">
			<pValParam>0.00568958423241527900</pValParam>
			<zScore>2.2970351343162223</zScore>
			<pValEmpirical>0.019</pValEmpirical>
			<origCount>10.0</origCount>
			<randAvgCount>4.045</randAvgCount>
			<origConc>1.1202599002968689E-4</origConc>
			<randAvgConc>4.797700487011011E-5</randAvgConc>
			<image>images/motif-370.jpg</image>
			<motifData>
					additive{1.0,1.0,1.0,1.0},{1.0,1.0,2.0,1.0},{1.0,2.0,1.0,1.0},{1.0,1.0,1.0,1.0} , conditional{1.0,1.0,1.0,1.0},{2.0,1.0,1.0,1.0},{1.0,1.0,1.0,1.0},{1.0,1.0,1.0,1.0} , single-nonmonotonic{1.0,1.0,1.0,1.0},{1.0,1.0,1.0,1.0},{1.0,1.0,1.0,1.0},{1.0,1.0,2.0,1.0} , synthetic{1.0,1.0,1.0,2.0},{1.0,1.0,1.0,1.0},{1.0,1.0,1.0,1.0},{2.0,1.0,1.0,1.0} , 
			</motifData>
		</motif>
		<motif index="371">
			<pValParam>0.00216082827636099320</pValParam>
			<zScore>2.3839932104108614</zScore>
			<pValEmpirical>0.019</pValEmpirical>
			<origCount>8.0</origCount>
			<randAvgCount>2.75</randAvgCount>
			<origConc>8.962079202374951E-5</origConc>
			<randAvgConc>3.260977783312102E-5</randAvgConc>
			<image>images/motif-371.jpg</image>
			<motifData>
					suppressive{1.0,1.0,2.0,1.0},{1.0,1.0,1.0,1.0},{1.0,1.0,1.0,1.0},{1.0,1.0,1.0,1.0} , additive{1.0,1.0,1.0,1.0},{1.0,1.0,1.0,2.0},{1.0,1.0,1.0,2.0},{1.0,2.0,2.0,1.0} , double-nonmonotonic{1.0,2.0,1.0,1.0},{2.0,1.0,1.0,1.0},{1.0,1.0,1.0,1.0},{1.0,1.0,1.0,1.0} , 
			</motifData>
		</motif>
		<motif index="372">
			<pValParam>0.00269200573609051920</pValParam>
			<zScore>2.532207935484118</zScore>
			<pValEmpirical>0.019</pValEmpirical>
			<origCount>7.0</origCount>
			<randAvgCount>2.315</randAvgCount>
			<origConc>7.841819302078082E-5</origConc>
			<randAvgConc>2.745437892524767E-5</randAvgConc>
			<image>images/motif-372.jpg</image>
			<motifData>
					noninteractive{1.0,1.0,2.0,1.0},{1.0,1.0,2.0,1.0},{2.0,2.0,1.0,1.0},{1.0,1.0,1.0,1.0} , suppressive{1.0,2.0,1.0,1.0},{1.0,1.0,1.0,1.0},{1.0,1.0,1.0,1.0},{1.0,1.0,1.0,1.0} , epistatic{1.0,1.0,1.0,1.0},{1.0,1.0,1.0,1.0},{1.0,1.0,1.0,1.0},{1.0,2.0,1.0,1.0}
			</motifData>
		</motif>
		<motif index="373">
			<pValParam>0.00370240470261840040</pValParam>
			<zScore>2.2796715201018656</zScore>
			<pValEmpirical>0.02</pValEmpirical>
			<origCount>49.0</origCount>
			<randAvgCount>30.781</randAvgCount>
			<origConc>5.489273511454657E-4</origConc>
			<randAvgConc>3.65095720998158E-4</randAvgConc>
			<image>images/motif-373.jpg</image>
			<motifData>
					suppressive{1.0,2.0,1.0,1.0},{1.0,1.0,1.0,1.0},{1.0,1.0,1.0,1.0},{1.0,1.0,1.0,1.0} , conditional{1.0,1.0,1.0,1.0},{1.0,1.0,2.0,1.0},{1.0,1.0,1.0,1.0},{1.0,1.0,1.0,1.0} , single-nonmonotonic{1.0,1.0,1.0,1.0},{1.0,1.0,1.0,2.0},{1.0,1.0,1.0,1.0},{1.0,1.0,1.0,1.0} , 
			</motifData>
		</motif>
		<motif index="374">
			<pValParam>0.00383801304737030340</pValParam>
			<zScore>2.3818885868774142</zScore>
			<pValEmpirical>0.02</pValEmpirical>
			<origCount>18.0</origCount>
			<randAvgCount>8.758</randAvgCount>
			<origConc>2.016467820534364E-4</origConc>
			<randAvgConc>1.038651439057677E-4</randAvgConc>
			<image>images/motif-374.jpg</image>
			<motifData>
					conditional{1.0,2.0,1.0,1.0},{1.0,1.0,1.0,1.0},{1.0,2.0,1.0,1.0},{1.0,1.0,1.0,1.0} , epistatic{1.0,1.0,1.0,2.0},{1.0,1.0,1.0,1.0},{1.0,1.0,1.0,2.0},{1.0,1.0,1.0,1.0}
			</motifData>
		</motif>
		<motif index="375">
			<pValParam>0.00522323964495907680</pValParam>
			<zScore>2.2947331127020405</zScore>
			<pValEmpirical>0.02</pValEmpirical>
			<origCount>16.0</origCount>
			<randAvgCount>7.415</randAvgCount>
			<origConc>1.7924158404749902E-4</origConc>
			<randAvgConc>8.796162608589386E-5</randAvgConc>
			<image>images/motif-375.jpg</image>
			<motifData>
					double-nonmonotonic{1.0,2.0,2.0,2.0},{2.0,1.0,1.0,1.0},{2.0,1.0,1.0,1.0},{2.0,1.0,1.0,1.0} , 
			</motifData>
		</motif>
		<motif index="376">
			<pValParam>0.00118080550791432870</pValParam>
			<zScore>2.1075743199930215</zScore>
			<pValEmpirical>0.021</pValEmpirical>
			<origCount>534.0</origCount>
			<randAvgCount>437.49</randAvgCount>
			<origConc>0.00598218786758528</origConc>
			<randAvgConc>0.005189110305625732</randAvgConc>
			<image>images/motif-376.jpg</image>
			<motifData>
					asynthetic{1.0,1.0,1.0,1.0},{1.0,1.0,1.0,2.0},{1.0,1.0,1.0,1.0},{1.0,2.0,1.0,1.0} , single-nonmonotonic{1.0,1.0,1.0,1.0},{2.0,1.0,1.0,1.0},{1.0,1.0,1.0,1.0},{1.0,1.0,1.0,1.0} , epistatic{1.0,1.0,1.0,1.0},{1.0,1.0,1.0,1.0},{1.0,2.0,1.0,1.0},{1.0,1.0,1.0,1.0}
			</motifData>
		</motif>
		<motif index="377">
			<pValParam>0.00259700673708340710</pValParam>
			<zScore>2.657935152478435</zScore>
			<pValEmpirical>0.021</pValEmpirical>
			<origCount>5.0</origCount>
			<randAvgCount>1.341</randAvgCount>
			<origConc>5.6012995014843446E-5</origConc>
			<randAvgConc>1.5902285458789776E-5</randAvgConc>
			<image>images/motif-377.jpg</image>
			<motifData>
					suppressive{1.0,1.0,1.0,1.0},{2.0,1.0,1.0,1.0},{1.0,1.0,1.0,1.0},{1.0,1.0,1.0,1.0} , additive{1.0,1.0,1.0,1.0},{1.0,1.0,1.0,1.0},{1.0,1.0,1.0,2.0},{1.0,1.0,2.0,1.0} , epistatic{1.0,1.0,1.0,1.0},{1.0,1.0,1.0,1.0},{1.0,2.0,1.0,1.0},{2.0,1.0,1.0,1.0}
			</motifData>
		</motif>
		<motif index="378">
			<pValParam>0.00101796682118182600</pValParam>
			<zScore>2.9110000789984</zScore>
			<pValEmpirical>0.021</pValEmpirical>
			<origCount>5.0</origCount>
			<randAvgCount>1.111</randAvgCount>
			<origConc>5.6012995014843446E-5</origConc>
			<randAvgConc>1.3178291967432273E-5</randAvgConc>
			<image>images/motif-378.jpg</image>
			<motifData>
					noninteractive{1.0,1.0,1.0,1.0},{1.0,1.0,1.0,1.0},{1.0,1.0,1.0,2.0},{1.0,1.0,2.0,1.0} , suppressive{1.0,1.0,1.0,1.0},{2.0,1.0,1.0,2.0},{1.0,1.0,1.0,1.0},{1.0,1.0,1.0,1.0} , additive{1.0,1.0,1.0,1.0},{1.0,1.0,2.0,1.0},{1.0,2.0,1.0,1.0},{1.0,1.0,1.0,1.0} , 
			</motifData>
		</motif>
		<motif index="379">
			<pValParam>0.00270485142331799990</pValParam>
			<zScore>2.4985664386658937</zScore>
			<pValEmpirical>0.021</pValEmpirical>
			<origCount>6.0</origCount>
			<randAvgCount>1.817</randAvgCount>
			<origConc>6.721559401781214E-5</origConc>
			<randAvgConc>2.154964952573036E-5</randAvgConc>
			<image>images/motif-379.jpg</image>
			<motifData>
					additive{1.0,2.0,1.0,1.0},{2.0,1.0,1.0,1.0},{1.0,1.0,1.0,1.0},{1.0,1.0,1.0,1.0} , single-nonmonotonic{1.0,1.0,1.0,1.0},{1.0,1.0,1.0,2.0},{1.0,1.0,1.0,2.0},{1.0,1.0,1.0,1.0} , epistatic{1.0,1.0,2.0,1.0},{1.0,1.0,1.0,1.0},{1.0,1.0,1.0,1.0},{1.0,1.0,1.0,1.0}
			</motifData>
		</motif>
		<motif index="380">
			<pValParam>0.00333497858625753100</pValParam>
			<zScore>2.4681794788192417</zScore>
			<pValEmpirical>0.021</pValEmpirical>
			<origCount>8.0</origCount>
			<randAvgCount>3.07</randAvgCount>
			<origConc>8.962079202374951E-5</origConc>
			<randAvgConc>3.641450842624693E-5</randAvgConc>
			<image>images/motif-380.jpg</image>
			<motifData>
					noninteractive{1.0,1.0,1.0,1.0},{1.0,1.0,2.0,1.0},{1.0,2.0,1.0,2.0},{1.0,1.0,2.0,1.0} , suppressive{1.0,2.0,1.0,1.0},{1.0,1.0,1.0,1.0},{1.0,1.0,1.0,1.0},{2.0,1.0,1.0,1.0} , 
			</motifData>
		</motif>
		<motif index="381">
			<pValParam>0.00130314511879592310</pValParam>
			<zScore>2.615476356325384</zScore>
			<pValEmpirical>0.021</pValEmpirical>
			<origCount>6.0</origCount>
			<randAvgCount>1.593</randAvgCount>
			<origConc>6.721559401781214E-5</origConc>
			<randAvgConc>1.888907007015841E-5</randAvgConc>
			<image>images/motif-381.jpg</image>
			<motifData>
					suppressive{1.0,2.0,1.0,1.0},{1.0,1.0,2.0,1.0},{1.0,1.0,1.0,1.0},{1.0,2.0,1.0,1.0} , 
			</motifData>
		</motif>
		<motif index="382">
			<pValParam>0.00589575576024647940</pValParam>
			<zScore>2.297903699668168</zScore>
			<pValEmpirical>0.021</pValEmpirical>
			<origCount>15.0</origCount>
			<randAvgCount>5.578</randAvgCount>
			<origConc>1.6803898504453034E-4</origConc>
			<randAvgConc>6.615833471446052E-5</randAvgConc>
			<image>images/motif-382.jpg</image>
			<motifData>
					additive{1.0,2.0,1.0,1.0},{2.0,1.0,2.0,1.0},{1.0,2.0,1.0,1.0},{1.0,1.0,1.0,1.0} , conditional{1.0,1.0,1.0,2.0},{1.0,1.0,1.0,2.0},{1.0,1.0,1.0,2.0},{1.0,1.0,1.0,1.0} , 
			</motifData>
		</motif>
		<motif index="383">
			<pValParam>0.00409990160545126160</pValParam>
			<zScore>2.3640353200339685</zScore>
			<pValEmpirical>0.022</pValEmpirical>
			<origCount>18.0</origCount>
			<randAvgCount>8.558</randAvgCount>
			<origConc>2.016467820534364E-4</origConc>
			<randAvgConc>1.0151868125351583E-4</randAvgConc>
			<image>images/motif-383.jpg</image>
			<motifData>
					suppressive{1.0,1.0,2.0,1.0},{1.0,1.0,1.0,1.0},{1.0,1.0,1.0,1.0},{1.0,1.0,1.0,1.0} , additive{1.0,1.0,1.0,1.0},{1.0,1.0,1.0,2.0},{1.0,1.0,1.0,1.0},{1.0,2.0,1.0,1.0} , conditional{1.0,1.0,1.0,1.0},{2.0,1.0,1.0,1.0},{1.0,1.0,1.0,1.0},{1.0,1.0,2.0,1.0} , 
			</motifData>
		</motif>
		<motif index="384">
			<pValParam>0.00647141412228102730</pValParam>
			<zScore>2.231527606335516</zScore>
			<pValEmpirical>0.022</pValEmpirical>
			<origCount>34.0</origCount>
			<randAvgCount>15.884</randAvgCount>
			<origConc>3.808883661009354E-4</origConc>
			<randAvgConc>1.8834248639925126E-4</randAvgConc>
			<image>images/motif-384.jpg</image>
			<motifData>
					suppressive{1.0,1.0,2.0,1.0},{1.0,1.0,1.0,1.0},{1.0,1.0,1.0,1.0},{1.0,1.0,1.0,1.0} , additive{1.0,1.0,1.0,2.0},{1.0,1.0,1.0,2.0},{1.0,1.0,1.0,2.0},{2.0,2.0,2.0,1.0} , conditional{1.0,1.0,1.0,1.0},{2.0,1.0,1.0,1.0},{1.0,1.0,1.0,1.0},{1.0,1.0,1.0,1.0} , 
			</motifData>
		</motif>
		<motif index="385">
			<pValParam>0.00138508260904612880</pValParam>
			<zScore>2.7617774366245857</zScore>
			<pValEmpirical>0.022</pValEmpirical>
			<origCount>5.0</origCount>
			<randAvgCount>1.181</randAvgCount>
			<origConc>5.6012995014843446E-5</origConc>
			<randAvgConc>1.4008153281873763E-5</randAvgConc>
			<image>images/motif-385.jpg</image>
			<motifData>
					suppressive{1.0,2.0,2.0,1.0},{1.0,1.0,1.0,1.0},{1.0,1.0,1.0,1.0},{1.0,1.0,1.0,1.0} , double-nonmonotonic{1.0,1.0,1.0,1.0},{1.0,1.0,1.0,1.0},{1.0,1.0,1.0,2.0},{1.0,1.0,2.0,1.0} , conditional{1.0,1.0,1.0,1.0},{1.0,1.0,1.0,1.0},{1.0,1.0,1.0,1.0},{2.0,1.0,1.0,1.0} , 
			</motifData>
		</motif>
		<motif index="386">
			<pValParam>0.00083772656463043660</pValParam>
			<zScore>2.75669242928829</zScore>
			<pValEmpirical>0.022</pValEmpirical>
			<origCount>6.0</origCount>
			<randAvgCount>1.474</randAvgCount>
			<origConc>6.721559401781214E-5</origConc>
			<randAvgConc>1.748190122388856E-5</randAvgConc>
			<image>images/motif-386.jpg</image>
			<motifData>
					conditional{1.0,1.0,1.0,1.0},{1.0,1.0,1.0,1.0},{1.0,2.0,1.0,1.0},{1.0,2.0,1.0,1.0} , single-nonmonotonic{1.0,1.0,2.0,1.0},{1.0,1.0,1.0,1.0},{1.0,1.0,1.0,1.0},{1.0,1.0,1.0,1.0} , epistatic{1.0,1.0,1.0,1.0},{2.0,1.0,1.0,1.0},{1.0,1.0,1.0,1.0},{2.0,1.0,1.0,1.0}
			</motifData>
		</motif>
		<motif index="387">
			<pValParam>0.00205930554168654020</pValParam>
			<zScore>2.595659994892778</zScore>
			<pValEmpirical>0.023</pValEmpirical>
			<origCount>6.0</origCount>
			<randAvgCount>1.729</randAvgCount>
			<origConc>6.721559401781214E-5</origConc>
			<randAvgConc>2.050405040715175E-5</randAvgConc>
			<image>images/motif-387.jpg</image>
			<motifData>
					noninteractive{1.0,1.0,2.0,1.0},{1.0,1.0,2.0,1.0},{2.0,2.0,1.0,1.0},{1.0,1.0,1.0,1.0} , synthetic{1.0,1.0,1.0,1.0},{1.0,1.0,1.0,1.0},{1.0,1.0,1.0,2.0},{1.0,1.0,2.0,1.0} , epistatic{1.0,1.0,1.0,1.0},{2.0,1.0,1.0,1.0},{1.0,1.0,1.0,1.0},{1.0,1.0,1.0,1.0}
			</motifData>
		</motif>
		<motif index="388">
			<pValParam>0.00671400889219109230</pValParam>
			<zScore>2.249544343067021</zScore>
			<pValEmpirical>0.024</pValEmpirical>
			<origCount>9.0</origCount>
			<randAvgCount>3.516</randAvgCount>
			<origConc>1.008233910267182E-4</origConc>
			<randAvgConc>4.1695317635578504E-5</randAvgConc>
			<image>images/motif-388.jpg</image>
			<motifData>
					noninteractive{1.0,2.0,2.0,1.0},{2.0,1.0,1.0,1.0},{2.0,1.0,1.0,1.0},{1.0,1.0,1.0,1.0} , suppressive{1.0,1.0,1.0,2.0},{1.0,1.0,1.0,1.0},{1.0,1.0,1.0,1.0},{1.0,1.0,1.0,1.0} , epistatic{1.0,1.0,1.0,1.0},{1.0,1.0,2.0,1.0},{1.0,1.0,1.0,1.0},{1.0,1.0,2.0,1.0}
			</motifData>
		</motif>
		<motif index="389">
			<pValParam>0.00410544768238874090</pValParam>
			<zScore>2.1694314300049435</zScore>
			<pValEmpirical>0.024</pValEmpirical>
			<origCount>70.0</origCount>
			<randAvgCount>48.16</randAvgCount>
			<origConc>7.841819302078082E-4</origConc>
			<randAvgConc>5.712643577550766E-4</randAvgConc>
			<image>images/motif-389.jpg</image>
			<motifData>
					noninteractive{1.0,2.0,1.0,1.0},{2.0,1.0,2.0,1.0},{1.0,2.0,1.0,1.0},{1.0,1.0,1.0,1.0} , epistatic{1.0,1.0,1.0,1.0},{1.0,1.0,1.0,1.0},{1.0,1.0,1.0,2.0},{1.0,1.0,1.0,1.0}
			</motifData>
		</motif>
		<motif index="390">
			<pValParam>0.00767294709170374120</pValParam>
			<zScore>1.9881209968358509</zScore>
			<pValEmpirical>0.024</pValEmpirical>
			<origCount>64.0</origCount>
			<randAvgCount>44.337</randAvgCount>
			<origConc>7.169663361899961E-4</origConc>
			<randAvgConc>5.25881086311349E-4</randAvgConc>
			<image>images/motif-390.jpg</image>
			<motifData>
					suppressive{1.0,1.0,1.0,1.0},{2.0,1.0,2.0,1.0},{1.0,1.0,1.0,1.0},{1.0,1.0,1.0,1.0} , additive{1.0,1.0,1.0,2.0},{1.0,1.0,1.0,1.0},{1.0,1.0,1.0,2.0},{2.0,1.0,2.0,1.0} , 
			</motifData>
		</motif>
		<motif index="391">
			<pValParam>0.00432306126975368080</pValParam>
			<zScore>2.291221979260719</zScore>
			<pValEmpirical>0.025</pValEmpirical>
			<origCount>27.0</origCount>
			<randAvgCount>15.229</randAvgCount>
			<origConc>3.024701730801546E-4</origConc>
			<randAvgConc>1.8063740742000706E-4</randAvgConc>
			<image>images/motif-391.jpg</image>
			<motifData>
					noninteractive{1.0,1.0,2.0,1.0},{1.0,1.0,1.0,1.0},{2.0,1.0,1.0,2.0},{1.0,1.0,2.0,1.0} , double-nonmonotonic{1.0,2.0,1.0,1.0},{2.0,1.0,1.0,1.0},{1.0,1.0,1.0,1.0},{1.0,1.0,1.0,1.0} , epistatic{1.0,1.0,1.0,1.0},{1.0,1.0,1.0,1.0},{1.0,1.0,1.0,1.0},{1.0,2.0,1.0,1.0}
			</motifData>
		</motif>
		<motif index="392">
			<pValParam>0.00518724394177672020</pValParam>
			<zScore>2.342115417738971</zScore>
			<pValEmpirical>0.025</pValEmpirical>
			<origCount>16.0</origCount>
			<randAvgCount>5.736</randAvgCount>
			<origConc>1.7924158404749902E-4</origConc>
			<randAvgConc>6.80392914505277E-5</randAvgConc>
			<image>images/motif-392.jpg</image>
			<motifData>
					noninteractive{1.0,1.0,1.0,1.0},{1.0,1.0,1.0,2.0},{1.0,1.0,1.0,2.0},{1.0,2.0,2.0,1.0} , suppressive{1.0,1.0,1.0,1.0},{1.0,1.0,1.0,1.0},{2.0,1.0,1.0,1.0},{1.0,1.0,1.0,1.0} , asynthetic{1.0,2.0,1.0,1.0},{2.0,1.0,1.0,1.0},{1.0,1.0,1.0,1.0},{1.0,1.0,1.0,1.0} , epistatic{1.0,1.0,1.0,1.0},{1.0,1.0,1.0,1.0},{1.0,2.0,1.0,1.0},{1.0,1.0,1.0,1.0}
			</motifData>
		</motif>
		<motif index="393">
			<pValParam>0.00270485142331799990</pValParam>
			<zScore>2.5433185757871435</zScore>
			<pValEmpirical>0.025</pValEmpirical>
			<origCount>6.0</origCount>
			<randAvgCount>1.817</randAvgCount>
			<origConc>6.721559401781214E-5</origConc>
			<randAvgConc>2.1551296395763074E-5</randAvgConc>
			<image>images/motif-393.jpg</image>
			<motifData>
					additive{1.0,1.0,1.0,2.0},{1.0,1.0,1.0,1.0},{1.0,1.0,1.0,1.0},{2.0,1.0,1.0,1.0} , asynthetic{1.0,1.0,1.0,1.0},{1.0,1.0,2.0,1.0},{1.0,2.0,1.0,1.0},{1.0,1.0,1.0,1.0} , conditional{1.0,1.0,1.0,1.0},{2.0,1.0,1.0,1.0},{1.0,1.0,1.0,1.0},{1.0,1.0,1.0,1.0} , 
			</motifData>
		</motif>
		<motif index="394">
			<pValParam>0.00861290424971583590</pValParam>
			<zScore>2.127036057196485</zScore>
			<pValEmpirical>0.025</pValEmpirical>
			<origCount>15.0</origCount>
			<randAvgCount>7.269</randAvgCount>
			<origConc>1.6803898504453034E-4</origConc>
			<randAvgConc>8.621551382910699E-5</randAvgConc>
			<image>images/motif-394.jpg</image>
			<motifData>
					additive{1.0,1.0,1.0,1.0},{1.0,1.0,1.0,1.0},{1.0,1.0,1.0,2.0},{1.0,1.0,2.0,1.0} , asynthetic{1.0,1.0,1.0,1.0},{1.0,1.0,2.0,1.0},{1.0,2.0,1.0,1.0},{1.0,1.0,1.0,1.0} , conditional{1.0,1.0,1.0,1.0},{1.0,1.0,1.0,1.0},{1.0,1.0,1.0,1.0},{2.0,1.0,1.0,1.0} , synthetic{1.0,2.0,1.0,1.0},{2.0,1.0,1.0,1.0},{1.0,1.0,1.0,1.0},{1.0,1.0,1.0,1.0} , 
			</motifData>
		</motif>
		<motif index="395">
			<pValParam>0.00803201718007806600</pValParam>
			<zScore>2.1217429942893307</zScore>
			<pValEmpirical>0.026</pValEmpirical>
			<origCount>17.0</origCount>
			<randAvgCount>9.093</randAvgCount>
			<origConc>1.904441830504677E-4</origConc>
			<randAvgConc>1.0784914625352362E-4</randAvgConc>
			<image>images/motif-395.jpg</image>
			<motifData>
					additive{1.0,1.0,1.0,2.0},{1.0,1.0,1.0,1.0},{1.0,1.0,1.0,1.0},{2.0,1.0,1.0,1.0} , single-nonmonotonic{1.0,1.0,1.0,1.0},{2.0,1.0,1.0,1.0},{1.0,1.0,1.0,1.0},{1.0,1.0,1.0,1.0} , epistatic{1.0,1.0,1.0,1.0},{1.0,1.0,1.0,1.0},{1.0,2.0,1.0,2.0},{1.0,1.0,1.0,1.0}
			</motifData>
		</motif>
		<motif index="396">
			<pValParam>0.00196870015102856840</pValParam>
			<zScore>2.542770806451429</zScore>
			<pValEmpirical>0.026</pValEmpirical>
			<origCount>6.0</origCount>
			<randAvgCount>1.715</randAvgCount>
			<origConc>6.721559401781214E-5</origConc>
			<randAvgConc>2.0343432808600853E-5</randAvgConc>
			<image>images/motif-396.jpg</image>
			<motifData>
					noninteractive{1.0,1.0,1.0,1.0},{1.0,1.0,1.0,1.0},{1.0,1.0,1.0,2.0},{1.0,1.0,2.0,1.0} , epistatic{1.0,2.0,1.0,1.0},{1.0,1.0,1.0,1.0},{1.0,2.0,1.0,1.0},{1.0,2.0,1.0,1.0}
			</motifData>
		</motif>
		<motif index="397">
			<pValParam>0.00516018273999252490</pValParam>
			<zScore>2.3508044355748807</zScore>
			<pValEmpirical>0.026</pValEmpirical>
			<origCount>11.0</origCount>
			<randAvgCount>3.762</randAvgCount>
			<origConc>1.2322858903265557E-4</origConc>
			<randAvgConc>4.461732124554E-5</randAvgConc>
			<image>images/motif-397.jpg</image>
			<motifData>
					additive{1.0,1.0,1.0,1.0},{1.0,1.0,2.0,2.0},{1.0,2.0,1.0,1.0},{1.0,2.0,1.0,1.0} , double-nonmonotonic{1.0,1.0,1.0,2.0},{1.0,1.0,1.0,1.0},{1.0,1.0,1.0,1.0},{2.0,1.0,1.0,1.0} , epistatic{1.0,1.0,1.0,1.0},{2.0,1.0,1.0,1.0},{2.0,1.0,1.0,1.0},{1.0,1.0,1.0,1.0}
			</motifData>
		</motif>
		<motif index="398">
			<pValParam>0.00961954439700352100</pValParam>
			<zScore>2.082685464269689</zScore>
			<pValEmpirical>0.026</pValEmpirical>
			<origCount>13.0</origCount>
			<randAvgCount>6.539</randAvgCount>
			<origConc>1.4563378703859295E-4</origConc>
			<randAvgConc>7.755111537677616E-5</randAvgConc>
			<image>images/motif-398.jpg</image>
			<motifData>
					noninteractive{1.0,1.0,2.0,1.0},{1.0,1.0,1.0,1.0},{2.0,1.0,1.0,1.0},{1.0,1.0,1.0,1.0} , suppressive{1.0,1.0,1.0,1.0},{1.0,1.0,1.0,2.0},{1.0,1.0,1.0,1.0},{1.0,1.0,1.0,1.0} , synthetic{1.0,2.0,1.0,1.0},{2.0,1.0,1.0,1.0},{1.0,1.0,1.0,1.0},{1.0,1.0,1.0,1.0} , epistatic{1.0,1.0,1.0,1.0},{1.0,1.0,1.0,1.0},{1.0,1.0,1.0,2.0},{1.0,1.0,1.0,1.0}
			</motifData>
		</motif>
		<motif index="399">
			<pValParam>0.00213113123458619210</pValParam>
			<zScore>2.680706586719507</zScore>
			<pValEmpirical>0.026</pValEmpirical>
			<origCount>5.0</origCount>
			<randAvgCount>1.288</randAvgCount>
			<origConc>5.6012995014843446E-5</origConc>
			<randAvgConc>1.5276594058025632E-5</randAvgConc>
			<image>images/motif-399.jpg</image>
			<motifData>
					additive{1.0,1.0,2.0,1.0},{1.0,1.0,1.0,1.0},{2.0,1.0,1.0,1.0},{1.0,1.0,1.0,1.0} , conditional{1.0,1.0,1.0,1.0},{1.0,1.0,1.0,1.0},{1.0,2.0,1.0,1.0},{1.0,1.0,1.0,1.0} , epistatic{1.0,1.0,1.0,1.0},{2.0,1.0,1.0,1.0},{1.0,1.0,1.0,1.0},{1.0,1.0,2.0,1.0}
			</motifData>
		</motif>
		<motif index="400">
			<pValParam>0.00123858275682531270</pValParam>
			<zScore>2.6283642695167693</zScore>
			<pValEmpirical>0.027</pValEmpirical>
			<origCount>5.0</origCount>
			<randAvgCount>1.155</randAvgCount>
			<origConc>5.6012995014843446E-5</origConc>
			<randAvgConc>1.3698975382398183E-5</randAvgConc>
			<image>images/motif-400.jpg</image>
			<motifData>
					noninteractive{1.0,2.0,2.0,1.0},{2.0,1.0,1.0,1.0},{2.0,1.0,1.0,1.0},{1.0,1.0,1.0,1.0} , single-nonmonotonic{1.0,1.0,1.0,1.0},{1.0,1.0,1.0,1.0},{1.0,1.0,1.0,1.0},{1.0,1.0,2.0,1.0} , epistatic{1.0,1.0,1.0,2.0},{1.0,1.0,1.0,1.0},{1.0,1.0,1.0,1.0},{1.0,1.0,1.0,1.0}
			</motifData>
		</motif>
		<motif index="401">
			<pValParam>0.00210679407021097110</pValParam>
			<zScore>2.509277304830175</zScore>
			<pValEmpirical>0.027</pValEmpirical>
			<origCount>5.0</origCount>
			<randAvgCount>1.285</randAvgCount>
			<origConc>5.6012995014843446E-5</origConc>
			<randAvgConc>1.5236034332396663E-5</randAvgConc>
			<image>images/motif-401.jpg</image>
			<motifData>
					suppressive{1.0,1.0,1.0,1.0},{1.0,1.0,1.0,2.0},{1.0,1.0,1.0,1.0},{1.0,1.0,1.0,1.0} , conditional{1.0,2.0,1.0,1.0},{1.0,1.0,1.0,1.0},{1.0,1.0,1.0,1.0},{1.0,1.0,1.0,1.0} , epistatic{1.0,1.0,2.0,1.0},{1.0,1.0,2.0,1.0},{1.0,1.0,1.0,2.0},{1.0,1.0,1.0,1.0}
			</motifData>
		</motif>
		<motif index="402">
			<pValParam>0.00036396176965725058</pValParam>
			<zScore>3.0167371837991785</zScore>
			<pValEmpirical>0.027</pValEmpirical>
			<origCount>5.0</origCount>
			<randAvgCount>0.91</randAvgCount>
			<origConc>5.6012995014843446E-5</origConc>
			<randAvgConc>1.0789533950574191E-5</randAvgConc>
			<image>images/motif-402.jpg</image>
			<motifData>
					noninteractive{1.0,1.0,1.0,1.0},{1.0,1.0,1.0,1.0},{1.0,1.0,1.0,2.0},{1.0,1.0,2.0,1.0} , asynthetic{1.0,1.0,1.0,1.0},{1.0,1.0,1.0,2.0},{1.0,1.0,1.0,1.0},{1.0,2.0,1.0,1.0} , conditional{1.0,1.0,2.0,1.0},{1.0,1.0,1.0,1.0},{1.0,1.0,1.0,1.0},{1.0,1.0,1.0,1.0} , single-nonmonotonic{1.0,1.0,1.0,1.0},{1.0,1.0,2.0,1.0},{1.0,1.0,1.0,1.0},{1.0,1.0,1.0,1.0} , epistatic{1.0,1.0,1.0,1.0},{2.0,1.0,1.0,1.0},{1.0,1.0,1.0,1.0},{1.0,1.0,1.0,1.0}
			</motifData>
		</motif>
		<motif index="403">
			<pValParam>0.00869988167975577210</pValParam>
			<zScore>2.0574058259760655</zScore>
			<pValEmpirical>0.028</pValEmpirical>
			<origCount>56.0</origCount>
			<randAvgCount>33.113</randAvgCount>
			<origConc>6.273455441662465E-4</origConc>
			<randAvgConc>3.927362726792793E-4</randAvgConc>
			<image>images/motif-403.jpg</image>
			<motifData>
					noninteractive{1.0,2.0,2.0,1.0},{2.0,1.0,1.0,2.0},{2.0,1.0,1.0,1.0},{1.0,2.0,1.0,1.0} , conditional{1.0,1.0,1.0,1.0},{1.0,1.0,1.0,1.0},{1.0,1.0,1.0,1.0},{2.0,1.0,1.0,1.0} , 
			</motifData>
		</motif>
		<motif index="404">
			<pValParam>0.00663636951551704880</pValParam>
			<zScore>2.1713820820667804</zScore>
			<pValEmpirical>0.028</pValEmpirical>
			<origCount>33.0</origCount>
			<randAvgCount>18.225</randAvgCount>
			<origConc>3.696857670979667E-4</origConc>
			<randAvgConc>2.1616356877771862E-4</randAvgConc>
			<image>images/motif-404.jpg</image>
			<motifData>
					single-nonmonotonic{1.0,1.0,1.0,1.0},{2.0,1.0,2.0,2.0},{1.0,1.0,1.0,1.0},{1.0,1.0,1.0,1.0} , 
			</motifData>
		</motif>
		<motif index="405">
			<pValParam>0.00700594534164777900</pValParam>
			<zScore>2.226911937188417</zScore>
			<pValEmpirical>0.029</pValEmpirical>
			<origCount>7.0</origCount>
			<randAvgCount>2.727</randAvgCount>
			<origConc>7.841819302078082E-5</origConc>
			<randAvgConc>3.235234107778714E-5</randAvgConc>
			<image>images/motif-405.jpg</image>
			<motifData>
					additive{1.0,1.0,1.0,1.0},{1.0,1.0,1.0,1.0},{1.0,1.0,1.0,2.0},{1.0,1.0,2.0,1.0} , asynthetic{1.0,2.0,1.0,1.0},{2.0,1.0,1.0,1.0},{1.0,1.0,1.0,1.0},{1.0,1.0,1.0,1.0} , conditional{1.0,1.0,1.0,1.0},{1.0,1.0,1.0,1.0},{1.0,2.0,1.0,1.0},{1.0,1.0,1.0,1.0} , epistatic{1.0,1.0,1.0,2.0},{1.0,1.0,1.0,1.0},{1.0,1.0,1.0,1.0},{1.0,1.0,1.0,1.0}
			</motifData>
		</motif>
		<motif index="406">
			<pValParam>0.00255479668954805560</pValParam>
			<zScore>2.263355831512861</zScore>
			<pValEmpirical>0.029</pValEmpirical>
			<origCount>8.0</origCount>
			<randAvgCount>2.821</randAvgCount>
			<origConc>8.962079202374951E-5</origConc>
			<randAvgConc>3.344757976129999E-5</randAvgConc>
			<image>images/motif-406.jpg</image>
			<motifData>
					noninteractive{1.0,2.0,1.0,1.0},{2.0,1.0,2.0,1.0},{1.0,2.0,1.0,1.0},{1.0,1.0,1.0,1.0} , suppressive{1.0,1.0,1.0,1.0},{1.0,1.0,1.0,1.0},{1.0,1.0,1.0,1.0},{1.0,1.0,2.0,1.0} , additive{1.0,1.0,1.0,2.0},{1.0,1.0,1.0,1.0},{1.0,1.0,1.0,1.0},{2.0,1.0,1.0,1.0} , 
			</motifData>
		</motif>
		<motif index="407">
			<pValParam>0.00143424639275258060</pValParam>
			<zScore>2.364574052481005</zScore>
			<pValEmpirical>0.029</pValEmpirical>
			<origCount>7.0</origCount>
			<randAvgCount>2.088</randAvgCount>
			<origConc>7.841819302078082E-5</origConc>
			<randAvgConc>2.4762349389190696E-5</randAvgConc>
			<image>images/motif-407.jpg</image>
			<motifData>
					noninteractive{1.0,1.0,1.0,1.0},{1.0,1.0,2.0,1.0},{1.0,2.0,1.0,2.0},{1.0,1.0,2.0,1.0} , additive{1.0,1.0,1.0,1.0},{1.0,1.0,1.0,2.0},{1.0,1.0,1.0,1.0},{1.0,2.0,1.0,1.0} , conditional{1.0,2.0,1.0,1.0},{1.0,1.0,1.0,1.0},{1.0,1.0,1.0,1.0},{1.0,1.0,1.0,1.0} , single-nonmonotonic{1.0,1.0,1.0,1.0},{1.0,1.0,1.0,1.0},{1.0,1.0,1.0,1.0},{2.0,1.0,1.0,1.0} , 
			</motifData>
		</motif>
		<motif index="408">
			<pValParam>0.00102641192098029690</pValParam>
			<zScore>2.317428405374881</zScore>
			<pValEmpirical>0.029</pValEmpirical>
			<origCount>9.0</origCount>
			<randAvgCount>2.971</randAvgCount>
			<origConc>1.008233910267182E-4</origConc>
			<randAvgConc>3.523417606048881E-5</randAvgConc>
			<image>images/motif-408.jpg</image>
			<motifData>
					noninteractive{1.0,2.0,1.0,2.0},{2.0,1.0,1.0,1.0},{1.0,1.0,1.0,1.0},{2.0,1.0,1.0,1.0} , additive{1.0,1.0,1.0,1.0},{1.0,1.0,1.0,2.0},{1.0,1.0,1.0,1.0},{1.0,2.0,1.0,1.0} , conditional{1.0,1.0,1.0,1.0},{1.0,1.0,1.0,1.0},{1.0,1.0,1.0,1.0},{1.0,1.0,2.0,1.0} , synthetic{1.0,1.0,2.0,1.0},{1.0,1.0,1.0,1.0},{2.0,1.0,1.0,1.0},{1.0,1.0,1.0,1.0} , 
			</motifData>
		</motif>
		<motif index="409">
			<pValParam>0.00603912061567113410</pValParam>
			<zScore>2.182644046396906</zScore>
			<pValEmpirical>0.029</pValEmpirical>
			<origCount>6.0</origCount>
			<randAvgCount>2.112</randAvgCount>
			<origConc>6.721559401781214E-5</origConc>
			<randAvgConc>2.5048331115336065E-5</randAvgConc>
			<image>images/motif-409.jpg</image>
			<motifData>
					additive{1.0,1.0,1.0,1.0},{1.0,1.0,2.0,1.0},{1.0,2.0,1.0,1.0},{1.0,1.0,1.0,1.0} , epistatic{1.0,2.0,1.0,1.0},{1.0,1.0,1.0,1.0},{1.0,1.0,1.0,1.0},{1.0,2.0,2.0,1.0}
			</motifData>
		</motif>
		<motif index="410">
			<pValParam>0.00123092948781600150</pValParam>
			<zScore>2.5615479315120107</zScore>
			<pValEmpirical>0.03</pValEmpirical>
			<origCount>6.0</origCount>
			<randAvgCount>1.577</randAvgCount>
			<origConc>6.721559401781214E-5</origConc>
			<randAvgConc>1.8704793095679573E-5</randAvgConc>
			<image>images/motif-410.jpg</image>
			<motifData>
					noninteractive{1.0,2.0,1.0,1.0},{2.0,1.0,1.0,1.0},{1.0,1.0,1.0,1.0},{1.0,1.0,1.0,1.0} , suppressive{1.0,1.0,2.0,1.0},{1.0,1.0,1.0,1.0},{1.0,1.0,1.0,1.0},{1.0,1.0,1.0,1.0} , additive{1.0,1.0,1.0,1.0},{1.0,1.0,1.0,2.0},{1.0,1.0,1.0,1.0},{1.0,2.0,1.0,1.0} , conditional{1.0,1.0,1.0,1.0},{1.0,1.0,2.0,1.0},{1.0,1.0,1.0,1.0},{2.0,1.0,1.0,1.0} , 
			</motifData>
		</motif>
		<motif index="411">
			<pValParam>0.00501633197994200140</pValParam>
			<zScore>2.339967959669614</zScore>
			<pValEmpirical>0.03</pValEmpirical>
			<origCount>22.0</origCount>
			<randAvgCount>8.979</randAvgCount>
			<origConc>2.4645717806531114E-4</origConc>
			<randAvgConc>1.0645179027102764E-4</randAvgConc>
			<image>images/motif-411.jpg</image>
			<motifData>
					suppressive{1.0,1.0,1.0,1.0},{1.0,1.0,2.0,1.0},{1.0,1.0,1.0,1.0},{1.0,1.0,1.0,1.0} , asynthetic{1.0,1.0,1.0,1.0},{1.0,1.0,1.0,2.0},{1.0,1.0,1.0,1.0},{1.0,2.0,1.0,1.0} , conditional{1.0,1.0,1.0,1.0},{2.0,1.0,1.0,1.0},{1.0,1.0,1.0,1.0},{1.0,1.0,1.0,1.0} , 
			</motifData>
		</motif>
		<motif index="412">
			<pValParam>0.01040302769264933600</pValParam>
			<zScore>1.9818262973131249</zScore>
			<pValEmpirical>0.03</pValEmpirical>
			<origCount>30.0</origCount>
			<randAvgCount>18.334</randAvgCount>
			<origConc>3.360779700890607E-4</origConc>
			<randAvgConc>2.1746540514442245E-4</randAvgConc>
			<image>images/motif-412.jpg</image>
			<motifData>
					additive{1.0,1.0,1.0,2.0},{1.0,1.0,1.0,1.0},{1.0,1.0,1.0,2.0},{2.0,1.0,2.0,1.0} , epistatic{1.0,1.0,1.0,1.0},{2.0,1.0,2.0,1.0},{1.0,1.0,1.0,1.0},{1.0,1.0,1.0,1.0}
			</motifData>
		</motif>
		<motif index="413">
			<pValParam>0.00345125379883581830</pValParam>
			<zScore>2.383282899720718</zScore>
			<pValEmpirical>0.03</pValEmpirical>
			<origCount>5.0</origCount>
			<randAvgCount>1.422</randAvgCount>
			<origConc>5.6012995014843446E-5</origConc>
			<randAvgConc>1.687422454319488E-5</randAvgConc>
			<image>images/motif-413.jpg</image>
			<motifData>
					suppressive{1.0,2.0,1.0,2.0},{1.0,1.0,1.0,1.0},{1.0,1.0,1.0,1.0},{1.0,1.0,2.0,1.0} , conditional{1.0,1.0,1.0,1.0},{1.0,1.0,1.0,1.0},{2.0,1.0,1.0,1.0},{1.0,1.0,1.0,1.0} , 
			</motifData>
		</motif>
		<motif index="414">
			<pValParam>0.00014928333298669383</pValParam>
			<zScore>2.856282786368546</zScore>
			<pValEmpirical>0.03</pValEmpirical>
			<origCount>5.0</origCount>
			<randAvgCount>0.769</randAvgCount>
			<origConc>5.6012995014843446E-5</origConc>
			<randAvgConc>9.12260692543087E-6</randAvgConc>
			<image>images/motif-414.jpg</image>
			<motifData>
					noninteractive{1.0,1.0,2.0,1.0},{1.0,1.0,1.0,1.0},{2.0,1.0,1.0,1.0},{1.0,1.0,1.0,1.0} , asynthetic{1.0,1.0,1.0,1.0},{1.0,1.0,1.0,1.0},{1.0,1.0,1.0,2.0},{1.0,1.0,2.0,1.0} , double-nonmonotonic{1.0,1.0,1.0,2.0},{1.0,1.0,1.0,1.0},{1.0,1.0,1.0,1.0},{2.0,1.0,1.0,1.0} , conditional{1.0,1.0,1.0,1.0},{2.0,1.0,1.0,1.0},{1.0,1.0,1.0,1.0},{1.0,1.0,1.0,1.0} , epistatic{1.0,1.0,1.0,1.0},{1.0,1.0,1.0,2.0},{1.0,1.0,1.0,1.0},{1.0,1.0,1.0,1.0}
			</motifData>
		</motif>
		<motif index="415">
			<pValParam>0.00760720493706890100</pValParam>
			<zScore>1.9401934984170792</zScore>
			<pValEmpirical>0.031</pValEmpirical>
			<origCount>69.0</origCount>
			<randAvgCount>49.948</randAvgCount>
			<origConc>7.729793312048395E-4</origConc>
			<randAvgConc>5.924379919485936E-4</randAvgConc>
			<image>images/motif-415.jpg</image>
			<motifData>
					additive{1.0,1.0,1.0,1.0},{1.0,1.0,2.0,1.0},{1.0,2.0,1.0,2.0},{1.0,1.0,2.0,1.0} , conditional{1.0,1.0,1.0,1.0},{2.0,1.0,1.0,1.0},{1.0,1.0,1.0,1.0},{1.0,1.0,1.0,1.0} , 
			</motifData>
		</motif>
		<motif index="416">
			<pValParam>0.00677076630152539940</pValParam>
			<zScore>1.9971750616040038</zScore>
			<pValEmpirical>0.031</pValEmpirical>
			<origCount>143.0</origCount>
			<randAvgCount>101.689</randAvgCount>
			<origConc>0.0016019716574245226</origConc>
			<randAvgConc>0.0012061201153596643</randAvgConc>
			<image>images/motif-416.jpg</image>
			<motifData>
					noninteractive{1.0,1.0,1.0,2.0},{1.0,1.0,1.0,1.0},{1.0,1.0,1.0,1.0},{2.0,1.0,1.0,1.0} , conditional{1.0,2.0,1.0,1.0},{1.0,1.0,1.0,1.0},{1.0,1.0,1.0,1.0},{1.0,1.0,1.0,1.0} , epistatic{1.0,1.0,2.0,1.0},{1.0,1.0,1.0,1.0},{1.0,1.0,1.0,1.0},{1.0,1.0,1.0,1.0}
			</motifData>
		</motif>
		<motif index="417">
			<pValParam>0.00317910169742952050</pValParam>
			<zScore>2.547316177886169</zScore>
			<pValEmpirical>0.031</pValEmpirical>
			<origCount>5.0</origCount>
			<randAvgCount>1.398</randAvgCount>
			<origConc>5.6012995014843446E-5</origConc>
			<randAvgConc>1.6582085870959176E-5</randAvgConc>
			<image>images/motif-417.jpg</image>
			<motifData>
					noninteractive{1.0,1.0,1.0,1.0},{1.0,1.0,1.0,2.0},{1.0,1.0,1.0,1.0},{1.0,2.0,1.0,1.0} , additive{1.0,1.0,1.0,2.0},{1.0,1.0,1.0,1.0},{1.0,1.0,1.0,1.0},{2.0,1.0,1.0,1.0} , asynthetic{1.0,1.0,1.0,1.0},{1.0,1.0,1.0,1.0},{1.0,1.0,1.0,2.0},{1.0,1.0,2.0,1.0} , conditional{1.0,2.0,1.0,1.0},{1.0,1.0,1.0,1.0},{1.0,1.0,1.0,1.0},{1.0,1.0,1.0,1.0} , epistatic{1.0,1.0,1.0,1.0},{1.0,1.0,1.0,1.0},{2.0,1.0,1.0,1.0},{1.0,1.0,1.0,1.0}
			</motifData>
		</motif>
		<motif index="418">
			<pValParam>0.00788735169879872800</pValParam>
			<zScore>2.1994281621627123</zScore>
			<pValEmpirical>0.031</pValEmpirical>
			<origCount>8.0</origCount>
			<randAvgCount>3.058</randAvgCount>
			<origConc>8.962079202374951E-5</origConc>
			<randAvgConc>3.626522690896655E-5</randAvgConc>
			<image>images/motif-418.jpg</image>
			<motifData>
					noninteractive{1.0,1.0,1.0,1.0},{1.0,1.0,1.0,1.0},{1.0,1.0,1.0,2.0},{1.0,1.0,2.0,1.0} , additive{1.0,1.0,1.0,1.0},{1.0,1.0,2.0,2.0},{1.0,2.0,1.0,1.0},{1.0,2.0,1.0,1.0} , conditional{1.0,1.0,1.0,1.0},{2.0,1.0,1.0,1.0},{1.0,1.0,1.0,1.0},{1.0,1.0,1.0,1.0} , 
			</motifData>
		</motif>
		<motif index="419">
			<pValParam>0.01402846015496184200</pValParam>
			<zScore>1.9593436208592196</zScore>
			<pValEmpirical>0.032</pValEmpirical>
			<origCount>11.0</origCount>
			<randAvgCount>5.354</randAvgCount>
			<origConc>1.2322858903265557E-4</origConc>
			<randAvgConc>6.350952509960433E-5</randAvgConc>
			<image>images/motif-419.jpg</image>
			<motifData>
					noninteractive{1.0,1.0,1.0,1.0},{1.0,1.0,1.0,1.0},{1.0,1.0,1.0,2.0},{1.0,1.0,2.0,1.0} , asynthetic{1.0,2.0,1.0,1.0},{2.0,1.0,1.0,1.0},{1.0,1.0,1.0,1.0},{1.0,1.0,1.0,1.0} , synthetic{1.0,1.0,1.0,1.0},{1.0,1.0,2.0,1.0},{1.0,2.0,1.0,1.0},{1.0,1.0,1.0,1.0} , epistatic{1.0,1.0,1.0,1.0},{1.0,1.0,1.0,1.0},{1.0,1.0,1.0,1.0},{2.0,1.0,1.0,1.0}
			</motifData>
		</motif>
		<motif index="420">
			<pValParam>0.00779833989805789330</pValParam>
			<zScore>2.2032059989627535</zScore>
			<pValEmpirical>0.032</pValEmpirical>
			<origCount>6.0</origCount>
			<randAvgCount>2.219</randAvgCount>
			<origConc>6.721559401781214E-5</origConc>
			<randAvgConc>2.631752782141396E-5</randAvgConc>
			<image>images/motif-420.jpg</image>
			<motifData>
					conditional{1.0,1.0,1.0,1.0},{1.0,1.0,1.0,1.0},{1.0,1.0,1.0,1.0},{2.0,1.0,1.0,1.0} , synthetic{1.0,2.0,1.0,1.0},{2.0,1.0,2.0,1.0},{1.0,2.0,1.0,1.0},{1.0,1.0,1.0,1.0} , 
			</motifData>
		</motif>
		<motif index="421">
			<pValParam>0.00139315420532770680</pValParam>
			<zScore>2.3542849271939033</zScore>
			<pValEmpirical>0.032</pValEmpirical>
			<origCount>6.0</origCount>
			<randAvgCount>1.612</randAvgCount>
			<origConc>6.721559401781214E-5</origConc>
			<randAvgConc>1.9121740263753198E-5</randAvgConc>
			<image>images/motif-421.jpg</image>
			<motifData>
					noninteractive{1.0,2.0,1.0,1.0},{2.0,1.0,1.0,2.0},{1.0,1.0,1.0,1.0},{1.0,2.0,1.0,1.0} , asynthetic{1.0,1.0,2.0,1.0},{1.0,1.0,2.0,1.0},{2.0,2.0,1.0,1.0},{1.0,1.0,1.0,1.0} , epistatic{1.0,1.0,1.0,1.0},{1.0,1.0,1.0,1.0},{1.0,1.0,1.0,1.0},{1.0,1.0,2.0,1.0}
			</motifData>
		</motif>
		<motif index="422">
			<pValParam>0.00153170098805099910</pValParam>
			<zScore>2.4940897729872784</zScore>
			<pValEmpirical>0.033</pValEmpirical>
			<origCount>5.0</origCount>
			<randAvgCount>1.205</randAvgCount>
			<origConc>5.6012995014843446E-5</origConc>
			<randAvgConc>1.4289887326895698E-5</randAvgConc>
			<image>images/motif-422.jpg</image>
			<motifData>
					additive{1.0,1.0,1.0,1.0},{1.0,1.0,1.0,1.0},{1.0,1.0,1.0,2.0},{1.0,1.0,2.0,1.0} , asynthetic{1.0,1.0,1.0,1.0},{1.0,1.0,2.0,1.0},{1.0,2.0,1.0,1.0},{1.0,1.0,1.0,1.0} , conditional{1.0,1.0,1.0,1.0},{1.0,1.0,1.0,1.0},{1.0,1.0,1.0,1.0},{2.0,1.0,1.0,1.0} , synthetic{1.0,2.0,1.0,1.0},{2.0,1.0,1.0,1.0},{1.0,1.0,1.0,1.0},{1.0,1.0,1.0,1.0} , epistatic{1.0,1.0,1.0,1.0},{1.0,1.0,1.0,1.0},{1.0,1.0,1.0,1.0},{1.0,2.0,1.0,1.0}
			</motifData>
		</motif>
		<motif index="423">
			<pValParam>0.01666071886040976200</pValParam>
			<zScore>1.8866769056747594</zScore>
			<pValEmpirical>0.034</pValEmpirical>
			<origCount>12.0</origCount>
			<randAvgCount>6.165</randAvgCount>
			<origConc>1.3443118803562428E-4</origConc>
			<randAvgConc>7.312291150913303E-5</randAvgConc>
			<image>images/motif-423.jpg</image>
			<motifData>
					suppressive{1.0,1.0,1.0,1.0},{1.0,1.0,1.0,1.0},{1.0,1.0,1.0,2.0},{1.0,1.0,1.0,1.0} , conditional{1.0,2.0,1.0,1.0},{1.0,1.0,1.0,1.0},{1.0,1.0,1.0,1.0},{1.0,1.0,1.0,1.0} , synthetic{1.0,1.0,1.0,1.0},{1.0,1.0,2.0,1.0},{1.0,2.0,1.0,1.0},{1.0,1.0,1.0,1.0} , 
			</motifData>
		</motif>
		<motif index="424">
			<pValParam>0.01161937198821050300</pValParam>
			<zScore>1.9932649951048629</zScore>
			<pValEmpirical>0.034</pValEmpirical>
			<origCount>19.0</origCount>
			<randAvgCount>10.422</randAvgCount>
			<origConc>2.1284938105640508E-4</origConc>
			<randAvgConc>1.236077798036001E-4</randAvgConc>
			<image>images/motif-424.jpg</image>
			<motifData>
					additive{1.0,1.0,2.0,1.0},{1.0,1.0,1.0,1.0},{2.0,1.0,1.0,1.0},{1.0,1.0,1.0,1.0} , single-nonmonotonic{1.0,1.0,1.0,1.0},{1.0,1.0,1.0,2.0},{1.0,1.0,1.0,1.0},{1.0,1.0,1.0,1.0} , epistatic{1.0,2.0,1.0,1.0},{1.0,1.0,1.0,1.0},{1.0,1.0,1.0,1.0},{1.0,1.0,1.0,1.0}
			</motifData>
		</motif>
		<motif index="425">
			<pValParam>0.01391829288575385800</pValParam>
			<zScore>2.0040961064811547</zScore>
			<pValEmpirical>0.034</pValEmpirical>
			<origCount>15.0</origCount>
			<randAvgCount>5.794</randAvgCount>
			<origConc>1.6803898504453034E-4</origConc>
			<randAvgConc>6.869658483936734E-5</randAvgConc>
			<image>images/motif-425.jpg</image>
			<motifData>
					additive{1.0,2.0,1.0,1.0},{2.0,1.0,2.0,1.0},{1.0,2.0,1.0,1.0},{1.0,1.0,1.0,1.0} , asynthetic{1.0,1.0,1.0,2.0},{1.0,1.0,1.0,1.0},{1.0,1.0,1.0,2.0},{2.0,1.0,2.0,1.0} , epistatic{1.0,1.0,1.0,1.0},{1.0,1.0,1.0,2.0},{1.0,1.0,1.0,1.0},{1.0,1.0,1.0,1.0}
			</motifData>
		</motif>
		<motif index="426">
			<pValParam>0.00693112553624297690</pValParam>
			<zScore>2.2681964202080946</zScore>
			<pValEmpirical>0.034</pValEmpirical>
			<origCount>5.0</origCount>
			<randAvgCount>1.648</randAvgCount>
			<origConc>5.6012995014843446E-5</origConc>
			<randAvgConc>1.9547432728223572E-5</randAvgConc>
			<image>images/motif-426.jpg</image>
			<motifData>
					suppressive{1.0,1.0,1.0,1.0},{1.0,1.0,1.0,1.0},{1.0,1.0,1.0,1.0},{1.0,2.0,1.0,1.0} , double-nonmonotonic{1.0,2.0,1.0,1.0},{2.0,1.0,1.0,1.0},{1.0,1.0,1.0,1.0},{1.0,1.0,1.0,1.0} , epistatic{1.0,1.0,1.0,1.0},{1.0,1.0,1.0,1.0},{2.0,1.0,1.0,1.0},{1.0,1.0,1.0,1.0}
			</motifData>
		</motif>
		<motif index="427">
			<pValParam>0.01238060587609368700</pValParam>
			<zScore>1.8596787749419725</zScore>
			<pValEmpirical>0.035</pValEmpirical>
			<origCount>38.0</origCount>
			<randAvgCount>25.706</randAvgCount>
			<origConc>4.2569876211281016E-4</origConc>
			<randAvgConc>3.049106900880557E-4</randAvgConc>
			<image>images/motif-427.jpg</image>
			<motifData>
					additive{1.0,1.0,1.0,1.0},{1.0,1.0,1.0,1.0},{1.0,1.0,1.0,2.0},{1.0,1.0,2.0,1.0} , epistatic{1.0,2.0,1.0,1.0},{1.0,1.0,1.0,1.0},{1.0,2.0,1.0,1.0},{1.0,1.0,1.0,1.0}
			</motifData>
		</motif>
		<motif index="428">
			<pValParam>0.00740913577225288390</pValParam>
			<zScore>2.2037798617554203</zScore>
			<pValEmpirical>0.035</pValEmpirical>
			<origCount>6.0</origCount>
			<randAvgCount>2.197</randAvgCount>
			<origConc>6.721559401781214E-5</origConc>
			<randAvgConc>2.6064133817154186E-5</randAvgConc>
			<image>images/motif-428.jpg</image>
			<motifData>
					single-nonmonotonic{1.0,1.0,1.0,2.0},{1.0,1.0,1.0,1.0},{1.0,1.0,1.0,2.0},{1.0,1.0,1.0,1.0} , epistatic{1.0,2.0,1.0,1.0},{1.0,1.0,2.0,1.0},{1.0,1.0,1.0,1.0},{1.0,1.0,1.0,1.0}
			</motifData>
		</motif>
		<motif index="429">
			<pValParam>0.01945998028332351900</pValParam>
			<zScore>1.847608621350496</zScore>
			<pValEmpirical>0.036</pValEmpirical>
			<origCount>12.0</origCount>
			<randAvgCount>5.749</randAvgCount>
			<origConc>1.3443118803562428E-4</origConc>
			<randAvgConc>6.817613906015147E-5</randAvgConc>
			<image>images/motif-429.jpg</image>
			<motifData>
					noninteractive{1.0,2.0,1.0,1.0},{2.0,1.0,2.0,1.0},{1.0,2.0,1.0,1.0},{1.0,1.0,1.0,1.0} , additive{1.0,1.0,1.0,1.0},{1.0,1.0,1.0,2.0},{1.0,1.0,1.0,1.0},{1.0,2.0,1.0,1.0} , conditional{1.0,1.0,1.0,1.0},{1.0,1.0,1.0,1.0},{1.0,1.0,1.0,1.0},{1.0,1.0,2.0,1.0} , epistatic{1.0,1.0,1.0,2.0},{1.0,1.0,1.0,1.0},{1.0,1.0,1.0,1.0},{1.0,1.0,1.0,1.0}
			</motifData>
		</motif>
		<motif index="430">
			<pValParam>0.01311860105572559800</pValParam>
			<zScore>1.931522828853883</zScore>
			<pValEmpirical>0.036</pValEmpirical>
			<origCount>23.0</origCount>
			<randAvgCount>13.314</randAvgCount>
			<origConc>2.576597770682798E-4</origConc>
			<randAvgConc>1.579087628868402E-4</randAvgConc>
			<image>images/motif-430.jpg</image>
			<motifData>
					noninteractive{1.0,1.0,1.0,2.0},{1.0,1.0,2.0,1.0},{1.0,2.0,1.0,1.0},{2.0,1.0,1.0,1.0} , synthetic{1.0,1.0,1.0,1.0},{1.0,1.0,1.0,1.0},{1.0,1.0,1.0,2.0},{1.0,1.0,2.0,1.0} , epistatic{1.0,2.0,1.0,1.0},{1.0,1.0,1.0,1.0},{1.0,1.0,1.0,1.0},{1.0,1.0,1.0,1.0}
			</motifData>
		</motif>
		<motif index="431">
			<pValParam>0.00396865811765034770</pValParam>
			<zScore>2.3052806680360964</zScore>
			<pValEmpirical>0.036</pValEmpirical>
			<origCount>5.0</origCount>
			<randAvgCount>1.464</randAvgCount>
			<origConc>5.6012995014843446E-5</origConc>
			<randAvgConc>1.7363640210408304E-5</randAvgConc>
			<image>images/motif-431.jpg</image>
			<motifData>
					noninteractive{1.0,2.0,2.0,1.0},{2.0,1.0,1.0,1.0},{2.0,1.0,1.0,1.0},{1.0,1.0,1.0,1.0} , asynthetic{1.0,1.0,1.0,2.0},{1.0,1.0,1.0,2.0},{1.0,1.0,1.0,1.0},{2.0,2.0,1.0,1.0} , 
			</motifData>
		</motif>
		<motif index="432">
			<pValParam>0.01766855765855091000</pValParam>
			<zScore>1.8622535734731285</zScore>
			<pValEmpirical>0.037</pValEmpirical>
			<origCount>12.0</origCount>
			<randAvgCount>6.254</randAvgCount>
			<origConc>1.3443118803562428E-4</origConc>
			<randAvgConc>7.41773915785265E-5</randAvgConc>
			<image>images/motif-432.jpg</image>
			<motifData>
					epistatic{1.0,2.0,1.0,2.0},{1.0,1.0,1.0,1.0},{1.0,2.0,1.0,2.0},{1.0,1.0,1.0,1.0}
			</motifData>
		</motif>
		<motif index="433">
			<pValParam>0.01157196088991208100</pValParam>
			<zScore>1.8486640904639962</zScore>
			<pValEmpirical>0.038</pValEmpirical>
			<origCount>166.0</origCount>
			<randAvgCount>116.914</randAvgCount>
			<origConc>0.0018596314344928022</origConc>
			<randAvgConc>0.0013866731229885182</randAvgConc>
			<image>images/motif-433.jpg</image>
			<motifData>
					additive{1.0,1.0,1.0,1.0},{1.0,1.0,1.0,2.0},{1.0,1.0,1.0,1.0},{1.0,2.0,1.0,1.0} , asynthetic{1.0,1.0,1.0,1.0},{1.0,1.0,2.0,1.0},{1.0,2.0,1.0,1.0},{1.0,1.0,1.0,1.0} , conditional{1.0,1.0,1.0,1.0},{2.0,1.0,1.0,1.0},{1.0,1.0,1.0,1.0},{1.0,1.0,1.0,1.0} , 
			</motifData>
		</motif>
		<motif index="434">
			<pValParam>0.00268160423596275340</pValParam>
			<zScore>2.1822671812351535</zScore>
			<pValEmpirical>0.038</pValEmpirical>
			<origCount>8.0</origCount>
			<randAvgCount>2.842</randAvgCount>
			<origConc>8.962079202374951E-5</origConc>
			<randAvgConc>3.3699416590848485E-5</randAvgConc>
			<image>images/motif-434.jpg</image>
			<motifData>
					suppressive{1.0,1.0,1.0,1.0},{2.0,1.0,1.0,1.0},{1.0,1.0,1.0,1.0},{1.0,1.0,1.0,1.0} , additive{1.0,1.0,1.0,1.0},{1.0,1.0,2.0,1.0},{1.0,2.0,1.0,2.0},{1.0,1.0,2.0,1.0} , conditional{1.0,1.0,1.0,1.0},{1.0,1.0,1.0,1.0},{1.0,1.0,1.0,1.0},{1.0,2.0,1.0,1.0} , epistatic{1.0,1.0,1.0,1.0},{1.0,1.0,1.0,1.0},{2.0,1.0,1.0,1.0},{1.0,1.0,1.0,1.0}
			</motifData>
		</motif>
		<motif index="435">
			<pValParam>0.01231052715061709000</pValParam>
			<zScore>1.9524024741781565</zScore>
			<pValEmpirical>0.038</pValEmpirical>
			<origCount>102.0</origCount>
			<randAvgCount>59.889</randAvgCount>
			<origConc>0.0011426650983028062</origConc>
			<randAvgConc>7.101487033851309E-4</randAvgConc>
			<image>images/motif-435.jpg</image>
			<motifData>
					noninteractive{1.0,2.0,1.0,1.0},{2.0,1.0,2.0,2.0},{1.0,2.0,1.0,2.0},{1.0,2.0,2.0,1.0} , suppressive{1.0,1.0,1.0,1.0},{1.0,1.0,1.0,1.0},{1.0,1.0,1.0,1.0},{2.0,1.0,1.0,1.0} , 
			</motifData>
		</motif>
		<motif index="436">
			<pValParam>0.01377159332785871100</pValParam>
			<zScore>1.984811547885732</zScore>
			<pValEmpirical>0.038</pValEmpirical>
			<origCount>11.0</origCount>
			<randAvgCount>4.924</randAvgCount>
			<origConc>1.2322858903265557E-4</origConc>
			<randAvgConc>5.839804531836597E-5</randAvgConc>
			<image>images/motif-436.jpg</image>
			<motifData>
					noninteractive{1.0,2.0,2.0,1.0},{2.0,1.0,1.0,1.0},{2.0,1.0,1.0,2.0},{1.0,1.0,2.0,1.0} , asynthetic{1.0,1.0,1.0,2.0},{1.0,1.0,1.0,1.0},{1.0,1.0,1.0,1.0},{2.0,1.0,1.0,1.0} , 
			</motifData>
		</motif>
		<motif index="437">
			<pValParam>0.00449848910586514440</pValParam>
			<zScore>2.1687949624655944</zScore>
			<pValEmpirical>0.038</pValEmpirical>
			<origCount>5.0</origCount>
			<randAvgCount>1.503</randAvgCount>
			<origConc>5.6012995014843446E-5</origConc>
			<randAvgConc>1.7822474958410702E-5</randAvgConc>
			<image>images/motif-437.jpg</image>
			<motifData>
					noninteractive{1.0,1.0,2.0,1.0},{1.0,1.0,2.0,1.0},{2.0,2.0,1.0,2.0},{1.0,1.0,2.0,1.0} , suppressive{1.0,2.0,1.0,1.0},{1.0,1.0,1.0,1.0},{1.0,1.0,1.0,1.0},{1.0,1.0,1.0,1.0} , asynthetic{1.0,1.0,1.0,2.0},{1.0,1.0,1.0,1.0},{1.0,1.0,1.0,1.0},{2.0,1.0,1.0,1.0} , 
			</motifData>
		</motif>
		<motif index="438">
			<pValParam>0.00166833285894163460</pValParam>
			<zScore>2.1501107203475374</zScore>
			<pValEmpirical>0.038</pValEmpirical>
			<origCount>8.0</origCount>
			<randAvgCount>2.645</randAvgCount>
			<origConc>8.962079202374951E-5</origConc>
			<randAvgConc>3.137754218726445E-5</randAvgConc>
			<image>images/motif-438.jpg</image>
			<motifData>
					noninteractive{1.0,2.0,1.0,1.0},{2.0,1.0,2.0,1.0},{1.0,2.0,1.0,1.0},{1.0,1.0,1.0,1.0} , epistatic{1.0,1.0,1.0,2.0},{1.0,1.0,1.0,2.0},{1.0,1.0,1.0,2.0},{1.0,1.0,1.0,1.0}
			</motifData>
		</motif>
		<motif index="439">
			<pValParam>0.00304918378320961910</pValParam>
			<zScore>2.2813513249927464</zScore>
			<pValEmpirical>0.038</pValEmpirical>
			<origCount>5.0</origCount>
			<randAvgCount>1.386</randAvgCount>
			<origConc>5.6012995014843446E-5</origConc>
			<randAvgConc>1.6438316127118102E-5</randAvgConc>
			<image>images/motif-439.jpg</image>
			<motifData>
					suppressive{1.0,2.0,1.0,2.0},{1.0,1.0,1.0,1.0},{1.0,1.0,1.0,1.0},{1.0,1.0,1.0,1.0} , additive{1.0,1.0,2.0,1.0},{1.0,1.0,1.0,1.0},{2.0,1.0,1.0,1.0},{1.0,1.0,1.0,1.0} , asynthetic{1.0,1.0,1.0,1.0},{1.0,1.0,2.0,1.0},{1.0,2.0,1.0,1.0},{1.0,1.0,1.0,1.0} , epistatic{1.0,1.0,1.0,1.0},{1.0,1.0,1.0,1.0},{1.0,1.0,1.0,1.0},{1.0,1.0,2.0,1.0}
			</motifData>
		</motif>
		<motif index="440">
			<pValParam>0.00205272887443697090</pValParam>
			<zScore>2.1332156302332255</zScore>
			<pValEmpirical>0.038</pValEmpirical>
			<origCount>6.0</origCount>
			<randAvgCount>1.728</randAvgCount>
			<origConc>6.721559401781214E-5</origConc>
			<randAvgConc>2.0497426281021272E-5</randAvgConc>
			<image>images/motif-440.jpg</image>
			<motifData>
					suppressive{1.0,1.0,1.0,2.0},{1.0,1.0,1.0,1.0},{1.0,1.0,1.0,1.0},{1.0,1.0,1.0,1.0} , asynthetic{1.0,1.0,1.0,1.0},{1.0,1.0,2.0,1.0},{1.0,2.0,1.0,1.0},{1.0,1.0,1.0,1.0} , conditional{1.0,1.0,1.0,1.0},{2.0,1.0,1.0,1.0},{2.0,1.0,1.0,1.0},{1.0,1.0,1.0,1.0} , 
			</motifData>
		</motif>
		<motif index="441">
			<pValParam>0.00915760779513652420</pValParam>
			<zScore>2.1471791237711426</zScore>
			<pValEmpirical>0.039</pValEmpirical>
			<origCount>10.0</origCount>
			<randAvgCount>3.867</randAvgCount>
			<origConc>1.1202599002968689E-4</origConc>
			<randAvgConc>4.586115731701519E-5</randAvgConc>
			<image>images/motif-441.jpg</image>
			<motifData>
					noninteractive{1.0,2.0,1.0,1.0},{2.0,1.0,2.0,2.0},{1.0,2.0,1.0,1.0},{1.0,2.0,1.0,1.0} , double-nonmonotonic{1.0,1.0,2.0,1.0},{1.0,1.0,1.0,1.0},{2.0,1.0,1.0,1.0},{1.0,1.0,1.0,1.0} , 
			</motifData>
		</motif>
		<motif index="442">
			<pValParam>0.00293025270697122590</pValParam>
			<zScore>2.151268020718185</zScore>
			<pValEmpirical>0.039</pValEmpirical>
			<origCount>7.0</origCount>
			<randAvgCount>2.348</randAvgCount>
			<origConc>7.841819302078082E-5</origConc>
			<randAvgConc>2.784392847453007E-5</randAvgConc>
			<image>images/motif-442.jpg</image>
			<motifData>
					noninteractive{1.0,1.0,1.0,2.0},{1.0,1.0,1.0,2.0},{1.0,1.0,1.0,1.0},{2.0,2.0,1.0,1.0} , suppressive{1.0,1.0,2.0,1.0},{1.0,1.0,1.0,1.0},{1.0,1.0,1.0,1.0},{1.0,1.0,1.0,1.0} , epistatic{1.0,2.0,1.0,1.0},{1.0,1.0,1.0,1.0},{1.0,1.0,1.0,1.0},{1.0,1.0,1.0,1.0}
			</motifData>
		</motif>
		<motif index="443">
			<pValParam>0.01403887303688711200</pValParam>
			<zScore>1.980320131811419</zScore>
			<pValEmpirical>0.039</pValEmpirical>
			<origCount>17.0</origCount>
			<randAvgCount>7.615</randAvgCount>
			<origConc>1.904441830504677E-4</origConc>
			<randAvgConc>9.028499195950076E-5</randAvgConc>
			<image>images/motif-443.jpg</image>
			<motifData>
					suppressive{1.0,1.0,1.0,1.0},{1.0,1.0,2.0,1.0},{1.0,1.0,1.0,1.0},{1.0,1.0,1.0,1.0} , single-nonmonotonic{1.0,1.0,1.0,1.0},{2.0,1.0,1.0,2.0},{1.0,1.0,1.0,1.0},{1.0,1.0,1.0,1.0} , 
			</motifData>
		</motif>
		<motif index="444">
			<pValParam>0.01608149871143316200</pValParam>
			<zScore>1.879193131094427</zScore>
			<pValEmpirical>0.039</pValEmpirical>
			<origCount>15.0</origCount>
			<randAvgCount>8.302</randAvgCount>
			<origConc>1.6803898504453034E-4</origConc>
			<randAvgConc>9.846055953399013E-5</randAvgConc>
			<image>images/motif-444.jpg</image>
			<motifData>
					noninteractive{1.0,2.0,1.0,1.0},{2.0,1.0,1.0,1.0},{1.0,1.0,1.0,1.0},{1.0,1.0,1.0,1.0} , conditional{1.0,1.0,1.0,1.0},{1.0,1.0,1.0,1.0},{1.0,1.0,1.0,1.0},{1.0,1.0,2.0,1.0} , synthetic{1.0,1.0,2.0,1.0},{1.0,1.0,1.0,1.0},{2.0,1.0,1.0,1.0},{1.0,1.0,1.0,1.0} , epistatic{1.0,1.0,1.0,1.0},{1.0,1.0,1.0,2.0},{1.0,1.0,1.0,1.0},{1.0,1.0,1.0,1.0}
			</motifData>
		</motif>
		<motif index="445">
			<pValParam>0.00419493624144273710</pValParam>
			<zScore>2.240571927615605</zScore>
			<pValEmpirical>0.039</pValEmpirical>
			<origCount>6.0</origCount>
			<randAvgCount>1.971</randAvgCount>
			<origConc>6.721559401781214E-5</origConc>
			<randAvgConc>2.3376804680006118E-5</randAvgConc>
			<image>images/motif-445.jpg</image>
			<motifData>
					noninteractive{1.0,1.0,1.0,1.0},{1.0,1.0,1.0,2.0},{1.0,1.0,1.0,1.0},{1.0,2.0,1.0,1.0} , additive{1.0,1.0,1.0,1.0},{1.0,1.0,2.0,1.0},{1.0,2.0,1.0,1.0},{1.0,1.0,1.0,1.0} , conditional{1.0,2.0,1.0,1.0},{1.0,1.0,1.0,1.0},{1.0,1.0,1.0,1.0},{1.0,1.0,1.0,1.0} , epistatic{1.0,1.0,1.0,1.0},{1.0,1.0,1.0,1.0},{2.0,1.0,1.0,1.0},{1.0,1.0,2.0,1.0}
			</motifData>
		</motif>
		<motif index="446">
			<pValParam>0.01560979529798822700</pValParam>
			<zScore>1.9612477706881046</zScore>
			<pValEmpirical>0.039</pValEmpirical>
			<origCount>8.0</origCount>
			<randAvgCount>3.049</randAvgCount>
			<origConc>8.962079202374951E-5</origConc>
			<randAvgConc>3.6167234018201974E-5</randAvgConc>
			<image>images/motif-446.jpg</image>
			<motifData>
					noninteractive{1.0,1.0,1.0,2.0},{1.0,1.0,1.0,1.0},{1.0,1.0,1.0,1.0},{2.0,1.0,1.0,1.0} , suppressive{1.0,1.0,1.0,1.0},{1.0,1.0,1.0,1.0},{1.0,1.0,1.0,1.0},{1.0,1.0,2.0,1.0} , additive{1.0,2.0,1.0,1.0},{2.0,1.0,1.0,1.0},{1.0,1.0,1.0,1.0},{1.0,1.0,1.0,1.0} , conditional{1.0,1.0,1.0,1.0},{1.0,1.0,2.0,2.0},{1.0,1.0,1.0,1.0},{1.0,1.0,1.0,1.0} , 
			</motifData>
		</motif>
		<motif index="447">
			<pValParam>0.00378030848628785330</pValParam>
			<zScore>2.235742116587397</zScore>
			<pValEmpirical>0.039</pValEmpirical>
			<origCount>6.0</origCount>
			<randAvgCount>1.933</randAvgCount>
			<origConc>6.721559401781214E-5</origConc>
			<randAvgConc>2.292081533564893E-5</randAvgConc>
			<image>images/motif-447.jpg</image>
			<motifData>
					additive{1.0,1.0,1.0,2.0},{1.0,1.0,1.0,2.0},{1.0,1.0,1.0,1.0},{2.0,2.0,1.0,1.0} , conditional{1.0,1.0,1.0,1.0},{2.0,1.0,2.0,1.0},{1.0,1.0,1.0,1.0},{1.0,1.0,1.0,1.0} , 
			</motifData>
		</motif>
		<motif index="448">
			<pValParam>0.01215431572784220200</pValParam>
			<zScore>2.056950275943123</zScore>
			<pValEmpirical>0.039</pValEmpirical>
			<origCount>11.0</origCount>
			<randAvgCount>4.072</randAvgCount>
			<origConc>1.2322858903265557E-4</origConc>
			<randAvgConc>4.8282962299909126E-5</randAvgConc>
			<image>images/motif-448.jpg</image>
			<motifData>
					additive{1.0,1.0,1.0,2.0},{1.0,1.0,1.0,1.0},{1.0,1.0,1.0,2.0},{2.0,1.0,2.0,1.0} , asynthetic{1.0,2.0,1.0,1.0},{2.0,1.0,1.0,1.0},{1.0,1.0,1.0,1.0},{1.0,1.0,1.0,1.0} , epistatic{1.0,1.0,1.0,1.0},{1.0,1.0,2.0,1.0},{1.0,1.0,1.0,1.0},{1.0,2.0,1.0,1.0}
			</motifData>
		</motif>
		<motif index="449">
			<pValParam>0.01007441161827560300</pValParam>
			<zScore>2.113559177710745</zScore>
			<pValEmpirical>0.039</pValEmpirical>
			<origCount>8.0</origCount>
			<randAvgCount>3.148</randAvgCount>
			<origConc>8.962079202374951E-5</origConc>
			<randAvgConc>3.7334127108385814E-5</randAvgConc>
			<image>images/motif-449.jpg</image>
			<motifData>
					noninteractive{1.0,1.0,1.0,1.0},{1.0,1.0,2.0,1.0},{1.0,2.0,1.0,1.0},{1.0,1.0,1.0,1.0} , conditional{1.0,1.0,1.0,1.0},{2.0,1.0,1.0,1.0},{1.0,1.0,1.0,1.0},{1.0,1.0,1.0,1.0} , synthetic{1.0,1.0,1.0,2.0},{1.0,1.0,1.0,1.0},{1.0,1.0,1.0,2.0},{2.0,1.0,2.0,1.0} , 
			</motifData>
		</motif>
		<motif index="450">
			<pValParam>0.01618512030589658300</pValParam>
			<zScore>1.8887043254893512</zScore>
			<pValEmpirical>0.04</pValEmpirical>
			<origCount>44.0</origCount>
			<randAvgCount>23.586</randAvgCount>
			<origConc>4.929143561306223E-4</origConc>
			<randAvgConc>2.7967285176126776E-4</randAvgConc>
			<image>images/motif-450.jpg</image>
			<motifData>
					noninteractive{1.0,1.0,1.0,1.0},{1.0,1.0,2.0,1.0},{1.0,2.0,1.0,1.0},{1.0,1.0,1.0,1.0} , additive{1.0,1.0,1.0,2.0},{1.0,1.0,1.0,2.0},{1.0,1.0,1.0,2.0},{2.0,2.0,2.0,1.0} , conditional{1.0,2.0,1.0,1.0},{1.0,1.0,1.0,1.0},{1.0,1.0,1.0,1.0},{1.0,1.0,1.0,1.0} , 
			</motifData>
		</motif>
		<motif index="451">
			<pValParam>0.00334724504618699740</pValParam>
			<zScore>2.2842628464156225</zScore>
			<pValEmpirical>0.04</pValEmpirical>
			<origCount>5.0</origCount>
			<randAvgCount>1.413</randAvgCount>
			<origConc>5.6012995014843446E-5</origConc>
			<randAvgConc>1.675933424945848E-5</randAvgConc>
			<image>images/motif-451.jpg</image>
			<motifData>
					noninteractive{1.0,1.0,1.0,1.0},{1.0,1.0,1.0,1.0},{1.0,1.0,1.0,2.0},{1.0,1.0,2.0,1.0} , conditional{1.0,2.0,1.0,2.0},{1.0,1.0,1.0,2.0},{1.0,1.0,1.0,1.0},{1.0,1.0,1.0,1.0} , synthetic{1.0,1.0,1.0,1.0},{1.0,1.0,2.0,1.0},{1.0,2.0,1.0,1.0},{1.0,1.0,1.0,1.0} , 
			</motifData>
		</motif>
		<motif index="452">
			<pValParam>0.02286628295378367900</pValParam>
			<zScore>1.7343205025357749</zScore>
			<pValEmpirical>0.04</pValEmpirical>
			<origCount>15.0</origCount>
			<randAvgCount>8.692</randAvgCount>
			<origConc>1.6803898504453034E-4</origConc>
			<randAvgConc>1.0310000421216E-4</randAvgConc>
			<image>images/motif-452.jpg</image>
			<motifData>
					noninteractive{1.0,2.0,1.0,1.0},{2.0,1.0,1.0,1.0},{1.0,1.0,1.0,1.0},{1.0,1.0,1.0,1.0} , conditional{1.0,1.0,1.0,1.0},{1.0,1.0,1.0,1.0},{1.0,1.0,1.0,1.0},{1.0,2.0,1.0,1.0} , single-nonmonotonic{1.0,1.0,1.0,1.0},{1.0,1.0,1.0,1.0},{2.0,1.0,1.0,1.0},{1.0,1.0,1.0,1.0} , epistatic{1.0,1.0,1.0,1.0},{1.0,1.0,1.0,1.0},{1.0,1.0,1.0,1.0},{1.0,1.0,2.0,1.0}
			</motifData>
		</motif>
		<motif index="453">
			<pValParam>0.01372395289323580200</pValParam>
			<zScore>1.9181959459931106</zScore>
			<pValEmpirical>0.041</pValEmpirical>
			<origCount>23.0</origCount>
			<randAvgCount>13.261</randAvgCount>
			<origConc>2.576597770682798E-4</origConc>
			<randAvgConc>1.572771508573583E-4</randAvgConc>
			<image>images/motif-453.jpg</image>
			<motifData>
					suppressive{1.0,2.0,1.0,1.0},{1.0,1.0,1.0,1.0},{1.0,1.0,1.0,1.0},{1.0,1.0,1.0,1.0} , additive{1.0,1.0,2.0,1.0},{1.0,1.0,1.0,1.0},{2.0,1.0,1.0,2.0},{1.0,1.0,2.0,1.0} , 
			</motifData>
		</motif>
		<motif index="454">
			<pValParam>0.01199900210538207300</pValParam>
			<zScore>2.0573374289345594</zScore>
			<pValEmpirical>0.041</pValEmpirical>
			<origCount>9.0</origCount>
			<randAvgCount>3.393</randAvgCount>
			<origConc>1.008233910267182E-4</origConc>
			<randAvgConc>4.024209060360631E-5</randAvgConc>
			<image>images/motif-454.jpg</image>
			<motifData>
					noninteractive{1.0,2.0,1.0,2.0},{2.0,1.0,1.0,1.0},{1.0,1.0,1.0,1.0},{2.0,1.0,1.0,1.0} , conditional{1.0,1.0,2.0,1.0},{1.0,1.0,1.0,1.0},{1.0,1.0,1.0,1.0},{1.0,1.0,2.0,1.0} , 
			</motifData>
		</motif>
		<motif index="455">
			<pValParam>0.00365424093338329040</pValParam>
			<zScore>2.1601353436567465</zScore>
			<pValEmpirical>0.041</pValEmpirical>
			<origCount>5.0</origCount>
			<randAvgCount>1.439</randAvgCount>
			<origConc>5.6012995014843446E-5</origConc>
			<randAvgConc>1.706473707827366E-5</randAvgConc>
			<image>images/motif-455.jpg</image>
			<motifData>
					additive{1.0,2.0,1.0,1.0},{2.0,1.0,1.0,1.0},{1.0,1.0,1.0,1.0},{1.0,1.0,1.0,1.0} , double-nonmonotonic{1.0,1.0,1.0,1.0},{1.0,1.0,1.0,2.0},{1.0,1.0,1.0,1.0},{1.0,2.0,1.0,1.0} , epistatic{1.0,1.0,1.0,1.0},{1.0,1.0,1.0,1.0},{1.0,2.0,1.0,2.0},{1.0,1.0,1.0,1.0}
			</motifData>
		</motif>
		<motif index="456">
			<pValParam>0.01560607108782152700</pValParam>
			<zScore>1.8425411076319946</zScore>
			<pValEmpirical>0.042</pValEmpirical>
			<origCount>28.0</origCount>
			<randAvgCount>17.328</randAvgCount>
			<origConc>3.1367277208312327E-4</origConc>
			<randAvgConc>2.0552123199204652E-4</randAvgConc>
			<image>images/motif-456.jpg</image>
			<motifData>
					noninteractive{1.0,1.0,1.0,1.0},{1.0,1.0,2.0,1.0},{1.0,2.0,1.0,2.0},{1.0,1.0,2.0,1.0} , conditional{1.0,1.0,1.0,1.0},{1.0,1.0,1.0,1.0},{1.0,1.0,1.0,1.0},{2.0,1.0,1.0,1.0} , synthetic{1.0,2.0,1.0,1.0},{2.0,1.0,1.0,1.0},{1.0,1.0,1.0,1.0},{1.0,1.0,1.0,1.0} , 
			</motifData>
		</motif>
		<motif index="457">
			<pValParam>0.00442650806131128500</pValParam>
			<zScore>2.174503240577526</zScore>
			<pValEmpirical>0.042</pValEmpirical>
			<origCount>6.0</origCount>
			<randAvgCount>1.991</randAvgCount>
			<origConc>6.721559401781214E-5</origConc>
			<randAvgConc>2.3614655718620712E-5</randAvgConc>
			<image>images/motif-457.jpg</image>
			<motifData>
					noninteractive{1.0,1.0,1.0,1.0},{1.0,1.0,2.0,1.0},{1.0,2.0,1.0,2.0},{1.0,1.0,2.0,1.0} , suppressive{1.0,2.0,1.0,1.0},{1.0,1.0,1.0,1.0},{1.0,1.0,1.0,1.0},{1.0,1.0,1.0,1.0} , additive{1.0,1.0,1.0,1.0},{1.0,1.0,1.0,2.0},{1.0,1.0,1.0,1.0},{1.0,2.0,1.0,1.0} , 
			</motifData>
		</motif>
		<motif index="458">
			<pValParam>0.01316474650650778500</pValParam>
			<zScore>1.929371152554943</zScore>
			<pValEmpirical>0.042</pValEmpirical>
			<origCount>21.0</origCount>
			<randAvgCount>12.113</randAvgCount>
			<origConc>2.3525457906234246E-4</origConc>
			<randAvgConc>1.4368207285426858E-4</randAvgConc>
			<image>images/motif-458.jpg</image>
			<motifData>
					additive{1.0,2.0,2.0,1.0},{2.0,1.0,1.0,1.0},{2.0,1.0,1.0,1.0},{1.0,1.0,1.0,1.0} , double-nonmonotonic{1.0,1.0,1.0,1.0},{1.0,1.0,1.0,1.0},{1.0,1.0,1.0,2.0},{1.0,1.0,2.0,1.0} , 
			</motifData>
		</motif>
		<motif index="459">
			<pValParam>0.00490975615963995530</pValParam>
			<zScore>2.209308487034921</zScore>
			<pValEmpirical>0.042</pValEmpirical>
			<origCount>5.0</origCount>
			<randAvgCount>1.531</randAvgCount>
			<origConc>5.6012995014843446E-5</origConc>
			<randAvgConc>1.8160838523732663E-5</randAvgConc>
			<image>images/motif-459.jpg</image>
			<motifData>
					suppressive{1.0,1.0,1.0,2.0},{1.0,1.0,1.0,1.0},{1.0,1.0,1.0,1.0},{1.0,1.0,1.0,1.0} , additive{1.0,2.0,1.0,1.0},{2.0,1.0,2.0,2.0},{1.0,2.0,1.0,1.0},{1.0,2.0,1.0,1.0} , asynthetic{1.0,1.0,1.0,1.0},{1.0,1.0,1.0,1.0},{1.0,1.0,1.0,2.0},{1.0,1.0,2.0,1.0} , 
			</motifData>
		</motif>
		<motif index="460">
			<pValParam>0.01347672422259782500</pValParam>
			<zScore>1.9696115535192078</zScore>
			<pValEmpirical>0.042</pValEmpirical>
			<origCount>6.0</origCount>
			<randAvgCount>2.474</randAvgCount>
			<origConc>6.721559401781214E-5</origConc>
			<randAvgConc>2.9347682707858378E-5</randAvgConc>
			<image>images/motif-460.jpg</image>
			<motifData>
					noninteractive{1.0,2.0,1.0,1.0},{2.0,1.0,1.0,1.0},{1.0,1.0,1.0,1.0},{1.0,1.0,1.0,1.0} , suppressive{1.0,1.0,1.0,1.0},{1.0,1.0,1.0,1.0},{2.0,1.0,1.0,2.0},{1.0,1.0,1.0,1.0} , epistatic{1.0,1.0,1.0,1.0},{1.0,1.0,1.0,2.0},{1.0,1.0,1.0,1.0},{1.0,1.0,1.0,1.0}
			</motifData>
		</motif>
		<motif index="461">
			<pValParam>0.00855304399900347350</pValParam>
			<zScore>2.1112215165226953</zScore>
			<pValEmpirical>0.042</pValEmpirical>
			<origCount>5.0</origCount>
			<randAvgCount>1.725</randAvgCount>
			<origConc>5.6012995014843446E-5</origConc>
			<randAvgConc>2.0456947851720007E-5</randAvgConc>
			<image>images/motif-461.jpg</image>
			<motifData>
					noninteractive{1.0,1.0,2.0,1.0},{1.0,1.0,1.0,1.0},{2.0,1.0,1.0,1.0},{1.0,1.0,1.0,1.0} , single-nonmonotonic{1.0,1.0,1.0,1.0},{1.0,1.0,1.0,1.0},{1.0,2.0,1.0,1.0},{1.0,1.0,1.0,1.0} , epistatic{1.0,1.0,1.0,1.0},{2.0,1.0,1.0,1.0},{1.0,1.0,1.0,1.0},{2.0,1.0,2.0,1.0}
			</motifData>
		</motif>
		<motif index="462">
			<pValParam>0.02301149752727027500</pValParam>
			<zScore>1.746799237336649</zScore>
			<pValEmpirical>0.043</pValEmpirical>
			<origCount>16.0</origCount>
			<randAvgCount>8.909</randAvgCount>
			<origConc>1.7924158404749902E-4</origConc>
			<randAvgConc>1.0566545286880959E-4</randAvgConc>
			<image>images/motif-462.jpg</image>
			<motifData>
					additive{1.0,2.0,1.0,1.0},{2.0,1.0,1.0,1.0},{1.0,1.0,1.0,1.0},{1.0,1.0,1.0,1.0} , conditional{1.0,1.0,1.0,2.0},{1.0,1.0,1.0,1.0},{1.0,1.0,1.0,1.0},{1.0,1.0,1.0,1.0} , synthetic{1.0,1.0,1.0,1.0},{1.0,1.0,1.0,1.0},{1.0,1.0,1.0,2.0},{1.0,1.0,2.0,1.0} , epistatic{1.0,1.0,1.0,1.0},{1.0,1.0,2.0,1.0},{1.0,1.0,1.0,1.0},{1.0,1.0,1.0,1.0}
			</motifData>
		</motif>
		<motif index="463">
			<pValParam>0.01303654820619637400</pValParam>
			<zScore>1.9213977361152808</zScore>
			<pValEmpirical>0.043</pValEmpirical>
			<origCount>41.0</origCount>
			<randAvgCount>24.45</randAvgCount>
			<origConc>4.5930655912171625E-4</origConc>
			<randAvgConc>2.8999011876594647E-4</randAvgConc>
			<image>images/motif-463.jpg</image>
			<motifData>
					double-nonmonotonic{1.0,1.0,1.0,1.0},{1.0,1.0,2.0,1.0},{1.0,2.0,1.0,1.0},{1.0,1.0,1.0,1.0} , conditional{1.0,1.0,1.0,1.0},{2.0,1.0,1.0,1.0},{1.0,1.0,1.0,1.0},{1.0,1.0,1.0,1.0} , single-nonmonotonic{1.0,1.0,1.0,1.0},{1.0,1.0,1.0,2.0},{1.0,1.0,1.0,1.0},{1.0,1.0,1.0,1.0} , 
			</motifData>
		</motif>
		<motif index="464">
			<pValParam>0.00903633790151081580</pValParam>
			<zScore>2.0923156729884647</zScore>
			<pValEmpirical>0.043</pValEmpirical>
			<origCount>6.0</origCount>
			<randAvgCount>2.284</randAvgCount>
			<origConc>6.721559401781214E-5</origConc>
			<randAvgConc>2.7088307043726174E-5</randAvgConc>
			<image>images/motif-464.jpg</image>
			<motifData>
					noninteractive{1.0,1.0,1.0,1.0},{1.0,1.0,2.0,1.0},{1.0,2.0,1.0,1.0},{1.0,1.0,1.0,1.0} , suppressive{1.0,1.0,1.0,1.0},{1.0,1.0,1.0,1.0},{1.0,1.0,1.0,1.0},{1.0,1.0,2.0,1.0} , conditional{1.0,1.0,1.0,2.0},{1.0,1.0,1.0,1.0},{1.0,1.0,1.0,1.0},{1.0,1.0,1.0,1.0} , single-nonmonotonic{1.0,1.0,1.0,1.0},{2.0,1.0,1.0,1.0},{1.0,1.0,1.0,1.0},{1.0,1.0,1.0,1.0} , 
			</motifData>
		</motif>
		<motif index="465">
			<pValParam>0.00858291952936840460</pValParam>
			<zScore>2.0549455903469336</zScore>
			<pValEmpirical>0.044</pValEmpirical>
			<origCount>6.0</origCount>
			<randAvgCount>2.261</randAvgCount>
			<origConc>6.721559401781214E-5</origConc>
			<randAvgConc>2.681139967051984E-5</randAvgConc>
			<image>images/motif-465.jpg</image>
			<motifData>
					noninteractive{1.0,2.0,1.0,2.0},{2.0,1.0,1.0,1.0},{1.0,1.0,1.0,1.0},{2.0,1.0,1.0,1.0} , additive{1.0,1.0,2.0,1.0},{1.0,1.0,2.0,1.0},{2.0,2.0,1.0,1.0},{1.0,1.0,1.0,1.0} , conditional{1.0,1.0,1.0,1.0},{1.0,1.0,1.0,2.0},{1.0,1.0,1.0,1.0},{1.0,1.0,1.0,1.0} , 
			</motifData>
		</motif>
		<motif index="466">
			<pValParam>0.01724852719155878200</pValParam>
			<zScore>1.859797285928524</zScore>
			<pValEmpirical>0.044</pValEmpirical>
			<origCount>17.0</origCount>
			<randAvgCount>9.244</randAvgCount>
			<origConc>1.904441830504677E-4</origConc>
			<randAvgConc>1.0962807383853667E-4</randAvgConc>
			<image>images/motif-466.jpg</image>
			<motifData>
					noninteractive{1.0,2.0,1.0,1.0},{2.0,1.0,2.0,1.0},{1.0,2.0,1.0,1.0},{1.0,1.0,1.0,1.0} , additive{1.0,1.0,1.0,1.0},{1.0,1.0,1.0,1.0},{1.0,1.0,1.0,2.0},{1.0,1.0,2.0,1.0} , conditional{1.0,1.0,1.0,1.0},{1.0,1.0,1.0,1.0},{2.0,1.0,1.0,1.0},{1.0,1.0,1.0,1.0} , 
			</motifData>
		</motif>
		<motif index="467">
			<pValParam>0.02986538912498082300</pValParam>
			<zScore>1.6478287727877226</zScore>
			<pValEmpirical>0.044</pValEmpirical>
			<origCount>14.0</origCount>
			<randAvgCount>7.808</randAvgCount>
			<origConc>1.5683638604156163E-4</origConc>
			<randAvgConc>9.2609480912396E-5</randAvgConc>
			<image>images/motif-467.jpg</image>
			<motifData>
					noninteractive{1.0,1.0,1.0,1.0},{1.0,1.0,2.0,1.0},{1.0,2.0,1.0,1.0},{1.0,1.0,1.0,1.0} , additive{1.0,1.0,1.0,2.0},{1.0,1.0,1.0,1.0},{1.0,1.0,1.0,2.0},{2.0,1.0,2.0,1.0} , double-nonmonotonic{1.0,2.0,1.0,1.0},{2.0,1.0,1.0,1.0},{1.0,1.0,1.0,1.0},{1.0,1.0,1.0,1.0} , 
			</motifData>
		</motif>
		<motif index="468">
			<pValParam>0.01585413907056931700</pValParam>
			<zScore>1.8410698712513456</zScore>
			<pValEmpirical>0.044</pValEmpirical>
			<origCount>26.0</origCount>
			<randAvgCount>15.957</randAvgCount>
			<origConc>2.912675740771859E-4</origConc>
			<randAvgConc>1.8925932667366254E-4</randAvgConc>
			<image>images/motif-468.jpg</image>
			<motifData>
					suppressive{1.0,1.0,1.0,1.0},{2.0,1.0,1.0,1.0},{1.0,1.0,1.0,1.0},{1.0,1.0,1.0,1.0} , additive{1.0,1.0,1.0,2.0},{1.0,1.0,1.0,1.0},{1.0,1.0,1.0,1.0},{2.0,1.0,1.0,1.0} , conditional{1.0,1.0,1.0,1.0},{1.0,1.0,1.0,1.0},{1.0,1.0,1.0,1.0},{1.0,1.0,2.0,1.0} , synthetic{1.0,1.0,1.0,1.0},{1.0,1.0,2.0,1.0},{1.0,2.0,1.0,1.0},{1.0,1.0,1.0,1.0} , 
			</motifData>
		</motif>
		<motif index="469">
			<pValParam>0.01648320502174538400</pValParam>
			<zScore>1.7169947403069246</zScore>
			<pValEmpirical>0.045</pValEmpirical>
			<origCount>53.0</origCount>
			<randAvgCount>37.892</randAvgCount>
			<origConc>5.937377471573406E-4</origConc>
			<randAvgConc>4.49452416221958E-4</randAvgConc>
			<image>images/motif-469.jpg</image>
			<motifData>
					noninteractive{1.0,2.0,2.0,1.0},{2.0,1.0,1.0,1.0},{2.0,1.0,1.0,1.0},{1.0,1.0,1.0,1.0} , asynthetic{1.0,1.0,1.0,1.0},{1.0,1.0,1.0,1.0},{1.0,1.0,1.0,2.0},{1.0,1.0,2.0,1.0} , 
			</motifData>
		</motif>
		<motif index="470">
			<pValParam>0.01818206547306577800</pValParam>
			<zScore>1.6929323090023847</zScore>
			<pValEmpirical>0.045</pValEmpirical>
			<origCount>52.0</origCount>
			<randAvgCount>36.822</randAvgCount>
			<origConc>5.825351481543718E-4</origConc>
			<randAvgConc>4.367721741641319E-4</randAvgConc>
			<image>images/motif-470.jpg</image>
			<motifData>
					additive{1.0,1.0,1.0,1.0},{1.0,1.0,2.0,1.0},{1.0,2.0,1.0,2.0},{1.0,1.0,2.0,1.0} , epistatic{1.0,1.0,1.0,1.0},{2.0,1.0,1.0,1.0},{1.0,1.0,1.0,1.0},{2.0,1.0,1.0,1.0}
			</motifData>
		</motif>
		<motif index="471">
			<pValParam>0.02020551481983246000</pValParam>
			<zScore>1.7358090183450245</zScore>
			<pValEmpirical>0.045</pValEmpirical>
			<origCount>29.0</origCount>
			<randAvgCount>18.559</randAvgCount>
			<origConc>3.24875371086092E-4</origConc>
			<randAvgConc>2.2011572360761448E-4</randAvgConc>
			<image>images/motif-471.jpg</image>
			<motifData>
					noninteractive{1.0,2.0,1.0,1.0},{2.0,1.0,1.0,2.0},{1.0,1.0,1.0,1.0},{1.0,2.0,1.0,1.0} , conditional{1.0,1.0,1.0,1.0},{1.0,1.0,1.0,1.0},{2.0,1.0,1.0,1.0},{1.0,1.0,1.0,1.0} , single-nonmonotonic{1.0,1.0,1.0,1.0},{1.0,1.0,1.0,1.0},{1.0,1.0,1.0,1.0},{1.0,1.0,2.0,1.0} , 
			</motifData>
		</motif>
		<motif index="472">
			<pValParam>0.01556921565995861300</pValParam>
			<zScore>1.944642444010885</zScore>
			<pValEmpirical>0.045</pValEmpirical>
			<origCount>18.0</origCount>
			<randAvgCount>7.989</randAvgCount>
			<origConc>2.016467820534364E-4</origConc>
			<randAvgConc>9.471770209881399E-5</randAvgConc>
			<image>images/motif-472.jpg</image>
			<motifData>
					additive{1.0,1.0,1.0,2.0},{1.0,1.0,1.0,2.0},{1.0,1.0,1.0,2.0},{2.0,2.0,2.0,1.0} , conditional{1.0,2.0,1.0,1.0},{1.0,1.0,1.0,1.0},{1.0,2.0,1.0,1.0},{1.0,1.0,1.0,1.0} , 
			</motifData>
		</motif>
		<motif index="473">
			<pValParam>0.01581869381958411800</pValParam>
			<zScore>1.9422042995423365</zScore>
			<pValEmpirical>0.046</pValEmpirical>
			<origCount>9.0</origCount>
			<randAvgCount>3.885</randAvgCount>
			<origConc>1.008233910267182E-4</origConc>
			<randAvgConc>4.60678294779237E-5</randAvgConc>
			<image>images/motif-473.jpg</image>
			<motifData>
					noninteractive{1.0,2.0,1.0,1.0},{2.0,1.0,2.0,2.0},{1.0,2.0,1.0,1.0},{1.0,2.0,1.0,1.0} , conditional{1.0,1.0,1.0,1.0},{1.0,1.0,1.0,1.0},{2.0,1.0,1.0,1.0},{1.0,1.0,1.0,1.0} , epistatic{1.0,1.0,1.0,1.0},{1.0,1.0,1.0,1.0},{1.0,1.0,1.0,2.0},{1.0,1.0,1.0,1.0}
			</motifData>
		</motif>
		<motif index="474">
			<pValParam>0.00274172965698427080</pValParam>
			<zScore>2.325735309254019</zScore>
			<pValEmpirical>0.046</pValEmpirical>
			<origCount>5.0</origCount>
			<randAvgCount>1.356</randAvgCount>
			<origConc>5.6012995014843446E-5</origConc>
			<randAvgConc>1.6081098051956803E-5</randAvgConc>
			<image>images/motif-474.jpg</image>
			<motifData>
					suppressive{1.0,1.0,1.0,1.0},{1.0,1.0,1.0,2.0},{1.0,1.0,1.0,1.0},{1.0,1.0,1.0,1.0} , additive{1.0,1.0,1.0,1.0},{1.0,1.0,2.0,1.0},{1.0,2.0,1.0,1.0},{1.0,1.0,1.0,1.0} , asynthetic{1.0,1.0,1.0,1.0},{1.0,1.0,1.0,1.0},{1.0,1.0,1.0,2.0},{1.0,1.0,2.0,1.0} , conditional{1.0,2.0,1.0,1.0},{1.0,1.0,1.0,1.0},{1.0,1.0,1.0,1.0},{1.0,1.0,1.0,1.0} , epistatic{1.0,1.0,2.0,1.0},{1.0,1.0,1.0,1.0},{1.0,1.0,1.0,1.0},{1.0,1.0,1.0,1.0}
			</motifData>
		</motif>
		<motif index="475">
			<pValParam>0.01199569274727485500</pValParam>
			<zScore>1.9630551001764047</zScore>
			<pValEmpirical>0.046</pValEmpirical>
			<origCount>5.0</origCount>
			<randAvgCount>1.859</randAvgCount>
			<origConc>5.6012995014843446E-5</origConc>
			<randAvgConc>2.2054447659778373E-5</randAvgConc>
			<image>images/motif-475.jpg</image>
			<motifData>
					suppressive{1.0,2.0,1.0,2.0},{1.0,1.0,1.0,1.0},{1.0,1.0,1.0,1.0},{1.0,1.0,1.0,1.0} , synthetic{1.0,1.0,1.0,1.0},{1.0,1.0,2.0,1.0},{1.0,2.0,1.0,1.0},{1.0,1.0,1.0,1.0} , 
			</motifData>
		</motif>
		<motif index="476">
			<pValParam>0.01387850569692339300</pValParam>
			<zScore>1.7417216842371326</zScore>
			<pValEmpirical>0.047</pValEmpirical>
			<origCount>72.0</origCount>
			<randAvgCount>52.822</randAvgCount>
			<origConc>8.065871282137456E-4</origConc>
			<randAvgConc>6.265398932772172E-4</randAvgConc>
			<image>images/motif-476.jpg</image>
			<motifData>
					additive{1.0,2.0,1.0,2.0},{2.0,1.0,2.0,1.0},{1.0,2.0,1.0,2.0},{2.0,1.0,2.0,1.0} , 
			</motifData>
		</motif>
		<motif index="477">
			<pValParam>0.00366393505411810590</pValParam>
			<zScore>2.067183102312441</zScore>
			<pValEmpirical>0.047</pValEmpirical>
			<origCount>7.0</origCount>
			<randAvgCount>2.438</randAvgCount>
			<origConc>7.841819302078082E-5</origConc>
			<randAvgConc>2.8919418805266917E-5</randAvgConc>
			<image>images/motif-477.jpg</image>
			<motifData>
					noninteractive{1.0,1.0,2.0,2.0},{1.0,1.0,1.0,1.0},{2.0,1.0,1.0,1.0},{2.0,1.0,1.0,1.0} , conditional{1.0,2.0,1.0,1.0},{1.0,1.0,1.0,1.0},{1.0,1.0,1.0,1.0},{1.0,2.0,1.0,1.0} , synthetic{1.0,1.0,1.0,1.0},{1.0,1.0,2.0,1.0},{1.0,2.0,1.0,1.0},{1.0,1.0,1.0,1.0} , 
			</motifData>
		</motif>
		<motif index="478">
			<pValParam>0.00138804579066209580</pValParam>
			<zScore>2.08097094576523</zScore>
			<pValEmpirical>0.047</pValEmpirical>
			<origCount>7.0</origCount>
			<randAvgCount>2.077</randAvgCount>
			<origConc>7.841819302078082E-5</origConc>
			<randAvgConc>2.4625207396148194E-5</randAvgConc>
			<image>images/motif-478.jpg</image>
			<motifData>
					additive{1.0,2.0,1.0,1.0},{2.0,1.0,2.0,1.0},{1.0,2.0,1.0,1.0},{1.0,1.0,1.0,1.0} , double-nonmonotonic{1.0,1.0,1.0,1.0},{1.0,1.0,1.0,2.0},{1.0,1.0,1.0,1.0},{1.0,2.0,1.0,1.0} , conditional{1.0,1.0,1.0,1.0},{1.0,1.0,1.0,1.0},{1.0,1.0,1.0,1.0},{1.0,1.0,2.0,1.0} , 
			</motifData>
		</motif>
		<motif index="479">
			<pValParam>0.02713115461146975400</pValParam>
			<zScore>1.6767611661182393</zScore>
			<pValEmpirical>0.048</pValEmpirical>
			<origCount>14.0</origCount>
			<randAvgCount>7.977</randAvgCount>
			<origConc>1.5683638604156163E-4</origConc>
			<randAvgConc>9.461750571438173E-5</randAvgConc>
			<image>images/motif-479.jpg</image>
			<motifData>
					additive{1.0,1.0,1.0,1.0},{1.0,1.0,1.0,1.0},{1.0,1.0,1.0,2.0},{1.0,1.0,2.0,1.0} , asynthetic{1.0,1.0,1.0,1.0},{1.0,1.0,2.0,1.0},{1.0,2.0,1.0,1.0},{1.0,1.0,1.0,1.0} , epistatic{1.0,1.0,1.0,1.0},{2.0,1.0,1.0,1.0},{1.0,1.0,1.0,1.0},{1.0,1.0,1.0,1.0}
			</motifData>
		</motif>
		<motif index="480">
			<pValParam>0.00875889575684052350</pValParam>
			<zScore>2.114344085618999</zScore>
			<pValEmpirical>0.048</pValEmpirical>
			<origCount>5.0</origCount>
			<randAvgCount>1.734</randAvgCount>
			<origConc>5.6012995014843446E-5</origConc>
			<randAvgConc>2.056514348913905E-5</randAvgConc>
			<image>images/motif-480.jpg</image>
			<motifData>
					noninteractive{1.0,2.0,1.0,1.0},{2.0,1.0,1.0,2.0},{1.0,1.0,1.0,1.0},{1.0,2.0,1.0,1.0} , suppressive{1.0,1.0,1.0,1.0},{1.0,1.0,1.0,1.0},{1.0,1.0,1.0,1.0},{2.0,1.0,1.0,1.0} , epistatic{1.0,1.0,2.0,1.0},{1.0,1.0,1.0,1.0},{1.0,1.0,1.0,1.0},{1.0,1.0,1.0,1.0}
			</motifData>
		</motif>
		<motif index="481">
			<pValParam>0.01707125038637868900</pValParam>
			<zScore>1.9121608260879335</zScore>
			<pValEmpirical>0.048</pValEmpirical>
			<origCount>9.0</origCount>
			<randAvgCount>3.907</randAvgCount>
			<origConc>1.008233910267182E-4</origConc>
			<randAvgConc>4.6335543333433064E-5</randAvgConc>
			<image>images/motif-481.jpg</image>
			<motifData>
					noninteractive{1.0,2.0,1.0,1.0},{2.0,1.0,2.0,2.0},{1.0,2.0,1.0,1.0},{1.0,2.0,1.0,1.0} , suppressive{1.0,1.0,1.0,1.0},{1.0,1.0,1.0,1.0},{1.0,1.0,1.0,2.0},{1.0,1.0,1.0,1.0} , epistatic{1.0,1.0,1.0,2.0},{1.0,1.0,1.0,1.0},{1.0,1.0,1.0,1.0},{1.0,1.0,1.0,1.0}
			</motifData>
		</motif>
		<motif index="482">
			<pValParam>0.00895625095000152080</pValParam>
			<zScore>1.9718229407996621</zScore>
			<pValEmpirical>0.048</pValEmpirical>
			<origCount>6.0</origCount>
			<randAvgCount>2.28</randAvgCount>
			<origConc>6.721559401781214E-5</origConc>
			<randAvgConc>2.705030790682013E-5</randAvgConc>
			<image>images/motif-482.jpg</image>
			<motifData>
					suppressive{1.0,2.0,1.0,1.0},{1.0,1.0,1.0,1.0},{1.0,1.0,1.0,1.0},{1.0,1.0,1.0,1.0} , conditional{1.0,1.0,1.0,1.0},{1.0,1.0,1.0,1.0},{2.0,1.0,1.0,1.0},{2.0,1.0,1.0,1.0} , epistatic{1.0,1.0,1.0,1.0},{1.0,1.0,1.0,2.0},{1.0,1.0,1.0,1.0},{1.0,1.0,1.0,1.0}
			</motifData>
		</motif>
		<motif index="483">
			<pValParam>0.02713076122876712000</pValParam>
			<zScore>1.6540877811435728</zScore>
			<pValEmpirical>0.049</pValEmpirical>
			<origCount>44.0</origCount>
			<randAvgCount>26.784</randAvgCount>
			<origConc>4.929143561306223E-4</origConc>
			<randAvgConc>3.1766792803763664E-4</randAvgConc>
			<image>images/motif-483.jpg</image>
			<motifData>
					additive{1.0,2.0,1.0,1.0},{2.0,1.0,2.0,2.0},{1.0,2.0,1.0,1.0},{1.0,2.0,1.0,1.0} , asynthetic{1.0,1.0,1.0,2.0},{1.0,1.0,1.0,1.0},{1.0,1.0,1.0,1.0},{2.0,1.0,1.0,1.0} , 
			</motifData>
		</motif>
		<motif index="484">
			<pValParam>0.01082724432800963300</pValParam>
			<zScore>2.0070577425745233</zScore>
			<pValEmpirical>0.049</pValEmpirical>
			<origCount>5.0</origCount>
			<randAvgCount>1.817</randAvgCount>
			<origConc>5.6012995014843446E-5</origConc>
			<randAvgConc>2.1550009593989437E-5</randAvgConc>
			<image>images/motif-484.jpg</image>
			<motifData>
					noninteractive{1.0,1.0,1.0,1.0},{1.0,1.0,1.0,2.0},{1.0,1.0,1.0,1.0},{1.0,2.0,1.0,1.0} , suppressive{1.0,1.0,1.0,1.0},{1.0,1.0,1.0,1.0},{2.0,1.0,1.0,1.0},{1.0,1.0,1.0,1.0} , synthetic{1.0,2.0,1.0,1.0},{2.0,1.0,1.0,1.0},{1.0,1.0,1.0,1.0},{1.0,1.0,1.0,1.0} , 
			</motifData>
		</motif>
		<motif index="485">
			<pValParam>0.00802106929728974020</pValParam>
			<zScore>2.0527140777842</zScore>
			<pValEmpirical>0.049</pValEmpirical>
			<origCount>5.0</origCount>
			<randAvgCount>1.701</randAvgCount>
			<origConc>5.6012995014843446E-5</origConc>
			<randAvgConc>2.0170553692214435E-5</randAvgConc>
			<image>images/motif-485.jpg</image>
			<motifData>
					noninteractive{1.0,1.0,1.0,1.0},{1.0,1.0,1.0,1.0},{1.0,1.0,1.0,2.0},{1.0,1.0,2.0,1.0} , additive{1.0,2.0,1.0,1.0},{2.0,1.0,1.0,2.0},{1.0,1.0,1.0,1.0},{1.0,2.0,1.0,1.0} , double-nonmonotonic{1.0,1.0,1.0,2.0},{1.0,1.0,1.0,1.0},{1.0,1.0,1.0,1.0},{2.0,1.0,1.0,1.0} , conditional{1.0,1.0,1.0,1.0},{1.0,1.0,2.0,1.0},{1.0,1.0,1.0,1.0},{1.0,1.0,1.0,1.0} , 
			</motifData>
		</motif>
		<motif index="486">
			<pValParam>0.02443143595670282900</pValParam>
			<zScore>1.7766731781998424</zScore>
			<pValEmpirical>0.05</pValEmpirical>
			<origCount>14.0</origCount>
			<randAvgCount>6.179</randAvgCount>
			<origConc>1.5683638604156163E-4</origConc>
			<randAvgConc>7.327802724130041E-5</randAvgConc>
			<image>images/motif-486.jpg</image>
			<motifData>
					additive{1.0,1.0,2.0,1.0},{1.0,1.0,1.0,1.0},{2.0,1.0,1.0,2.0},{1.0,1.0,2.0,1.0} , epistatic{1.0,2.0,1.0,1.0},{1.0,1.0,1.0,1.0},{1.0,2.0,1.0,1.0},{1.0,2.0,1.0,1.0}
			</motifData>
		</motif>
		<motif index="487">
			<pValParam>0.02526477151838557600</pValParam>
			<zScore>1.7566493361593671</zScore>
			<pValEmpirical>0.05</pValEmpirical>
			<origCount>7.0</origCount>
			<randAvgCount>3.175</randAvgCount>
			<origConc>7.841819302078082E-5</origConc>
			<randAvgConc>3.766344055886597E-5</randAvgConc>
			<image>images/motif-487.jpg</image>
			<motifData>
					suppressive{1.0,1.0,1.0,1.0},{2.0,1.0,2.0,1.0},{1.0,1.0,1.0,1.0},{1.0,1.0,1.0,1.0} , asynthetic{1.0,1.0,1.0,1.0},{1.0,1.0,1.0,1.0},{1.0,1.0,1.0,2.0},{1.0,1.0,2.0,1.0} , double-nonmonotonic{1.0,1.0,1.0,2.0},{1.0,1.0,1.0,1.0},{1.0,1.0,1.0,1.0},{2.0,1.0,1.0,1.0} , 
			</motifData>
		</motif>
		<motif index="488">
			<pValParam>0.02429505670461129500</pValParam>
			<zScore>1.7464125050776445</zScore>
			<pValEmpirical>0.051</pValEmpirical>
			<origCount>79.0</origCount>
			<randAvgCount>41.69</randAvgCount>
			<origConc>8.850053212345264E-4</origConc>
			<randAvgConc>4.942642526183451E-4</randAvgConc>
			<image>images/motif-488.jpg</image>
			<motifData>
					suppressive{1.0,1.0,1.0,1.0},{1.0,1.0,2.0,1.0},{1.0,1.0,1.0,1.0},{1.0,1.0,1.0,1.0} , additive{1.0,2.0,1.0,1.0},{2.0,1.0,1.0,1.0},{1.0,1.0,1.0,1.0},{1.0,1.0,1.0,1.0} , epistatic{1.0,1.0,1.0,1.0},{1.0,1.0,1.0,1.0},{1.0,1.0,1.0,1.0},{1.0,2.0,1.0,1.0}
			</motifData>
		</motif>
		<motif index="489">
			<pValParam>0.02926856545158573700</pValParam>
			<zScore>1.685694460459794</zScore>
			<pValEmpirical>0.051</pValEmpirical>
			<origCount>14.0</origCount>
			<randAvgCount>6.846</randAvgCount>
			<origConc>1.5683638604156163E-4</origConc>
			<randAvgConc>8.121055075189147E-5</randAvgConc>
			<image>images/motif-489.jpg</image>
			<motifData>
					noninteractive{1.0,2.0,1.0,1.0},{2.0,1.0,1.0,1.0},{1.0,1.0,1.0,1.0},{1.0,1.0,1.0,1.0} , suppressive{1.0,1.0,2.0,1.0},{1.0,1.0,1.0,1.0},{1.0,1.0,1.0,1.0},{1.0,1.0,1.0,1.0} , asynthetic{1.0,1.0,1.0,1.0},{1.0,1.0,1.0,1.0},{1.0,1.0,1.0,2.0},{1.0,1.0,2.0,1.0} , conditional{1.0,1.0,1.0,1.0},{1.0,1.0,1.0,1.0},{1.0,1.0,1.0,1.0},{2.0,1.0,1.0,1.0} , 
			</motifData>
		</motif>
		<motif index="490">
			<pValParam>0.00495540046668396790</pValParam>
			<zScore>1.9927273293735939</zScore>
			<pValEmpirical>0.051</pValEmpirical>
			<origCount>5.0</origCount>
			<randAvgCount>1.534</randAvgCount>
			<origConc>5.6012995014843446E-5</origConc>
			<randAvgConc>1.8188349542511847E-5</randAvgConc>
			<image>images/motif-490.jpg</image>
			<motifData>
					conditional{1.0,1.0,1.0,1.0},{1.0,1.0,1.0,1.0},{1.0,2.0,1.0,1.0},{1.0,2.0,1.0,1.0} , epistatic{1.0,1.0,1.0,1.0},{2.0,1.0,1.0,1.0},{2.0,1.0,1.0,1.0},{2.0,1.0,1.0,1.0}
			</motifData>
		</motif>
		<motif index="491">
			<pValParam>0.02230529839597783500</pValParam>
			<zScore>1.8187895268046137</zScore>
			<pValEmpirical>0.052</pValEmpirical>
			<origCount>15.0</origCount>
			<randAvgCount>6.201</randAvgCount>
			<origConc>1.6803898504453034E-4</origConc>
			<randAvgConc>7.35543369138769E-5</randAvgConc>
			<image>images/motif-491.jpg</image>
			<motifData>
					noninteractive{1.0,2.0,1.0,1.0},{2.0,1.0,2.0,1.0},{1.0,2.0,1.0,1.0},{1.0,1.0,1.0,1.0} , suppressive{1.0,1.0,1.0,1.0},{1.0,1.0,1.0,1.0},{1.0,1.0,1.0,1.0},{1.0,1.0,2.0,1.0} , conditional{1.0,1.0,1.0,2.0},{1.0,1.0,1.0,2.0},{1.0,1.0,1.0,1.0},{1.0,1.0,1.0,1.0} , 
			</motifData>
		</motif>
		<motif index="492">
			<pValParam>0.02276952973514478900</pValParam>
			<zScore>1.791387040123924</zScore>
			<pValEmpirical>0.052</pValEmpirical>
			<origCount>14.0</origCount>
			<randAvgCount>6.624</randAvgCount>
			<origConc>1.5683638604156163E-4</origConc>
			<randAvgConc>7.855393122666055E-5</randAvgConc>
			<image>images/motif-492.jpg</image>
			<motifData>
					additive{1.0,2.0,2.0,1.0},{2.0,1.0,2.0,1.0},{2.0,2.0,1.0,1.0},{1.0,1.0,1.0,1.0} , conditional{1.0,1.0,1.0,1.0},{1.0,1.0,1.0,1.0},{1.0,1.0,1.0,2.0},{1.0,1.0,1.0,1.0} , 
			</motifData>
		</motif>
		<motif index="493">
			<pValParam>0.01872056016215162300</pValParam>
			<zScore>1.830554803470746</zScore>
			<pValEmpirical>0.053</pValEmpirical>
			<origCount>34.0</origCount>
			<randAvgCount>18.511</randAvgCount>
			<origConc>3.808883661009354E-4</origConc>
			<randAvgConc>2.1953711130833628E-4</randAvgConc>
			<image>images/motif-493.jpg</image>
			<motifData>
					asynthetic{1.0,1.0,2.0,1.0},{1.0,1.0,1.0,1.0},{2.0,1.0,1.0,1.0},{1.0,1.0,1.0,1.0} , conditional{1.0,2.0,1.0,2.0},{1.0,1.0,1.0,1.0},{1.0,1.0,1.0,1.0},{1.0,1.0,1.0,1.0} , 
			</motifData>
		</motif>
		<motif index="494">
			<pValParam>0.00925927898336864620</pValParam>
			<zScore>1.9052562589732913</zScore>
			<pValEmpirical>0.053</pValEmpirical>
			<origCount>6.0</origCount>
			<randAvgCount>2.295</randAvgCount>
			<origConc>6.721559401781214E-5</origConc>
			<randAvgConc>2.7221088608038268E-5</randAvgConc>
			<image>images/motif-494.jpg</image>
			<motifData>
					noninteractive{1.0,1.0,1.0,2.0},{1.0,1.0,1.0,1.0},{1.0,1.0,1.0,1.0},{2.0,1.0,1.0,1.0} , suppressive{1.0,2.0,1.0,1.0},{1.0,1.0,1.0,1.0},{1.0,1.0,1.0,1.0},{1.0,1.0,1.0,1.0} , conditional{1.0,1.0,1.0,1.0},{1.0,1.0,1.0,1.0},{2.0,1.0,1.0,1.0},{1.0,1.0,1.0,1.0} , epistatic{1.0,1.0,1.0,1.0},{1.0,1.0,1.0,2.0},{1.0,1.0,1.0,2.0},{1.0,1.0,1.0,1.0}
			</motifData>
		</motif>
		<motif index="495">
			<pValParam>0.01824597131691774200</pValParam>
			<zScore>1.8613967234866855</zScore>
			<pValEmpirical>0.053</pValEmpirical>
			<origCount>21.0</origCount>
			<randAvgCount>10.657</randAvgCount>
			<origConc>2.3525457906234246E-4</origConc>
			<randAvgConc>1.263580950316567E-4</randAvgConc>
			<image>images/motif-495.jpg</image>
			<motifData>
					noninteractive{1.0,2.0,2.0,2.0},{2.0,1.0,1.0,1.0},{2.0,1.0,1.0,1.0},{2.0,1.0,1.0,1.0} , conditional{1.0,1.0,1.0,1.0},{1.0,1.0,1.0,2.0},{1.0,1.0,1.0,2.0},{1.0,1.0,1.0,1.0} , 
			</motifData>
		</motif>
		<motif index="496">
			<pValParam>0.03030348093270518500</pValParam>
			<zScore>1.6525597923805229</zScore>
			<pValEmpirical>0.054</pValEmpirical>
			<origCount>11.0</origCount>
			<randAvgCount>5.872</randAvgCount>
			<origConc>1.2322858903265557E-4</origConc>
			<randAvgConc>6.9652473710508E-5</randAvgConc>
			<image>images/motif-496.jpg</image>
			<motifData>
					noninteractive{1.0,1.0,1.0,1.0},{1.0,1.0,1.0,1.0},{1.0,1.0,1.0,2.0},{1.0,1.0,2.0,1.0} , asynthetic{1.0,2.0,1.0,1.0},{2.0,1.0,1.0,1.0},{1.0,1.0,1.0,1.0},{1.0,1.0,1.0,1.0} , synthetic{1.0,1.0,2.0,1.0},{1.0,1.0,1.0,1.0},{2.0,1.0,1.0,1.0},{1.0,1.0,1.0,1.0} , 
			</motifData>
		</motif>
		<motif index="497">
			<pValParam>0.02564819288869146800</pValParam>
			<zScore>1.717035299383528</zScore>
			<pValEmpirical>0.054</pValEmpirical>
			<origCount>15.0</origCount>
			<randAvgCount>8.01</randAvgCount>
			<origConc>1.6803898504453034E-4</origConc>
			<randAvgConc>9.501321594191972E-5</randAvgConc>
			<image>images/motif-497.jpg</image>
			<motifData>
					additive{1.0,1.0,1.0,2.0},{1.0,1.0,1.0,1.0},{1.0,1.0,1.0,1.0},{2.0,1.0,1.0,1.0} , asynthetic{1.0,1.0,1.0,1.0},{1.0,1.0,2.0,1.0},{1.0,2.0,1.0,1.0},{1.0,1.0,1.0,1.0} , epistatic{1.0,2.0,1.0,1.0},{1.0,1.0,1.0,1.0},{1.0,1.0,1.0,1.0},{1.0,1.0,2.0,1.0}
			</motifData>
		</motif>
		<motif index="498">
			<pValParam>0.02932722215515792800</pValParam>
			<zScore>1.6705651928280711</zScore>
			<pValEmpirical>0.054</pValEmpirical>
			<origCount>14.0</origCount>
			<randAvgCount>7.348</randAvgCount>
			<origConc>1.5683638604156163E-4</origConc>
			<randAvgConc>8.715622121429047E-5</randAvgConc>
			<image>images/motif-498.jpg</image>
			<motifData>
					noninteractive{1.0,2.0,2.0,1.0},{2.0,1.0,1.0,1.0},{2.0,1.0,1.0,1.0},{1.0,1.0,1.0,1.0} , additive{1.0,1.0,1.0,1.0},{1.0,1.0,1.0,1.0},{1.0,1.0,1.0,2.0},{1.0,1.0,2.0,1.0} , epistatic{1.0,1.0,1.0,1.0},{1.0,1.0,2.0,1.0},{1.0,1.0,1.0,1.0},{1.0,1.0,1.0,1.0}
			</motifData>
		</motif>
		<motif index="499">
			<pValParam>0.02099737988207284200</pValParam>
			<zScore>1.7431312782561141</zScore>
			<pValEmpirical>0.055</pValEmpirical>
			<origCount>39.0</origCount>
			<randAvgCount>24.007</randAvgCount>
			<origConc>4.3690136111577884E-4</origConc>
			<randAvgConc>2.8471700666262914E-4</randAvgConc>
			<image>images/motif-499.jpg</image>
			<motifData>
					noninteractive{1.0,1.0,1.0,1.0},{1.0,1.0,1.0,1.0},{1.0,1.0,1.0,2.0},{1.0,1.0,2.0,1.0} , additive{1.0,2.0,1.0,1.0},{2.0,1.0,2.0,2.0},{1.0,2.0,1.0,1.0},{1.0,2.0,1.0,1.0} , 
			</motifData>
		</motif>
		<motif index="500">
			<pValParam>0.01091087363524700900</pValParam>
			<zScore>1.9325693979861571</zScore>
			<pValEmpirical>0.057</pValEmpirical>
			<origCount>6.0</origCount>
			<randAvgCount>2.371</randAvgCount>
			<origConc>6.721559401781214E-5</origConc>
			<randAvgConc>2.812193673245716E-5</randAvgConc>
			<image>images/motif-500.jpg</image>
			<motifData>
					additive{1.0,2.0,1.0,1.0},{2.0,1.0,1.0,1.0},{1.0,1.0,1.0,1.0},{1.0,1.0,1.0,1.0} , asynthetic{1.0,1.0,2.0,1.0},{1.0,1.0,1.0,1.0},{2.0,1.0,1.0,1.0},{1.0,1.0,1.0,1.0} , single-nonmonotonic{1.0,1.0,1.0,1.0},{1.0,1.0,1.0,2.0},{1.0,1.0,1.0,2.0},{1.0,1.0,1.0,1.0} , 
			</motifData>
		</motif>
		<motif index="501">
			<pValParam>0.00887100861416345590</pValParam>
			<zScore>1.7992196138273147</zScore>
			<pValEmpirical>0.057</pValEmpirical>
			<origCount>7.0</origCount>
			<randAvgCount>2.844</randAvgCount>
			<origConc>7.841819302078082E-5</origConc>
			<randAvgConc>3.3738875111938136E-5</randAvgConc>
			<image>images/motif-501.jpg</image>
			<motifData>
					noninteractive{1.0,1.0,1.0,2.0},{1.0,1.0,1.0,1.0},{1.0,1.0,1.0,1.0},{2.0,1.0,1.0,1.0} , suppressive{1.0,2.0,1.0,1.0},{1.0,1.0,1.0,1.0},{1.0,1.0,1.0,1.0},{1.0,1.0,1.0,1.0} , additive{1.0,1.0,2.0,1.0},{1.0,1.0,1.0,1.0},{2.0,1.0,1.0,1.0},{1.0,1.0,1.0,1.0} , epistatic{1.0,1.0,1.0,1.0},{1.0,1.0,1.0,1.0},{1.0,1.0,1.0,1.0},{1.0,1.0,2.0,1.0}
			</motifData>
		</motif>
		<motif index="502">
			<pValParam>0.00868003661563043760</pValParam>
			<zScore>1.798643586747758</zScore>
			<pValEmpirical>0.057</pValEmpirical>
			<origCount>6.0</origCount>
			<randAvgCount>2.266</randAvgCount>
			<origConc>6.721559401781214E-5</origConc>
			<randAvgConc>2.6869991501181562E-5</randAvgConc>
			<image>images/motif-502.jpg</image>
			<motifData>
					noninteractive{1.0,1.0,1.0,1.0},{1.0,1.0,1.0,1.0},{1.0,1.0,1.0,2.0},{1.0,1.0,2.0,1.0} , additive{1.0,2.0,1.0,1.0},{2.0,1.0,1.0,1.0},{1.0,1.0,1.0,1.0},{1.0,1.0,1.0,1.0} , double-nonmonotonic{1.0,1.0,1.0,2.0},{1.0,1.0,1.0,1.0},{1.0,1.0,1.0,1.0},{2.0,1.0,1.0,1.0} , conditional{1.0,1.0,1.0,1.0},{1.0,1.0,2.0,1.0},{1.0,1.0,1.0,1.0},{1.0,1.0,1.0,1.0} , epistatic{1.0,1.0,1.0,1.0},{1.0,1.0,1.0,2.0},{1.0,1.0,1.0,1.0},{1.0,1.0,1.0,1.0}
			</motifData>
		</motif>
		<motif index="503">
			<pValParam>0.03503831739126639400</pValParam>
			<zScore>1.6330730121913526</zScore>
			<pValEmpirical>0.057</pValEmpirical>
			<origCount>9.0</origCount>
			<randAvgCount>3.97</randAvgCount>
			<origConc>1.008233910267182E-4</origConc>
			<randAvgConc>4.708442867775843E-5</randAvgConc>
			<image>images/motif-503.jpg</image>
			<motifData>
					noninteractive{1.0,2.0,1.0,1.0},{2.0,1.0,1.0,1.0},{1.0,1.0,1.0,1.0},{1.0,1.0,1.0,1.0} , asynthetic{1.0,1.0,1.0,2.0},{1.0,1.0,1.0,1.0},{1.0,1.0,1.0,1.0},{2.0,1.0,1.0,1.0} , conditional{1.0,1.0,1.0,1.0},{1.0,1.0,1.0,1.0},{1.0,2.0,1.0,1.0},{1.0,1.0,1.0,1.0} , epistatic{1.0,1.0,1.0,1.0},{1.0,1.0,1.0,2.0},{1.0,1.0,1.0,2.0},{1.0,1.0,1.0,1.0}
			</motifData>
		</motif>
		<motif index="504">
			<pValParam>0.00052251242181411417</pValParam>
			<zScore>2.1267494179382362</zScore>
			<pValEmpirical>0.057</pValEmpirical>
			<origCount>7.0</origCount>
			<randAvgCount>1.78</randAvgCount>
			<origConc>7.841819302078082E-5</origConc>
			<randAvgConc>2.111408503649587E-5</randAvgConc>
			<image>images/motif-504.jpg</image>
			<motifData>
					noninteractive{1.0,2.0,1.0,2.0},{2.0,1.0,1.0,1.0},{1.0,1.0,1.0,2.0},{2.0,1.0,2.0,1.0} , double-nonmonotonic{1.0,1.0,2.0,1.0},{1.0,1.0,1.0,1.0},{2.0,1.0,1.0,1.0},{1.0,1.0,1.0,1.0} , synthetic{1.0,1.0,1.0,1.0},{1.0,1.0,2.0,1.0},{1.0,2.0,1.0,1.0},{1.0,1.0,1.0,1.0} , 
			</motifData>
		</motif>
		<motif index="505">
			<pValParam>0.01994532794737369200</pValParam>
			<zScore>1.705687598210436</zScore>
			<pValEmpirical>0.058</pValEmpirical>
			<origCount>187.0</origCount>
			<randAvgCount>126.208</randAvgCount>
			<origConc>0.0020948860135551447</origConc>
			<randAvgConc>0.0014969529393470302</randAvgConc>
			<image>images/motif-505.jpg</image>
			<motifData>
					asynthetic{1.0,1.0,1.0,1.0},{1.0,1.0,2.0,1.0},{1.0,2.0,1.0,1.0},{1.0,1.0,1.0,1.0} , conditional{1.0,1.0,1.0,1.0},{2.0,1.0,1.0,1.0},{1.0,1.0,1.0,1.0},{1.0,1.0,1.0,1.0} , epistatic{1.0,1.0,1.0,1.0},{1.0,1.0,1.0,1.0},{1.0,1.0,1.0,1.0},{1.0,2.0,1.0,1.0}
			</motifData>
		</motif>
		<motif index="506">
			<pValParam>0.02231658120748036800</pValParam>
			<zScore>1.716748043998403</zScore>
			<pValEmpirical>0.06</pValEmpirical>
			<origCount>23.0</origCount>
			<randAvgCount>14.227</randAvgCount>
			<origConc>2.576597770682798E-4</origConc>
			<randAvgConc>1.687485251242727E-4</randAvgConc>
			<image>images/motif-506.jpg</image>
			<motifData>
					additive{1.0,1.0,1.0,2.0},{1.0,1.0,1.0,1.0},{1.0,1.0,1.0,2.0},{2.0,1.0,2.0,1.0} , conditional{1.0,2.0,1.0,1.0},{1.0,1.0,1.0,1.0},{1.0,1.0,1.0,1.0},{1.0,1.0,1.0,1.0} , synthetic{1.0,1.0,1.0,1.0},{1.0,1.0,2.0,1.0},{1.0,2.0,1.0,1.0},{1.0,1.0,1.0,1.0} , 
			</motifData>
		</motif>
		<motif index="507">
			<pValParam>0.01634759833222088100</pValParam>
			<zScore>1.652859822940515</zScore>
			<pValEmpirical>0.06</pValEmpirical>
			<origCount>159.0</origCount>
			<randAvgCount>120.337</randAvgCount>
			<origConc>0.0017812132414720214</origConc>
			<randAvgConc>0.001427266077758667</randAvgConc>
			<image>images/motif-507.jpg</image>
			<motifData>
					noninteractive{1.0,1.0,1.0,1.0},{1.0,1.0,2.0,1.0},{1.0,2.0,1.0,1.0},{1.0,1.0,1.0,1.0} , single-nonmonotonic{1.0,1.0,1.0,1.0},{2.0,1.0,1.0,2.0},{1.0,1.0,1.0,1.0},{1.0,1.0,1.0,1.0} , 
			</motifData>
		</motif>
		<motif index="508">
			<pValParam>0.03689096612026610000</pValParam>
			<zScore>1.5621499425362866</zScore>
			<pValEmpirical>0.06</pValEmpirical>
			<origCount>10.0</origCount>
			<randAvgCount>5.619</randAvgCount>
			<origConc>1.1202599002968689E-4</origConc>
			<randAvgConc>6.664790617910361E-5</randAvgConc>
			<image>images/motif-508.jpg</image>
			<motifData>
					suppressive{1.0,1.0,1.0,1.0},{1.0,1.0,1.0,1.0},{1.0,1.0,1.0,1.0},{1.0,1.0,2.0,1.0} , additive{1.0,1.0,2.0,1.0},{1.0,1.0,1.0,1.0},{2.0,1.0,1.0,1.0},{1.0,1.0,1.0,1.0} , conditional{1.0,2.0,1.0,1.0},{1.0,1.0,1.0,1.0},{1.0,1.0,1.0,1.0},{1.0,1.0,1.0,1.0} , 
			</motifData>
		</motif>
		<motif index="509">
			<pValParam>0.02569476834666029100</pValParam>
			<zScore>1.6755134579210447</zScore>
			<pValEmpirical>0.06</pValEmpirical>
			<origCount>6.0</origCount>
			<randAvgCount>2.831</randAvgCount>
			<origConc>6.721559401781214E-5</origConc>
			<randAvgConc>3.35822417250762E-5</randAvgConc>
			<image>images/motif-509.jpg</image>
			<motifData>
					noninteractive{1.0,1.0,1.0,2.0},{1.0,1.0,1.0,1.0},{1.0,1.0,1.0,1.0},{2.0,1.0,1.0,1.0} , suppressive{1.0,1.0,1.0,1.0},{1.0,1.0,1.0,1.0},{1.0,2.0,1.0,1.0},{1.0,1.0,1.0,1.0} , double-nonmonotonic{1.0,2.0,1.0,1.0},{2.0,1.0,1.0,1.0},{1.0,1.0,1.0,1.0},{1.0,1.0,1.0,1.0} , synthetic{1.0,1.0,1.0,1.0},{1.0,1.0,1.0,1.0},{1.0,1.0,1.0,2.0},{1.0,1.0,2.0,1.0} , 
			</motifData>
		</motif>
		<motif index="510">
			<pValParam>0.03020792507244085500</pValParam>
			<zScore>1.6352874581732424</zScore>
			<pValEmpirical>0.06</pValEmpirical>
			<origCount>13.0</origCount>
			<randAvgCount>7.434</randAvgCount>
			<origConc>1.4563378703859295E-4</origConc>
			<randAvgConc>8.817453454923181E-5</randAvgConc>
			<image>images/motif-510.jpg</image>
			<motifData>
					suppressive{1.0,1.0,1.0,1.0},{1.0,1.0,1.0,1.0},{1.0,2.0,1.0,1.0},{1.0,1.0,1.0,1.0} , conditional{1.0,1.0,1.0,1.0},{1.0,1.0,1.0,1.0},{1.0,1.0,1.0,1.0},{1.0,1.0,2.0,1.0} , epistatic{1.0,2.0,1.0,2.0},{1.0,1.0,1.0,1.0},{1.0,1.0,1.0,1.0},{1.0,1.0,1.0,1.0}
			</motifData>
		</motif>
		<motif index="511">
			<pValParam>0.02836746853819693800</pValParam>
			<zScore>1.7136054433527836</zScore>
			<pValEmpirical>0.06</pValEmpirical>
			<origCount>8.0</origCount>
			<randAvgCount>3.607</randAvgCount>
			<origConc>8.962079202374951E-5</origConc>
			<randAvgConc>4.278130105933044E-5</randAvgConc>
			<image>images/motif-511.jpg</image>
			<motifData>
					noninteractive{1.0,2.0,2.0,2.0},{2.0,1.0,1.0,1.0},{2.0,1.0,1.0,1.0},{2.0,1.0,1.0,1.0} , single-nonmonotonic{1.0,1.0,1.0,1.0},{1.0,1.0,1.0,1.0},{1.0,1.0,1.0,1.0},{1.0,2.0,1.0,1.0} , 
			</motifData>
		</motif>
		<motif index="512">
			<pValParam>0.01946954179408910700</pValParam>
			<zScore>1.7517705244008959</zScore>
			<pValEmpirical>0.061</pValEmpirical>
			<origCount>6.0</origCount>
			<randAvgCount>2.669</randAvgCount>
			<origConc>6.721559401781214E-5</origConc>
			<randAvgConc>3.1654926953756E-5</randAvgConc>
			<image>images/motif-512.jpg</image>
			<motifData>
					suppressive{1.0,1.0,1.0,1.0},{1.0,1.0,1.0,1.0},{1.0,1.0,1.0,2.0},{1.0,1.0,1.0,1.0} , additive{1.0,1.0,1.0,1.0},{1.0,1.0,2.0,1.0},{1.0,2.0,1.0,1.0},{1.0,1.0,1.0,1.0} , conditional{1.0,1.0,1.0,1.0},{2.0,1.0,1.0,1.0},{1.0,1.0,1.0,1.0},{1.0,1.0,1.0,1.0} , 
			</motifData>
		</motif>
		<motif index="513">
			<pValParam>0.02433842869265345800</pValParam>
			<zScore>1.793895073761241</zScore>
			<pValEmpirical>0.061</pValEmpirical>
			<origCount>10.0</origCount>
			<randAvgCount>3.929</randAvgCount>
			<origConc>1.1202599002968689E-4</origConc>
			<randAvgConc>4.6589230617629415E-5</randAvgConc>
			<image>images/motif-513.jpg</image>
			<motifData>
					noninteractive{1.0,2.0,1.0,1.0},{2.0,1.0,1.0,1.0},{1.0,1.0,1.0,1.0},{1.0,1.0,1.0,1.0} , additive{1.0,1.0,1.0,2.0},{1.0,1.0,1.0,1.0},{1.0,1.0,1.0,2.0},{2.0,1.0,2.0,1.0} , conditional{1.0,1.0,1.0,1.0},{1.0,1.0,1.0,1.0},{1.0,1.0,1.0,1.0},{1.0,2.0,1.0,1.0} , epistatic{1.0,1.0,1.0,1.0},{1.0,1.0,1.0,1.0},{1.0,2.0,1.0,1.0},{1.0,1.0,1.0,1.0}
			</motifData>
		</motif>
		<motif index="514">
			<pValParam>0.03875318309143716000</pValParam>
			<zScore>1.5247412563066598</zScore>
			<pValEmpirical>0.062</pValEmpirical>
			<origCount>15.0</origCount>
			<randAvgCount>8.9</randAvgCount>
			<origConc>1.6803898504453034E-4</origConc>
			<randAvgConc>1.0556736350703788E-4</randAvgConc>
			<image>images/motif-514.jpg</image>
			<motifData>
					noninteractive{1.0,1.0,1.0,2.0},{1.0,1.0,1.0,1.0},{1.0,1.0,1.0,1.0},{2.0,1.0,1.0,1.0} , suppressive{1.0,2.0,1.0,1.0},{1.0,1.0,1.0,1.0},{1.0,2.0,1.0,1.0},{1.0,1.0,1.0,1.0} , 
			</motifData>
		</motif>
		<motif index="515">
			<pValParam>0.01173818018457306600</pValParam>
			<zScore>1.8116589559181226</zScore>
			<pValEmpirical>0.062</pValEmpirical>
			<origCount>5.0</origCount>
			<randAvgCount>1.85</randAvgCount>
			<origConc>5.6012995014843446E-5</origConc>
			<randAvgConc>2.193817107205599E-5</randAvgConc>
			<image>images/motif-515.jpg</image>
			<motifData>
					noninteractive{1.0,1.0,1.0,1.0},{1.0,1.0,2.0,1.0},{1.0,2.0,1.0,1.0},{1.0,1.0,1.0,1.0} , additive{1.0,1.0,1.0,1.0},{1.0,1.0,1.0,2.0},{1.0,1.0,1.0,1.0},{1.0,2.0,1.0,1.0} , conditional{1.0,2.0,1.0,1.0},{1.0,1.0,1.0,1.0},{1.0,1.0,1.0,1.0},{1.0,1.0,2.0,1.0} , epistatic{1.0,1.0,1.0,1.0},{1.0,1.0,1.0,1.0},{1.0,1.0,1.0,1.0},{2.0,1.0,1.0,1.0}
			</motifData>
		</motif>
		<motif index="516">
			<pValParam>0.02941077143800252500</pValParam>
			<zScore>1.6669977761321921</zScore>
			<pValEmpirical>0.063</pValEmpirical>
			<origCount>29.0</origCount>
			<randAvgCount>15.766</randAvgCount>
			<origConc>3.24875371086092E-4</origConc>
			<randAvgConc>1.8691387328054594E-4</randAvgConc>
			<image>images/motif-516.jpg</image>
			<motifData>
					noninteractive{1.0,1.0,1.0,2.0},{1.0,1.0,1.0,1.0},{1.0,1.0,1.0,1.0},{2.0,1.0,1.0,1.0} , suppressive{1.0,2.0,1.0,1.0},{1.0,1.0,1.0,1.0},{1.0,1.0,1.0,1.0},{1.0,1.0,1.0,1.0} , conditional{1.0,1.0,2.0,1.0},{1.0,1.0,1.0,1.0},{1.0,1.0,1.0,1.0},{1.0,1.0,1.0,1.0} , 
			</motifData>
		</motif>
		<motif index="517">
			<pValParam>0.03161711228449570800</pValParam>
			<zScore>1.6581776735884506</zScore>
			<pValEmpirical>0.063</pValEmpirical>
			<origCount>11.0</origCount>
			<randAvgCount>5.37</randAvgCount>
			<origConc>1.2322858903265557E-4</origConc>
			<randAvgConc>6.368458009100405E-5</randAvgConc>
			<image>images/motif-517.jpg</image>
			<motifData>
					noninteractive{1.0,1.0,1.0,1.0},{1.0,1.0,1.0,2.0},{1.0,1.0,1.0,1.0},{1.0,2.0,1.0,1.0} , additive{1.0,2.0,2.0,1.0},{2.0,1.0,2.0,1.0},{2.0,2.0,1.0,2.0},{1.0,1.0,2.0,1.0} , 
			</motifData>
		</motif>
		<motif index="518">
			<pValParam>0.00364622529396207980</pValParam>
			<zScore>1.8366480944921957</zScore>
			<pValEmpirical>0.063</pValEmpirical>
			<origCount>7.0</origCount>
			<randAvgCount>2.436</randAvgCount>
			<origConc>7.841819302078082E-5</origConc>
			<randAvgConc>2.8900509249213034E-5</randAvgConc>
			<image>images/motif-518.jpg</image>
			<motifData>
					additive{1.0,1.0,1.0,1.0},{1.0,1.0,1.0,1.0},{1.0,1.0,1.0,2.0},{1.0,1.0,2.0,1.0} , asynthetic{1.0,2.0,1.0,1.0},{2.0,1.0,1.0,1.0},{1.0,1.0,1.0,1.0},{1.0,1.0,1.0,1.0} , epistatic{1.0,1.0,2.0,1.0},{1.0,1.0,2.0,1.0},{1.0,1.0,1.0,1.0},{1.0,1.0,1.0,1.0}
			</motifData>
		</motif>
		<motif index="519">
			<pValParam>0.01501098847220105900</pValParam>
			<zScore>1.807172012026698</zScore>
			<pValEmpirical>0.063</pValEmpirical>
			<origCount>6.0</origCount>
			<randAvgCount>2.529</randAvgCount>
			<origConc>6.721559401781214E-5</origConc>
			<randAvgConc>2.9998680809576632E-5</randAvgConc>
			<image>images/motif-519.jpg</image>
			<motifData>
					suppressive{1.0,1.0,1.0,1.0},{1.0,1.0,2.0,1.0},{1.0,1.0,1.0,1.0},{1.0,1.0,1.0,1.0} , synthetic{1.0,2.0,1.0,1.0},{2.0,1.0,1.0,1.0},{1.0,1.0,1.0,1.0},{1.0,1.0,1.0,1.0} , epistatic{1.0,1.0,1.0,1.0},{1.0,1.0,1.0,1.0},{1.0,1.0,1.0,1.0},{1.0,1.0,2.0,1.0}
			</motifData>
		</motif>
		<motif index="520">
			<pValParam>0.01494160009947109700</pValParam>
			<zScore>1.562066805635806</zScore>
			<pValEmpirical>0.064</pValEmpirical>
			<origCount>157.0</origCount>
			<randAvgCount>125.477</randAvgCount>
			<origConc>0.0017588080434660842</origConc>
			<randAvgConc>0.0014884091002238735</randAvgConc>
			<image>images/motif-520.jpg</image>
			<motifData>
					noninteractive{1.0,2.0,2.0,1.0},{2.0,1.0,1.0,1.0},{2.0,1.0,1.0,1.0},{1.0,1.0,1.0,1.0} , additive{1.0,1.0,1.0,1.0},{1.0,1.0,1.0,2.0},{1.0,1.0,1.0,2.0},{1.0,2.0,2.0,1.0} , 
			</motifData>
		</motif>
		<motif index="521">
			<pValParam>0.00774700693019159110</pValParam>
			<zScore>1.7051958289148166</zScore>
			<pValEmpirical>0.064</pValEmpirical>
			<origCount>7.0</origCount>
			<randAvgCount>2.776</randAvgCount>
			<origConc>7.841819302078082E-5</origConc>
			<randAvgConc>3.293360391043376E-5</randAvgConc>
			<image>images/motif-521.jpg</image>
			<motifData>
					noninteractive{1.0,1.0,1.0,1.0},{1.0,1.0,1.0,1.0},{1.0,1.0,1.0,2.0},{1.0,1.0,2.0,1.0} , suppressive{1.0,2.0,1.0,1.0},{1.0,1.0,1.0,1.0},{2.0,1.0,1.0,1.0},{1.0,1.0,1.0,1.0} , conditional{1.0,1.0,1.0,1.0},{1.0,1.0,2.0,1.0},{1.0,1.0,1.0,1.0},{1.0,1.0,1.0,1.0} , 
			</motifData>
		</motif>
		<motif index="522">
			<pValParam>0.01571296964724933100</pValParam>
			<zScore>1.7782911873847127</zScore>
			<pValEmpirical>0.065</pValEmpirical>
			<origCount>5.0</origCount>
			<randAvgCount>1.976</randAvgCount>
			<origConc>5.6012995014843446E-5</origConc>
			<randAvgConc>2.3432316265895978E-5</randAvgConc>
			<image>images/motif-522.jpg</image>
			<motifData>
					noninteractive{1.0,2.0,1.0,1.0},{2.0,1.0,1.0,2.0},{1.0,1.0,1.0,1.0},{1.0,2.0,1.0,1.0} , conditional{1.0,1.0,1.0,1.0},{1.0,1.0,1.0,1.0},{1.0,2.0,1.0,1.0},{2.0,1.0,1.0,1.0} , epistatic{1.0,1.0,1.0,1.0},{1.0,1.0,1.0,1.0},{1.0,1.0,1.0,1.0},{1.0,1.0,2.0,1.0}
			</motifData>
		</motif>
		<motif index="523">
			<pValParam>0.00275158785100015900</pValParam>
			<zScore>1.8527435066060123</zScore>
			<pValEmpirical>0.066</pValEmpirical>
			<origCount>5.0</origCount>
			<randAvgCount>1.357</randAvgCount>
			<origConc>5.6012995014843446E-5</origConc>
			<randAvgConc>1.6095536034879452E-5</randAvgConc>
			<image>images/motif-523.jpg</image>
			<motifData>
					additive{1.0,1.0,1.0,1.0},{1.0,1.0,2.0,1.0},{1.0,2.0,1.0,2.0},{1.0,1.0,2.0,1.0} , asynthetic{1.0,1.0,2.0,1.0},{1.0,1.0,1.0,1.0},{2.0,1.0,1.0,1.0},{1.0,1.0,1.0,1.0} , conditional{1.0,1.0,1.0,1.0},{2.0,1.0,1.0,1.0},{1.0,1.0,1.0,1.0},{2.0,1.0,1.0,1.0} , 
			</motifData>
		</motif>
		<motif index="524">
			<pValParam>0.01839767637086575600</pValParam>
			<zScore>1.7411717860916547</zScore>
			<pValEmpirical>0.066</pValEmpirical>
			<origCount>5.0</origCount>
			<randAvgCount>2.049</randAvgCount>
			<origConc>5.6012995014843446E-5</origConc>
			<randAvgConc>2.430066674414197E-5</randAvgConc>
			<image>images/motif-524.jpg</image>
			<motifData>
					additive{1.0,2.0,1.0,1.0},{2.0,1.0,1.0,1.0},{1.0,1.0,1.0,1.0},{1.0,1.0,1.0,1.0} , double-nonmonotonic{1.0,1.0,1.0,1.0},{1.0,1.0,1.0,1.0},{1.0,1.0,1.0,2.0},{1.0,1.0,2.0,1.0} , conditional{1.0,1.0,1.0,1.0},{1.0,1.0,2.0,1.0},{1.0,1.0,1.0,1.0},{1.0,1.0,1.0,1.0} , epistatic{1.0,1.0,1.0,2.0},{1.0,1.0,1.0,1.0},{1.0,1.0,1.0,1.0},{1.0,1.0,1.0,1.0}
			</motifData>
		</motif>
		<motif index="525">
			<pValParam>0.03471365749816213200</pValParam>
			<zScore>1.6160909862679504</zScore>
			<pValEmpirical>0.067</pValEmpirical>
			<origCount>12.0</origCount>
			<randAvgCount>6.078</randAvgCount>
			<origConc>1.3443118803562428E-4</origConc>
			<randAvgConc>7.206367935512537E-5</randAvgConc>
			<image>images/motif-525.jpg</image>
			<motifData>
					noninteractive{1.0,2.0,1.0,2.0},{2.0,1.0,1.0,1.0},{1.0,1.0,1.0,1.0},{2.0,1.0,1.0,1.0} , conditional{1.0,1.0,1.0,1.0},{1.0,1.0,1.0,1.0},{2.0,1.0,1.0,2.0},{1.0,1.0,1.0,1.0} , synthetic{1.0,1.0,1.0,1.0},{1.0,1.0,1.0,2.0},{1.0,1.0,1.0,1.0},{1.0,2.0,1.0,1.0} , 
			</motifData>
		</motif>
		<motif index="526">
			<pValParam>0.03637381407890238900</pValParam>
			<zScore>1.5847513991867392</zScore>
			<pValEmpirical>0.067</pValEmpirical>
			<origCount>23.0</origCount>
			<randAvgCount>12.134</randAvgCount>
			<origConc>2.576597770682798E-4</origConc>
			<randAvgConc>1.4390483609905055E-4</randAvgConc>
			<image>images/motif-526.jpg</image>
			<motifData>
					additive{1.0,2.0,1.0,1.0},{2.0,1.0,1.0,2.0},{1.0,1.0,1.0,2.0},{1.0,2.0,2.0,1.0} , conditional{1.0,1.0,1.0,1.0},{1.0,1.0,2.0,1.0},{1.0,1.0,1.0,1.0},{1.0,1.0,1.0,1.0} , 
			</motifData>
		</motif>
		<motif index="527">
			<pValParam>0.01529918553761033800</pValParam>
			<zScore>1.819363286449982</zScore>
			<pValEmpirical>0.067</pValEmpirical>
			<origCount>5.0</origCount>
			<randAvgCount>1.964</randAvgCount>
			<origConc>5.6012995014843446E-5</origConc>
			<randAvgConc>2.3289139137183952E-5</randAvgConc>
			<image>images/motif-527.jpg</image>
			<motifData>
					suppressive{1.0,1.0,1.0,1.0},{1.0,1.0,1.0,1.0},{1.0,1.0,1.0,1.0},{1.0,2.0,1.0,1.0} , additive{1.0,2.0,1.0,1.0},{2.0,1.0,1.0,1.0},{1.0,1.0,1.0,1.0},{1.0,1.0,1.0,1.0} , epistatic{1.0,1.0,2.0,1.0},{1.0,1.0,1.0,1.0},{1.0,1.0,1.0,1.0},{1.0,1.0,2.0,1.0}
			</motifData>
		</motif>
		<motif index="528">
			<pValParam>0.03385689130868307900</pValParam>
			<zScore>1.610692179430927</zScore>
			<pValEmpirical>0.067</pValEmpirical>
			<origCount>13.0</origCount>
			<randAvgCount>6.956</randAvgCount>
			<origConc>1.4563378703859295E-4</origConc>
			<randAvgConc>8.249694042605022E-5</randAvgConc>
			<image>images/motif-528.jpg</image>
			<motifData>
					noninteractive{1.0,1.0,2.0,1.0},{1.0,1.0,2.0,1.0},{2.0,2.0,1.0,1.0},{1.0,1.0,1.0,1.0} , conditional{1.0,1.0,1.0,1.0},{1.0,1.0,1.0,1.0},{1.0,1.0,1.0,1.0},{1.0,1.0,2.0,1.0} , epistatic{1.0,1.0,1.0,1.0},{2.0,1.0,1.0,1.0},{1.0,1.0,1.0,1.0},{1.0,1.0,1.0,1.0}
			</motifData>
		</motif>
		<motif index="529">
			<pValParam>0.01536156469333815900</pValParam>
			<zScore>1.6843472946813889</zScore>
			<pValEmpirical>0.068</pValEmpirical>
			<origCount>6.0</origCount>
			<randAvgCount>2.541</randAvgCount>
			<origConc>6.721559401781214E-5</origConc>
			<randAvgConc>3.0137984910923648E-5</randAvgConc>
			<image>images/motif-529.jpg</image>
			<motifData>
					additive{1.0,1.0,1.0,2.0},{1.0,1.0,1.0,1.0},{1.0,1.0,1.0,1.0},{2.0,1.0,1.0,1.0} , asynthetic{1.0,1.0,1.0,1.0},{1.0,1.0,1.0,2.0},{1.0,1.0,1.0,1.0},{1.0,2.0,1.0,1.0} , epistatic{1.0,2.0,1.0,1.0},{1.0,1.0,1.0,1.0},{1.0,2.0,1.0,1.0},{1.0,1.0,1.0,1.0}
			</motifData>
		</motif>
		<motif index="530">
			<pValParam>0.00882829349744007620</pValParam>
			<zScore>1.8369146681900792</zScore>
			<pValEmpirical>0.068</pValEmpirical>
			<origCount>5.0</origCount>
			<randAvgCount>1.737</randAvgCount>
			<origConc>5.6012995014843446E-5</origConc>
			<randAvgConc>2.0603952638342996E-5</randAvgConc>
			<image>images/motif-530.jpg</image>
			<motifData>
					noninteractive{1.0,1.0,1.0,2.0},{1.0,1.0,1.0,2.0},{1.0,1.0,1.0,1.0},{2.0,2.0,1.0,1.0} , asynthetic{1.0,2.0,2.0,1.0},{2.0,1.0,1.0,1.0},{2.0,1.0,1.0,2.0},{1.0,1.0,2.0,1.0} , 
			</motifData>
		</motif>
		<motif index="531">
			<pValParam>0.02754695108581395300</pValParam>
			<zScore>1.5311694686992245</zScore>
			<pValEmpirical>0.069</pValEmpirical>
			<origCount>46.0</origCount>
			<randAvgCount>33.3</randAvgCount>
			<origConc>5.153195541365596E-4</origConc>
			<randAvgConc>3.949881035220073E-4</randAvgConc>
			<image>images/motif-531.jpg</image>
			<motifData>
					noninteractive{1.0,2.0,1.0,2.0},{2.0,1.0,1.0,1.0},{1.0,1.0,1.0,1.0},{2.0,1.0,1.0,1.0} , asynthetic{1.0,1.0,1.0,1.0},{1.0,1.0,2.0,1.0},{1.0,2.0,1.0,1.0},{1.0,1.0,1.0,1.0} , epistatic{1.0,1.0,1.0,1.0},{1.0,1.0,1.0,1.0},{1.0,1.0,1.0,1.0},{1.0,1.0,2.0,1.0}
			</motifData>
		</motif>
		<motif index="532">
			<pValParam>0.01300437337586468600</pValParam>
			<zScore>1.6921691668937588</zScore>
			<pValEmpirical>0.069</pValEmpirical>
			<origCount>5.0</origCount>
			<randAvgCount>1.893</randAvgCount>
			<origConc>5.6012995014843446E-5</origConc>
			<randAvgConc>2.2449593394381763E-5</randAvgConc>
			<image>images/motif-532.jpg</image>
			<motifData>
					noninteractive{1.0,1.0,1.0,2.0},{1.0,1.0,2.0,1.0},{1.0,2.0,1.0,1.0},{2.0,1.0,1.0,1.0} , asynthetic{1.0,2.0,1.0,1.0},{2.0,1.0,1.0,1.0},{1.0,1.0,1.0,1.0},{1.0,1.0,1.0,1.0} , epistatic{1.0,1.0,1.0,1.0},{1.0,1.0,1.0,1.0},{1.0,1.0,1.0,1.0},{1.0,2.0,1.0,1.0}
			</motifData>
		</motif>
		<motif index="533">
			<pValParam>0.02003197978048798500</pValParam>
			<zScore>1.6709581038242178</zScore>
			<pValEmpirical>0.069</pValEmpirical>
			<origCount>6.0</origCount>
			<randAvgCount>2.685</randAvgCount>
			<origConc>6.721559401781214E-5</origConc>
			<randAvgConc>3.184362484501416E-5</randAvgConc>
			<image>images/motif-533.jpg</image>
			<motifData>
					double-nonmonotonic{1.0,1.0,1.0,1.0},{1.0,1.0,2.0,1.0},{1.0,2.0,1.0,1.0},{1.0,1.0,1.0,1.0} , epistatic{1.0,1.0,1.0,1.0},{2.0,1.0,1.0,1.0},{1.0,1.0,1.0,1.0},{1.0,1.0,2.0,1.0}
			</motifData>
		</motif>
		<motif index="534">
			<pValParam>0.02103821354538792900</pValParam>
			<zScore>1.628936800608396</zScore>
			<pValEmpirical>0.07</pValEmpirical>
			<origCount>5.0</origCount>
			<randAvgCount>2.114</randAvgCount>
			<origConc>5.6012995014843446E-5</origConc>
			<randAvgConc>2.507585555941015E-5</randAvgConc>
			<image>images/motif-534.jpg</image>
			<motifData>
					noninteractive{1.0,2.0,1.0,1.0},{2.0,1.0,1.0,1.0},{1.0,1.0,1.0,1.0},{1.0,1.0,1.0,1.0} , synthetic{1.0,1.0,1.0,2.0},{1.0,1.0,2.0,1.0},{1.0,2.0,1.0,2.0},{2.0,1.0,2.0,1.0} , 
			</motifData>
		</motif>
		<motif index="535">
			<pValParam>0.05158708144471357800</pValParam>
			<zScore>1.4112921662968887</zScore>
			<pValEmpirical>0.07</pValEmpirical>
			<origCount>11.0</origCount>
			<randAvgCount>6.437</randAvgCount>
			<origConc>1.2322858903265557E-4</origConc>
			<randAvgConc>7.63542425160278E-5</randAvgConc>
			<image>images/motif-535.jpg</image>
			<motifData>
					suppressive{1.0,1.0,1.0,1.0},{1.0,1.0,1.0,1.0},{1.0,2.0,1.0,2.0},{1.0,1.0,1.0,1.0} , asynthetic{1.0,2.0,1.0,1.0},{2.0,1.0,1.0,1.0},{1.0,1.0,1.0,1.0},{1.0,1.0,1.0,1.0} , 
			</motifData>
		</motif>
		<motif index="536">
			<pValParam>0.03311704670951243200</pValParam>
			<zScore>1.6564186498185727</zScore>
			<pValEmpirical>0.071</pValEmpirical>
			<origCount>10.0</origCount>
			<randAvgCount>4.499</randAvgCount>
			<origConc>1.1202599002968689E-4</origConc>
			<randAvgConc>5.333491848993626E-5</randAvgConc>
			<image>images/motif-536.jpg</image>
			<motifData>
					suppressive{1.0,2.0,1.0,1.0},{1.0,1.0,1.0,1.0},{1.0,1.0,1.0,1.0},{1.0,1.0,1.0,1.0} , double-nonmonotonic{1.0,1.0,2.0,1.0},{1.0,1.0,1.0,1.0},{2.0,1.0,1.0,1.0},{1.0,1.0,1.0,1.0} , synthetic{1.0,1.0,1.0,2.0},{1.0,1.0,1.0,1.0},{1.0,1.0,1.0,1.0},{2.0,1.0,1.0,1.0} , 
			</motifData>
		</motif>
		<motif index="537">
			<pValParam>0.03018872902241420700</pValParam>
			<zScore>1.6808656915388385</zScore>
			<pValEmpirical>0.071</pValEmpirical>
			<origCount>8.0</origCount>
			<randAvgCount>3.798</randAvgCount>
			<origConc>8.962079202374951E-5</origConc>
			<randAvgConc>4.504610471234097E-5</randAvgConc>
			<image>images/motif-537.jpg</image>
			<motifData>
					suppressive{1.0,1.0,1.0,1.0},{2.0,1.0,1.0,1.0},{1.0,2.0,1.0,1.0},{1.0,1.0,1.0,1.0} , conditional{1.0,1.0,1.0,1.0},{1.0,1.0,1.0,1.0},{1.0,1.0,1.0,1.0},{1.0,1.0,2.0,1.0} , 
			</motifData>
		</motif>
		<motif index="538">
			<pValParam>0.01037803686615945700</pValParam>
			<zScore>1.821658198386714</zScore>
			<pValEmpirical>0.071</pValEmpirical>
			<origCount>5.0</origCount>
			<randAvgCount>1.8</randAvgCount>
			<origConc>5.6012995014843446E-5</origConc>
			<randAvgConc>2.1340549560187392E-5</randAvgConc>
			<image>images/motif-538.jpg</image>
			<motifData>
					noninteractive{1.0,1.0,2.0,2.0},{1.0,1.0,1.0,1.0},{2.0,1.0,1.0,1.0},{2.0,1.0,1.0,1.0} , conditional{1.0,1.0,1.0,1.0},{1.0,1.0,1.0,1.0},{1.0,1.0,1.0,1.0},{1.0,1.0,2.0,1.0} , synthetic{1.0,2.0,1.0,1.0},{2.0,1.0,2.0,1.0},{1.0,2.0,1.0,1.0},{1.0,1.0,1.0,1.0} , 
			</motifData>
		</motif>
		<motif index="539">
			<pValParam>0.03406584951095681400</pValParam>
			<zScore>1.654219407259389</zScore>
			<pValEmpirical>0.071</pValEmpirical>
			<origCount>9.0</origCount>
			<randAvgCount>3.707</randAvgCount>
			<origConc>1.008233910267182E-4</origConc>
			<randAvgConc>4.396280176661102E-5</randAvgConc>
			<image>images/motif-539.jpg</image>
			<motifData>
					noninteractive{1.0,1.0,1.0,1.0},{1.0,1.0,1.0,1.0},{1.0,1.0,1.0,2.0},{1.0,1.0,2.0,1.0} , conditional{1.0,1.0,1.0,1.0},{2.0,1.0,2.0,1.0},{2.0,1.0,1.0,1.0},{2.0,1.0,1.0,1.0} , 
			</motifData>
		</motif>
		<motif index="540">
			<pValParam>0.03396387317560889400</pValParam>
			<zScore>1.5495623721697345</zScore>
			<pValEmpirical>0.072</pValEmpirical>
			<origCount>19.0</origCount>
			<randAvgCount>12.07</randAvgCount>
			<origConc>2.1284938105640508E-4</origConc>
			<randAvgConc>1.4315827769714298E-4</randAvgConc>
			<image>images/motif-540.jpg</image>
			<motifData>
					noninteractive{1.0,1.0,2.0,1.0},{1.0,1.0,1.0,1.0},{2.0,1.0,1.0,1.0},{1.0,1.0,1.0,1.0} , additive{1.0,1.0,1.0,1.0},{1.0,1.0,1.0,2.0},{1.0,1.0,1.0,1.0},{1.0,2.0,1.0,1.0} , conditional{1.0,1.0,1.0,1.0},{1.0,1.0,1.0,1.0},{1.0,1.0,1.0,1.0},{1.0,1.0,2.0,1.0} , synthetic{1.0,2.0,1.0,1.0},{2.0,1.0,1.0,1.0},{1.0,1.0,1.0,1.0},{1.0,1.0,1.0,1.0} , 
			</motifData>
		</motif>
		<motif index="541">
			<pValParam>0.04382166156938660500</pValParam>
			<zScore>1.5334205986935179</zScore>
			<pValEmpirical>0.073</pValEmpirical>
			<origCount>7.0</origCount>
			<randAvgCount>3.232</randAvgCount>
			<origConc>7.841819302078082E-5</origConc>
			<randAvgConc>3.83301722711409E-5</randAvgConc>
			<image>images/motif-541.jpg</image>
			<motifData>
					noninteractive{1.0,2.0,1.0,1.0},{2.0,1.0,2.0,2.0},{1.0,2.0,1.0,1.0},{1.0,2.0,1.0,1.0} , asynthetic{1.0,1.0,1.0,2.0},{1.0,1.0,1.0,1.0},{1.0,1.0,1.0,1.0},{2.0,1.0,1.0,1.0} , epistatic{1.0,1.0,2.0,1.0},{1.0,1.0,1.0,1.0},{1.0,1.0,1.0,1.0},{1.0,1.0,1.0,1.0}
			</motifData>
		</motif>
		<motif index="542">
			<pValParam>0.01107304249508833700</pValParam>
			<zScore>1.6176426484691544</zScore>
			<pValEmpirical>0.074</pValEmpirical>
			<origCount>6.0</origCount>
			<randAvgCount>2.378</randAvgCount>
			<origConc>6.721559401781214E-5</origConc>
			<randAvgConc>2.8204781841687837E-5</randAvgConc>
			<image>images/motif-542.jpg</image>
			<motifData>
					additive{1.0,2.0,1.0,1.0},{2.0,1.0,1.0,1.0},{1.0,1.0,1.0,1.0},{1.0,1.0,1.0,1.0} , double-nonmonotonic{1.0,1.0,1.0,1.0},{1.0,1.0,1.0,2.0},{1.0,1.0,1.0,1.0},{1.0,2.0,1.0,1.0} , conditional{1.0,1.0,1.0,1.0},{1.0,1.0,2.0,1.0},{1.0,1.0,1.0,1.0},{1.0,1.0,2.0,1.0} , 
			</motifData>
		</motif>
		<motif index="543">
			<pValParam>0.04262162999685992200</pValParam>
			<zScore>1.5442574999230967</zScore>
			<pValEmpirical>0.074</pValEmpirical>
			<origCount>12.0</origCount>
			<randAvgCount>5.535</randAvgCount>
			<origConc>1.3443118803562428E-4</origConc>
			<randAvgConc>6.565373031391422E-5</randAvgConc>
			<image>images/motif-543.jpg</image>
			<motifData>
					asynthetic{1.0,1.0,1.0,1.0},{1.0,1.0,2.0,1.0},{1.0,2.0,1.0,1.0},{1.0,1.0,1.0,1.0} , conditional{1.0,1.0,1.0,1.0},{1.0,1.0,1.0,2.0},{1.0,1.0,1.0,1.0},{1.0,1.0,1.0,1.0} , single-nonmonotonic{1.0,2.0,1.0,1.0},{1.0,1.0,1.0,1.0},{1.0,1.0,1.0,1.0},{1.0,1.0,1.0,1.0} , 
			</motifData>
		</motif>
		<motif index="544">
			<pValParam>0.04265918718992511800</pValParam>
			<zScore>1.514275352521642</zScore>
			<pValEmpirical>0.074</pValEmpirical>
			<origCount>12.0</origCount>
			<randAvgCount>6.561</randAvgCount>
			<origConc>1.3443118803562428E-4</origConc>
			<randAvgConc>7.779525335204333E-5</randAvgConc>
			<image>images/motif-544.jpg</image>
			<motifData>
					noninteractive{1.0,2.0,2.0,2.0},{2.0,1.0,1.0,2.0},{2.0,1.0,1.0,1.0},{2.0,2.0,1.0,1.0} , epistatic{1.0,1.0,1.0,1.0},{1.0,1.0,1.0,1.0},{1.0,1.0,1.0,1.0},{1.0,1.0,2.0,1.0}
			</motifData>
		</motif>
		<motif index="545">
			<pValParam>0.03210450641041728800</pValParam>
			<zScore>1.664657530513688</zScore>
			<pValEmpirical>0.075</pValEmpirical>
			<origCount>8.0</origCount>
			<randAvgCount>3.591</randAvgCount>
			<origConc>8.962079202374951E-5</origConc>
			<randAvgConc>4.259510867614169E-5</randAvgConc>
			<image>images/motif-545.jpg</image>
			<motifData>
					noninteractive{1.0,1.0,2.0,1.0},{1.0,1.0,2.0,1.0},{2.0,2.0,1.0,2.0},{1.0,1.0,2.0,1.0} , additive{1.0,1.0,1.0,2.0},{1.0,1.0,1.0,1.0},{1.0,1.0,1.0,1.0},{2.0,1.0,1.0,1.0} , double-nonmonotonic{1.0,2.0,1.0,1.0},{2.0,1.0,1.0,1.0},{1.0,1.0,1.0,1.0},{1.0,1.0,1.0,1.0} , 
			</motifData>
		</motif>
		<motif index="546">
			<pValParam>0.01084190232602211300</pValParam>
			<zScore>1.6415447685633022</zScore>
			<pValEmpirical>0.075</pValEmpirical>
			<origCount>6.0</origCount>
			<randAvgCount>2.368</randAvgCount>
			<origConc>6.721559401781214E-5</origConc>
			<randAvgConc>2.8078650579646502E-5</randAvgConc>
			<image>images/motif-546.jpg</image>
			<motifData>
					additive{1.0,1.0,1.0,2.0},{1.0,1.0,1.0,2.0},{1.0,1.0,1.0,1.0},{2.0,2.0,1.0,1.0} , conditional{1.0,2.0,1.0,1.0},{1.0,1.0,1.0,1.0},{1.0,1.0,1.0,1.0},{1.0,1.0,2.0,1.0} , synthetic{1.0,1.0,1.0,1.0},{1.0,1.0,2.0,1.0},{1.0,2.0,1.0,1.0},{1.0,1.0,1.0,1.0} , 
			</motifData>
		</motif>
		<motif index="547">
			<pValParam>0.04515907870261726100</pValParam>
			<zScore>1.478534534858165</zScore>
			<pValEmpirical>0.076</pValEmpirical>
			<origCount>18.0</origCount>
			<randAvgCount>10.303</randAvgCount>
			<origConc>2.016467820534364E-4</origConc>
			<randAvgConc>1.2216449748540556E-4</randAvgConc>
			<image>images/motif-547.jpg</image>
			<motifData>
					noninteractive{1.0,2.0,2.0,2.0},{2.0,1.0,1.0,1.0},{2.0,1.0,1.0,1.0},{2.0,1.0,1.0,1.0} , conditional{1.0,1.0,1.0,1.0},{1.0,1.0,1.0,1.0},{1.0,1.0,1.0,1.0},{1.0,2.0,1.0,1.0} , synthetic{1.0,1.0,1.0,1.0},{1.0,1.0,2.0,1.0},{1.0,2.0,1.0,1.0},{1.0,1.0,1.0,1.0} , 
			</motifData>
		</motif>
		<motif index="548">
			<pValParam>0.02332662831728227200</pValParam>
			<zScore>1.6437878140904252</zScore>
			<pValEmpirical>0.076</pValEmpirical>
			<origCount>5.0</origCount>
			<randAvgCount>2.166</randAvgCount>
			<origConc>5.6012995014843446E-5</origConc>
			<randAvgConc>2.5685227286305745E-5</randAvgConc>
			<image>images/motif-548.jpg</image>
			<motifData>
					suppressive{1.0,1.0,1.0,1.0},{1.0,1.0,1.0,1.0},{1.0,1.0,1.0,1.0},{1.0,1.0,2.0,1.0} , conditional{1.0,1.0,1.0,1.0},{1.0,1.0,1.0,1.0},{2.0,1.0,1.0,1.0},{1.0,1.0,1.0,1.0} , synthetic{1.0,2.0,1.0,1.0},{2.0,1.0,1.0,2.0},{1.0,1.0,1.0,1.0},{1.0,2.0,1.0,1.0} , 
			</motifData>
		</motif>
		<motif index="549">
			<pValParam>0.04592843746694652600</pValParam>
			<zScore>1.4988816446568303</zScore>
			<pValEmpirical>0.077</pValEmpirical>
			<origCount>13.0</origCount>
			<randAvgCount>6.53</randAvgCount>
			<origConc>1.4563378703859295E-4</origConc>
			<randAvgConc>7.74493865227653E-5</randAvgConc>
			<image>images/motif-549.jpg</image>
			<motifData>
					additive{1.0,1.0,1.0,2.0},{1.0,1.0,1.0,2.0},{1.0,1.0,1.0,2.0},{2.0,2.0,2.0,1.0} , asynthetic{1.0,1.0,1.0,1.0},{1.0,1.0,2.0,1.0},{1.0,2.0,1.0,1.0},{1.0,1.0,1.0,1.0} , epistatic{1.0,2.0,1.0,1.0},{1.0,1.0,1.0,1.0},{1.0,1.0,1.0,1.0},{1.0,1.0,1.0,1.0}
			</motifData>
		</motif>
		<motif index="550">
			<pValParam>0.04390555736925261200</pValParam>
			<zScore>1.5059151839209803</zScore>
			<pValEmpirical>0.077</pValEmpirical>
			<origCount>8.0</origCount>
			<randAvgCount>4.257</randAvgCount>
			<origConc>8.962079202374951E-5</origConc>
			<randAvgConc>5.048791862379517E-5</randAvgConc>
			<image>images/motif-550.jpg</image>
			<motifData>
					suppressive{1.0,1.0,1.0,1.0},{1.0,1.0,1.0,2.0},{2.0,1.0,1.0,1.0},{1.0,1.0,1.0,1.0} , conditional{1.0,2.0,1.0,1.0},{1.0,1.0,1.0,1.0},{1.0,1.0,1.0,1.0},{1.0,1.0,2.0,1.0} , 
			</motifData>
		</motif>
		<motif index="551">
			<pValParam>0.04181719578708975600</pValParam>
			<zScore>1.537123702710951</zScore>
			<pValEmpirical>0.077</pValEmpirical>
			<origCount>7.0</origCount>
			<randAvgCount>3.523</randAvgCount>
			<origConc>7.841819302078082E-5</origConc>
			<randAvgConc>4.178668100467558E-5</randAvgConc>
			<image>images/motif-551.jpg</image>
			<motifData>
					noninteractive{1.0,1.0,1.0,2.0},{1.0,1.0,1.0,1.0},{1.0,1.0,1.0,1.0},{2.0,1.0,1.0,1.0} , suppressive{1.0,1.0,1.0,1.0},{1.0,1.0,1.0,1.0},{1.0,2.0,1.0,2.0},{1.0,1.0,1.0,1.0} , asynthetic{1.0,2.0,1.0,1.0},{2.0,1.0,1.0,1.0},{1.0,1.0,1.0,1.0},{1.0,1.0,1.0,1.0} , 
			</motifData>
		</motif>
		<motif index="552">
			<pValParam>0.04469679694782646700</pValParam>
			<zScore>1.5214951788215254</zScore>
			<pValEmpirical>0.077</pValEmpirical>
			<origCount>12.0</origCount>
			<randAvgCount>5.62</randAvgCount>
			<origConc>1.3443118803562428E-4</origConc>
			<randAvgConc>6.666310498298328E-5</randAvgConc>
			<image>images/motif-552.jpg</image>
			<motifData>
					noninteractive{1.0,2.0,1.0,2.0},{2.0,1.0,1.0,1.0},{1.0,1.0,1.0,1.0},{2.0,1.0,1.0,1.0} , asynthetic{1.0,1.0,1.0,1.0},{1.0,1.0,2.0,1.0},{1.0,2.0,1.0,1.0},{1.0,1.0,1.0,1.0} , epistatic{1.0,1.0,2.0,1.0},{1.0,1.0,1.0,1.0},{1.0,1.0,1.0,1.0},{1.0,1.0,2.0,1.0}
			</motifData>
		</motif>
		<motif index="553">
			<pValParam>0.01934467195399969300</pValParam>
			<zScore>1.6713715209798103</zScore>
			<pValEmpirical>0.077</pValEmpirical>
			<origCount>5.0</origCount>
			<randAvgCount>2.073</randAvgCount>
			<origConc>5.6012995014843446E-5</origConc>
			<randAvgConc>2.4585856456596296E-5</randAvgConc>
			<image>images/motif-553.jpg</image>
			<motifData>
					noninteractive{1.0,1.0,1.0,1.0},{1.0,1.0,2.0,1.0},{1.0,2.0,1.0,1.0},{1.0,1.0,1.0,1.0} , suppressive{1.0,1.0,1.0,2.0},{1.0,1.0,1.0,1.0},{1.0,1.0,1.0,1.0},{1.0,1.0,1.0,1.0} , additive{1.0,1.0,1.0,1.0},{1.0,1.0,1.0,1.0},{1.0,1.0,1.0,2.0},{1.0,1.0,2.0,1.0} , asynthetic{1.0,2.0,1.0,1.0},{2.0,1.0,1.0,1.0},{1.0,1.0,1.0,1.0},{1.0,1.0,1.0,1.0} , 
			</motifData>
		</motif>
		<motif index="554">
			<pValParam>0.03279852410304440200</pValParam>
			<zScore>1.5637925748469275</zScore>
			<pValEmpirical>0.078</pValEmpirical>
			<origCount>23.0</origCount>
			<randAvgCount>14.504</randAvgCount>
			<origConc>2.576597770682798E-4</origConc>
			<randAvgConc>1.7204480981737483E-4</randAvgConc>
			<image>images/motif-554.jpg</image>
			<motifData>
					noninteractive{1.0,2.0,1.0,1.0},{2.0,1.0,1.0,1.0},{1.0,1.0,1.0,2.0},{1.0,1.0,2.0,1.0} , synthetic{1.0,1.0,1.0,1.0},{1.0,1.0,2.0,1.0},{1.0,2.0,1.0,1.0},{1.0,1.0,1.0,1.0} , 
			</motifData>
		</motif>
		<motif index="555">
			<pValParam>0.03985589519697052600</pValParam>
			<zScore>1.5354569365322404</zScore>
			<pValEmpirical>0.078</pValEmpirical>
			<origCount>12.0</origCount>
			<randAvgCount>6.627</randAvgCount>
			<origConc>1.3443118803562428E-4</origConc>
			<randAvgConc>7.860313603897856E-5</randAvgConc>
			<image>images/motif-555.jpg</image>
			<motifData>
					noninteractive{1.0,1.0,1.0,1.0},{1.0,1.0,1.0,2.0},{1.0,1.0,1.0,1.0},{1.0,2.0,1.0,1.0} , suppressive{1.0,1.0,2.0,1.0},{2.0,1.0,1.0,1.0},{1.0,1.0,1.0,1.0},{1.0,1.0,1.0,1.0} , 
			</motifData>
		</motif>
		<motif index="556">
			<pValParam>0.05506679212326692800</pValParam>
			<zScore>1.3730009795241456</zScore>
			<pValEmpirical>0.078</pValEmpirical>
			<origCount>11.0</origCount>
			<randAvgCount>6.691</randAvgCount>
			<origConc>1.2322858903265557E-4</origConc>
			<randAvgConc>7.935664673762543E-5</randAvgConc>
			<image>images/motif-556.jpg</image>
			<motifData>
					suppressive{1.0,2.0,1.0,1.0},{1.0,1.0,1.0,1.0},{1.0,1.0,1.0,1.0},{1.0,1.0,1.0,1.0} , conditional{1.0,1.0,1.0,1.0},{1.0,1.0,1.0,1.0},{1.0,1.0,1.0,1.0},{2.0,1.0,1.0,1.0} , single-nonmonotonic{1.0,1.0,1.0,1.0},{1.0,1.0,1.0,1.0},{1.0,2.0,1.0,1.0},{1.0,1.0,1.0,1.0} , epistatic{1.0,1.0,1.0,1.0},{1.0,1.0,1.0,1.0},{1.0,1.0,1.0,1.0},{1.0,1.0,2.0,1.0}
			</motifData>
		</motif>
		<motif index="557">
			<pValParam>0.01171315663565630800</pValParam>
			<zScore>1.3984208304865662</zScore>
			<pValEmpirical>0.079</pValEmpirical>
			<origCount>1011.0</origCount>
			<randAvgCount>864.974</randAvgCount>
			<origConc>0.011325827592001344</origConc>
			<randAvgConc>0.010259455978864407</randAvgConc>
			<image>images/motif-557.jpg</image>
			<motifData>
					suppressive{1.0,1.0,1.0,1.0},{1.0,1.0,2.0,2.0},{1.0,1.0,1.0,1.0},{1.0,1.0,1.0,1.0} , conditional{1.0,2.0,1.0,1.0},{1.0,1.0,1.0,1.0},{1.0,1.0,1.0,1.0},{1.0,1.0,1.0,1.0} , 
			</motifData>
		</motif>
		<motif index="558">
			<pValParam>0.04820982962624154000</pValParam>
			<zScore>1.4882057464281762</zScore>
			<pValEmpirical>0.079</pValEmpirical>
			<origCount>32.0</origCount>
			<randAvgCount>15.442</randAvgCount>
			<origConc>3.5848316809499803E-4</origConc>
			<randAvgConc>1.8306342784043256E-4</randAvgConc>
			<image>images/motif-558.jpg</image>
			<motifData>
					suppressive{1.0,2.0,1.0,1.0},{1.0,1.0,1.0,2.0},{1.0,1.0,1.0,1.0},{1.0,1.0,1.0,1.0} , additive{1.0,1.0,1.0,1.0},{1.0,1.0,2.0,1.0},{1.0,2.0,1.0,1.0},{1.0,1.0,1.0,1.0} , 
			</motifData>
		</motif>
		<motif index="559">
			<pValParam>0.02056945434447665600</pValParam>
			<zScore>1.5274684312180589</zScore>
			<pValEmpirical>0.079</pValEmpirical>
			<origCount>6.0</origCount>
			<randAvgCount>2.7</randAvgCount>
			<origConc>6.721559401781214E-5</origConc>
			<randAvgConc>3.2024517624783704E-5</randAvgConc>
			<image>images/motif-559.jpg</image>
			<motifData>
					noninteractive{1.0,1.0,1.0,1.0},{1.0,1.0,2.0,1.0},{1.0,2.0,1.0,1.0},{1.0,1.0,1.0,1.0} , single-nonmonotonic{1.0,1.0,1.0,1.0},{2.0,1.0,1.0,1.0},{1.0,1.0,1.0,1.0},{1.0,1.0,1.0,1.0} , epistatic{1.0,1.0,1.0,1.0},{1.0,1.0,1.0,1.0},{1.0,1.0,1.0,2.0},{1.0,1.0,1.0,1.0}
			</motifData>
		</motif>
		<motif index="560">
			<pValParam>0.05194085423513705700</pValParam>
			<zScore>1.4227273733221293</zScore>
			<pValEmpirical>0.08</pValEmpirical>
			<origCount>36.0</origCount>
			<randAvgCount>20.183</randAvgCount>
			<origConc>4.032935641068728E-4</origConc>
			<randAvgConc>2.3935510551948897E-4</randAvgConc>
			<image>images/motif-560.jpg</image>
			<motifData>
					additive{1.0,2.0,1.0,1.0},{2.0,1.0,2.0,2.0},{1.0,2.0,1.0,2.0},{1.0,2.0,2.0,1.0} , epistatic{1.0,1.0,1.0,1.0},{1.0,1.0,1.0,1.0},{1.0,1.0,1.0,1.0},{2.0,1.0,1.0,1.0}
			</motifData>
		</motif>
		<motif index="561">
			<pValParam>0.05731723971445679100</pValParam>
			<zScore>1.346251797463798</zScore>
			<pValEmpirical>0.08</pValEmpirical>
			<origCount>16.0</origCount>
			<randAvgCount>9.9</randAvgCount>
			<origConc>1.7924158404749902E-4</origConc>
			<randAvgConc>1.1744401003520449E-4</randAvgConc>
			<image>images/motif-561.jpg</image>
			<motifData>
					noninteractive{1.0,2.0,1.0,1.0},{2.0,1.0,2.0,1.0},{1.0,2.0,1.0,1.0},{1.0,1.0,1.0,1.0} , single-nonmonotonic{1.0,1.0,1.0,1.0},{1.0,1.0,1.0,1.0},{1.0,1.0,1.0,1.0},{2.0,1.0,1.0,1.0} , 
			</motifData>
		</motif>
		<motif index="562">
			<pValParam>0.04944369017139616000</pValParam>
			<zScore>1.4464717368001934</zScore>
			<pValEmpirical>0.082</pValEmpirical>
			<origCount>10.0</origCount>
			<randAvgCount>5.482</randAvgCount>
			<origConc>1.1202599002968689E-4</origConc>
			<randAvgConc>6.50330617927186E-5</randAvgConc>
			<image>images/motif-562.jpg</image>
			<motifData>
					additive{1.0,1.0,1.0,1.0},{1.0,1.0,1.0,1.0},{1.0,1.0,1.0,2.0},{1.0,1.0,2.0,1.0} , asynthetic{1.0,2.0,1.0,1.0},{2.0,1.0,1.0,1.0},{1.0,1.0,1.0,1.0},{1.0,1.0,1.0,1.0} , conditional{1.0,1.0,1.0,1.0},{1.0,1.0,1.0,1.0},{1.0,1.0,1.0,1.0},{1.0,2.0,1.0,1.0} , epistatic{1.0,1.0,1.0,1.0},{1.0,1.0,1.0,1.0},{2.0,1.0,1.0,1.0},{1.0,1.0,1.0,1.0}
			</motifData>
		</motif>
		<motif index="563">
			<pValParam>0.02332860938922765000</pValParam>
			<zScore>1.5244685525597403</zScore>
			<pValEmpirical>0.082</pValEmpirical>
			<origCount>6.0</origCount>
			<randAvgCount>2.773</randAvgCount>
			<origConc>6.721559401781214E-5</origConc>
			<randAvgConc>3.289438390544945E-5</randAvgConc>
			<image>images/motif-563.jpg</image>
			<motifData>
					noninteractive{1.0,2.0,1.0,1.0},{2.0,1.0,2.0,1.0},{1.0,2.0,1.0,2.0},{1.0,1.0,2.0,1.0} , conditional{1.0,1.0,2.0,1.0},{1.0,1.0,1.0,1.0},{1.0,1.0,1.0,1.0},{1.0,1.0,1.0,1.0} , epistatic{1.0,1.0,1.0,1.0},{1.0,1.0,1.0,1.0},{1.0,1.0,1.0,1.0},{2.0,1.0,1.0,1.0}
			</motifData>
		</motif>
		<motif index="564">
			<pValParam>0.05166662484862272200</pValParam>
			<zScore>1.3759079760824837</zScore>
			<pValEmpirical>0.083</pValEmpirical>
			<origCount>16.0</origCount>
			<randAvgCount>10.304</randAvgCount>
			<origConc>1.7924158404749902E-4</origConc>
			<randAvgConc>1.222111021317278E-4</randAvgConc>
			<image>images/motif-564.jpg</image>
			<motifData>
					noninteractive{1.0,2.0,1.0,1.0},{2.0,1.0,1.0,1.0},{1.0,1.0,1.0,1.0},{1.0,1.0,1.0,1.0} , double-nonmonotonic{1.0,1.0,1.0,1.0},{1.0,1.0,2.0,1.0},{1.0,2.0,1.0,1.0},{1.0,1.0,1.0,1.0} , conditional{1.0,1.0,1.0,1.0},{1.0,1.0,1.0,1.0},{1.0,1.0,1.0,1.0},{2.0,1.0,1.0,1.0} , epistatic{1.0,1.0,1.0,1.0},{1.0,1.0,1.0,1.0},{1.0,1.0,1.0,1.0},{1.0,1.0,2.0,1.0}
			</motifData>
		</motif>
		<motif index="565">
			<pValParam>0.01270176349814711200</pValParam>
			<zScore>1.6724801337833595</zScore>
			<pValEmpirical>0.083</pValEmpirical>
			<origCount>5.0</origCount>
			<randAvgCount>1.883</randAvgCount>
			<origConc>5.6012995014843446E-5</origConc>
			<randAvgConc>2.2333708663211637E-5</randAvgConc>
			<image>images/motif-565.jpg</image>
			<motifData>
					noninteractive{1.0,2.0,1.0,1.0},{2.0,1.0,1.0,1.0},{1.0,1.0,1.0,1.0},{1.0,1.0,1.0,1.0} , additive{1.0,1.0,1.0,1.0},{1.0,1.0,2.0,1.0},{1.0,2.0,1.0,1.0},{1.0,1.0,1.0,1.0} , conditional{1.0,1.0,1.0,1.0},{1.0,1.0,1.0,2.0},{2.0,1.0,1.0,1.0},{1.0,1.0,1.0,1.0} , synthetic{1.0,1.0,1.0,2.0},{1.0,1.0,1.0,1.0},{1.0,1.0,1.0,1.0},{2.0,1.0,1.0,1.0} , 
			</motifData>
		</motif>
		<motif index="566">
			<pValParam>0.05004006269643679300</pValParam>
			<zScore>1.4756136459440354</zScore>
			<pValEmpirical>0.084</pValEmpirical>
			<origCount>11.0</origCount>
			<randAvgCount>5.128</randAvgCount>
			<origConc>1.2322858903265557E-4</origConc>
			<randAvgConc>6.080899788741963E-5</randAvgConc>
			<image>images/motif-566.jpg</image>
			<motifData>
					additive{1.0,2.0,2.0,1.0},{2.0,1.0,1.0,1.0},{2.0,1.0,1.0,1.0},{1.0,1.0,1.0,1.0} , double-nonmonotonic{1.0,1.0,1.0,2.0},{1.0,1.0,1.0,1.0},{1.0,1.0,1.0,1.0},{2.0,1.0,1.0,1.0} , epistatic{1.0,1.0,1.0,1.0},{1.0,1.0,1.0,1.0},{1.0,1.0,1.0,2.0},{1.0,1.0,1.0,1.0}
			</motifData>
		</motif>
		<motif index="567">
			<pValParam>0.02024578151339107000</pValParam>
			<zScore>1.6102023274123805</zScore>
			<pValEmpirical>0.084</pValEmpirical>
			<origCount>6.0</origCount>
			<randAvgCount>2.691</randAvgCount>
			<origConc>6.721559401781214E-5</origConc>
			<randAvgConc>3.19181688865107E-5</randAvgConc>
			<image>images/motif-567.jpg</image>
			<motifData>
					noninteractive{1.0,1.0,1.0,1.0},{1.0,1.0,2.0,1.0},{1.0,2.0,1.0,1.0},{1.0,1.0,1.0,1.0} , asynthetic{1.0,2.0,1.0,1.0},{2.0,1.0,1.0,1.0},{1.0,1.0,1.0,1.0},{1.0,1.0,1.0,1.0} , synthetic{1.0,1.0,1.0,1.0},{1.0,1.0,1.0,1.0},{1.0,1.0,1.0,2.0},{1.0,1.0,2.0,1.0} , epistatic{1.0,1.0,1.0,2.0},{1.0,1.0,1.0,1.0},{1.0,1.0,1.0,1.0},{1.0,1.0,1.0,1.0}
			</motifData>
		</motif>
		<motif index="568">
			<pValParam>0.03185946846155862700</pValParam>
			<zScore>1.4491323905476259</zScore>
			<pValEmpirical>0.085</pValEmpirical>
			<origCount>85.0</origCount>
			<randAvgCount>63.538</randAvgCount>
			<origConc>9.522209152523386E-4</origConc>
			<randAvgConc>7.536005927278164E-4</randAvgConc>
			<image>images/motif-568.jpg</image>
			<motifData>
					noninteractive{1.0,1.0,1.0,1.0},{1.0,1.0,2.0,1.0},{1.0,2.0,1.0,1.0},{1.0,1.0,1.0,1.0} , double-nonmonotonic{1.0,2.0,1.0,1.0},{2.0,1.0,1.0,2.0},{1.0,1.0,1.0,1.0},{1.0,2.0,1.0,1.0} , 
			</motifData>
		</motif>
		<motif index="569">
			<pValParam>0.04834018847426013700</pValParam>
			<zScore>1.460859340344928</zScore>
			<pValEmpirical>0.085</pValEmpirical>
			<origCount>8.0</origCount>
			<randAvgCount>4.331</randAvgCount>
			<origConc>8.962079202374951E-5</origConc>
			<randAvgConc>5.137077004440384E-5</randAvgConc>
			<image>images/motif-569.jpg</image>
			<motifData>
					noninteractive{1.0,2.0,1.0,1.0},{2.0,1.0,1.0,1.0},{1.0,1.0,1.0,1.0},{1.0,1.0,1.0,1.0} , single-nonmonotonic{1.0,1.0,1.0,1.0},{1.0,1.0,1.0,1.0},{1.0,2.0,1.0,1.0},{1.0,1.0,1.0,1.0} , epistatic{1.0,1.0,1.0,1.0},{1.0,1.0,1.0,1.0},{1.0,1.0,1.0,1.0},{1.0,1.0,2.0,1.0}
			</motifData>
		</motif>
		<motif index="570">
			<pValParam>0.02112330145077134800</pValParam>
			<zScore>1.5864094956002446</zScore>
			<pValEmpirical>0.085</pValEmpirical>
			<origCount>5.0</origCount>
			<randAvgCount>2.116</randAvgCount>
			<origConc>5.6012995014843446E-5</origConc>
			<randAvgConc>2.510087274499702E-5</randAvgConc>
			<image>images/motif-570.jpg</image>
			<motifData>
					noninteractive{1.0,1.0,1.0,2.0},{1.0,1.0,1.0,1.0},{1.0,1.0,1.0,1.0},{2.0,1.0,1.0,1.0} , suppressive{1.0,2.0,1.0,1.0},{1.0,1.0,1.0,1.0},{1.0,1.0,1.0,1.0},{1.0,1.0,1.0,1.0} , epistatic{1.0,1.0,1.0,1.0},{1.0,1.0,1.0,1.0},{1.0,2.0,1.0,1.0},{1.0,2.0,1.0,1.0}
			</motifData>
		</motif>
		<motif index="571">
			<pValParam>0.04021787728905046300</pValParam>
			<zScore>1.3787747792689125</zScore>
			<pValEmpirical>0.086</pValEmpirical>
			<origCount>56.0</origCount>
			<randAvgCount>41.321</randAvgCount>
			<origConc>6.273455441662465E-4</origConc>
			<randAvgConc>4.901123646708178E-4</randAvgConc>
			<image>images/motif-571.jpg</image>
			<motifData>
					double-nonmonotonic{1.0,1.0,1.0,1.0},{1.0,1.0,2.0,1.0},{1.0,2.0,1.0,1.0},{1.0,1.0,1.0,1.0} , single-nonmonotonic{1.0,1.0,1.0,1.0},{2.0,1.0,1.0,2.0},{1.0,1.0,1.0,1.0},{1.0,1.0,1.0,1.0} , 
			</motifData>
		</motif>
		<motif index="572">
			<pValParam>0.05180438811123400100</pValParam>
			<zScore>1.4356569189505506</zScore>
			<pValEmpirical>0.086</pValEmpirical>
			<origCount>8.0</origCount>
			<randAvgCount>4.276</randAvgCount>
			<origConc>8.962079202374951E-5</origConc>
			<randAvgConc>5.0710920279115636E-5</randAvgConc>
			<image>images/motif-572.jpg</image>
			<motifData>
					suppressive{1.0,1.0,1.0,1.0},{2.0,1.0,1.0,1.0},{1.0,1.0,1.0,1.0},{1.0,1.0,1.0,1.0} , conditional{1.0,1.0,1.0,1.0},{1.0,1.0,2.0,1.0},{1.0,1.0,1.0,1.0},{1.0,1.0,2.0,1.0} , 
			</motifData>
		</motif>
		<motif index="573">
			<pValParam>0.02646314786442816000</pValParam>
			<zScore>1.3922459381844918</zScore>
			<pValEmpirical>0.087</pValEmpirical>
			<origCount>158.0</origCount>
			<randAvgCount>126.895</randAvgCount>
			<origConc>0.0017700106424690528</origConc>
			<randAvgConc>0.0015050827075688456</randAvgConc>
			<image>images/motif-573.jpg</image>
			<motifData>
					epistatic{1.0,1.0,1.0,1.0},{2.0,1.0,1.0,2.0},{1.0,2.0,1.0,1.0},{1.0,1.0,1.0,1.0}
			</motifData>
		</motif>
		<motif index="574">
			<pValParam>0.04579662963045205700</pValParam>
			<zScore>1.52020681572304</zScore>
			<pValEmpirical>0.087</pValEmpirical>
			<origCount>7.0</origCount>
			<randAvgCount>3.094</randAvgCount>
			<origConc>7.841819302078082E-5</origConc>
			<randAvgConc>3.6697548621684504E-5</randAvgConc>
			<image>images/motif-574.jpg</image>
			<motifData>
					additive{1.0,1.0,1.0,2.0},{1.0,1.0,1.0,2.0},{1.0,1.0,1.0,2.0},{2.0,2.0,2.0,1.0} , asynthetic{1.0,2.0,1.0,1.0},{2.0,1.0,1.0,1.0},{1.0,1.0,1.0,1.0},{1.0,1.0,1.0,1.0} , single-nonmonotonic{1.0,1.0,1.0,1.0},{1.0,1.0,2.0,1.0},{1.0,1.0,1.0,1.0},{1.0,1.0,1.0,1.0} , 
			</motifData>
		</motif>
		<motif index="575">
			<pValParam>0.05429354991317036900</pValParam>
			<zScore>1.3911568826482528</zScore>
			<pValEmpirical>0.088</pValEmpirical>
			<origCount>35.0</origCount>
			<randAvgCount>20.419</randAvgCount>
			<origConc>3.920909651039041E-4</origConc>
			<randAvgConc>2.421914436337335E-4</randAvgConc>
			<image>images/motif-575.jpg</image>
			<motifData>
					noninteractive{1.0,2.0,1.0,1.0},{2.0,1.0,1.0,1.0},{1.0,1.0,1.0,1.0},{1.0,1.0,1.0,1.0} , additive{1.0,1.0,1.0,1.0},{1.0,1.0,2.0,1.0},{1.0,2.0,1.0,2.0},{1.0,1.0,2.0,1.0} , conditional{1.0,1.0,1.0,1.0},{1.0,1.0,1.0,1.0},{2.0,1.0,1.0,1.0},{2.0,1.0,1.0,1.0} , 
			</motifData>
		</motif>
		<motif index="576">
			<pValParam>0.02511865233292043300</pValParam>
			<zScore>1.419103239283868</zScore>
			<pValEmpirical>0.088</pValEmpirical>
			<origCount>108.0</origCount>
			<randAvgCount>86.162</randAvgCount>
			<origConc>0.0012098806923206184</origConc>
			<randAvgConc>0.0010219988353843323</randAvgConc>
			<image>images/motif-576.jpg</image>
			<motifData>
					noninteractive{1.0,2.0,1.0,2.0},{2.0,1.0,2.0,1.0},{1.0,2.0,1.0,1.0},{2.0,1.0,1.0,1.0} , 
			</motifData>
		</motif>
		<motif index="577">
			<pValParam>0.02231831068457701400</pValParam>
			<zScore>1.525922077857313</zScore>
			<pValEmpirical>0.088</pValEmpirical>
			<origCount>6.0</origCount>
			<randAvgCount>2.747</randAvgCount>
			<origConc>6.721559401781214E-5</origConc>
			<randAvgConc>3.2581291472132676E-5</randAvgConc>
			<image>images/motif-577.jpg</image>
			<motifData>
					noninteractive{1.0,2.0,1.0,2.0},{2.0,1.0,1.0,1.0},{1.0,1.0,1.0,1.0},{2.0,1.0,1.0,1.0} , additive{1.0,1.0,2.0,1.0},{1.0,1.0,2.0,1.0},{2.0,2.0,1.0,1.0},{1.0,1.0,1.0,1.0} , double-nonmonotonic{1.0,1.0,1.0,1.0},{1.0,1.0,1.0,1.0},{1.0,1.0,1.0,2.0},{1.0,1.0,2.0,1.0} , 
			</motifData>
		</motif>
		<motif index="578">
			<pValParam>0.04437173470908573100</pValParam>
			<zScore>1.4150123925473364</zScore>
			<pValEmpirical>0.089</pValEmpirical>
			<origCount>22.0</origCount>
			<randAvgCount>14.75</randAvgCount>
			<origConc>2.4645717806531114E-4</origConc>
			<randAvgConc>1.749570204132117E-4</randAvgConc>
			<image>images/motif-578.jpg</image>
			<motifData>
					noninteractive{1.0,2.0,1.0,1.0},{2.0,1.0,1.0,1.0},{1.0,1.0,1.0,1.0},{1.0,1.0,1.0,1.0} , suppressive{1.0,1.0,1.0,1.0},{1.0,1.0,1.0,1.0},{1.0,1.0,1.0,1.0},{1.0,2.0,2.0,1.0} , conditional{1.0,1.0,1.0,1.0},{1.0,1.0,1.0,1.0},{2.0,1.0,1.0,1.0},{1.0,1.0,1.0,1.0} , 
			</motifData>
		</motif>
		<motif index="579">
			<pValParam>0.02074175068897954300</pValParam>
			<zScore>1.3269029502943146</zScore>
			<pValEmpirical>0.09</pValEmpirical>
			<origCount>1379.0</origCount>
			<randAvgCount>1162.12</randAvgCount>
			<origConc>0.015448384025093822</origConc>
			<randAvgConc>0.013783451435476182</randAvgConc>
			<image>images/motif-579.jpg</image>
			<motifData>
					noninteractive{1.0,2.0,1.0,1.0},{2.0,1.0,1.0,1.0},{1.0,1.0,1.0,1.0},{1.0,1.0,1.0,1.0} , conditional{1.0,1.0,1.0,1.0},{1.0,1.0,1.0,1.0},{2.0,1.0,1.0,1.0},{1.0,1.0,1.0,1.0} , synthetic{1.0,1.0,1.0,2.0},{1.0,1.0,1.0,1.0},{1.0,1.0,1.0,1.0},{2.0,1.0,1.0,1.0} , 
			</motifData>
		</motif>
		<motif index="580">
			<pValParam>0.02112330145077134800</pValParam>
			<zScore>1.6526911973753649</zScore>
			<pValEmpirical>0.09</pValEmpirical>
			<origCount>5.0</origCount>
			<randAvgCount>2.116</randAvgCount>
			<origConc>5.6012995014843446E-5</origConc>
			<randAvgConc>2.5094407434804432E-5</randAvgConc>
			<image>images/motif-580.jpg</image>
			<motifData>
					noninteractive{1.0,2.0,1.0,1.0},{2.0,1.0,1.0,1.0},{1.0,1.0,1.0,1.0},{1.0,1.0,1.0,1.0} , suppressive{1.0,1.0,1.0,1.0},{1.0,1.0,1.0,1.0},{2.0,1.0,1.0,1.0},{1.0,1.0,1.0,1.0} , additive{1.0,1.0,1.0,1.0},{1.0,1.0,1.0,2.0},{1.0,1.0,1.0,2.0},{1.0,2.0,2.0,1.0} , 
			</motifData>
		</motif>
		<motif index="581">
			<pValParam>0.06563495847491163100</pValParam>
			<zScore>1.2944628088979535</zScore>
			<pValEmpirical>0.091</pValEmpirical>
			<origCount>11.0</origCount>
			<randAvgCount>6.726</randAvgCount>
			<origConc>1.2322858903265557E-4</origConc>
			<randAvgConc>7.977427115353197E-5</randAvgConc>
			<image>images/motif-581.jpg</image>
			<motifData>
					suppressive{1.0,1.0,1.0,1.0},{1.0,1.0,2.0,1.0},{1.0,1.0,1.0,1.0},{1.0,1.0,1.0,1.0} , conditional{1.0,2.0,1.0,1.0},{1.0,1.0,1.0,1.0},{1.0,1.0,1.0,1.0},{1.0,1.0,1.0,1.0} , single-nonmonotonic{1.0,1.0,1.0,1.0},{1.0,1.0,1.0,1.0},{1.0,1.0,1.0,1.0},{2.0,1.0,1.0,1.0} , epistatic{1.0,1.0,1.0,1.0},{1.0,1.0,1.0,1.0},{1.0,1.0,1.0,2.0},{1.0,1.0,1.0,1.0}
			</motifData>
		</motif>
		<motif index="582">
			<pValParam>0.01396588675460708200</pValParam>
			<zScore>1.5587946778298771</zScore>
			<pValEmpirical>0.091</pValEmpirical>
			<origCount>6.0</origCount>
			<randAvgCount>2.492</randAvgCount>
			<origConc>6.721559401781214E-5</origConc>
			<randAvgConc>2.955549216465703E-5</randAvgConc>
			<image>images/motif-582.jpg</image>
			<motifData>
					additive{1.0,1.0,1.0,2.0},{1.0,1.0,2.0,1.0},{1.0,2.0,1.0,1.0},{2.0,1.0,1.0,1.0} , double-nonmonotonic{1.0,1.0,1.0,1.0},{1.0,1.0,1.0,2.0},{1.0,1.0,1.0,1.0},{1.0,2.0,1.0,1.0} , epistatic{1.0,1.0,1.0,1.0},{2.0,1.0,1.0,1.0},{1.0,1.0,1.0,2.0},{1.0,1.0,1.0,1.0}
			</motifData>
		</motif>
		<motif index="583">
			<pValParam>0.03739282823522327400</pValParam>
			<zScore>1.4314632880770235</zScore>
			<pValEmpirical>0.091</pValEmpirical>
			<origCount>81.0</origCount>
			<randAvgCount>58.022</randAvgCount>
			<origConc>9.074105192404638E-4</origConc>
			<randAvgConc>6.882533333165019E-4</randAvgConc>
			<image>images/motif-583.jpg</image>
			<motifData>
					noninteractive{1.0,1.0,1.0,1.0},{1.0,1.0,2.0,1.0},{1.0,2.0,1.0,1.0},{1.0,1.0,1.0,1.0} , additive{1.0,2.0,1.0,1.0},{2.0,1.0,1.0,1.0},{1.0,1.0,1.0,1.0},{1.0,1.0,1.0,1.0} , single-nonmonotonic{1.0,1.0,1.0,1.0},{1.0,1.0,1.0,1.0},{1.0,1.0,1.0,1.0},{1.0,2.0,1.0,1.0} , 
			</motifData>
		</motif>
		<motif index="584">
			<pValParam>0.04178853671938809200</pValParam>
			<zScore>1.5435626328223686</zScore>
			<pValEmpirical>0.091</pValEmpirical>
			<origCount>7.0</origCount>
			<randAvgCount>3.433</randAvgCount>
			<origConc>7.841819302078082E-5</origConc>
			<randAvgConc>4.071244621978631E-5</randAvgConc>
			<image>images/motif-584.jpg</image>
			<motifData>
					noninteractive{1.0,1.0,1.0,1.0},{1.0,1.0,1.0,1.0},{1.0,1.0,1.0,2.0},{1.0,1.0,2.0,1.0} , suppressive{1.0,2.0,1.0,1.0},{1.0,1.0,1.0,1.0},{1.0,1.0,1.0,1.0},{1.0,1.0,1.0,1.0} , asynthetic{1.0,1.0,2.0,1.0},{1.0,1.0,1.0,1.0},{2.0,1.0,1.0,1.0},{1.0,1.0,1.0,1.0} , 
			</motifData>
		</motif>
		<motif index="585">
			<pValParam>0.03052669649940098500</pValParam>
			<zScore>1.4714112138085784</zScore>
			<pValEmpirical>0.091</pValEmpirical>
			<origCount>6.0</origCount>
			<randAvgCount>2.939</randAvgCount>
			<origConc>6.721559401781214E-5</origConc>
			<randAvgConc>3.485572777490578E-5</randAvgConc>
			<image>images/motif-585.jpg</image>
			<motifData>
					suppressive{1.0,1.0,1.0,1.0},{1.0,1.0,2.0,1.0},{1.0,1.0,1.0,1.0},{1.0,1.0,1.0,1.0} , conditional{1.0,2.0,1.0,1.0},{1.0,1.0,1.0,1.0},{1.0,1.0,1.0,1.0},{1.0,1.0,1.0,1.0} , single-nonmonotonic{1.0,1.0,1.0,1.0},{1.0,1.0,1.0,1.0},{1.0,1.0,1.0,1.0},{2.0,1.0,2.0,1.0} , 
			</motifData>
		</motif>
		<motif index="586">
			<pValParam>0.03211677021618142300</pValParam>
			<zScore>1.4490522212447046</zScore>
			<pValEmpirical>0.092</pValEmpirical>
			<origCount>6.0</origCount>
			<randAvgCount>2.972</randAvgCount>
			<origConc>6.721559401781214E-5</origConc>
			<randAvgConc>3.524711302206634E-5</randAvgConc>
			<image>images/motif-586.jpg</image>
			<motifData>
					conditional{1.0,1.0,1.0,1.0},{2.0,1.0,2.0,1.0},{1.0,1.0,1.0,1.0},{2.0,1.0,2.0,1.0} , 
			</motifData>
		</motif>
		<motif index="587">
			<pValParam>0.00915228549963498230</pValParam>
			<zScore>1.496246538164294</zScore>
			<pValEmpirical>0.092</pValEmpirical>
			<origCount>7.0</origCount>
			<randAvgCount>2.86</randAvgCount>
			<origConc>7.841819302078082E-5</origConc>
			<randAvgConc>3.3921796678866495E-5</randAvgConc>
			<image>images/motif-587.jpg</image>
			<motifData>
					noninteractive{1.0,2.0,1.0,1.0},{2.0,1.0,1.0,2.0},{1.0,1.0,1.0,1.0},{1.0,2.0,1.0,1.0} , asynthetic{1.0,1.0,2.0,1.0},{1.0,1.0,1.0,1.0},{2.0,1.0,1.0,1.0},{1.0,1.0,1.0,1.0} , single-nonmonotonic{1.0,1.0,1.0,2.0},{1.0,1.0,1.0,1.0},{1.0,1.0,1.0,1.0},{1.0,1.0,1.0,1.0} , 
			</motifData>
		</motif>
		<motif index="588">
			<pValParam>0.00806446807188743180</pValParam>
			<zScore>1.6335963947868903</zScore>
			<pValEmpirical>0.093</pValEmpirical>
			<origCount>5.0</origCount>
			<randAvgCount>1.703</randAvgCount>
			<origConc>5.6012995014843446E-5</origConc>
			<randAvgConc>2.0204319903857905E-5</randAvgConc>
			<image>images/motif-588.jpg</image>
			<motifData>
					asynthetic{1.0,1.0,1.0,1.0},{1.0,1.0,1.0,1.0},{1.0,1.0,1.0,2.0},{1.0,1.0,2.0,1.0} , conditional{1.0,1.0,1.0,1.0},{2.0,1.0,1.0,1.0},{2.0,1.0,1.0,1.0},{2.0,1.0,1.0,1.0} , 
			</motifData>
		</motif>
		<motif index="589">
			<pValParam>0.06340432849844523900</pValParam>
			<zScore>1.3001618462292295</zScore>
			<pValEmpirical>0.094</pValEmpirical>
			<origCount>15.0</origCount>
			<randAvgCount>9.424</randAvgCount>
			<origConc>1.6803898504453034E-4</origConc>
			<randAvgConc>1.1177258132118693E-4</randAvgConc>
			<image>images/motif-589.jpg</image>
			<motifData>
					epistatic{1.0,2.0,1.0,2.0},{1.0,1.0,1.0,1.0},{1.0,2.0,1.0,1.0},{1.0,1.0,1.0,1.0}
			</motifData>
		</motif>
		<motif index="590">
			<pValParam>0.04153165734514852000</pValParam>
			<zScore>1.358598552567873</zScore>
			<pValEmpirical>0.095</pValEmpirical>
			<origCount>44.0</origCount>
			<randAvgCount>32.757</randAvgCount>
			<origConc>4.929143561306223E-4</origConc>
			<randAvgConc>3.88525771277097E-4</randAvgConc>
			<image>images/motif-590.jpg</image>
			<motifData>
					noninteractive{1.0,2.0,1.0,1.0},{2.0,1.0,2.0,1.0},{1.0,2.0,1.0,1.0},{1.0,1.0,1.0,1.0} , suppressive{1.0,1.0,1.0,2.0},{1.0,1.0,1.0,1.0},{1.0,1.0,1.0,1.0},{1.0,1.0,1.0,1.0} , epistatic{1.0,1.0,1.0,1.0},{1.0,1.0,1.0,1.0},{1.0,1.0,1.0,2.0},{1.0,1.0,1.0,1.0}
			</motifData>
		</motif>
		<motif index="591">
			<pValParam>0.02495520769150583200</pValParam>
			<zScore>1.326784528433487</zScore>
			<pValEmpirical>0.095</pValEmpirical>
			<origCount>432.0</origCount>
			<randAvgCount>357.851</randAvgCount>
			<origConc>0.004839522769282473</origConc>
			<randAvgConc>0.004244525543022295</randAvgConc>
			<image>images/motif-591.jpg</image>
			<motifData>
					noninteractive{1.0,1.0,1.0,1.0},{1.0,1.0,1.0,2.0},{1.0,1.0,1.0,1.0},{1.0,2.0,1.0,1.0} , additive{1.0,2.0,1.0,1.0},{2.0,1.0,1.0,1.0},{1.0,1.0,1.0,1.0},{1.0,1.0,1.0,1.0} , epistatic{1.0,1.0,1.0,1.0},{1.0,1.0,2.0,1.0},{1.0,1.0,1.0,1.0},{1.0,1.0,1.0,1.0}
			</motifData>
		</motif>
		<motif index="592">
			<pValParam>0.05663493013958109700</pValParam>
			<zScore>1.401687685440007</zScore>
			<pValEmpirical>0.095</pValEmpirical>
			<origCount>8.0</origCount>
			<randAvgCount>4.147</randAvgCount>
			<origConc>8.962079202374951E-5</origConc>
			<randAvgConc>4.9187629806794866E-5</randAvgConc>
			<image>images/motif-592.jpg</image>
			<motifData>
					suppressive{1.0,1.0,1.0,1.0},{2.0,1.0,1.0,1.0},{1.0,1.0,1.0,1.0},{1.0,1.0,1.0,1.0} , additive{1.0,1.0,1.0,1.0},{1.0,1.0,1.0,1.0},{1.0,1.0,1.0,2.0},{1.0,1.0,2.0,1.0} , epistatic{1.0,1.0,1.0,1.0},{1.0,1.0,2.0,1.0},{1.0,1.0,1.0,1.0},{1.0,1.0,1.0,1.0}
			</motifData>
		</motif>
		<motif index="593">
			<pValParam>0.01318390109505895900</pValParam>
			<zScore>1.5194972804398925</zScore>
			<pValEmpirical>0.095</pValEmpirical>
			<origCount>6.0</origCount>
			<randAvgCount>2.463</randAvgCount>
			<origConc>6.721559401781214E-5</origConc>
			<randAvgConc>2.9213264780262328E-5</randAvgConc>
			<image>images/motif-593.jpg</image>
			<motifData>
					suppressive{1.0,1.0,1.0,1.0},{2.0,1.0,1.0,1.0},{1.0,1.0,1.0,1.0},{1.0,1.0,1.0,1.0} , asynthetic{1.0,1.0,1.0,2.0},{1.0,1.0,1.0,1.0},{1.0,1.0,1.0,1.0},{2.0,1.0,1.0,1.0} , conditional{1.0,1.0,1.0,1.0},{1.0,1.0,1.0,1.0},{1.0,2.0,1.0,1.0},{1.0,1.0,1.0,1.0} , epistatic{1.0,1.0,1.0,1.0},{1.0,1.0,1.0,2.0},{1.0,1.0,1.0,2.0},{1.0,1.0,1.0,1.0}
			</motifData>
		</motif>
		<motif index="594">
			<pValParam>0.02731473625769687000</pValParam>
			<zScore>1.479017186338831</zScore>
			<pValEmpirical>0.095</pValEmpirical>
			<origCount>5.0</origCount>
			<randAvgCount>2.249</randAvgCount>
			<origConc>5.6012995014843446E-5</origConc>
			<randAvgConc>2.6678090412979408E-5</randAvgConc>
			<image>images/motif-594.jpg</image>
			<motifData>
					noninteractive{1.0,1.0,1.0,1.0},{1.0,1.0,1.0,1.0},{1.0,1.0,1.0,2.0},{1.0,1.0,2.0,1.0} , double-nonmonotonic{1.0,2.0,1.0,1.0},{2.0,1.0,1.0,1.0},{1.0,1.0,1.0,1.0},{1.0,1.0,1.0,1.0} , synthetic{1.0,1.0,2.0,1.0},{1.0,1.0,1.0,1.0},{2.0,1.0,1.0,1.0},{1.0,1.0,1.0,1.0} , epistatic{1.0,1.0,1.0,1.0},{1.0,1.0,1.0,2.0},{1.0,1.0,1.0,1.0},{1.0,1.0,1.0,1.0}
			</motifData>
		</motif>
		<motif index="595">
			<pValParam>0.05623860333814156800</pValParam>
			<zScore>1.3998640339651747</zScore>
			<pValEmpirical>0.095</pValEmpirical>
			<origCount>7.0</origCount>
			<randAvgCount>3.726</randAvgCount>
			<origConc>7.841819302078082E-5</origConc>
			<randAvgConc>4.4193224756524876E-5</randAvgConc>
			<image>images/motif-595.jpg</image>
			<motifData>
					additive{1.0,1.0,1.0,1.0},{1.0,1.0,2.0,1.0},{1.0,2.0,1.0,1.0},{1.0,1.0,1.0,1.0} , double-nonmonotonic{1.0,1.0,1.0,1.0},{1.0,1.0,1.0,1.0},{1.0,1.0,1.0,2.0},{1.0,1.0,2.0,1.0} , epistatic{1.0,1.0,1.0,1.0},{2.0,1.0,1.0,1.0},{1.0,1.0,1.0,1.0},{1.0,1.0,1.0,1.0}
			</motifData>
		</motif>
		<motif index="596">
			<pValParam>0.01595788123315311500</pValParam>
			<zScore>1.4610262202270172</zScore>
			<pValEmpirical>0.095</pValEmpirical>
			<origCount>5.0</origCount>
			<randAvgCount>1.983</randAvgCount>
			<origConc>5.6012995014843446E-5</origConc>
			<randAvgConc>2.351595385338912E-5</randAvgConc>
			<image>images/motif-596.jpg</image>
			<motifData>
					additive{1.0,1.0,2.0,1.0},{1.0,1.0,1.0,1.0},{2.0,1.0,1.0,2.0},{1.0,1.0,2.0,1.0} , double-nonmonotonic{1.0,2.0,1.0,1.0},{2.0,1.0,1.0,1.0},{1.0,1.0,1.0,1.0},{1.0,1.0,1.0,1.0} , single-nonmonotonic{1.0,1.0,1.0,1.0},{1.0,1.0,1.0,2.0},{1.0,1.0,1.0,1.0},{1.0,1.0,1.0,1.0} , epistatic{1.0,1.0,1.0,1.0},{1.0,1.0,1.0,1.0},{1.0,2.0,1.0,1.0},{1.0,1.0,1.0,1.0}
			</motifData>
		</motif>
		<motif index="597">
			<pValParam>0.01914470483680308400</pValParam>
			<zScore>1.5599525484655692</zScore>
			<pValEmpirical>0.096</pValEmpirical>
			<origCount>5.0</origCount>
			<randAvgCount>2.068</randAvgCount>
			<origConc>5.6012995014843446E-5</origConc>
			<randAvgConc>2.4529011741028612E-5</randAvgConc>
			<image>images/motif-597.jpg</image>
			<motifData>
					conditional{1.0,1.0,1.0,1.0},{2.0,1.0,2.0,1.0},{1.0,1.0,1.0,1.0},{1.0,1.0,1.0,1.0} , synthetic{1.0,1.0,1.0,1.0},{1.0,1.0,1.0,2.0},{1.0,1.0,1.0,1.0},{1.0,2.0,1.0,1.0} , 
			</motifData>
		</motif>
		<motif index="598">
			<pValParam>0.05972135864298011600</pValParam>
			<zScore>1.376921215912102</zScore>
			<pValEmpirical>0.097</pValEmpirical>
			<origCount>8.0</origCount>
			<randAvgCount>4.176</randAvgCount>
			<origConc>8.962079202374951E-5</origConc>
			<randAvgConc>4.9530696603314184E-5</randAvgConc>
			<image>images/motif-598.jpg</image>
			<motifData>
					noninteractive{1.0,2.0,2.0,1.0},{2.0,1.0,1.0,1.0},{2.0,1.0,1.0,1.0},{1.0,1.0,1.0,1.0} , asynthetic{1.0,1.0,1.0,1.0},{1.0,1.0,2.0,1.0},{1.0,2.0,1.0,1.0},{1.0,1.0,1.0,1.0} , epistatic{1.0,1.0,1.0,1.0},{1.0,1.0,1.0,1.0},{1.0,1.0,1.0,1.0},{1.0,1.0,2.0,1.0}
			</motifData>
		</motif>
		<motif index="599">
			<pValParam>0.05799659450264882400</pValParam>
			<zScore>1.3294263411777714</zScore>
			<pValEmpirical>0.097</pValEmpirical>
			<origCount>18.0</origCount>
			<randAvgCount>11.556</randAvgCount>
			<origConc>2.016467820534364E-4</origConc>
			<randAvgConc>1.3706567394477639E-4</randAvgConc>
			<image>images/motif-599.jpg</image>
			<motifData>
					noninteractive{1.0,2.0,1.0,1.0},{2.0,1.0,2.0,1.0},{1.0,2.0,1.0,1.0},{1.0,1.0,1.0,1.0} , suppressive{1.0,1.0,1.0,2.0},{1.0,1.0,1.0,1.0},{1.0,1.0,1.0,1.0},{1.0,1.0,1.0,1.0} , synthetic{1.0,1.0,1.0,1.0},{1.0,1.0,1.0,1.0},{1.0,1.0,1.0,2.0},{1.0,1.0,2.0,1.0} , 
			</motifData>
		</motif>
		<motif index="600">
			<pValParam>0.01930456532585811400</pValParam>
			<zScore>1.4917778043468881</zScore>
			<pValEmpirical>0.098</pValEmpirical>
			<origCount>5.0</origCount>
			<randAvgCount>2.072</randAvgCount>
			<origConc>5.6012995014843446E-5</origConc>
			<randAvgConc>2.4575398379856143E-5</randAvgConc>
			<image>images/motif-600.jpg</image>
			<motifData>
					noninteractive{1.0,1.0,2.0,1.0},{1.0,1.0,1.0,1.0},{2.0,1.0,1.0,2.0},{1.0,1.0,2.0,1.0} , suppressive{1.0,2.0,1.0,1.0},{1.0,1.0,1.0,1.0},{1.0,1.0,1.0,1.0},{1.0,1.0,1.0,1.0} , asynthetic{1.0,1.0,1.0,2.0},{1.0,1.0,1.0,1.0},{1.0,1.0,1.0,1.0},{2.0,1.0,1.0,1.0} , 
			</motifData>
		</motif>
		<motif index="601">
			<pValParam>0.04822286472050363300</pValParam>
			<zScore>1.4624841495472358</zScore>
			<pValEmpirical>0.098</pValEmpirical>
			<origCount>20.0</origCount>
			<randAvgCount>10.951</randAvgCount>
			<origConc>2.2405198005937378E-4</origConc>
			<randAvgConc>1.298395084850365E-4</randAvgConc>
			<image>images/motif-601.jpg</image>
			<motifData>
					noninteractive{1.0,1.0,1.0,1.0},{1.0,1.0,2.0,1.0},{1.0,2.0,1.0,1.0},{1.0,1.0,1.0,1.0} , additive{1.0,1.0,1.0,2.0},{1.0,1.0,1.0,2.0},{1.0,1.0,1.0,1.0},{2.0,2.0,1.0,1.0} , conditional{1.0,2.0,1.0,1.0},{1.0,1.0,1.0,1.0},{1.0,1.0,1.0,1.0},{1.0,1.0,2.0,1.0} , 
			</motifData>
		</motif>
		<motif index="602">
			<pValParam>0.05351674499051384300</pValParam>
			<zScore>1.3524517101607034</zScore>
			<pValEmpirical>0.101</pValEmpirical>
			<origCount>20.0</origCount>
			<randAvgCount>13.067</randAvgCount>
			<origConc>2.2405198005937378E-4</origConc>
			<randAvgConc>1.5500313427201798E-4</randAvgConc>
			<image>images/motif-602.jpg</image>
			<motifData>
					noninteractive{1.0,1.0,1.0,1.0},{1.0,1.0,1.0,1.0},{1.0,1.0,1.0,2.0},{1.0,1.0,2.0,1.0} , asynthetic{1.0,2.0,1.0,1.0},{2.0,1.0,1.0,1.0},{1.0,1.0,1.0,1.0},{1.0,1.0,1.0,1.0} , conditional{1.0,1.0,1.0,1.0},{1.0,1.0,2.0,1.0},{1.0,1.0,1.0,1.0},{1.0,1.0,1.0,1.0} , 
			</motifData>
		</motif>
		<motif index="603">
			<pValParam>0.06011905677088458200</pValParam>
			<zScore>1.3794497407625852</zScore>
			<pValEmpirical>0.101</pValEmpirical>
			<origCount>7.0</origCount>
			<randAvgCount>3.555</randAvgCount>
			<origConc>7.841819302078082E-5</origConc>
			<randAvgConc>4.216423427804641E-5</randAvgConc>
			<image>images/motif-603.jpg</image>
			<motifData>
					suppressive{1.0,1.0,1.0,1.0},{1.0,1.0,2.0,1.0},{1.0,1.0,1.0,1.0},{1.0,1.0,1.0,1.0} , additive{1.0,1.0,1.0,1.0},{1.0,1.0,1.0,1.0},{1.0,1.0,1.0,2.0},{1.0,1.0,2.0,1.0} , epistatic{1.0,1.0,1.0,1.0},{2.0,1.0,1.0,1.0},{1.0,1.0,1.0,1.0},{1.0,1.0,1.0,1.0}
			</motifData>
		</motif>
		<motif index="604">
			<pValParam>0.02616755263588466100</pValParam>
			<zScore>1.402199944646426</zScore>
			<pValEmpirical>0.101</pValEmpirical>
			<origCount>5.0</origCount>
			<randAvgCount>2.226</randAvgCount>
			<origConc>5.6012995014843446E-5</origConc>
			<randAvgConc>2.640164856126042E-5</randAvgConc>
			<image>images/motif-604.jpg</image>
			<motifData>
					noninteractive{1.0,2.0,1.0,1.0},{2.0,1.0,1.0,1.0},{1.0,1.0,1.0,1.0},{1.0,1.0,1.0,1.0} , suppressive{1.0,1.0,2.0,1.0},{1.0,1.0,1.0,1.0},{1.0,1.0,1.0,1.0},{1.0,1.0,1.0,1.0} , double-nonmonotonic{1.0,1.0,1.0,1.0},{1.0,1.0,1.0,2.0},{1.0,1.0,1.0,1.0},{1.0,2.0,1.0,1.0} , conditional{1.0,1.0,1.0,1.0},{1.0,1.0,1.0,1.0},{1.0,1.0,1.0,1.0},{2.0,1.0,1.0,1.0} , 
			</motifData>
		</motif>
		<motif index="605">
			<pValParam>0.02057437033278874900</pValParam>
			<zScore>1.4488592529790465</zScore>
			<pValEmpirical>0.101</pValEmpirical>
			<origCount>5.0</origCount>
			<randAvgCount>2.103</randAvgCount>
			<origConc>5.6012995014843446E-5</origConc>
			<randAvgConc>2.4945353557657996E-5</randAvgConc>
			<image>images/motif-605.jpg</image>
			<motifData>
					noninteractive{1.0,2.0,1.0,1.0},{2.0,1.0,1.0,2.0},{1.0,1.0,1.0,1.0},{1.0,2.0,1.0,1.0} , suppressive{1.0,1.0,2.0,1.0},{1.0,1.0,1.0,1.0},{1.0,1.0,1.0,1.0},{1.0,1.0,1.0,1.0} , epistatic{1.0,1.0,1.0,1.0},{1.0,1.0,1.0,1.0},{1.0,1.0,1.0,1.0},{2.0,1.0,1.0,1.0}
			</motifData>
		</motif>
		<motif index="606">
			<pValParam>0.03924234839845675000</pValParam>
			<zScore>1.2976445621470065</zScore>
			<pValEmpirical>0.102</pValEmpirical>
			<origCount>239.0</origCount>
			<randAvgCount>188.702</randAvgCount>
			<origConc>0.0026774211617095166</origConc>
			<randAvgConc>0.0022381523465520854</randAvgConc>
			<image>images/motif-606.jpg</image>
			<motifData>
					suppressive{1.0,1.0,1.0,1.0},{2.0,1.0,1.0,1.0},{2.0,1.0,1.0,1.0},{1.0,1.0,1.0,1.0} , additive{1.0,1.0,1.0,2.0},{1.0,1.0,1.0,1.0},{1.0,1.0,1.0,1.0},{2.0,1.0,1.0,1.0} , 
			</motifData>
		</motif>
		<motif index="607">
			<pValParam>0.05739020821573204100</pValParam>
			<zScore>1.3567024991335428</zScore>
			<pValEmpirical>0.102</pValEmpirical>
			<origCount>38.0</origCount>
			<randAvgCount>23.08</randAvgCount>
			<origConc>4.2569876211281016E-4</origConc>
			<randAvgConc>2.7369733500101135E-4</randAvgConc>
			<image>images/motif-607.jpg</image>
			<motifData>
					noninteractive{1.0,1.0,1.0,1.0},{1.0,1.0,1.0,2.0},{1.0,1.0,1.0,1.0},{1.0,2.0,1.0,1.0} , suppressive{1.0,1.0,1.0,1.0},{2.0,1.0,1.0,1.0},{1.0,1.0,1.0,1.0},{1.0,1.0,1.0,1.0} , additive{1.0,1.0,2.0,1.0},{1.0,1.0,2.0,1.0},{2.0,2.0,1.0,2.0},{1.0,1.0,2.0,1.0} , 
			</motifData>
		</motif>
		<motif index="608">
			<pValParam>0.07317983391863403000</pValParam>
			<zScore>1.2440468704757714</zScore>
			<pValEmpirical>0.102</pValEmpirical>
			<origCount>17.0</origCount>
			<randAvgCount>10.461</randAvgCount>
			<origConc>1.904441830504677E-4</origConc>
			<randAvgConc>1.2407523055117255E-4</randAvgConc>
			<image>images/motif-608.jpg</image>
			<motifData>
					double-nonmonotonic{1.0,1.0,2.0,2.0},{1.0,1.0,1.0,1.0},{2.0,1.0,1.0,1.0},{2.0,1.0,1.0,1.0} , conditional{1.0,2.0,1.0,1.0},{1.0,1.0,1.0,1.0},{1.0,1.0,1.0,1.0},{1.0,1.0,1.0,1.0} , 
			</motifData>
		</motif>
		<motif index="609">
			<pValParam>0.02420274965535951200</pValParam>
			<zScore>1.4782567186074653</zScore>
			<pValEmpirical>0.102</pValEmpirical>
			<origCount>5.0</origCount>
			<randAvgCount>2.185</randAvgCount>
			<origConc>5.6012995014843446E-5</origConc>
			<randAvgConc>2.590197992620394E-5</randAvgConc>
			<image>images/motif-609.jpg</image>
			<motifData>
					noninteractive{1.0,2.0,1.0,2.0},{2.0,1.0,1.0,2.0},{1.0,1.0,1.0,1.0},{2.0,2.0,1.0,1.0} , additive{1.0,1.0,2.0,1.0},{1.0,1.0,2.0,1.0},{2.0,2.0,1.0,1.0},{1.0,1.0,1.0,1.0} , 
			</motifData>
		</motif>
		<motif index="610">
			<pValParam>0.01492656567431016600</pValParam>
			<zScore>1.5123670843829007</zScore>
			<pValEmpirical>0.102</pValEmpirical>
			<origCount>5.0</origCount>
			<randAvgCount>1.953</randAvgCount>
			<origConc>5.6012995014843446E-5</origConc>
			<randAvgConc>2.316563993747201E-5</randAvgConc>
			<image>images/motif-610.jpg</image>
			<motifData>
					noninteractive{1.0,2.0,1.0,2.0},{2.0,1.0,1.0,1.0},{1.0,1.0,1.0,1.0},{2.0,1.0,1.0,1.0} , suppressive{1.0,1.0,1.0,1.0},{1.0,1.0,1.0,2.0},{1.0,1.0,1.0,1.0},{1.0,1.0,1.0,1.0} , asynthetic{1.0,1.0,1.0,1.0},{1.0,1.0,1.0,1.0},{1.0,1.0,1.0,2.0},{1.0,1.0,2.0,1.0} , conditional{1.0,1.0,1.0,1.0},{1.0,1.0,1.0,1.0},{1.0,2.0,1.0,1.0},{1.0,1.0,1.0,1.0} , 
			</motifData>
		</motif>
		<motif index="611">
			<pValParam>0.06452426485649387400</pValParam>
			<zScore>1.3459979239108997</zScore>
			<pValEmpirical>0.102</pValEmpirical>
			<origCount>6.0</origCount>
			<randAvgCount>3.071</randAvgCount>
			<origConc>6.721559401781214E-5</origConc>
			<randAvgConc>3.64237059528797E-5</randAvgConc>
			<image>images/motif-611.jpg</image>
			<motifData>
					additive{1.0,1.0,1.0,1.0},{1.0,1.0,2.0,1.0},{1.0,2.0,1.0,1.0},{1.0,1.0,1.0,1.0} , conditional{1.0,1.0,1.0,1.0},{2.0,1.0,1.0,1.0},{1.0,1.0,1.0,1.0},{1.0,1.0,1.0,1.0} , epistatic{1.0,1.0,1.0,2.0},{1.0,1.0,1.0,1.0},{1.0,1.0,1.0,2.0},{1.0,1.0,1.0,1.0}
			</motifData>
		</motif>
		<motif index="612">
			<pValParam>0.04833958853703723700</pValParam>
			<zScore>1.384327544808231</zScore>
			<pValEmpirical>0.103</pValEmpirical>
			<origCount>24.0</origCount>
			<randAvgCount>16.04</randAvgCount>
			<origConc>2.6886237607124855E-4</origConc>
			<randAvgConc>1.9024447228329882E-4</randAvgConc>
			<image>images/motif-612.jpg</image>
			<motifData>
					noninteractive{1.0,2.0,1.0,1.0},{2.0,1.0,1.0,1.0},{1.0,1.0,1.0,1.0},{1.0,1.0,1.0,1.0} , conditional{1.0,1.0,1.0,1.0},{1.0,1.0,1.0,1.0},{1.0,1.0,1.0,1.0},{1.0,1.0,2.0,1.0} , synthetic{1.0,1.0,2.0,1.0},{1.0,1.0,1.0,1.0},{2.0,1.0,1.0,1.0},{1.0,1.0,1.0,1.0} , 
			</motifData>
		</motif>
		<motif index="613">
			<pValParam>0.03008337003403305200</pValParam>
			<zScore>1.4491896638182187</zScore>
			<pValEmpirical>0.103</pValEmpirical>
			<origCount>5.0</origCount>
			<randAvgCount>2.302</randAvgCount>
			<origConc>5.6012995014843446E-5</origConc>
			<randAvgConc>2.7301715832454823E-5</randAvgConc>
			<image>images/motif-613.jpg</image>
			<motifData>
					asynthetic{1.0,1.0,1.0,1.0},{1.0,1.0,1.0,1.0},{1.0,1.0,1.0,2.0},{1.0,1.0,2.0,1.0} , single-nonmonotonic{1.0,1.0,1.0,1.0},{1.0,1.0,1.0,1.0},{1.0,2.0,1.0,1.0},{1.0,1.0,1.0,1.0} , epistatic{1.0,1.0,1.0,1.0},{2.0,1.0,1.0,1.0},{1.0,1.0,1.0,1.0},{1.0,1.0,1.0,1.0}
			</motifData>
		</motif>
		<motif index="614">
			<pValParam>0.07537405647949069200</pValParam>
			<zScore>1.2131799640997396</zScore>
			<pValEmpirical>0.104</pValEmpirical>
			<origCount>14.0</origCount>
			<randAvgCount>9.019</randAvgCount>
			<origConc>1.5683638604156163E-4</origConc>
			<randAvgConc>1.0697897282094846E-4</randAvgConc>
			<image>images/motif-614.jpg</image>
			<motifData>
					asynthetic{1.0,1.0,1.0,2.0},{1.0,1.0,2.0,1.0},{1.0,2.0,1.0,2.0},{2.0,1.0,2.0,1.0} , epistatic{1.0,1.0,1.0,1.0},{2.0,1.0,1.0,1.0},{1.0,1.0,1.0,1.0},{1.0,1.0,1.0,1.0}
			</motifData>
		</motif>
		<motif index="615">
			<pValParam>0.06937545098069808300</pValParam>
			<zScore>1.2846066723248102</zScore>
			<pValEmpirical>0.104</pValEmpirical>
			<origCount>13.0</origCount>
			<randAvgCount>7.596</randAvgCount>
			<origConc>1.4563378703859295E-4</origConc>
			<randAvgConc>9.008048575909363E-5</randAvgConc>
			<image>images/motif-615.jpg</image>
			<motifData>
					noninteractive{1.0,2.0,1.0,1.0},{2.0,1.0,2.0,2.0},{1.0,2.0,1.0,1.0},{1.0,2.0,1.0,1.0} , synthetic{1.0,1.0,1.0,2.0},{1.0,1.0,1.0,1.0},{1.0,1.0,1.0,1.0},{2.0,1.0,1.0,1.0} , 
			</motifData>
		</motif>
		<motif index="616">
			<pValParam>0.06965085248916247400</pValParam>
			<zScore>1.2949200935342173</zScore>
			<pValEmpirical>0.105</pValEmpirical>
			<origCount>16.0</origCount>
			<randAvgCount>8.89</randAvgCount>
			<origConc>1.7924158404749902E-4</origConc>
			<randAvgConc>1.0544149049798585E-4</randAvgConc>
			<image>images/motif-616.jpg</image>
			<motifData>
					noninteractive{1.0,1.0,1.0,2.0},{1.0,1.0,1.0,1.0},{1.0,1.0,1.0,1.0},{2.0,1.0,1.0,1.0} , additive{1.0,1.0,1.0,1.0},{1.0,1.0,2.0,1.0},{1.0,2.0,1.0,1.0},{1.0,1.0,1.0,1.0} , conditional{1.0,1.0,1.0,1.0},{2.0,1.0,1.0,2.0},{1.0,1.0,1.0,2.0},{1.0,1.0,1.0,1.0} , 
			</motifData>
		</motif>
		<motif index="617">
			<pValParam>0.06175146488274363400</pValParam>
			<zScore>1.3516116527024835</zScore>
			<pValEmpirical>0.106</pValEmpirical>
			<origCount>8.0</origCount>
			<randAvgCount>4.398</randAvgCount>
			<origConc>8.962079202374951E-5</origConc>
			<randAvgConc>5.2162225425042104E-5</randAvgConc>
			<image>images/motif-617.jpg</image>
			<motifData>
					additive{1.0,2.0,1.0,1.0},{2.0,1.0,1.0,1.0},{1.0,1.0,1.0,1.0},{1.0,1.0,1.0,1.0} , single-nonmonotonic{1.0,1.0,1.0,1.0},{1.0,1.0,1.0,1.0},{1.0,1.0,1.0,1.0},{2.0,1.0,1.0,1.0} , epistatic{1.0,1.0,1.0,1.0},{1.0,1.0,1.0,1.0},{1.0,2.0,1.0,1.0},{1.0,1.0,1.0,1.0}
			</motifData>
		</motif>
		<motif index="618">
			<pValParam>0.07172321121063551800</pValParam>
			<zScore>1.2726814250943568</zScore>
			<pValEmpirical>0.106</pValEmpirical>
			<origCount>8.0</origCount>
			<randAvgCount>4.601</randAvgCount>
			<origConc>8.962079202374951E-5</origConc>
			<randAvgConc>5.457041490018668E-5</randAvgConc>
			<image>images/motif-618.jpg</image>
			<motifData>
					noninteractive{1.0,2.0,1.0,1.0},{2.0,1.0,1.0,1.0},{1.0,1.0,1.0,1.0},{1.0,1.0,1.0,1.0} , suppressive{1.0,1.0,1.0,1.0},{1.0,1.0,2.0,1.0},{1.0,1.0,1.0,1.0},{1.0,1.0,1.0,1.0} , conditional{1.0,1.0,1.0,1.0},{1.0,1.0,1.0,1.0},{1.0,1.0,1.0,1.0},{2.0,1.0,1.0,1.0} , single-nonmonotonic{1.0,1.0,1.0,1.0},{1.0,1.0,1.0,1.0},{1.0,1.0,1.0,2.0},{1.0,1.0,1.0,1.0} , 
			</motifData>
		</motif>
		<motif index="619">
			<pValParam>0.02626601631581604300</pValParam>
			<zScore>1.3878002842722603</zScore>
			<pValEmpirical>0.108</pValEmpirical>
			<origCount>5.0</origCount>
			<randAvgCount>2.228</randAvgCount>
			<origConc>5.6012995014843446E-5</origConc>
			<randAvgConc>2.6423529759335233E-5</randAvgConc>
			<image>images/motif-619.jpg</image>
			<motifData>
[truncated: 569,795 more chars]
