# Supplementary material for: Network motif analysis of a multi-mode genetic-interaction network
Source: Genome Biol. 2007 Aug 2;8(8):R160. doi: 10.1186/gb-2007-8-8-r160 (PMC2374991; doi:10.1186/gb-2007-8-8-r160)
Supplement: Additional data file 8 — Network pattern structure, significance, and number of instances of each 2nGO network pattern found in the genetic network. [file gb-2007-8-8-r160-S8.xml]

<?xml version="1.0"?>


<document>
	<data dataNotes="null">
		<motif index="1">
			<pValParam>0.00001161428976614864</pValParam>
			<zScore>3.680320536381059</zScore>
			<pValEmpirical>0.0</pValEmpirical>
			<origCount>32.0</origCount>
			<randAvgCount>20.897</randAvgCount>
			<origConc>0.00420444094074366</origConc>
			<randAvgConc>0.0028818889818392605</randAvgConc>
			<image>images/motif-1.jpg</image>
			<motifData>
					additive{1.0,2.0},{2.0,1.0} , TRA:PRB{[19],0} , {0,[13]}}
			</motifData>
		</motif>
		<motif index="2">
			<pValParam>0.00009369190492702906</pValParam>
			<zScore>2.824783381839611</zScore>
			<pValEmpirical>0.0</pValEmpirical>
			<origCount>78.0</origCount>
			<randAvgCount>62.439</randAvgCount>
			<origConc>0.010248324793062672</origConc>
			<randAvgConc>0.00861213997750175</randAvgConc>
			<image>images/motif-2.jpg</image>
			<motifData>
					additive{1.0,2.0},{2.0,1.0} , TRA:MFU{[19],0} , {0,[8]}}
			</motifData>
		</motif>
		<motif index="3">
			<pValParam>0.00030336884861448254</pValParam>
			<zScore>2.8347525642084532</zScore>
			<pValEmpirical>0.0</pValEmpirical>
			<origCount>39.0</origCount>
			<randAvgCount>28.586</randAvgCount>
			<origConc>0.005124162396531336</origConc>
			<randAvgConc>0.00394245485690606</randAvgConc>
			<image>images/motif-3.jpg</image>
			<motifData>
					additive{1.0,2.0},{2.0,1.0} , TRA:HYA{[19],0} , {0,[15]}}
			</motifData>
		</motif>
		<motif index="4">
			<pValParam>0.00030336884861448254</pValParam>
			<zScore>2.8347525642084532</zScore>
			<pValEmpirical>0.0</pValEmpirical>
			<origCount>39.0</origCount>
			<randAvgCount>28.586</randAvgCount>
			<origConc>0.005124162396531336</origConc>
			<randAvgConc>0.00394245485690606</randAvgConc>
			<image>images/motif-4.jpg</image>
			<motifData>
					additive{1.0,2.0},{2.0,1.0} , TRA:HYA,PDA{[19],0} , {0,[1,15]}}
			</motifData>
		</motif>
		<motif index="5">
			<pValParam>0.00001239685268217272</pValParam>
			<zScore>3.406155069392927</zScore>
			<pValEmpirical>0.0</pValEmpirical>
			<origCount>73.0</origCount>
			<randAvgCount>55.8</randAvgCount>
			<origConc>0.009591380896071476</origConc>
			<randAvgConc>0.007695698971950112</randAvgConc>
			<image>images/motif-5.jpg</image>
			<motifData>
					additive{1.0,2.0},{2.0,1.0} , TRA:PRB,TRA{[19],0} , {0,[13,19]}}
			</motifData>
		</motif>
		<motif index="6">
			<pValParam>0.00030336884861448254</pValParam>
			<zScore>2.8347525642084532</zScore>
			<pValEmpirical>0.0</pValEmpirical>
			<origCount>39.0</origCount>
			<randAvgCount>28.586</randAvgCount>
			<origConc>0.005124162396531336</origConc>
			<randAvgConc>0.00394245485690606</randAvgConc>
			<image>images/motif-6.jpg</image>
			<motifData>
					additive{1.0,2.0},{2.0,1.0} , TRA:HYA,PPPA{[19],0} , {0,[15,16]}}
			</motifData>
		</motif>
		<motif index="7">
			<pValParam>0.00009369190492702906</pValParam>
			<zScore>2.824783381839611</zScore>
			<pValEmpirical>0.0</pValEmpirical>
			<origCount>78.0</origCount>
			<randAvgCount>62.439</randAvgCount>
			<origConc>0.010248324793062672</origConc>
			<randAvgConc>0.00861213997750175</randAvgConc>
			<image>images/motif-7.jpg</image>
			<motifData>
					additive{1.0,2.0},{2.0,1.0} , MFU:DNAB,TRA{[8],0} , {0,[4,19]}}
			</motifData>
		</motif>
		<motif index="8">
			<pValParam>0.00000868384546637291</pValParam>
			<zScore>3.600280706007705</zScore>
			<pValEmpirical>0.0</pValEmpirical>
			<origCount>56.0</origCount>
			<randAvgCount>40.593</randAvgCount>
			<origConc>0.0073577716463014056</origConc>
			<randAvgConc>0.005598224272685487</randAvgConc>
			<image>images/motif-8.jpg</image>
			<motifData>
					additive{1.0,2.0},{2.0,1.0} , TRA:DNAB,PRB{[19],0} , {0,[4,13]}}
			</motifData>
		</motif>
		<motif index="9">
			<pValParam>0.00001161428976614864</pValParam>
			<zScore>3.680320536381059</zScore>
			<pValEmpirical>0.0</pValEmpirical>
			<origCount>32.0</origCount>
			<randAvgCount>20.897</randAvgCount>
			<origConc>0.00420444094074366</origConc>
			<randAvgConc>0.0028818889818392605</randAvgConc>
			<image>images/motif-9.jpg</image>
			<motifData>
					additive{1.0,2.0},{2.0,1.0} , PRB:DNAB,TRA{[13],0} , {0,[4,19]}}
			</motifData>
		</motif>
		<motif index="10">
			<pValParam>0.00031217049767029437</pValParam>
			<zScore>2.827482687433567</zScore>
			<pValEmpirical>0.0</pValEmpirical>
			<origCount>39.0</origCount>
			<randAvgCount>28.61</randAvgCount>
			<origConc>0.005124162396531336</origConc>
			<randAvgConc>0.003945756841027123</randAvgConc>
			<image>images/motif-10.jpg</image>
			<motifData>
					additive{1.0,2.0},{2.0,1.0} , DNAB,TRA:HYA,PPPA{[4,19],0} , {0,[15,16]}}
			</motifData>
		</motif>
		<motif index="11">
			<pValParam>0.00031217049767029437</pValParam>
			<zScore>2.827482687433567</zScore>
			<pValEmpirical>0.0</pValEmpirical>
			<origCount>39.0</origCount>
			<randAvgCount>28.61</randAvgCount>
			<origConc>0.005124162396531336</origConc>
			<randAvgConc>0.003945756841027123</randAvgConc>
			<image>images/motif-11.jpg</image>
			<motifData>
					additive{1.0,2.0},{2.0,1.0} , HYA:DNAB,TRA{[15],0} , {0,[4,19]}}
			</motifData>
		</motif>
		<motif index="12">
			<pValParam>0.00031217049767029437</pValParam>
			<zScore>2.827482687433567</zScore>
			<pValEmpirical>0.0</pValEmpirical>
			<origCount>39.0</origCount>
			<randAvgCount>28.61</randAvgCount>
			<origConc>0.005124162396531336</origConc>
			<randAvgConc>0.003945756841027123</randAvgConc>
			<image>images/motif-12.jpg</image>
			<motifData>
					additive{1.0,2.0},{2.0,1.0} , DNAB,TRA:HYA,PDA{[4,19],0} , {0,[1,15]}}
			</motifData>
		</motif>
		<motif index="13">
			<pValParam>0.00000868384546637291</pValParam>
			<zScore>3.600280706007705</zScore>
			<pValEmpirical>0.0</pValEmpirical>
			<origCount>56.0</origCount>
			<randAvgCount>40.593</randAvgCount>
			<origConc>0.0073577716463014056</origConc>
			<randAvgConc>0.005598224272685487</randAvgConc>
			<image>images/motif-13.jpg</image>
			<motifData>
					additive{1.0,2.0},{2.0,1.0} , DNAB,PRB:DNAB,TRA{[4,13],0} , {0,[4,19]}}
			</motifData>
		</motif>
		<motif index="14">
			<pValParam>0.00004077357105813917</pValParam>
			<zScore>3.643811928444868</zScore>
			<pValEmpirical>0.0</pValEmpirical>
			<origCount>12.0</origCount>
			<randAvgCount>4.478</randAvgCount>
			<origConc>0.0015766653527788726</origConc>
			<randAvgConc>6.175875746148104E-4</randAvgConc>
			<image>images/motif-14.jpg</image>
			<motifData>
					epistatic{1.0,2.0},{1.0,1.0} , HYA,STA:MFU{[6,15],0} , {0,[8]}}
			</motifData>
		</motif>
		<motif index="15">
			<pValParam>0.00265097005108294590</pValParam>
			<zScore>3.4832400937153856</zScore>
			<pValEmpirical>0.0</pValEmpirical>
			<origCount>8.0</origCount>
			<randAvgCount>2.837</randAvgCount>
			<origConc>0.001051110235185915</origConc>
			<randAvgConc>3.912250967520876E-4</randAvgConc>
			<image>images/motif-15.jpg</image>
			<motifData>
					suppressive{1.0,2.0},{1.0,1.0} , MFU:ERA{[8],0} , {0,[17]}}
			</motifData>
		</motif>
		<motif index="16">
			<pValParam>0.00164146720561775260</pValParam>
			<zScore>2.6643507549028054</zScore>
			<pValEmpirical>0.0010</pValEmpirical>
			<origCount>8.0</origCount>
			<randAvgCount>4.008</randAvgCount>
			<origConc>0.001051110235185915</origConc>
			<randAvgConc>5.527453835019187E-4</randAvgConc>
			<image>images/motif-16.jpg</image>
			<motifData>
					conditional{1.0,1.0},{2.0,1.0} , ERA:TRA{[17],0} , {0,[19]}}
			</motifData>
		</motif>
		<motif index="17">
			<pValParam>0.00164146720561775260</pValParam>
			<zScore>2.6643507549028054</zScore>
			<pValEmpirical>0.0010</pValEmpirical>
			<origCount>8.0</origCount>
			<randAvgCount>4.008</randAvgCount>
			<origConc>0.001051110235185915</origConc>
			<randAvgConc>5.527453835019187E-4</randAvgConc>
			<image>images/motif-17.jpg</image>
			<motifData>
					conditional{1.0,1.0},{2.0,1.0} , ERA:DNAB,TRA{[17],0} , {0,[4,19]}}
			</motifData>
		</motif>
		<motif index="18">
			<pValParam>0.00514659314017706930</pValParam>
			<zScore>1.9157615493433786</zScore>
			<pValEmpirical>0.0020</pValEmpirical>
			<origCount>49.0</origCount>
			<randAvgCount>39.987</randAvgCount>
			<origConc>0.0064380501905137305</origConc>
			<randAvgConc>0.005514939810135907</randAvgConc>
			<image>images/motif-18.jpg</image>
			<motifData>
					additive{1.0,2.0},{2.0,1.0} , DNAB,TRA:TRA{[4,19],0} , {0,[19]}}
			</motifData>
		</motif>
		<motif index="19">
			<pValParam>0.00036896114646467471</pValParam>
			<zScore>3.078926241232619</zScore>
			<pValEmpirical>0.0020</pValEmpirical>
			<origCount>9.0</origCount>
			<randAvgCount>4.223</randAvgCount>
			<origConc>0.0011824990145841545</origConc>
			<randAvgConc>5.823952654723329E-4</randAvgConc>
			<image>images/motif-19.jpg</image>
			<motifData>
					epistatic{1.0,2.0},{1.0,1.0} , HYA,STA:HYA{[6,15],0} , {0,[15]}}
			</motifData>
		</motif>
		<motif index="20">
			<pValParam>0.00234824099947761320</pValParam>
			<zScore>2.4258285033681166</zScore>
			<pValEmpirical>0.0030</pValEmpirical>
			<origCount>27.0</origCount>
			<randAvgCount>17.907</randAvgCount>
			<origConc>0.0035474970437524636</origConc>
			<randAvgConc>0.0024699154282820813</randAvgConc>
			<image>images/motif-20.jpg</image>
			<motifData>
					epistatic{1.0,1.0},{2.0,1.0} , TFA:MFU{[14],0} , {0,[8]}}
			</motifData>
		</motif>
		<motif index="21">
			<pValParam>0.00234824099947761320</pValParam>
			<zScore>2.4258285033681166</zScore>
			<pValEmpirical>0.0030</pValEmpirical>
			<origCount>27.0</origCount>
			<randAvgCount>17.907</randAvgCount>
			<origConc>0.0035474970437524636</origConc>
			<randAvgConc>0.0024699154282820813</randAvgConc>
			<image>images/motif-21.jpg</image>
			<motifData>
					epistatic{1.0,1.0},{2.0,1.0} , PKA,TFA:MFU{[7,14],0} , {0,[8]}}
			</motifData>
		</motif>
		<motif index="22">
			<pValParam>0.00082257167810573240</pValParam>
			<zScore>2.895347797571773</zScore>
			<pValEmpirical>0.0030</pValEmpirical>
			<origCount>8.0</origCount>
			<randAvgCount>3.269</randAvgCount>
			<origConc>0.001051110235185915</origConc>
			<randAvgConc>4.5093164119466866E-4</randAvgConc>
			<image>images/motif-22.jpg</image>
			<motifData>
					suppressive{1.0,2.0},{1.0,1.0} , PRB:ERA{[13],0} , {0,[17]}}
			</motifData>
		</motif>
		<motif index="23">
			<pValParam>0.00292387799130877650</pValParam>
			<zScore>2.232629476007913</zScore>
			<pValEmpirical>0.0040</pValEmpirical>
			<origCount>37.0</origCount>
			<randAvgCount>28.097</randAvgCount>
			<origConc>0.004861384837734857</origConc>
			<randAvgConc>0.00387482521432731</randAvgConc>
			<image>images/motif-23.jpg</image>
			<motifData>
					noninteractive{1.0,2.0},{2.0,1.0} , PKA,STA,TFA:PRB{[6,7,14],0} , {0,[13]}}
			</motifData>
		</motif>
		<motif index="24">
			<pValParam>0.00292387799130877650</pValParam>
			<zScore>2.232629476007913</zScore>
			<pValEmpirical>0.0040</pValEmpirical>
			<origCount>37.0</origCount>
			<randAvgCount>28.097</randAvgCount>
			<origConc>0.004861384837734857</origConc>
			<randAvgConc>0.00387482521432731</randAvgConc>
			<image>images/motif-24.jpg</image>
			<motifData>
					noninteractive{1.0,2.0},{2.0,1.0} , PRB:STA,TFA{[13],0} , {0,[6,14]}}
			</motifData>
		</motif>
		<motif index="25">
			<pValParam>0.00402360574607740770</pValParam>
			<zScore>2.297778359380254</zScore>
			<pValEmpirical>0.0050</pValEmpirical>
			<origCount>24.0</origCount>
			<randAvgCount>15.577</randAvgCount>
			<origConc>0.0031533307055577452</origConc>
			<randAvgConc>0.002148299591892341</randAvgConc>
			<image>images/motif-25.jpg</image>
			<motifData>
					epistatic{1.0,2.0},{1.0,1.0} , DNAB,TRA:TFA{[4,19],0} , {0,[14]}}
			</motifData>
		</motif>
		<motif index="26">
			<pValParam>0.00393863308554365240</pValParam>
			<zScore>2.310410142312719</zScore>
			<pValEmpirical>0.0050</pValEmpirical>
			<origCount>23.0</origCount>
			<randAvgCount>14.762</randAvgCount>
			<origConc>0.003021941926159506</origConc>
			<randAvgConc>0.0020359136546422674</randAvgConc>
			<image>images/motif-26.jpg</image>
			<motifData>
					epistatic{1.0,1.0},{2.0,1.0} , TFA:TRA{[14],0} , {0,[19]}}
			</motifData>
		</motif>
		<motif index="27">
			<pValParam>0.01180507955494636300</pValParam>
			<zScore>2.801892876617846</zScore>
			<pValEmpirical>0.0060</pValEmpirical>
			<origCount>4.0</origCount>
			<randAvgCount>1.334</randAvgCount>
			<origConc>5.255551175929575E-4</origConc>
			<randAvgConc>1.8399918935025494E-4</randAvgConc>
			<image>images/motif-27.jpg</image>
			<motifData>
					epistatic{1.0,2.0},{1.0,1.0} , RNAB:STA,TFA{[10],0} , {0,[6,14]}}
			</motifData>
		</motif>
		<motif index="28">
			<pValParam>0.00221338468807719120</pValParam>
			<zScore>2.547964593858935</zScore>
			<pValEmpirical>0.0070</pValEmpirical>
			<origCount>14.0</origCount>
			<randAvgCount>7.708</randAvgCount>
			<origConc>0.0018394429115753514</origConc>
			<randAvgConc>0.001063091411223837</randAvgConc>
			<image>images/motif-28.jpg</image>
			<motifData>
					epistatic{1.0,1.0},{2.0,1.0} , DNAB,PRB:HYA,STA{[4,13],0} , {0,[6,15]}}
			</motifData>
		</motif>
		<motif index="29">
			<pValParam>0.00349400049438841620</pValParam>
			<zScore>2.966158028703992</zScore>
			<pValEmpirical>0.01</pValEmpirical>
			<origCount>4.0</origCount>
			<randAvgCount>0.989</randAvgCount>
			<origConc>5.255551175929575E-4</origConc>
			<randAvgConc>1.3636950008651794E-4</randAvgConc>
			<image>images/motif-29.jpg</image>
			<motifData>
					single-nonmonotonic{1.0,1.0},{2.0,1.0} , STA,TFA:MFU{[6,14],0} , {0,[8]}}
			</motifData>
		</motif>
		<motif index="30">
			<pValParam>0.01091367519822861200</pValParam>
			<zScore>2.772820884511372</zScore>
			<pValEmpirical>0.011</pValEmpirical>
			<origCount>3.0</origCount>
			<randAvgCount>0.845</randAvgCount>
			<origConc>3.9416633819471815E-4</origConc>
			<randAvgConc>1.1653707158203672E-4</randAvgConc>
			<image>images/motif-30.jpg</image>
			<motifData>
					epistatic{1.0,2.0},{1.0,1.0} , RNAB:TFA{[10],0} , {0,[14]}}
			</motifData>
		</motif>
		<motif index="31">
			<pValParam>0.01091367519822861200</pValParam>
			<zScore>2.772820884511372</zScore>
			<pValEmpirical>0.011</pValEmpirical>
			<origCount>3.0</origCount>
			<randAvgCount>0.845</randAvgCount>
			<origConc>3.9416633819471815E-4</origConc>
			<randAvgConc>1.1653707158203672E-4</randAvgConc>
			<image>images/motif-31.jpg</image>
			<motifData>
					epistatic{1.0,1.0},{2.0,1.0} , PKA,TFA:RNAB{[7,14],0} , {0,[10]}}
			</motifData>
		</motif>
		<motif index="32">
			<pValParam>0.00797352663797368240</pValParam>
			<zScore>2.0511594434235074</zScore>
			<pValEmpirical>0.011</pValEmpirical>
			<origCount>18.0</origCount>
			<randAvgCount>12.337</randAvgCount>
			<origConc>0.002364998029168309</origConc>
			<randAvgConc>0.0017014900631868496</randAvgConc>
			<image>images/motif-32.jpg</image>
			<motifData>
					conditional{1.0,2.0},{1.0,1.0} , TRA:MFU{[19],0} , {0,[8]}}
			</motifData>
		</motif>
		<motif index="33">
			<pValParam>0.00797352663797368240</pValParam>
			<zScore>2.0511594434235074</zScore>
			<pValEmpirical>0.011</pValEmpirical>
			<origCount>18.0</origCount>
			<randAvgCount>12.337</randAvgCount>
			<origConc>0.002364998029168309</origConc>
			<randAvgConc>0.0017014900631868496</randAvgConc>
			<image>images/motif-33.jpg</image>
			<motifData>
					conditional{1.0,1.0},{2.0,1.0} , MFU:DNAB,TRA{[8],0} , {0,[4,19]}}
			</motifData>
		</motif>
		<motif index="34">
			<pValParam>0.01568899033001258700</pValParam>
			<zScore>1.531704242335922</zScore>
			<pValEmpirical>0.013</pValEmpirical>
			<origCount>45.0</origCount>
			<randAvgCount>37.688</randAvgCount>
			<origConc>0.005912495072920773</origConc>
			<randAvgConc>0.005197900260950991</randAvgConc>
			<image>images/motif-34.jpg</image>
			<motifData>
					additive{1.0,2.0},{2.0,1.0} , TRA:TRA{[19],0} , {0,[19]}}
			</motifData>
		</motif>
		<motif index="35">
			<pValParam>0.01172235119134923400</pValParam>
			<zScore>1.7981106328380922</zScore>
			<pValEmpirical>0.013</pValEmpirical>
			<origCount>31.0</origCount>
			<randAvgCount>24.071</randAvgCount>
			<origConc>0.004073052161345421</origConc>
			<randAvgConc>0.003319622458026623</randAvgConc>
			<image>images/motif-35.jpg</image>
			<motifData>
					noninteractive{1.0,2.0},{2.0,1.0} , PKA,TFA:PRB{[7,14],0} , {0,[13]}}
			</motifData>
		</motif>
		<motif index="36">
			<pValParam>0.01172235119134923400</pValParam>
			<zScore>1.7981106328380922</zScore>
			<pValEmpirical>0.013</pValEmpirical>
			<origCount>31.0</origCount>
			<randAvgCount>24.071</randAvgCount>
			<origConc>0.004073052161345421</origConc>
			<randAvgConc>0.003319622458026623</randAvgConc>
			<image>images/motif-36.jpg</image>
			<motifData>
					noninteractive{1.0,2.0},{2.0,1.0} , PRB:TFA{[13],0} , {0,[14]}}
			</motifData>
		</motif>
		<motif index="37">
			<pValParam>0.00253261821509020990</pValParam>
			<zScore>2.5662760834137024</zScore>
			<pValEmpirical>0.013</pValEmpirical>
			<origCount>7.0</origCount>
			<randAvgCount>3.204</randAvgCount>
			<origConc>9.197214557876757E-4</origConc>
			<randAvgConc>4.417616447677974E-4</randAvgConc>
			<image>images/motif-37.jpg</image>
			<motifData>
					conditional{1.0,1.0},{2.0,1.0} , TRA:PKA{[19],0} , {0,[7]}}
			</motifData>
		</motif>
		<motif index="38">
			<pValParam>0.00945297166741498880</pValParam>
			<zScore>2.011802500763645</zScore>
			<pValEmpirical>0.014</pValEmpirical>
			<origCount>23.0</origCount>
			<randAvgCount>15.461</randAvgCount>
			<origConc>0.003021941926159506</origConc>
			<randAvgConc>0.0021323411273924432</randAvgConc>
			<image>images/motif-38.jpg</image>
			<motifData>
					epistatic{1.0,1.0},{2.0,1.0} , PKA,TFA:TRA{[7,14],0} , {0,[19]}}
			</motifData>
		</motif>
		<motif index="39">
			<pValParam>0.00764320678206908970</pValParam>
			<zScore>2.054752015008411</zScore>
			<pValEmpirical>0.014</pValEmpirical>
			<origCount>27.0</origCount>
			<randAvgCount>18.799</randAvgCount>
			<origConc>0.0035474970437524636</origConc>
			<randAvgConc>0.0025925790431063052</randAvgConc>
			<image>images/motif-39.jpg</image>
			<motifData>
					epistatic{1.0,1.0},{2.0,1.0} , STA,TFA:TRA{[6,14],0} , {0,[19]}}
			</motifData>
		</motif>
		<motif index="40">
			<pValParam>0.01041620527538589200</pValParam>
			<zScore>1.9199354324011324</zScore>
			<pValEmpirical>0.014</pValEmpirical>
			<origCount>31.0</origCount>
			<randAvgCount>22.416</randAvgCount>
			<origConc>0.004073052161345421</origConc>
			<randAvgConc>0.0030915573108928926</randAvgConc>
			<image>images/motif-40.jpg</image>
			<motifData>
					epistatic{1.0,1.0},{2.0,1.0} , PKA,TFA:PRB,TRA{[7,14],0} , {0,[13,19]}}
			</motifData>
		</motif>
		<motif index="41">
			<pValParam>0.01081651660311866400</pValParam>
			<zScore>1.752266015366103</zScore>
			<pValEmpirical>0.015</pValEmpirical>
			<origCount>33.0</origCount>
			<randAvgCount>26.423</randAvgCount>
			<origConc>0.0043358297201418995</origConc>
			<randAvgConc>0.0036443306916096284</randAvgConc>
			<image>images/motif-41.jpg</image>
			<motifData>
					additive{1.0,2.0},{2.0,1.0} , PRB,TRA:ERA{[13,19],0} , {0,[17]}}
			</motifData>
		</motif>
		<motif index="42">
			<pValParam>0.00797529396700791260</pValParam>
			<zScore>1.7783012566418812</zScore>
			<pValEmpirical>0.015</pValEmpirical>
			<origCount>37.0</origCount>
			<randAvgCount>30.104</randAvgCount>
			<origConc>0.004861384837734857</origConc>
			<randAvgConc>0.0041524581128373015</randAvgConc>
			<image>images/motif-42.jpg</image>
			<motifData>
					noninteractive{1.0,2.0},{2.0,1.0} , MFU:HYA{[8],0} , {0,[15]}}
			</motifData>
		</motif>
		<motif index="43">
			<pValParam>0.00459476647737910860</pValParam>
			<zScore>2.37207546556706</zScore>
			<pValEmpirical>0.015</pValEmpirical>
			<origCount>9.0</origCount>
			<randAvgCount>4.383</randAvgCount>
			<origConc>0.0011824990145841545</origConc>
			<randAvgConc>6.043305492817584E-4</randAvgConc>
			<image>images/motif-43.jpg</image>
			<motifData>
					double-nonmonotonic{1.0,2.0},{2.0,1.0} , TRA:TRA{[19],0} , {0,[19]}}
			</motifData>
		</motif>
		<motif index="44">
			<pValParam>0.00957280871808585680</pValParam>
			<zScore>2.0023036077018626</zScore>
			<pValEmpirical>0.016</pValEmpirical>
			<origCount>24.0</origCount>
			<randAvgCount>16.276</randAvgCount>
			<origConc>0.0031533307055577452</origConc>
			<randAvgConc>0.002244727064642523</randAvgConc>
			<image>images/motif-44.jpg</image>
			<motifData>
					epistatic{1.0,1.0},{2.0,1.0} , PKA,TFA:DNAB,TRA{[7,14],0} , {0,[4,19]}}
			</motifData>
		</motif>
		<motif index="45">
			<pValParam>0.01118994105887571900</pValParam>
			<zScore>2.476916478352201</zScore>
			<pValEmpirical>0.016</pValEmpirical>
			<origCount>6.0</origCount>
			<randAvgCount>2.383</randAvgCount>
			<origConc>7.883326763894363E-4</origConc>
			<randAvgConc>3.286734647392837E-4</randAvgConc>
			<image>images/motif-45.jpg</image>
			<motifData>
					single-nonmonotonic{1.0,2.0},{1.0,1.0} , TFA:TFA{[14],0} , {0,[14]}}
			</motifData>
		</motif>
		<motif index="46">
			<pValParam>0.00831782881962139790</pValParam>
			<zScore>2.0748637277652286</zScore>
			<pValEmpirical>0.017</pValEmpirical>
			<origCount>10.0</origCount>
			<randAvgCount>6.453</randAvgCount>
			<origConc>0.0013138877939823938</origConc>
			<randAvgConc>8.900305293232107E-4</randAvgConc>
			<image>images/motif-46.jpg</image>
			<motifData>
					additive{1.0,2.0},{2.0,1.0} , TPA:TRA{[12],0} , {0,[19]}}
			</motifData>
		</motif>
		<motif index="47">
			<pValParam>0.00831782881962139790</pValParam>
			<zScore>2.0748637277652286</zScore>
			<pValEmpirical>0.017</pValEmpirical>
			<origCount>10.0</origCount>
			<randAvgCount>6.453</randAvgCount>
			<origConc>0.0013138877939823938</origConc>
			<randAvgConc>8.900305293232107E-4</randAvgConc>
			<image>images/motif-47.jpg</image>
			<motifData>
					additive{1.0,2.0},{2.0,1.0} , TPA:DNAB,TRA{[12],0} , {0,[4,19]}}
			</motifData>
		</motif>
		<motif index="48">
			<pValParam>0.00211316181332710240</pValParam>
			<zScore>3.42417490540861</zScore>
			<pValEmpirical>0.02</pValEmpirical>
			<origCount>2.0</origCount>
			<randAvgCount>0.248</randAvgCount>
			<origConc>2.6277755879647877E-4</origConc>
			<randAvgConc>3.4202066509807246E-5</randAvgConc>
			<image>images/motif-48.jpg</image>
			<motifData>
					single-nonmonotonic{1.0,2.0},{1.0,1.0} , ERA:STA,TFA{[17],0} , {0,[6,14]}}
			</motifData>
		</motif>
		<motif index="49">
			<pValParam>0.01872288759961660000</pValParam>
			<zScore>1.4055130510789846</zScore>
			<pValEmpirical>0.023</pValEmpirical>
			<origCount>66.0</origCount>
			<randAvgCount>57.526</randAvgCount>
			<origConc>0.008671659440283799</origConc>
			<randAvgConc>0.007931792482555076</randAvgConc>
			<image>images/motif-49.jpg</image>
			<motifData>
					noninteractive{1.0,2.0},{2.0,1.0} , HYA,PPPA:PKA,STA,TFA{[15,16],0} , {0,[6,7,14]}}
			</motifData>
		</motif>
		<motif index="50">
			<pValParam>0.01872288759961660000</pValParam>
			<zScore>1.4055130510789846</zScore>
			<pValEmpirical>0.023</pValEmpirical>
			<origCount>66.0</origCount>
			<randAvgCount>57.526</randAvgCount>
			<origConc>0.008671659440283799</origConc>
			<randAvgConc>0.007931792482555076</randAvgConc>
			<image>images/motif-50.jpg</image>
			<motifData>
					noninteractive{1.0,2.0},{2.0,1.0} , HYA:PKA,STA,TFA{[15],0} , {0,[6,7,14]}}
			</motifData>
		</motif>
		<motif index="51">
			<pValParam>0.01872288759961660000</pValParam>
			<zScore>1.4055130510789846</zScore>
			<pValEmpirical>0.023</pValEmpirical>
			<origCount>66.0</origCount>
			<randAvgCount>57.526</randAvgCount>
			<origConc>0.008671659440283799</origConc>
			<randAvgConc>0.007931792482555076</randAvgConc>
			<image>images/motif-51.jpg</image>
			<motifData>
					noninteractive{1.0,2.0},{2.0,1.0} , PKA,STA,TFA:HYA,PDA{[6,7,14],0} , {0,[1,15]}}
			</motifData>
		</motif>
		<motif index="52">
			<pValParam>0.01140220757898935400</pValParam>
			<zScore>1.705751088733247</zScore>
			<pValEmpirical>0.023</pValEmpirical>
			<origCount>49.0</origCount>
			<randAvgCount>40.875</randAvgCount>
			<origConc>0.0064380501905137305</origConc>
			<randAvgConc>0.005635768800065911</randAvgConc>
			<image>images/motif-52.jpg</image>
			<motifData>
					noninteractive{1.0,2.0},{2.0,1.0} , STA:HYA{[6],0} , {0,[15]}}
			</motifData>
		</motif>
		<motif index="53">
			<pValParam>0.01726588517156535400</pValParam>
			<zScore>2.218615557053015</zScore>
			<pValEmpirical>0.023</pValEmpirical>
			<origCount>6.0</origCount>
			<randAvgCount>2.603</randAvgCount>
			<origConc>7.883326763894363E-4</origConc>
			<randAvgConc>3.5902420356346523E-4</randAvgConc>
			<image>images/motif-53.jpg</image>
			<motifData>
					single-nonmonotonic{1.0,2.0},{1.0,1.0} , PKA,TFA:PKA,TFA{[7,14],0} , {0,[7,14]}}
			</motifData>
		</motif>
		<motif index="54">
			<pValParam>0.01726588517156535400</pValParam>
			<zScore>2.218615557053015</zScore>
			<pValEmpirical>0.023</pValEmpirical>
			<origCount>6.0</origCount>
			<randAvgCount>2.603</randAvgCount>
			<origConc>7.883326763894363E-4</origConc>
			<randAvgConc>3.5902420356346523E-4</randAvgConc>
			<image>images/motif-54.jpg</image>
			<motifData>
					single-nonmonotonic{1.0,2.0},{1.0,1.0} , TFA:PKA,TFA{[14],0} , {0,[7,14]}}
			</motifData>
		</motif>
		<motif index="55">
			<pValParam>0.00587364892596753400</pValParam>
			<zScore>2.6647446386407854</zScore>
			<pValEmpirical>0.024</pValEmpirical>
			<origCount>4.0</origCount>
			<randAvgCount>1.121</randAvgCount>
			<origConc>5.255551175929575E-4</origConc>
			<randAvgConc>1.5457653085278623E-4</randAvgConc>
			<image>images/motif-55.jpg</image>
			<motifData>
					epistatic{1.0,1.0},{2.0,1.0} , TPA:STA,TFA{[12],0} , {0,[6,14]}}
			</motifData>
		</motif>
		<motif index="56">
			<pValParam>0.00587364892596753400</pValParam>
			<zScore>2.6647446386407854</zScore>
			<pValEmpirical>0.024</pValEmpirical>
			<origCount>4.0</origCount>
			<randAvgCount>1.121</randAvgCount>
			<origConc>5.255551175929575E-4</origConc>
			<randAvgConc>1.5457653085278623E-4</randAvgConc>
			<image>images/motif-56.jpg</image>
			<motifData>
					epistatic{1.0,1.0},{2.0,1.0} , TPA:PKA,TFA{[12],0} , {0,[7,14]}}
			</motifData>
		</motif>
		<motif index="57">
			<pValParam>0.01198439214033375500</pValParam>
			<zScore>1.668745376146188</zScore>
			<pValEmpirical>0.024</pValEmpirical>
			<origCount>51.0</origCount>
			<randAvgCount>42.826</randAvgCount>
			<origConc>0.006700827749310209</origConc>
			<randAvgConc>0.005904881939204361</randAvgConc>
			<image>images/motif-57.jpg</image>
			<motifData>
					noninteractive{1.0,2.0},{2.0,1.0} , HYA:HYA,STA{[15],0} , {0,[6,15]}}
			</motifData>
		</motif>
		<motif index="58">
			<pValParam>0.01198439214033375500</pValParam>
			<zScore>1.668745376146188</zScore>
			<pValEmpirical>0.024</pValEmpirical>
			<origCount>51.0</origCount>
			<randAvgCount>42.826</randAvgCount>
			<origConc>0.006700827749310209</origConc>
			<randAvgConc>0.005904881939204361</randAvgConc>
			<image>images/motif-58.jpg</image>
			<motifData>
					noninteractive{1.0,2.0},{2.0,1.0} , HYA,PPPA:HYA,STA{[15,16],0} , {0,[6,15]}}
			</motifData>
		</motif>
		<motif index="59">
			<pValParam>0.01198439214033375500</pValParam>
			<zScore>1.668745376146188</zScore>
			<pValEmpirical>0.024</pValEmpirical>
			<origCount>51.0</origCount>
			<randAvgCount>42.826</randAvgCount>
			<origConc>0.006700827749310209</origConc>
			<randAvgConc>0.005904881939204361</randAvgConc>
			<image>images/motif-59.jpg</image>
			<motifData>
					noninteractive{1.0,2.0},{2.0,1.0} , HYA,PDA:HYA,STA{[1,15],0} , {0,[6,15]}}
			</motifData>
		</motif>
		<motif index="60">
			<pValParam>0.00885992047978956250</pValParam>
			<zScore>2.144363264387631</zScore>
			<pValEmpirical>0.024</pValEmpirical>
			<origCount>9.0</origCount>
			<randAvgCount>4.678</randAvgCount>
			<origConc>0.0011824990145841545</origConc>
			<randAvgConc>6.450017135460332E-4</randAvgConc>
			<image>images/motif-60.jpg</image>
			<motifData>
					double-nonmonotonic{1.0,2.0},{2.0,1.0} , TRA:DNAB,TRA{[19],0} , {0,[4,19]}}
			</motifData>
		</motif>
		<motif index="61">
			<pValParam>0.00885992047978956250</pValParam>
			<zScore>2.144363264387631</zScore>
			<pValEmpirical>0.024</pValEmpirical>
			<origCount>9.0</origCount>
			<randAvgCount>4.678</randAvgCount>
			<origConc>0.0011824990145841545</origConc>
			<randAvgConc>6.450017135460332E-4</randAvgConc>
			<image>images/motif-61.jpg</image>
			<motifData>
					double-nonmonotonic{1.0,2.0},{2.0,1.0} , DNAB,TRA:DNAB,TRA{[4,19],0} , {0,[4,19]}}
			</motifData>
		</motif>
		<motif index="62">
			<pValParam>0.01671730144906680100</pValParam>
			<zScore>1.8795945094418545</zScore>
			<pValEmpirical>0.026</pValEmpirical>
			<origCount>13.0</origCount>
			<randAvgCount>7.872</randAvgCount>
			<origConc>0.001708054132177112</origConc>
			<randAvgConc>0.0010854239323901894</randAvgConc>
			<image>images/motif-62.jpg</image>
			<motifData>
					synthetic{1.0,2.0},{2.0,1.0} , MFU:PKA,TFA{[8],0} , {0,[7,14]}}
			</motifData>
		</motif>
		<motif index="63">
			<pValParam>0.01995317876384916600</pValParam>
			<zScore>1.3934328124492454</zScore>
			<pValEmpirical>0.027</pValEmpirical>
			<origCount>50.0</origCount>
			<randAvgCount>42.77</randAvgCount>
			<origConc>0.00656943896991197</origConc>
			<randAvgConc>0.005898693326384618</randAvgConc>
			<image>images/motif-63.jpg</image>
			<motifData>
					additive{1.0,2.0},{2.0,1.0} , DNAB,TRA:HYA,STA{[4,19],0} , {0,[6,15]}}
			</motifData>
		</motif>
		<motif index="64">
			<pValParam>0.01916842756740910800</pValParam>
			<zScore>1.7369471251103719</zScore>
			<pValEmpirical>0.028</pValEmpirical>
			<origCount>20.0</origCount>
			<randAvgCount>14.042</randAvgCount>
			<origConc>0.0026277755879647877</origConc>
			<randAvgConc>0.0019370039152938477</randAvgConc>
			<image>images/motif-64.jpg</image>
			<motifData>
					suppressive{1.0,2.0},{1.0,1.0} , PKA,TFA:HYA,STA{[7,14],0} , {0,[6,15]}}
			</motifData>
		</motif>
		<motif index="65">
			<pValParam>0.01996587267974203600</pValParam>
			<zScore>1.53843922235678</zScore>
			<pValEmpirical>0.029</pValEmpirical>
			<origCount>30.0</origCount>
			<randAvgCount>24.344</randAvgCount>
			<origConc>0.003941663381947182</origConc>
			<randAvgConc>0.003357618958153011</randAvgConc>
			<image>images/motif-65.jpg</image>
			<motifData>
					additive{1.0,2.0},{2.0,1.0} , ERA:TRA{[17],0} , {0,[19]}}
			</motifData>
		</motif>
		<motif index="66">
			<pValParam>0.01996587267974203600</pValParam>
			<zScore>1.53843922235678</zScore>
			<pValEmpirical>0.029</pValEmpirical>
			<origCount>30.0</origCount>
			<randAvgCount>24.344</randAvgCount>
			<origConc>0.003941663381947182</origConc>
			<randAvgConc>0.003357618958153011</randAvgConc>
			<image>images/motif-66.jpg</image>
			<motifData>
					additive{1.0,2.0},{2.0,1.0} , ERA:DNAB,TRA{[17],0} , {0,[4,19]}}
			</motifData>
		</motif>
		<motif index="67">
			<pValParam>0.01849617713519768900</pValParam>
			<zScore>1.8378789020925692</zScore>
			<pValEmpirical>0.029</pValEmpirical>
			<origCount>12.0</origCount>
			<randAvgCount>7.323</randAvgCount>
			<origConc>0.0015766653527788726</origConc>
			<randAvgConc>0.001009838094317588</randAvgConc>
			<image>images/motif-67.jpg</image>
			<motifData>
					epistatic{1.0,2.0},{1.0,1.0} , PKA,TFA:HYA{[7,14],0} , {0,[15]}}
			</motifData>
		</motif>
		<motif index="68">
			<pValParam>0.01357117654457107300</pValParam>
			<zScore>1.919898407762453</zScore>
			<pValEmpirical>0.031</pValEmpirical>
			<origCount>17.0</origCount>
			<randAvgCount>10.819</randAvgCount>
			<origConc>0.0022336092497700698</origConc>
			<randAvgConc>0.0014923348072887884</randAvgConc>
			<image>images/motif-68.jpg</image>
			<motifData>
					epistatic{1.0,1.0},{2.0,1.0} , MFU:STA,TFA{[8],0} , {0,[6,14]}}
			</motifData>
		</motif>
		<motif index="69">
			<pValParam>0.02787298056411136000</pValParam>
			<zScore>1.2392606705570395</zScore>
			<pValEmpirical>0.034</pValEmpirical>
			<origCount>65.0</origCount>
			<randAvgCount>57.2</randAvgCount>
			<origConc>0.00854027066088556</origConc>
			<randAvgConc>0.007886825668718806</randAvgConc>
			<image>images/motif-69.jpg</image>
			<motifData>
					noninteractive{1.0,2.0},{2.0,1.0} , HYA:STA,TFA{[15],0} , {0,[6,14]}}
			</motifData>
		</motif>
		<motif index="70">
			<pValParam>0.02787298056411136000</pValParam>
			<zScore>1.2392606705570395</zScore>
			<pValEmpirical>0.034</pValEmpirical>
			<origCount>65.0</origCount>
			<randAvgCount>57.2</randAvgCount>
			<origConc>0.00854027066088556</origConc>
			<randAvgConc>0.007886825668718806</randAvgConc>
			<image>images/motif-70.jpg</image>
			<motifData>
					noninteractive{1.0,2.0},{2.0,1.0} , HYA,PPPA:STA,TFA{[15,16],0} , {0,[6,14]}}
			</motifData>
		</motif>
		<motif index="71">
			<pValParam>0.02525907861618192900</pValParam>
			<zScore>1.5897526975314655</zScore>
			<pValEmpirical>0.037</pValEmpirical>
			<origCount>14.0</origCount>
			<randAvgCount>10.469</randAvgCount>
			<origConc>0.0018394429115753514</origConc>
			<randAvgConc>0.0014439104011818138</randAvgConc>
			<image>images/motif-71.jpg</image>
			<motifData>
					asynthetic{1.0,2.0},{2.0,1.0} , MFU:HYA,STA{[8],0} , {0,[6,15]}}
			</motifData>
		</motif>
		<motif index="72">
			<pValParam>0.02732013936115851300</pValParam>
			<zScore>1.6401159934017386</zScore>
			<pValEmpirical>0.039</pValEmpirical>
			<origCount>17.0</origCount>
			<randAvgCount>11.503</randAvgCount>
			<origConc>0.0022336092497700698</origConc>
			<randAvgConc>0.0015865684560962723</randAvgConc>
			<image>images/motif-72.jpg</image>
			<motifData>
					epistatic{1.0,2.0},{1.0,1.0} , PKA,TFA:DNAB,PRB{[7,14],0} , {0,[4,13]}}
			</motifData>
		</motif>
		<motif index="73">
			<pValParam>0.02031069869576329600</pValParam>
			<zScore>1.7718353284280175</zScore>
			<pValEmpirical>0.04</pValEmpirical>
			<origCount>14.0</origCount>
			<randAvgCount>8.923</randAvgCount>
			<origConc>0.0018394429115753514</origConc>
			<randAvgConc>0.0012311115432807286</randAvgConc>
			<image>images/motif-73.jpg</image>
			<motifData>
					synthetic{1.0,2.0},{2.0,1.0} , TRA:HYA,STA{[19],0} , {0,[6,15]}}
			</motifData>
		</motif>
		<motif index="74">
			<pValParam>0.02482647178942498600</pValParam>
			<zScore>1.6858982665723585</zScore>
			<pValEmpirical>0.044</pValEmpirical>
			<origCount>17.0</origCount>
			<randAvgCount>11.397</randAvgCount>
			<origConc>0.0022336092497700698</origConc>
			<randAvgConc>0.001571693222676302</randAvgConc>
			<image>images/motif-74.jpg</image>
			<motifData>
					epistatic{1.0,1.0},{2.0,1.0} , PKA,TFA:HYA,STA{[7,14],0} , {0,[6,15]}}
			</motifData>
		</motif>
		<motif index="75">
			<pValParam>0.02668468534666290600</pValParam>
			<zScore>1.6774721415319507</zScore>
			<pValEmpirical>0.045</pValEmpirical>
			<origCount>14.0</origCount>
			<randAvgCount>9.061</randAvgCount>
			<origConc>0.0018394429115753514</origConc>
			<randAvgConc>0.0012495163537467888</randAvgConc>
			<image>images/motif-75.jpg</image>
			<motifData>
					epistatic{1.0,1.0},{2.0,1.0} , TFA:HYA{[14],0} , {0,[15]}}
			</motifData>
		</motif>
		<motif index="76">
			<pValParam>0.02668468534666290600</pValParam>
			<zScore>1.6774721415319507</zScore>
			<pValEmpirical>0.045</pValEmpirical>
			<origCount>14.0</origCount>
			<randAvgCount>9.061</randAvgCount>
			<origConc>0.0018394429115753514</origConc>
			<randAvgConc>0.0012495163537467888</randAvgConc>
			<image>images/motif-76.jpg</image>
			<motifData>
					epistatic{1.0,2.0},{1.0,1.0} , HYA,PPPA:TFA{[15,16],0} , {0,[14]}}
			</motifData>
		</motif>
		<motif index="77">
			<pValParam>0.02668468534666290600</pValParam>
			<zScore>1.6774721415319507</zScore>
			<pValEmpirical>0.045</pValEmpirical>
			<origCount>14.0</origCount>
			<randAvgCount>9.061</randAvgCount>
			<origConc>0.0018394429115753514</origConc>
			<randAvgConc>0.0012495163537467888</randAvgConc>
			<image>images/motif-77.jpg</image>
			<motifData>
					epistatic{1.0,1.0},{2.0,1.0} , TFA:HYA,PDA{[14],0} , {0,[1,15]}}
			</motifData>
		</motif>
		<motif index="78">
			<pValParam>0.01994629905180345100</pValParam>
			<zScore>1.837693632866832</zScore>
			<pValEmpirical>0.046</pValEmpirical>
			<origCount>8.0</origCount>
			<randAvgCount>4.458</randAvgCount>
			<origConc>0.001051110235185915</origConc>
			<randAvgConc>6.147793598807401E-4</randAvgConc>
			<image>images/motif-78.jpg</image>
			<motifData>
					suppressive{1.0,2.0},{1.0,1.0} , PRB:DNAB,PRB{[13],0} , {0,[4,13]}}
			</motifData>
		</motif>
		<motif index="79">
			<pValParam>0.02129417428570890000</pValParam>
			<zScore>1.9646234439570283</zScore>
			<pValEmpirical>0.047</pValEmpirical>
			<origCount>5.0</origCount>
			<randAvgCount>2.12</randAvgCount>
			<origConc>6.569438969911969E-4</origConc>
			<randAvgConc>2.9240670019281534E-4</randAvgConc>
			<image>images/motif-79.jpg</image>
			<motifData>
					epistatic{1.0,1.0},{2.0,1.0} , PRB:HYA,STA{[13],0} , {0,[6,15]}}
			</motifData>
		</motif>
		<motif index="80">
			<pValParam>0.03071563770772234300</pValParam>
			<zScore>1.2715254279329464</zScore>
			<pValEmpirical>0.048</pValEmpirical>
			<origCount>53.0</origCount>
			<randAvgCount>45.919</randAvgCount>
			<origConc>0.006963605308106688</origConc>
			<randAvgConc>0.0063313212250586766</randAvgConc>
			<image>images/motif-80.jpg</image>
			<motifData>
					noninteractive{1.0,2.0},{2.0,1.0} , STA:HYA,STA{[6],0} , {0,[6,15]}}
			</motifData>
		</motif>
		<motif index="81">
			<pValParam>0.03331737583145855100</pValParam>
			<zScore>1.4259904711637057</zScore>
			<pValEmpirical>0.049</pValEmpirical>
			<origCount>30.0</origCount>
			<randAvgCount>23.585</randAvgCount>
			<origConc>0.003941663381947182</origConc>
			<randAvgConc>0.0032530329271747024</randAvgConc>
			<image>images/motif-81.jpg</image>
			<motifData>
					epistatic{1.0,2.0},{1.0,1.0} , MFU:STA,TFA{[8],0} , {0,[6,14]}}
			</motifData>
		</motif>
		<motif index="82">
			<pValParam>0.03230782719427804900</pValParam>
			<zScore>1.5957255104288735</zScore>
			<pValEmpirical>0.05</pValEmpirical>
			<origCount>14.0</origCount>
			<randAvgCount>9.228</randAvgCount>
			<origConc>0.0018394429115753514</origConc>
			<randAvgConc>0.0012725538484265136</randAvgConc>
			<image>images/motif-82.jpg</image>
			<motifData>
					epistatic{1.0,1.0},{2.0,1.0} , PKA,TFA:HYA{[7,14],0} , {0,[15]}}
			</motifData>
		</motif>
		<motif index="83">
			<pValParam>0.03590623522846037000</pValParam>
			<zScore>1.4731902725783048</zScore>
			<pValEmpirical>0.052</pValEmpirical>
			<origCount>18.0</origCount>
			<randAvgCount>13.404</randAvgCount>
			<origConc>0.002364998029168309</origConc>
			<randAvgConc>0.0018484515108100064</randAvgConc>
			<image>images/motif-83.jpg</image>
			<motifData>
					conditional{1.0,1.0},{2.0,1.0} , TRA:DNAB,TRA{[19],0} , {0,[4,19]}}
			</motifData>
		</motif>
		<motif index="84">
			<pValParam>0.03590623522846037000</pValParam>
			<zScore>1.4731902725783048</zScore>
			<pValEmpirical>0.052</pValEmpirical>
			<origCount>18.0</origCount>
			<randAvgCount>13.404</randAvgCount>
			<origConc>0.002364998029168309</origConc>
			<randAvgConc>0.0018484515108100064</randAvgConc>
			<image>images/motif-84.jpg</image>
			<motifData>
					conditional{1.0,1.0},{2.0,1.0} , DNAB,TRA:DNAB,TRA{[4,19],0} , {0,[4,19]}}
			</motifData>
		</motif>
		<motif index="85">
			<pValParam>0.02909462524045558500</pValParam>
			<zScore>1.6940015050874988</zScore>
			<pValEmpirical>0.06</pValEmpirical>
			<origCount>8.0</origCount>
			<randAvgCount>4.477</randAvgCount>
			<origConc>0.001051110235185915</origConc>
			<randAvgConc>6.173337968517823E-4</randAvgConc>
			<image>images/motif-85.jpg</image>
			<motifData>
					synthetic{1.0,2.0},{2.0,1.0} , ERA:PKA,STA,TFA{[17],0} , {0,[6,7,14]}}
			</motifData>
		</motif>
		<motif index="86">
			<pValParam>0.03151290437763709700</pValParam>
			<zScore>1.5885809145317704</zScore>
			<pValEmpirical>0.061</pValEmpirical>
			<origCount>14.0</origCount>
			<randAvgCount>9.316</randAvgCount>
			<origConc>0.0018394429115753514</origConc>
			<randAvgConc>0.0012853077590976234</randAvgConc>
			<image>images/motif-86.jpg</image>
			<motifData>
					synthetic{1.0,2.0},{2.0,1.0} , DNAB,TRA:HYA,STA{[4,19],0} , {0,[6,15]}}
			</motifData>
		</motif>
		<motif index="87">
			<pValParam>0.04161501340414863700</pValParam>
			<zScore>1.3233845014342973</zScore>
			<pValEmpirical>0.063</pValEmpirical>
			<origCount>35.0</origCount>
			<randAvgCount>28.063</randAvgCount>
			<origConc>0.004598607278938379</origConc>
			<randAvgConc>0.003870291592109755</randAvgConc>
			<image>images/motif-87.jpg</image>
			<motifData>
					epistatic{1.0,2.0},{1.0,1.0} , PRB,TRA:STA,TFA{[13,19],0} , {0,[6,14]}}
			</motifData>
		</motif>
		<motif index="88">
			<pValParam>0.04654806787232590400</pValParam>
			<zScore>1.441445793119975</zScore>
			<pValEmpirical>0.067</pValEmpirical>
			<origCount>12.0</origCount>
			<randAvgCount>8.044</randAvgCount>
			<origConc>0.0015766653527788726</origConc>
			<randAvgConc>0.0011093162481529686</randAvgConc>
			<image>images/motif-88.jpg</image>
			<motifData>
					epistatic{1.0,1.0},{2.0,1.0} , HYA:STA,TFA{[15],0} , {0,[6,14]}}
			</motifData>
		</motif>
		<motif index="89">
			<pValParam>0.04654806787232590400</pValParam>
			<zScore>1.441445793119975</zScore>
			<pValEmpirical>0.067</pValEmpirical>
			<origCount>12.0</origCount>
			<randAvgCount>8.044</randAvgCount>
			<origConc>0.0015766653527788726</origConc>
			<randAvgConc>0.0011093162481529686</randAvgConc>
			<image>images/motif-89.jpg</image>
			<motifData>
					epistatic{1.0,2.0},{1.0,1.0} , STA,TFA:HYA,PDA{[6,14],0} , {0,[1,15]}}
			</motifData>
		</motif>
		<motif index="90">
			<pValParam>0.04818228145687264400</pValParam>
			<zScore>1.4081381845186594</zScore>
			<pValEmpirical>0.075</pValEmpirical>
			<origCount>13.0</origCount>
			<randAvgCount>8.915</randAvgCount>
			<origConc>0.001708054132177112</origConc>
			<randAvgConc>0.0012298212890134988</randAvgConc>
			<image>images/motif-90.jpg</image>
			<motifData>
					double-nonmonotonic{1.0,2.0},{2.0,1.0} , DNAB,TRA:PKA,STA,TFA{[4,19],0} , {0,[6,7,14]}}
			</motifData>
		</motif>
		<motif index="91">
			<pValParam>0.04313234773778740200</pValParam>
			<zScore>1.5085240731098724</zScore>
			<pValEmpirical>0.076</pValEmpirical>
			<origCount>9.0</origCount>
			<randAvgCount>5.477</randAvgCount>
			<origConc>0.0011824990145841545</origConc>
			<randAvgConc>7.55381031017122E-4</randAvgConc>
			<image>images/motif-91.jpg</image>
			<motifData>
					epistatic{1.0,2.0},{1.0,1.0} , DNAB,TRA:ERA{[4,19],0} , {0,[17]}}
			</motifData>
		</motif>
		<motif index="92">
			<pValParam>0.04313234773778740200</pValParam>
			<zScore>1.5085240731098724</zScore>
			<pValEmpirical>0.076</pValEmpirical>
			<origCount>9.0</origCount>
			<randAvgCount>5.477</randAvgCount>
			<origConc>0.0011824990145841545</origConc>
			<randAvgConc>7.55381031017122E-4</randAvgConc>
			<image>images/motif-92.jpg</image>
			<motifData>
					epistatic{1.0,2.0},{1.0,1.0} , TRA:ERA{[19],0} , {0,[17]}}
			</motifData>
		</motif>
		<motif index="93">
			<pValParam>0.04658986030944722900</pValParam>
			<zScore>1.4187056028566893</zScore>
			<pValEmpirical>0.078</pValEmpirical>
			<origCount>11.0</origCount>
			<randAvgCount>7.703</randAvgCount>
			<origConc>0.0014452765733806332</origConc>
			<randAvgConc>0.0010622370192566696</randAvgConc>
			<image>images/motif-93.jpg</image>
			<motifData>
					conditional{1.0,2.0},{1.0,1.0} , PKA,TFA:TRA{[7,14],0} , {0,[19]}}
			</motifData>
		</motif>
		<motif index="94">
			<pValParam>0.04304995659930721500</pValParam>
			<zScore>1.4748464386711206</zScore>
			<pValEmpirical>0.079</pValEmpirical>
			<origCount>13.0</origCount>
			<randAvgCount>8.582</randAvgCount>
			<origConc>0.001708054132177112</origConc>
			<randAvgConc>0.0011838546910386077</randAvgConc>
			<image>images/motif-94.jpg</image>
			<motifData>
					epistatic{1.0,1.0},{2.0,1.0} , MFU:PKA,TFA{[8],0} , {0,[7,14]}}
			</motifData>
		</motif>
		<motif index="95">
			<pValParam>0.04468879851750806600</pValParam>
			<zScore>1.3530622881600176</zScore>
			<pValEmpirical>0.079</pValEmpirical>
			<origCount>12.0</origCount>
			<randAvgCount>9.212</randAvgCount>
			<origConc>0.0015766653527788726</origConc>
			<randAvgConc>0.001270552406232861</randAvgConc>
			<image>images/motif-95.jpg</image>
			<motifData>
					asynthetic{1.0,2.0},{2.0,1.0} , HYA:MFU{[15],0} , {0,[8]}}
			</motifData>
		</motif>
		<motif index="96">
			<pValParam>0.05602848719330888500</pValParam>
			<zScore>1.271840075093555</zScore>
			<pValEmpirical>0.079</pValEmpirical>
			<origCount>17.0</origCount>
			<randAvgCount>13.04</randAvgCount>
			<origConc>0.0022336092497700698</origConc>
			<randAvgConc>0.0017982559489579469</randAvgConc>
			<image>images/motif-96.jpg</image>
			<motifData>
					conditional{1.0,2.0},{1.0,1.0} , TRA:DNAB,TRA{[19],0} , {0,[4,19]}}
			</motifData>
		</motif>
		<motif index="97">
			<pValParam>0.05602848719330888500</pValParam>
			<zScore>1.271840075093555</zScore>
			<pValEmpirical>0.079</pValEmpirical>
			<origCount>17.0</origCount>
			<randAvgCount>13.04</randAvgCount>
			<origConc>0.0022336092497700698</origConc>
			<randAvgConc>0.0017982559489579469</randAvgConc>
			<image>images/motif-97.jpg</image>
			<motifData>
					conditional{1.0,2.0},{1.0,1.0} , TRA:TRA{[19],0} , {0,[19]}}
			</motifData>
		</motif>
		<motif index="98">
			<pValParam>0.05162792758202483500</pValParam>
			<zScore>1.4042236834179338</zScore>
			<pValEmpirical>0.08</pValEmpirical>
			<origCount>9.0</origCount>
			<randAvgCount>5.951</randAvgCount>
			<origConc>0.0011824990145841545</origConc>
			<randAvgConc>8.206769694048809E-4</randAvgConc>
			<image>images/motif-98.jpg</image>
			<motifData>
					conditional{1.0,1.0},{2.0,1.0} , TRA:DNAB,PRB{[19],0} , {0,[4,13]}}
			</motifData>
		</motif>
		<motif index="99">
			<pValParam>0.06548915733657823000</pValParam>
			<zScore>0.8959155707023566</zScore>
			<pValEmpirical>0.081</pValEmpirical>
			<origCount>52.0</origCount>
			<randAvgCount>46.387</randAvgCount>
			<origConc>0.006832216528708448</origConc>
			<randAvgConc>0.006395873594576505</randAvgConc>
			<image>images/motif-99.jpg</image>
			<motifData>
					noninteractive{1.0,2.0},{2.0,1.0} , PKA,TFA:HYA{[7,14],0} , {0,[15]}}
			</motifData>
		</motif>
		<motif index="100">
			<pValParam>0.06548915733657823000</pValParam>
			<zScore>0.8959155707023566</zScore>
			<pValEmpirical>0.081</pValEmpirical>
			<origCount>52.0</origCount>
			<randAvgCount>46.387</randAvgCount>
			<origConc>0.006832216528708448</origConc>
			<randAvgConc>0.006395873594576505</randAvgConc>
			<image>images/motif-100.jpg</image>
			<motifData>
					noninteractive{1.0,2.0},{2.0,1.0} , PKA,TFA:HYA,PDA{[7,14],0} , {0,[1,15]}}
			</motifData>
		</motif>
		<motif index="101">
			<pValParam>0.02990867281713194300</pValParam>
			<zScore>1.955685113003581</zScore>
			<pValEmpirical>0.09</pValEmpirical>
			<origCount>2.0</origCount>
			<randAvgCount>0.664</randAvgCount>
			<origConc>2.6277755879647877E-4</origConc>
			<randAvgConc>9.157952887477049E-5</randAvgConc>
			<image>images/motif-101.jpg</image>
			<motifData>
					epistatic{1.0,2.0},{1.0,1.0} , RNAB:HYA,STA{[10],0} , {0,[6,15]}}
			</motifData>
		</motif>
		<motif index="102">
			<pValParam>0.06564133509237424200</pValParam>
			<zScore>1.2636234012262522</zScore>
			<pValEmpirical>0.091</pValEmpirical>
			<origCount>13.0</origCount>
			<randAvgCount>9.166</randAvgCount>
			<origConc>0.001708054132177112</origConc>
			<randAvgConc>0.0012644561597842893</randAvgConc>
			<image>images/motif-102.jpg</image>
			<motifData>
					synthetic{1.0,2.0},{2.0,1.0} , TRA:PKA,STA,TFA{[19],0} , {0,[6,7,14]}}
			</motifData>
		</motif>
		<motif index="103">
			<pValParam>0.05230349305994730400</pValParam>
			<zScore>1.4382820594409582</zScore>
			<pValEmpirical>0.092</pValEmpirical>
			<origCount>7.0</origCount>
			<randAvgCount>4.129</randAvgCount>
			<origConc>9.197214557876757E-4</origConc>
			<randAvgConc>5.693443615112157E-4</randAvgConc>
			<image>images/motif-103.jpg</image>
			<motifData>
					synthetic{1.0,2.0},{2.0,1.0} , ERA:HYA,STA{[17],0} , {0,[6,15]}}
			</motifData>
		</motif>
		<motif index="104">
			<pValParam>0.04742124598789554400</pValParam>
			<zScore>1.4956995554097003</zScore>
			<pValEmpirical>0.093</pValEmpirical>
			<origCount>6.0</origCount>
			<randAvgCount>3.313</randAvgCount>
			<origConc>7.883326763894363E-4</origConc>
			<randAvgConc>4.568754286758026E-4</randAvgConc>
			<image>images/motif-104.jpg</image>
			<motifData>
					single-nonmonotonic{1.0,2.0},{1.0,1.0} , PKA,TFA:PRB{[7,14],0} , {0,[13]}}
			</motifData>
		</motif>
		<motif index="105">
			<pValParam>0.04742124598789554400</pValParam>
			<zScore>1.4956995554097003</zScore>
			<pValEmpirical>0.093</pValEmpirical>
			<origCount>6.0</origCount>
			<randAvgCount>3.313</randAvgCount>
			<origConc>7.883326763894363E-4</origConc>
			<randAvgConc>4.568754286758026E-4</randAvgConc>
			<image>images/motif-105.jpg</image>
			<motifData>
					single-nonmonotonic{1.0,2.0},{1.0,1.0} , TFA:PRB{[14],0} , {0,[13]}}
			</motifData>
		</motif>
		<motif index="106">
			<pValParam>0.06083531238569406300</pValParam>
			<zScore>1.5609263458709965</zScore>
			<pValEmpirical>0.094</pValEmpirical>
			<origCount>5.0</origCount>
			<randAvgCount>2.75</randAvgCount>
			<origConc>6.569438969911969E-4</origConc>
			<randAvgConc>3.792863325650681E-4</randAvgConc>
			<image>images/motif-106.jpg</image>
			<motifData>
					conditional{1.0,1.0},{2.0,1.0} , TRA:PRB{[19],0} , {0,[13]}}
			</motifData>
		</motif>
		<motif index="107">
			<pValParam>0.06120125267855125500</pValParam>
			<zScore>1.3339746880173267</zScore>
			<pValEmpirical>0.094</pValEmpirical>
			<origCount>10.0</origCount>
			<randAvgCount>6.532</randAvgCount>
			<origConc>0.0013138877939823938</origConc>
			<randAvgConc>9.009722788533661E-4</randAvgConc>
			<image>images/motif-107.jpg</image>
			<motifData>
					synthetic{1.0,2.0},{2.0,1.0} , TRA:PKA,TFA{[19],0} , {0,[7,14]}}
			</motifData>
		</motif>
		<motif index="108">
			<pValParam>0.01925882875535178700</pValParam>
			<zScore>1.9976608473905513</zScore>
			<pValEmpirical>0.094</pValEmpirical>
			<origCount>2.0</origCount>
			<randAvgCount>0.559</randAvgCount>
			<origConc>2.6277755879647877E-4</origConc>
			<randAvgConc>7.707394123491657E-5</randAvgConc>
			<image>images/motif-108.jpg</image>
			<motifData>
					synthetic{1.0,2.0},{2.0,1.0} , NYA:DNAB,TRA{[9],0} , {0,[4,19]}}
			</motifData>
		</motif>
		<motif index="109">
			<pValParam>0.06382800930559062700</pValParam>
			<zScore>1.1120956682946297</zScore>
			<pValEmpirical>0.101</pValEmpirical>
			<origCount>17.0</origCount>
			<randAvgCount>14.009</randAvgCount>
			<origConc>0.0022336092497700698</origConc>
			<randAvgConc>0.0019322265358645023</randAvgConc>
			<image>images/motif-109.jpg</image>
			<motifData>
					asynthetic{1.0,2.0},{2.0,1.0} , MFU:STA,TFA{[8],0} , {0,[6,14]}}
			</motifData>
		</motif>
		<motif index="110">
			<pValParam>0.06529730275361034200</pValParam>
			<zScore>1.3055955559841605</zScore>
			<pValEmpirical>0.101</pValEmpirical>
			<origCount>9.0</origCount>
			<randAvgCount>5.937</randAvgCount>
			<origConc>0.0011824990145841545</origConc>
			<randAvgConc>8.18635873811389E-4</randAvgConc>
			<image>images/motif-110.jpg</image>
			<motifData>
					double-nonmonotonic{1.0,2.0},{2.0,1.0} , DNAB,TRA:PRB,TRA{[4,19],0} , {0,[13,19]}}
			</motifData>
		</motif>
		<motif index="111">
			<pValParam>0.05119837009305383500</pValParam>
			<zScore>1.5089399104310721</zScore>
			<pValEmpirical>0.104</pValEmpirical>
			<origCount>5.0</origCount>
			<randAvgCount>2.629</randAvgCount>
			<origConc>6.569438969911969E-4</origConc>
			<randAvgConc>3.624866452847295E-4</randAvgConc>
			<image>images/motif-111.jpg</image>
			<motifData>
					synthetic{1.0,2.0},{2.0,1.0} , ERA:PKA,TFA{[17],0} , {0,[7,14]}}
			</motifData>
		</motif>
		<motif index="112">
			<pValParam>0.04963935386017615000</pValParam>
			<zScore>1.4457511593473058</zScore>
			<pValEmpirical>0.104</pValEmpirical>
			<origCount>7.0</origCount>
			<randAvgCount>4.33</randAvgCount>
			<origConc>9.197214557876757E-4</origConc>
			<randAvgConc>5.971459105165711E-4</randAvgConc>
			<image>images/motif-112.jpg</image>
			<motifData>
					suppressive{1.0,1.0},{2.0,1.0} , ERA:TRA{[17],0} , {0,[19]}}
			</motifData>
		</motif>
		<motif index="113">
			<pValParam>0.04963935386017615000</pValParam>
			<zScore>1.4457511593473058</zScore>
			<pValEmpirical>0.104</pValEmpirical>
			<origCount>7.0</origCount>
			<randAvgCount>4.33</randAvgCount>
			<origConc>9.197214557876757E-4</origConc>
			<randAvgConc>5.971459105165711E-4</randAvgConc>
			<image>images/motif-113.jpg</image>
			<motifData>
					suppressive{1.0,2.0},{1.0,1.0} , DNAB,TRA:ERA{[4,19],0} , {0,[17]}}
			</motifData>
		</motif>
		<motif index="114">
			<pValParam>0.08345018654096714200</pValParam>
			<zScore>0.5743264528901079</zScore>
			<pValEmpirical>0.105</pValEmpirical>
			<origCount>78.0</origCount>
			<randAvgCount>71.559</randAvgCount>
			<origConc>0.010248324793062672</origConc>
			<randAvgConc>0.009870675206848138</randAvgConc>
			<image>images/motif-114.jpg</image>
			<motifData>
					noninteractive{1.0,2.0},{2.0,1.0} , MFU:HYA,STA{[8],0} , {0,[6,15]}}
			</motifData>
		</motif>
		<motif index="115">
			<pValParam>0.06312252777947580100</pValParam>
			<zScore>1.47056970232631</zScore>
			<pValEmpirical>0.105</pValEmpirical>
			<origCount>5.0</origCount>
			<randAvgCount>2.777</randAvgCount>
			<origConc>6.569438969911969E-4</origConc>
			<randAvgConc>3.829271669560975E-4</randAvgConc>
			<image>images/motif-115.jpg</image>
			<motifData>
					suppressive{1.0,2.0},{1.0,1.0} , PRB:PRB{[13],0} , {0,[13]}}
			</motifData>
		</motif>
		<motif index="116">
			<pValParam>0.04899530584448952300</pValParam>
			<zScore>1.6329961208370836</zScore>
			<pValEmpirical>0.106</pValEmpirical>
			<origCount>3.0</origCount>
			<randAvgCount>1.357</randAvgCount>
			<origConc>3.9416633819471815E-4</origConc>
			<randAvgConc>1.8709139334515122E-4</randAvgConc>
			<image>images/motif-116.jpg</image>
			<motifData>
					conditional{1.0,2.0},{1.0,1.0} , RNAB:HYA,STA{[10],0} , {0,[6,15]}}
			</motifData>
		</motif>
		<motif index="117">
			<pValParam>0.04899530584448952300</pValParam>
			<zScore>1.6329961208370836</zScore>
			<pValEmpirical>0.106</pValEmpirical>
			<origCount>3.0</origCount>
			<randAvgCount>1.357</randAvgCount>
			<origConc>3.9416633819471815E-4</origConc>
			<randAvgConc>1.8709139334515122E-4</randAvgConc>
			<image>images/motif-117.jpg</image>
			<motifData>
					conditional{1.0,2.0},{1.0,1.0} , RNAB:PKA,STA,TFA{[10],0} , {0,[6,7,14]}}
			</motifData>
		</motif>
		<motif index="118">
			<pValParam>0.07183914983318384600</pValParam>
			<zScore>1.2281427809402399</zScore>
			<pValEmpirical>0.107</pValEmpirical>
			<origCount>13.0</origCount>
			<randAvgCount>9.225</randAvgCount>
			<origConc>0.001708054132177112</origConc>
			<randAvgConc>0.00127211121258052</randAvgConc>
			<image>images/motif-118.jpg</image>
			<motifData>
					epistatic{1.0,2.0},{1.0,1.0} , PKA,TFA:HYA,STA{[7,14],0} , {0,[6,15]}}
			</motifData>
		</motif>
		<motif index="119">
			<pValParam>0.09515791765028203100</pValParam>
			<zScore>0.5037252977314278</zScore>
			<pValEmpirical>0.108</pValEmpirical>
			<origCount>84.0</origCount>
			<randAvgCount>77.842</randAvgCount>
			<origConc>0.01103665746945211</origConc>
			<randAvgConc>0.010733551561822544</randAvgConc>
			<image>images/motif-119.jpg</image>
			<motifData>
					noninteractive{1.0,2.0},{2.0,1.0} , PKA,STA,TFA:HYA,STA{[6,7,14],0} , {0,[6,15]}}
			</motifData>
		</motif>
		<motif index="120">
			<pValParam>0.07733123921206663800</pValParam>
			<zScore>0.9262590809370782</zScore>
			<pValEmpirical>0.109</pValEmpirical>
			<origCount>33.0</origCount>
			<randAvgCount>28.616</randAvgCount>
			<origConc>0.0043358297201418995</origConc>
			<randAvgConc>0.003946355987810159</randAvgConc>
			<image>images/motif-120.jpg</image>
			<motifData>
					noninteractive{1.0,2.0},{2.0,1.0} , PRB:HYA,STA{[13],0} , {0,[6,15]}}
			</motifData>
		</motif>
		<motif index="121">
			<pValParam>0.03059368481228463800</pValParam>
			<zScore>1.8328460167882883</zScore>
			<pValEmpirical>0.117</pValEmpirical>
			<origCount>2.0</origCount>
			<randAvgCount>0.67</randAvgCount>
			<origConc>2.6277755879647877E-4</origConc>
			<randAvgConc>9.238181171173657E-5</randAvgConc>
			<image>images/motif-121.jpg</image>
			<motifData>
					suppressive{1.0,2.0},{1.0,1.0} , PRB:TPA{[13],0} , {0,[12]}}
			</motifData>
		</motif>
		<motif index="122">
			<pValParam>0.06045044759175133300</pValParam>
			<zScore>1.3757283034594907</zScore>
			<pValEmpirical>0.118</pValEmpirical>
			<origCount>6.0</origCount>
			<randAvgCount>3.477</randAvgCount>
			<origConc>7.883326763894363E-4</origConc>
			<randAvgConc>4.7960083828641717E-4</randAvgConc>
			<image>images/motif-122.jpg</image>
			<motifData>
					double-nonmonotonic{1.0,2.0},{2.0,1.0} , HYA:TFA{[15],0} , {0,[14]}}
			</motifData>
		</motif>
		<motif index="123">
			<pValParam>0.06045044759175133300</pValParam>
			<zScore>1.3757283034594907</zScore>
			<pValEmpirical>0.118</pValEmpirical>
			<origCount>6.0</origCount>
			<randAvgCount>3.477</randAvgCount>
			<origConc>7.883326763894363E-4</origConc>
			<randAvgConc>4.7960083828641717E-4</randAvgConc>
			<image>images/motif-123.jpg</image>
			<motifData>
					double-nonmonotonic{1.0,2.0},{2.0,1.0} , TFA:HYA,PPPA{[14],0} , {0,[15,16]}}
			</motifData>
		</motif>
		<motif index="124">
			<pValParam>0.08953802769881347200</pValParam>
			<zScore>0.8179921344073402</zScore>
			<pValEmpirical>0.12</pValEmpirical>
			<origCount>39.0</origCount>
			<randAvgCount>34.377</randAvgCount>
			<origConc>0.005124162396531336</origConc>
			<randAvgConc>0.004740796651805127</randAvgConc>
			<image>images/motif-124.jpg</image>
			<motifData>
					noninteractive{1.0,2.0},{2.0,1.0} , PKA,STA,TFA:STA,TFA{[6,7,14],0} , {0,[6,14]}}
			</motifData>
		</motif>
		<motif index="125">
			<pValParam>0.08953802769881347200</pValParam>
			<zScore>0.8179921344073402</zScore>
			<pValEmpirical>0.12</pValEmpirical>
			<origCount>39.0</origCount>
			<randAvgCount>34.377</randAvgCount>
			<origConc>0.005124162396531336</origConc>
			<randAvgConc>0.004740796651805127</randAvgConc>
			<image>images/motif-125.jpg</image>
			<motifData>
					noninteractive{1.0,2.0},{2.0,1.0} , PKA,STA,TFA:PKA,STA,TFA{[6,7,14],0} , {0,[6,7,14]}}
			</motifData>
		</motif>
		<motif index="126">
			<pValParam>0.08495436730102856600</pValParam>
			<zScore>1.0962781299644373</zScore>
			<pValEmpirical>0.123</pValEmpirical>
			<origCount>15.0</origCount>
			<randAvgCount>11.432</randAvgCount>
			<origConc>0.001970831690973591</origConc>
			<randAvgConc>0.0015769901786253445</randAvgConc>
			<image>images/motif-126.jpg</image>
			<motifData>
					suppressive{1.0,1.0},{2.0,1.0} , HYA:PKA,TFA{[15],0} , {0,[7,14]}}
			</motifData>
		</motif>
		<motif index="127">
			<pValParam>0.08495436730102856600</pValParam>
			<zScore>1.0962781299644373</zScore>
			<pValEmpirical>0.123</pValEmpirical>
			<origCount>15.0</origCount>
			<randAvgCount>11.432</randAvgCount>
			<origConc>0.001970831690973591</origConc>
			<randAvgConc>0.0015769901786253445</randAvgConc>
			<image>images/motif-127.jpg</image>
			<motifData>
					suppressive{1.0,1.0},{2.0,1.0} , HYA,PPPA:PKA,TFA{[15,16],0} , {0,[7,14]}}
			</motifData>
		</motif>
		<motif index="128">
			<pValParam>0.06883105832913427600</pValParam>
			<zScore>1.311748668427985</zScore>
			<pValEmpirical>0.126</pValEmpirical>
			<origCount>6.0</origCount>
			<randAvgCount>3.545</randAvgCount>
			<origConc>7.883326763894363E-4</origConc>
			<randAvgConc>4.889914035609207E-4</randAvgConc>
			<image>images/motif-128.jpg</image>
			<motifData>
					double-nonmonotonic{1.0,2.0},{2.0,1.0} , PKA,TFA:HYA,PDA{[7,14],0} , {0,[1,15]}}
			</motifData>
		</motif>
		<motif index="129">
			<pValParam>0.06883105832913427600</pValParam>
			<zScore>1.311748668427985</zScore>
			<pValEmpirical>0.126</pValEmpirical>
			<origCount>6.0</origCount>
			<randAvgCount>3.545</randAvgCount>
			<origConc>7.883326763894363E-4</origConc>
			<randAvgConc>4.889914035609207E-4</randAvgConc>
			<image>images/motif-129.jpg</image>
			<motifData>
					double-nonmonotonic{1.0,2.0},{2.0,1.0} , PKA,TFA:HYA{[7,14],0} , {0,[15]}}
			</motifData>
		</motif>
		<motif index="130">
			<pValParam>0.10176875905442451000</pValParam>
			<zScore>0.9814535508390516</zScore>
			<pValEmpirical>0.13</pValEmpirical>
			<origCount>20.0</origCount>
			<randAvgCount>15.841</randAvgCount>
			<origConc>0.0026277755879647877</origConc>
			<randAvgConc>0.0021849278530473456</randAvgConc>
			<image>images/motif-130.jpg</image>
			<motifData>
					epistatic{1.0,2.0},{1.0,1.0} , PKA,TFA:DNAB,TRA{[7,14],0} , {0,[4,19]}}
			</motifData>
		</motif>
		<motif index="131">
			<pValParam>0.09295945353781864800</pValParam>
			<zScore>1.0835337550183624</zScore>
			<pValEmpirical>0.134</pValEmpirical>
			<origCount>13.0</origCount>
			<randAvgCount>9.559</randAvgCount>
			<origConc>0.001708054132177112</origConc>
			<randAvgConc>0.0013186523756011843</randAvgConc>
			<image>images/motif-131.jpg</image>
			<motifData>
					synthetic{1.0,2.0},{2.0,1.0} , DNAB,TRA:PKA,STA,TFA{[4,19],0} , {0,[6,7,14]}}
			</motifData>
		</motif>
		<motif index="132">
			<pValParam>0.05600653327139959400</pValParam>
			<zScore>1.4685116126864037</zScore>
			<pValEmpirical>0.138</pValEmpirical>
			<origCount>3.0</origCount>
			<randAvgCount>1.42</randAvgCount>
			<origConc>3.9416633819471815E-4</origConc>
			<randAvgConc>1.9589072414242573E-4</randAvgConc>
			<image>images/motif-132.jpg</image>
			<motifData>
					epistatic{1.0,1.0},{2.0,1.0} , PKA,TFA:SMA{[7,14],0} , {0,[11]}}
			</motifData>
		</motif>
		<motif index="133">
			<pValParam>0.05600653327139959400</pValParam>
			<zScore>1.4685116126864037</zScore>
			<pValEmpirical>0.138</pValEmpirical>
			<origCount>3.0</origCount>
			<randAvgCount>1.42</randAvgCount>
			<origConc>3.9416633819471815E-4</origConc>
			<randAvgConc>1.9589072414242573E-4</randAvgConc>
			<image>images/motif-133.jpg</image>
			<motifData>
					epistatic{1.0,1.0},{2.0,1.0} , TFA:SMA{[14],0} , {0,[11]}}
			</motifData>
		</motif>
		<motif index="134">
			<pValParam>0.10946995548066840000</pValParam>
			<zScore>0.7506265134206399</zScore>
			<pValEmpirical>0.139</pValEmpirical>
			<origCount>34.0</origCount>
			<randAvgCount>29.966</randAvgCount>
			<origConc>0.0044672184995401395</origConc>
			<randAvgConc>0.004132312025739278</randAvgConc>
			<image>images/motif-134.jpg</image>
			<motifData>
					noninteractive{1.0,2.0},{2.0,1.0} , STA:PKA,STA,TFA{[6],0} , {0,[6,7,14]}}
			</motifData>
		</motif>
		<motif index="135">
			<pValParam>0.08516090388806896200</pValParam>
			<zScore>1.129551503682638</zScore>
			<pValEmpirical>0.139</pValEmpirical>
			<origCount>10.0</origCount>
			<randAvgCount>7.359</randAvgCount>
			<origConc>0.0013138877939823938</origConc>
			<randAvgConc>0.0010147815255934914</randAvgConc>
			<image>images/motif-135.jpg</image>
			<motifData>
					conditional{1.0,1.0},{2.0,1.0} , TRA:TFA{[19],0} , {0,[14]}}
			</motifData>
		</motif>
		<motif index="136">
			<pValParam>0.09933448277259848700</pValParam>
			<zScore>1.0643524577914607</zScore>
			<pValEmpirical>0.141</pValEmpirical>
			<origCount>12.0</origCount>
			<randAvgCount>8.744</randAvgCount>
			<origConc>0.0015766653527788726</origConc>
			<randAvgConc>0.0012058033236859332</randAvgConc>
			<image>images/motif-136.jpg</image>
			<motifData>
					epistatic{1.0,2.0},{1.0,1.0} , TFA:HYA,STA{[14],0} , {0,[6,15]}}
			</motifData>
		</motif>
		<motif index="137">
			<pValParam>0.12937618628710856000</pValParam>
			<zScore>0.38501941642103715</zScore>
			<pValEmpirical>0.145</pValEmpirical>
			<origCount>69.0</origCount>
			<randAvgCount>64.067</randAvgCount>
			<origConc>0.009065825778478517</origConc>
			<randAvgConc>0.00883598638665158</randAvgConc>
			<image>images/motif-137.jpg</image>
			<motifData>
					noninteractive{1.0,2.0},{2.0,1.0} , PKA,STA,TFA:DNAB,PRB{[6,7,14],0} , {0,[4,13]}}
			</motifData>
		</motif>
		<motif index="138">
			<pValParam>0.09269013321891428300</pValParam>
			<zScore>0.9818731579738869</zScore>
			<pValEmpirical>0.156</pValEmpirical>
			<origCount>12.0</origCount>
			<randAvgCount>9.791</randAvgCount>
			<origConc>0.0015766653527788726</origConc>
			<randAvgConc>0.0013504868252454403</randAvgConc>
			<image>images/motif-138.jpg</image>
			<motifData>
					asynthetic{1.0,2.0},{2.0,1.0} , PKA,TFA:MFU{[7,14],0} , {0,[8]}}
			</motifData>
		</motif>
		<motif index="139">
			<pValParam>0.13710218649182471000</pValParam>
			<zScore>0.29033455387302526</zScore>
			<pValEmpirical>0.157</pValEmpirical>
			<origCount>82.0</origCount>
			<randAvgCount>76.867</randAvgCount>
			<origConc>0.01077387991065563</origConc>
			<randAvgConc>0.01059911515144191</randAvgConc>
			<image>images/motif-139.jpg</image>
			<motifData>
					noninteractive{1.0,2.0},{2.0,1.0} , HYA,STA:STA,TFA{[6,15],0} , {0,[6,14]}}
			</motifData>
		</motif>
		<motif index="140">
			<pValParam>0.12185777705887246000</pValParam>
			<zScore>0.8784937169235436</zScore>
			<pValEmpirical>0.163</pValEmpirical>
			<origCount>18.0</origCount>
			<randAvgCount>14.565</randAvgCount>
			<origConc>0.002364998029168309</origConc>
			<randAvgConc>0.0020087373136712934</randAvgConc>
			<image>images/motif-140.jpg</image>
			<motifData>
					epistatic{1.0,1.0},{2.0,1.0} , TFA:DNAB,PRB{[14],0} , {0,[4,13]}}
			</motifData>
		</motif>
		<motif index="141">
			<pValParam>0.10603280228961243000</pValParam>
			<zScore>1.0035998025713746</zScore>
			<pValEmpirical>0.163</pValEmpirical>
			<origCount>11.0</origCount>
			<randAvgCount>8.385</randAvgCount>
			<origConc>0.0014452765733806332</origConc>
			<randAvgConc>0.001156259797572146</randAvgConc>
			<image>images/motif-141.jpg</image>
			<motifData>
					conditional{1.0,1.0},{2.0,1.0} , TRA:PKA,STA,TFA{[19],0} , {0,[6,7,14]}}
			</motifData>
		</motif>
		<motif index="142">
			<pValParam>0.09713294111546177900</pValParam>
			<zScore>1.1442506384797124</zScore>
			<pValEmpirical>0.164</pValEmpirical>
			<origCount>5.0</origCount>
			<randAvgCount>3.013</randAvgCount>
			<origConc>6.569438969911969E-4</origConc>
			<randAvgConc>4.155435899030171E-4</randAvgConc>
			<image>images/motif-142.jpg</image>
			<motifData>
					single-nonmonotonic{1.0,1.0},{2.0,1.0} , PRB:DNAB,TRA{[13],0} , {0,[4,19]}}
			</motifData>
		</motif>
		<motif index="143">
			<pValParam>0.13537354449484329000</pValParam>
			<zScore>0.822169535681016</zScore>
			<pValEmpirical>0.167</pValEmpirical>
			<origCount>19.0</origCount>
			<randAvgCount>15.45</randAvgCount>
			<origConc>0.0024963868085665485</origConc>
			<randAvgConc>0.0021309594789901075</randAvgConc>
			<image>images/motif-143.jpg</image>
			<motifData>
					epistatic{1.0,2.0},{1.0,1.0} , PKA,TFA:TRA{[7,14],0} , {0,[19]}}
			</motifData>
		</motif>
		<motif index="144">
			<pValParam>0.13699868887550970000</pValParam>
			<zScore>0.5866320686759573</zScore>
			<pValEmpirical>0.171</pValEmpirical>
			<origCount>37.0</origCount>
			<randAvgCount>33.276</randAvgCount>
			<origConc>0.004861384837734857</origConc>
			<randAvgConc>0.004588996516103454</randAvgConc>
			<image>images/motif-144.jpg</image>
			<motifData>
					noninteractive{1.0,2.0},{2.0,1.0} , PKA,STA,TFA:PKA,TFA{[6,7,14],0} , {0,[7,14]}}
			</motifData>
		</motif>
		<motif index="145">
			<pValParam>0.12345457880540101000</pValParam>
			<zScore>0.9606970999130787</zScore>
			<pValEmpirical>0.172</pValEmpirical>
			<origCount>9.0</origCount>
			<randAvgCount>6.538</randAvgCount>
			<origConc>0.0011824990145841545</origConc>
			<randAvgConc>9.01497315127924E-4</randAvgConc>
			<image>images/motif-145.jpg</image>
			<motifData>
					single-nonmonotonic{1.0,2.0},{1.0,1.0} , PKA,TFA:MFU{[7,14],0} , {0,[8]}}
			</motifData>
		</motif>
		<motif index="146">
			<pValParam>0.12345457880540101000</pValParam>
			<zScore>0.9606970999130787</zScore>
			<pValEmpirical>0.172</pValEmpirical>
			<origCount>9.0</origCount>
			<randAvgCount>6.538</randAvgCount>
			<origConc>0.0011824990145841545</origConc>
			<randAvgConc>9.01497315127924E-4</randAvgConc>
			<image>images/motif-146.jpg</image>
			<motifData>
					single-nonmonotonic{1.0,2.0},{1.0,1.0} , TFA:MFU{[14],0} , {0,[8]}}
			</motifData>
		</motif>
		<motif index="147">
			<pValParam>0.08061542153120826400</pValParam>
			<zScore>1.2453091607946312</zScore>
			<pValEmpirical>0.173</pValEmpirical>
			<origCount>3.0</origCount>
			<randAvgCount>1.613</randAvgCount>
			<origConc>3.9416633819471815E-4</origConc>
			<randAvgConc>2.2247615188845588E-4</randAvgConc>
			<image>images/motif-147.jpg</image>
			<motifData>
					epistatic{1.0,1.0},{2.0,1.0} , TRA:RNAB{[19],0} , {0,[10]}}
			</motifData>
		</motif>
		<motif index="148">
			<pValParam>0.08061542153120826400</pValParam>
			<zScore>1.2453091607946312</zScore>
			<pValEmpirical>0.173</pValEmpirical>
			<origCount>3.0</origCount>
			<randAvgCount>1.613</randAvgCount>
			<origConc>3.9416633819471815E-4</origConc>
			<randAvgConc>2.2247615188845588E-4</randAvgConc>
			<image>images/motif-148.jpg</image>
			<motifData>
					epistatic{1.0,1.0},{2.0,1.0} , DNAB,TRA:RNAB{[4,19],0} , {0,[10]}}
			</motifData>
		</motif>
		<motif index="149">
			<pValParam>0.08982454160301334100</pValParam>
			<zScore>1.1830466533985207</zScore>
			<pValEmpirical>0.176</pValEmpirical>
			<origCount>4.0</origCount>
			<randAvgCount>2.351</randAvgCount>
			<origConc>5.255551175929575E-4</origConc>
			<randAvgConc>3.2423548125077505E-4</randAvgConc>
			<image>images/motif-149.jpg</image>
			<motifData>
					suppressive{1.0,2.0},{1.0,1.0} , PRB:HYA{[13],0} , {0,[15]}}
			</motifData>
		</motif>
		<motif index="150">
			<pValParam>0.08982454160301334100</pValParam>
			<zScore>1.1830466533985207</zScore>
			<pValEmpirical>0.176</pValEmpirical>
			<origCount>4.0</origCount>
			<randAvgCount>2.351</randAvgCount>
			<origConc>5.255551175929575E-4</origConc>
			<randAvgConc>3.2423548125077505E-4</randAvgConc>
			<image>images/motif-150.jpg</image>
			<motifData>
					suppressive{1.0,2.0},{1.0,1.0} , PRB:HYA,PDA{[13],0} , {0,[1,15]}}
			</motifData>
		</motif>
		<motif index="151">
			<pValParam>0.14742327836083202000</pValParam>
			<zScore>0.1709335281037923</zScore>
			<pValEmpirical>0.178</pValEmpirical>
			<origCount>94.0</origCount>
			<randAvgCount>88.68</randAvgCount>
			<origConc>0.012350545263434503</origConc>
			<randAvgConc>0.01223101266444903</randAvgConc>
			<image>images/motif-151.jpg</image>
			<motifData>
					noninteractive{1.0,2.0},{2.0,1.0} , PRB,TRA:PKA,STA,TFA{[13,19],0} , {0,[6,7,14]}}
			</motifData>
		</motif>
		<motif index="152">
			<pValParam>0.01453184138027252500</pValParam>
			<zScore>2.004684973492492</zScore>
			<pValEmpirical>0.181</pValEmpirical>
			<origCount>1.0</origCount>
			<randAvgCount>0.181</randAvgCount>
			<origConc>1.3138877939823938E-4</origConc>
			<randAvgConc>2.495791226990587E-5</randAvgConc>
			<image>images/motif-152.jpg</image>
			<motifData>
					epistatic{1.0,1.0},{2.0,1.0} , HLA:HYA,STA{[3],0} , {0,[6,15]}}
			</motifData>
		</motif>
		<motif index="153">
			<pValParam>0.12790111085193756000</pValParam>
			<zScore>0.9238163485293176</zScore>
			<pValEmpirical>0.188</pValEmpirical>
			<origCount>9.0</origCount>
			<randAvgCount>6.737</randAvgCount>
			<origConc>0.0011824990145841545</origConc>
			<randAvgConc>9.291399358984658E-4</randAvgConc>
			<image>images/motif-153.jpg</image>
			<motifData>
					conditional{1.0,2.0},{1.0,1.0} , TRA:PRB{[19],0} , {0,[13]}}
			</motifData>
		</motif>
		<motif index="154">
			<pValParam>0.07798227197049378800</pValParam>
			<zScore>1.177760214172574</zScore>
			<pValEmpirical>0.195</pValEmpirical>
			<origCount>5.0</origCount>
			<randAvgCount>3.604</randAvgCount>
			<origConc>6.569438969911969E-4</origConc>
			<randAvgConc>4.970956251316848E-4</randAvgConc>
			<image>images/motif-154.jpg</image>
			<motifData>
					asynthetic{1.0,2.0},{2.0,1.0} , PKA,TFA:PKA,TFA{[7,14],0} , {0,[7,14]}}
			</motifData>
		</motif>
		<motif index="155">
			<pValParam>0.07798227197049378800</pValParam>
			<zScore>1.177760214172574</zScore>
			<pValEmpirical>0.195</pValEmpirical>
			<origCount>5.0</origCount>
			<randAvgCount>3.604</randAvgCount>
			<origConc>6.569438969911969E-4</origConc>
			<randAvgConc>4.970956251316848E-4</randAvgConc>
			<image>images/motif-155.jpg</image>
			<motifData>
					asynthetic{1.0,2.0},{2.0,1.0} , PKA,TFA:TFA{[7,14],0} , {0,[14]}}
			</motifData>
		</motif>
		<motif index="156">
			<pValParam>0.07798227197049378800</pValParam>
			<zScore>1.177760214172574</zScore>
			<pValEmpirical>0.195</pValEmpirical>
			<origCount>5.0</origCount>
			<randAvgCount>3.604</randAvgCount>
			<origConc>6.569438969911969E-4</origConc>
			<randAvgConc>4.970956251316848E-4</randAvgConc>
			<image>images/motif-156.jpg</image>
			<motifData>
					asynthetic{1.0,2.0},{2.0,1.0} , PKA,TFA:PKA{[7,14],0} , {0,[7]}}
			</motifData>
		</motif>
		<motif index="157">
			<pValParam>0.10498138453054406000</pValParam>
			<zScore>1.0892209226115872</zScore>
			<pValEmpirical>0.196</pValEmpirical>
			<origCount>4.0</origCount>
			<randAvgCount>2.471</randAvgCount>
			<origConc>5.255551175929575E-4</origConc>
			<randAvgConc>3.4084937803133855E-4</randAvgConc>
			<image>images/motif-157.jpg</image>
			<motifData>
					epistatic{1.0,1.0},{2.0,1.0} , TFA:TPA{[14],0} , {0,[12]}}
			</motifData>
		</motif>
		<motif index="158">
			<pValParam>0.10498138453054406000</pValParam>
			<zScore>1.0892209226115872</zScore>
			<pValEmpirical>0.196</pValEmpirical>
			<origCount>4.0</origCount>
			<randAvgCount>2.471</randAvgCount>
			<origConc>5.255551175929575E-4</origConc>
			<randAvgConc>3.4084937803133855E-4</randAvgConc>
			<image>images/motif-158.jpg</image>
			<motifData>
					epistatic{1.0,2.0},{1.0,1.0} , TPA:PKA,TFA{[12],0} , {0,[7,14]}}
			</motifData>
		</motif>
		<motif index="159">
			<pValParam>0.06138315802679172900</pValParam>
			<zScore>1.2246429792808309</zScore>
			<pValEmpirical>0.203</pValEmpirical>
			<origCount>2.0</origCount>
			<randAvgCount>0.891</randAvgCount>
			<origConc>2.6277755879647877E-4</origConc>
			<randAvgConc>1.228482919636138E-4</randAvgConc>
			<image>images/motif-159.jpg</image>
			<motifData>
					synthetic{1.0,2.0},{2.0,1.0} , ERA:DNAB,TRA{[17],0} , {0,[4,19]}}
			</motifData>
		</motif>
		<motif index="160">
			<pValParam>0.06138315802679172900</pValParam>
			<zScore>1.2246429792808309</zScore>
			<pValEmpirical>0.203</pValEmpirical>
			<origCount>2.0</origCount>
			<randAvgCount>0.891</randAvgCount>
			<origConc>2.6277755879647877E-4</origConc>
			<randAvgConc>1.228482919636138E-4</randAvgConc>
			<image>images/motif-160.jpg</image>
			<motifData>
					synthetic{1.0,2.0},{2.0,1.0} , ERA:TRA{[17],0} , {0,[19]}}
			</motifData>
		</motif>
		<motif index="161">
			<pValParam>0.10694751648303735000</pValParam>
			<zScore>1.1727309011319067</zScore>
			<pValEmpirical>0.21</pValEmpirical>
			<origCount>3.0</origCount>
			<randAvgCount>1.789</randAvgCount>
			<origConc>3.9416633819471815E-4</origConc>
			<randAvgConc>2.467073502968087E-4</randAvgConc>
			<image>images/motif-161.jpg</image>
			<motifData>
					noninteractive{1.0,2.0},{2.0,1.0} , PKA,STA,TFA:SMA{[6,7,14],0} , {0,[11]}}
			</motifData>
		</motif>
		<motif index="162">
			<pValParam>0.10694751648303735000</pValParam>
			<zScore>1.1727309011319067</zScore>
			<pValEmpirical>0.21</pValEmpirical>
			<origCount>3.0</origCount>
			<randAvgCount>1.789</randAvgCount>
			<origConc>3.9416633819471815E-4</origConc>
			<randAvgConc>2.467073502968087E-4</randAvgConc>
			<image>images/motif-162.jpg</image>
			<motifData>
					noninteractive{1.0,2.0},{2.0,1.0} , HYA,STA:SMA{[6,15],0} , {0,[11]}}
			</motifData>
		</motif>
		<motif index="163">
			<pValParam>0.02309037608616570900</pValParam>
			<zScore>1.537064691570659</zScore>
			<pValEmpirical>0.211</pValEmpirical>
			<origCount>1.0</origCount>
			<randAvgCount>0.232</randAvgCount>
			<origConc>1.3138877939823938E-4</origConc>
			<randAvgConc>3.199490246921291E-5</randAvgConc>
			<image>images/motif-163.jpg</image>
			<motifData>
					single-nonmonotonic{1.0,1.0},{2.0,1.0} , MFU:ERA{[8],0} , {0,[17]}}
			</motifData>
		</motif>
		<motif index="164">
			<pValParam>0.08831573732750819300</pValParam>
			<zScore>1.0948565142048265</zScore>
			<pValEmpirical>0.213</pValEmpirical>
			<origCount>3.0</origCount>
			<randAvgCount>1.667</randAvgCount>
			<origConc>3.9416633819471815E-4</origConc>
			<randAvgConc>2.2992014582157142E-4</randAvgConc>
			<image>images/motif-164.jpg</image>
			<motifData>
					suppressive{1.0,1.0},{2.0,1.0} , OTHER:PKA,STA,TFA{[18],0} , {0,[6,7,14]}}
			</motifData>
		</motif>
		<motif index="165">
			<pValParam>0.17885713475818987000</pValParam>
			<zScore>0.6435310792284699</zScore>
			<pValEmpirical>0.213</pValEmpirical>
			<origCount>16.0</origCount>
			<randAvgCount>13.449</randAvgCount>
			<origConc>0.00210222047037183</origConc>
			<randAvgConc>0.001855258094858414</randAvgConc>
			<image>images/motif-165.jpg</image>
			<motifData>
					suppressive{1.0,1.0},{2.0,1.0} , HYA:PKA,STA,TFA{[15],0} , {0,[6,7,14]}}
			</motifData>
		</motif>
		<motif index="166">
			<pValParam>0.17885713475818987000</pValParam>
			<zScore>0.6435310792284699</zScore>
			<pValEmpirical>0.213</pValEmpirical>
			<origCount>16.0</origCount>
			<randAvgCount>13.449</randAvgCount>
			<origConc>0.00210222047037183</origConc>
			<randAvgConc>0.001855258094858414</randAvgConc>
			<image>images/motif-166.jpg</image>
			<motifData>
					suppressive{1.0,2.0},{1.0,1.0} , PKA,STA,TFA:HYA,PDA{[6,7,14],0} , {0,[1,15]}}
			</motifData>
		</motif>
		<motif index="167">
			<pValParam>0.17885713475818987000</pValParam>
			<zScore>0.6435310792284699</zScore>
			<pValEmpirical>0.213</pValEmpirical>
			<origCount>16.0</origCount>
			<randAvgCount>13.449</randAvgCount>
			<origConc>0.00210222047037183</origConc>
			<randAvgConc>0.001855258094858414</randAvgConc>
			<image>images/motif-167.jpg</image>
			<motifData>
					suppressive{1.0,1.0},{2.0,1.0} , HYA,PPPA:STA,TFA{[15,16],0} , {0,[6,14]}}
			</motifData>
		</motif>
		<motif index="168">
			<pValParam>0.09244292835051681800</pValParam>
			<zScore>1.120525374285599</zScore>
			<pValEmpirical>0.214</pValEmpirical>
			<origCount>3.0</origCount>
			<randAvgCount>1.695</randAvgCount>
			<origConc>3.9416633819471815E-4</origConc>
			<randAvgConc>2.337574145837351E-4</randAvgConc>
			<image>images/motif-168.jpg</image>
			<motifData>
					suppressive{1.0,2.0},{1.0,1.0} , MFU:HYA{[8],0} , {0,[15]}}
			</motifData>
		</motif>
		<motif index="169">
			<pValParam>0.02217820012999860400</pValParam>
			<zScore>1.6268115807160046</zScore>
			<pValEmpirical>0.215</pValEmpirical>
			<origCount>1.0</origCount>
			<randAvgCount>0.227</randAvgCount>
			<origConc>1.3138877939823938E-4</origConc>
			<randAvgConc>3.1283705159433454E-5</randAvgConc>
			<image>images/motif-169.jpg</image>
			<motifData>
					double-nonmonotonic{1.0,2.0},{2.0,1.0} , HYA:SMA{[15],0} , {0,[11]}}
			</motifData>
		</motif>
		<motif index="170">
			<pValParam>0.18458872457379460000</pValParam>
			<zScore>0.6089102781978777</zScore>
			<pValEmpirical>0.223</pValEmpirical>
			<origCount>22.0</origCount>
			<randAvgCount>18.756</randAvgCount>
			<origConc>0.0028905531467612665</origConc>
			<randAvgConc>0.0025869814392326324</randAvgConc>
			<image>images/motif-170.jpg</image>
			<motifData>
					epistatic{1.0,2.0},{1.0,1.0} , PKA,TFA:PRB,TRA{[7,14],0} , {0,[13,19]}}
			</motifData>
		</motif>
		<motif index="171">
			<pValParam>0.18510312300589127000</pValParam>
			<zScore>0.4005842907463798</zScore>
			<pValEmpirical>0.224</pValEmpirical>
			<origCount>36.0</origCount>
			<randAvgCount>32.95</randAvgCount>
			<origConc>0.004729996058336618</origConc>
			<randAvgConc>0.00454402970226718</randAvgConc>
			<image>images/motif-171.jpg</image>
			<motifData>
					noninteractive{1.0,2.0},{2.0,1.0} , TFA:PKA,STA,TFA{[14],0} , {0,[6,7,14]}}
			</motifData>
		</motif>
		<motif index="172">
			<pValParam>0.11235195640518592000</pValParam>
			<zScore>1.0008851794201252</zScore>
			<pValEmpirical>0.227</pValEmpirical>
			<origCount>5.0</origCount>
			<randAvgCount>3.659</randAvgCount>
			<origConc>6.569438969911969E-4</origConc>
			<randAvgConc>5.046415123866095E-4</randAvgConc>
			<image>images/motif-172.jpg</image>
			<motifData>
					additive{1.0,2.0},{2.0,1.0} , TRA:OTHER{[19],0} , {0,[18]}}
			</motifData>
		</motif>
		<motif index="173">
			<pValParam>0.14462149382450806000</pValParam>
			<zScore>1.131620598074865</zScore>
			<pValEmpirical>0.228</pValEmpirical>
			<origCount>4.0</origCount>
			<randAvgCount>2.75</randAvgCount>
			<origConc>5.255551175929575E-4</origConc>
			<randAvgConc>3.792702369002684E-4</randAvgConc>
			<image>images/motif-173.jpg</image>
			<motifData>
					additive{1.0,2.0},{2.0,1.0} , PRB:ERA{[13],0} , {0,[17]}}
			</motifData>
		</motif>
		<motif index="174">
			<pValParam>0.09454034462776062000</pValParam>
			<zScore>1.0471415515672065</zScore>
			<pValEmpirical>0.231</pValEmpirical>
			<origCount>3.0</origCount>
			<randAvgCount>1.709</randAvgCount>
			<origConc>3.9416633819471815E-4</origConc>
			<randAvgConc>2.3570125313913387E-4</randAvgConc>
			<image>images/motif-174.jpg</image>
			<motifData>
					single-nonmonotonic{1.0,2.0},{1.0,1.0} , PKA,TFA:ERA{[7,14],0} , {0,[17]}}
			</motifData>
		</motif>
		<motif index="175">
			<pValParam>0.18783438837295297000</pValParam>
			<zScore>0.6072302895434558</zScore>
			<pValEmpirical>0.233</pValEmpirical>
			<origCount>15.0</origCount>
			<randAvgCount>12.769</randAvgCount>
			<origConc>0.001970831690973591</origConc>
			<randAvgConc>0.0017609013267661058</randAvgConc>
			<image>images/motif-175.jpg</image>
			<motifData>
					epistatic{1.0,2.0},{1.0,1.0} , PKA,TFA:STA,TFA{[7,14],0} , {0,[6,14]}}
			</motifData>
		</motif>
		<motif index="176">
			<pValParam>0.16707565015302095000</pValParam>
			<zScore>0.8040071922243682</zScore>
			<pValEmpirical>0.233</pValEmpirical>
			<origCount>7.0</origCount>
			<randAvgCount>5.008</randAvgCount>
			<origConc>9.197214557876757E-4</origConc>
			<randAvgConc>6.907961760288492E-4</randAvgConc>
			<image>images/motif-176.jpg</image>
			<motifData>
					epistatic{1.0,1.0},{2.0,1.0} , PRB:STA,TFA{[13],0} , {0,[6,14]}}
			</motifData>
		</motif>
		<motif index="177">
			<pValParam>0.16382587254563685000</pValParam>
			<zScore>0.655836947917836</zScore>
			<pValEmpirical>0.234</pValEmpirical>
			<origCount>13.0</origCount>
			<randAvgCount>11.167</randAvgCount>
			<origConc>0.001708054132177112</origConc>
			<randAvgConc>0.0015399035314261726</randAvgConc>
			<image>images/motif-177.jpg</image>
			<motifData>
					noninteractive{1.0,2.0},{2.0,1.0} , HYA:HYA{[15],0} , {0,[15]}}
			</motifData>
		</motif>
		<motif index="178">
			<pValParam>0.16382587254563685000</pValParam>
			<zScore>0.655836947917836</zScore>
			<pValEmpirical>0.234</pValEmpirical>
			<origCount>13.0</origCount>
			<randAvgCount>11.167</randAvgCount>
			<origConc>0.001708054132177112</origConc>
			<randAvgConc>0.0015399035314261726</randAvgConc>
			<image>images/motif-178.jpg</image>
			<motifData>
					noninteractive{1.0,2.0},{2.0,1.0} , HYA:HYA,PPPA{[15],0} , {0,[15,16]}}
			</motifData>
		</motif>
		<motif index="179">
			<pValParam>0.17023772118082525000</pValParam>
			<zScore>0.7261432898359038</zScore>
			<pValEmpirical>0.239</pValEmpirical>
			<origCount>10.0</origCount>
			<randAvgCount>8.041</randAvgCount>
			<origConc>0.0013138877939823938</origConc>
			<randAvgConc>0.0011088043039089695</randAvgConc>
			<image>images/motif-179.jpg</image>
			<motifData>
					conditional{1.0,1.0},{2.0,1.0} , DNAB,TRA:STA,TFA{[4,19],0} , {0,[6,14]}}
			</motifData>
		</motif>
		<motif index="180">
			<pValParam>0.17023772118082525000</pValParam>
			<zScore>0.7261432898359038</zScore>
			<pValEmpirical>0.239</pValEmpirical>
			<origCount>10.0</origCount>
			<randAvgCount>8.041</randAvgCount>
			<origConc>0.0013138877939823938</origConc>
			<randAvgConc>0.0011088043039089695</randAvgConc>
			<image>images/motif-180.jpg</image>
			<motifData>
					conditional{1.0,1.0},{2.0,1.0} , TRA:STA,TFA{[19],0} , {0,[6,14]}}
			</motifData>
		</motif>
		<motif index="181">
			<pValParam>0.17380987826383398000</pValParam>
			<zScore>0.7323300136215215</zScore>
			<pValEmpirical>0.244</pValEmpirical>
			<origCount>9.0</origCount>
			<randAvgCount>7.076</randAvgCount>
			<origConc>0.0011824990145841545</origConc>
			<randAvgConc>9.758899285416086E-4</randAvgConc>
			<image>images/motif-181.jpg</image>
			<motifData>
					conditional{1.0,1.0},{2.0,1.0} , PRB:DNAB,TRA{[13],0} , {0,[4,19]}}
			</motifData>
		</motif>
		<motif index="182">
			<pValParam>0.11538501667077705000</pValParam>
			<zScore>1.0445448967608997</zScore>
			<pValEmpirical>0.245</pValEmpirical>
			<origCount>3.0</origCount>
			<randAvgCount>1.841</randAvgCount>
			<origConc>3.9416633819471815E-4</origConc>
			<randAvgConc>2.5389629242659307E-4</randAvgConc>
			<image>images/motif-182.jpg</image>
			<motifData>
					conditional{1.0,1.0},{2.0,1.0} , OTHER:TRA{[18],0} , {0,[19]}}
			</motifData>
		</motif>
		<motif index="183">
			<pValParam>0.11538501667077705000</pValParam>
			<zScore>1.0445448967608997</zScore>
			<pValEmpirical>0.245</pValEmpirical>
			<origCount>3.0</origCount>
			<randAvgCount>1.841</randAvgCount>
			<origConc>3.9416633819471815E-4</origConc>
			<randAvgConc>2.5389629242659307E-4</randAvgConc>
			<image>images/motif-183.jpg</image>
			<motifData>
					conditional{1.0,1.0},{2.0,1.0} , OTHER:DNAB,TRA{[18],0} , {0,[4,19]}}
			</motifData>
		</motif>
		<motif index="184">
			<pValParam>0.18712094548426217000</pValParam>
			<zScore>0.6749983896015391</zScore>
			<pValEmpirical>0.245</pValEmpirical>
			<origCount>10.0</origCount>
			<randAvgCount>8.051</randAvgCount>
			<origConc>0.0013138877939823938</origConc>
			<randAvgConc>0.001110268088453965</randAvgConc>
			<image>images/motif-184.jpg</image>
			<motifData>
					suppressive{1.0,2.0},{1.0,1.0} , PRB:PRB,TRA{[13],0} , {0,[13,19]}}
			</motifData>
		</motif>
		<motif index="185">
			<pValParam>0.20795352973888770000</pValParam>
			<zScore>0.5597703018855039</zScore>
			<pValEmpirical>0.246</pValEmpirical>
			<origCount>15.0</origCount>
			<randAvgCount>12.722</randAvgCount>
			<origConc>0.001970831690973591</origConc>
			<randAvgConc>0.0017547053224773817</randAvgConc>
			<image>images/motif-185.jpg</image>
			<motifData>
					suppressive{1.0,2.0},{1.0,1.0} , PKA,TFA:STA,TFA{[7,14],0} , {0,[6,14]}}
			</motifData>
		</motif>
		<motif index="186">
			<pValParam>0.07256445142691314600</pValParam>
			<zScore>1.011147660450391</zScore>
			<pValEmpirical>0.249</pValEmpirical>
			<origCount>2.0</origCount>
			<randAvgCount>0.957</randAvgCount>
			<origConc>2.6277755879647877E-4</origConc>
			<randAvgConc>1.320091268027392E-4</randAvgConc>
			<image>images/motif-186.jpg</image>
			<motifData>
					double-nonmonotonic{1.0,2.0},{2.0,1.0} , HYA:PRB{[15],0} , {0,[13]}}
			</motifData>
		</motif>
		<motif index="187">
			<pValParam>0.19469062256709424000</pValParam>
			<zScore>0.6179116908033323</zScore>
			<pValEmpirical>0.253</pValEmpirical>
			<origCount>15.0</origCount>
			<randAvgCount>12.489</randAvgCount>
			<origConc>0.001970831690973591</origConc>
			<randAvgConc>0.0017224670148132247</randAvgConc>
			<image>images/motif-187.jpg</image>
			<motifData>
					epistatic{1.0,2.0},{1.0,1.0} , PKA:DNAB,TRA{[7],0} , {0,[4,19]}}
			</motifData>
		</motif>
		<motif index="188">
			<pValParam>0.11803819657276127000</pValParam>
			<zScore>0.8915357243668595</zScore>
			<pValEmpirical>0.257</pValEmpirical>
			<origCount>3.0</origCount>
			<randAvgCount>1.857</randAvgCount>
			<origConc>3.9416633819471815E-4</origConc>
			<randAvgConc>2.561316266943332E-4</randAvgConc>
			<image>images/motif-188.jpg</image>
			<motifData>
					suppressive{1.0,2.0},{1.0,1.0} , PRB:STA{[13],0} , {0,[6]}}
			</motifData>
		</motif>
		<motif index="189">
			<pValParam>0.21991171565460310000</pValParam>
			<zScore>0.5046186896878821</zScore>
			<pValEmpirical>0.265</pValEmpirical>
			<origCount>20.0</origCount>
			<randAvgCount>17.254</randAvgCount>
			<origConc>0.0026277755879647877</origConc>
			<randAvgConc>0.002379949619922286</randAvgConc>
			<image>images/motif-189.jpg</image>
			<motifData>
					epistatic{1.0,1.0},{2.0,1.0} , DNAB,TRA:STA,TFA{[4,19],0} , {0,[6,14]}}
			</motifData>
		</motif>
		<motif index="190">
			<pValParam>0.13501576109434166000</pValParam>
			<zScore>0.828273480443737</zScore>
			<pValEmpirical>0.266</pValEmpirical>
			<origCount>4.0</origCount>
			<randAvgCount>2.686</randAvgCount>
			<origConc>5.255551175929575E-4</origConc>
			<randAvgConc>3.704410748966336E-4</randAvgConc>
			<image>images/motif-190.jpg</image>
			<motifData>
					suppressive{1.0,2.0},{1.0,1.0} , HYA:ERA{[15],0} , {0,[17]}}
			</motifData>
		</motif>
		<motif index="191">
			<pValParam>0.23126589590162161000</pValParam>
			<zScore>-7.162882239241007E-4</zScore>
			<pValEmpirical>0.267</pValEmpirical>
			<origCount>70.0</origCount>
			<randAvgCount>66.703</randAvgCount>
			<origConc>0.009197214557876757</origConc>
			<randAvgConc>0.009197632673843954</randAvgConc>
			<image>images/motif-191.jpg</image>
			<motifData>
					noninteractive{1.0,2.0},{2.0,1.0} , PKA,TFA:HYA,STA{[7,14],0} , {0,[6,15]}}
			</motifData>
		</motif>
		<motif index="192">
			<pValParam>0.20717680271411321000</pValParam>
			<zScore>0.6020866372676904</zScore>
			<pValEmpirical>0.271</pValEmpirical>
			<origCount>10.0</origCount>
			<randAvgCount>8.199</randAvgCount>
			<origConc>0.0013138877939823938</origConc>
			<randAvgConc>0.0011308080549826713</randAvgConc>
			<image>images/motif-192.jpg</image>
			<motifData>
					epistatic{1.0,1.0},{2.0,1.0} , PKA,TFA:PRB{[7,14],0} , {0,[13]}}
			</motifData>
		</motif>
		<motif index="193">
			<pValParam>0.20717680271411321000</pValParam>
			<zScore>0.6020866372676904</zScore>
			<pValEmpirical>0.271</pValEmpirical>
			<origCount>10.0</origCount>
			<randAvgCount>8.199</randAvgCount>
			<origConc>0.0013138877939823938</origConc>
			<randAvgConc>0.0011308080549826713</randAvgConc>
			<image>images/motif-193.jpg</image>
			<motifData>
					epistatic{1.0,2.0},{1.0,1.0} , PRB:TFA{[13],0} , {0,[14]}}
			</motifData>
		</motif>
		<motif index="194">
			<pValParam>0.20390366183220965000</pValParam>
			<zScore>0.4696990229197857</zScore>
			<pValEmpirical>0.273</pValEmpirical>
			<origCount>19.0</origCount>
			<randAvgCount>16.917</randAvgCount>
			<origConc>0.0024963868085665485</origConc>
			<randAvgConc>0.0023332800306884575</randAvgConc>
			<image>images/motif-194.jpg</image>
			<motifData>
					additive{1.0,2.0},{2.0,1.0} , TRA:PKA{[19],0} , {0,[7]}}
			</motifData>
		</motif>
		<motif index="195">
			<pValParam>0.22028068531357159000</pValParam>
			<zScore>0.42017832523179627</zScore>
			<pValEmpirical>0.277</pValEmpirical>
			<origCount>18.0</origCount>
			<randAvgCount>16.106</randAvgCount>
			<origConc>0.002364998029168309</origConc>
			<randAvgConc>0.0022217583243532165</randAvgConc>
			<image>images/motif-195.jpg</image>
			<motifData>
					noninteractive{1.0,2.0},{2.0,1.0} , TRA:TRA{[19],0} , {0,[19]}}
			</motifData>
		</motif>
		<motif index="196">
			<pValParam>0.20236510283783748000</pValParam>
			<zScore>0.6393713057763629</zScore>
			<pValEmpirical>0.278</pValEmpirical>
			<origCount>8.0</origCount>
			<randAvgCount>6.364</randAvgCount>
			<origConc>0.001051110235185915</origConc>
			<randAvgConc>8.778108362045249E-4</randAvgConc>
			<image>images/motif-196.jpg</image>
			<motifData>
					suppressive{1.0,2.0},{1.0,1.0} , PRB:MFU{[13],0} , {0,[8]}}
			</motifData>
		</motif>
		<motif index="197">
			<pValParam>0.08685062486455819000</pValParam>
			<zScore>1.0314143420669828</zScore>
			<pValEmpirical>0.278</pValEmpirical>
			<origCount>2.0</origCount>
			<randAvgCount>1.035</randAvgCount>
			<origConc>2.6277755879647877E-4</origConc>
			<randAvgConc>1.4277039723037407E-4</randAvgConc>
			<image>images/motif-197.jpg</image>
			<motifData>
					suppressive{1.0,1.0},{2.0,1.0} , NYA:PKA,STA,TFA{[9],0} , {0,[6,7,14]}}
			</motifData>
		</motif>
		<motif index="198">
			<pValParam>0.08685062486455819000</pValParam>
			<zScore>1.0314143420669828</zScore>
			<pValEmpirical>0.278</pValEmpirical>
			<origCount>2.0</origCount>
			<randAvgCount>1.035</randAvgCount>
			<origConc>2.6277755879647877E-4</origConc>
			<randAvgConc>1.4277039723037407E-4</randAvgConc>
			<image>images/motif-198.jpg</image>
			<motifData>
					suppressive{1.0,1.0},{2.0,1.0} , NYA:PKA,TFA{[9],0} , {0,[7,14]}}
			</motifData>
		</motif>
		<motif index="199">
			<pValParam>0.22538635239476901000</pValParam>
			<zScore>0.47917947645923814</zScore>
			<pValEmpirical>0.288</pValEmpirical>
			<origCount>15.0</origCount>
			<randAvgCount>13.041</randAvgCount>
			<origConc>0.001970831690973591</origConc>
			<randAvgConc>0.0017988191586105835</randAvgConc>
			<image>images/motif-199.jpg</image>
			<motifData>
					conditional{1.0,1.0},{2.0,1.0} , HYA:TRA{[15],0} , {0,[19]}}
			</motifData>
		</motif>
		<motif index="200">
			<pValParam>0.22538635239476901000</pValParam>
			<zScore>0.47917947645923814</zScore>
			<pValEmpirical>0.288</pValEmpirical>
			<origCount>15.0</origCount>
			<randAvgCount>13.041</randAvgCount>
			<origConc>0.001970831690973591</origConc>
			<randAvgConc>0.0017988191586105835</randAvgConc>
			<image>images/motif-200.jpg</image>
			<motifData>
					conditional{1.0,1.0},{2.0,1.0} , HYA:DNAB,TRA{[15],0} , {0,[4,19]}}
			</motifData>
		</motif>
		<motif index="201">
			<pValParam>0.22538635239476901000</pValParam>
			<zScore>0.47917947645923814</zScore>
			<pValEmpirical>0.288</pValEmpirical>
			<origCount>15.0</origCount>
			<randAvgCount>13.041</randAvgCount>
			<origConc>0.001970831690973591</origConc>
			<randAvgConc>0.0017988191586105835</randAvgConc>
			<image>images/motif-201.jpg</image>
			<motifData>
					conditional{1.0,2.0},{1.0,1.0} , TRA:HYA,PDA{[19],0} , {0,[1,15]}}
			</motifData>
		</motif>
		<motif index="202">
			<pValParam>0.23158101842518375000</pValParam>
			<zScore>0.26931237447858625</zScore>
			<pValEmpirical>0.289</pValEmpirical>
			<origCount>32.0</origCount>
			<randAvgCount>29.623</randAvgCount>
			<origConc>0.00420444094074366</origConc>
			<randAvgConc>0.004085234190375784</randAvgConc>
			<image>images/motif-202.jpg</image>
			<motifData>
					noninteractive{1.0,2.0},{2.0,1.0} , PKA,STA,TFA:PKA{[6,7,14],0} , {0,[7]}}
			</motifData>
		</motif>
		<motif index="203">
			<pValParam>0.21644501586607967000</pValParam>
			<zScore>0.6166276111085287</zScore>
			<pValEmpirical>0.3</pValEmpirical>
			<origCount>6.0</origCount>
			<randAvgCount>4.669</randAvgCount>
			<origConc>7.883326763894363E-4</origConc>
			<randAvgConc>6.439959975392697E-4</randAvgConc>
			<image>images/motif-203.jpg</image>
			<motifData>
					epistatic{1.0,2.0},{1.0,1.0} , ERA:TFA{[17],0} , {0,[14]}}
			</motifData>
		</motif>
		<motif index="204">
			<pValParam>0.21644501586607967000</pValParam>
			<zScore>0.6166276111085287</zScore>
			<pValEmpirical>0.3</pValEmpirical>
			<origCount>6.0</origCount>
			<randAvgCount>4.669</randAvgCount>
			<origConc>7.883326763894363E-4</origConc>
			<randAvgConc>6.439959975392697E-4</randAvgConc>
			<image>images/motif-204.jpg</image>
			<motifData>
					epistatic{1.0,1.0},{2.0,1.0} , PKA,TFA:ERA{[7,14],0} , {0,[17]}}
			</motifData>
		</motif>
		<motif index="205">
			<pValParam>0.03760537742926128900</pValParam>
			<zScore>1.4147338846522741</zScore>
			<pValEmpirical>0.303</pValEmpirical>
			<origCount>1.0</origCount>
			<randAvgCount>0.303</randAvgCount>
			<origConc>1.3138877939823938E-4</origConc>
			<randAvgConc>4.1766617282062934E-5</randAvgConc>
			<image>images/motif-205.jpg</image>
			<motifData>
					suppressive{1.0,1.0},{2.0,1.0} , ERA:ERA{[17],0} , {0,[17]}}
			</motifData>
		</motif>
		<motif index="206">
			<pValParam>0.21229983310853340000</pValParam>
			<zScore>0.41090785409785685</zScore>
			<pValEmpirical>0.305</pValEmpirical>
			<origCount>15.0</origCount>
			<randAvgCount>13.528</randAvgCount>
			<origConc>0.001970831690973591</origConc>
			<randAvgConc>0.0018659738671931664</randAvgConc>
			<image>images/motif-206.jpg</image>
			<motifData>
					asynthetic{1.0,2.0},{2.0,1.0} , DNAB,TRA:MFU{[4,19],0} , {0,[8]}}
			</motifData>
		</motif>
		<motif index="207">
			<pValParam>0.25632689316642043000</pValParam>
			<zScore>0.43432928248961505</zScore>
			<pValEmpirical>0.308</pValEmpirical>
			<origCount>12.0</origCount>
			<randAvgCount>10.312</randAvgCount>
			<origConc>0.0015766653527788726</origConc>
			<randAvgConc>0.0014222772663273103</randAvgConc>
			<image>images/motif-207.jpg</image>
			<motifData>
					suppressive{1.0,2.0},{1.0,1.0} , PKA,TFA:TFA{[7,14],0} , {0,[14]}}
			</motifData>
		</motif>
		<motif index="208">
			<pValParam>0.25632689316642043000</pValParam>
			<zScore>0.43432928248961505</zScore>
			<pValEmpirical>0.308</pValEmpirical>
			<origCount>12.0</origCount>
			<randAvgCount>10.312</randAvgCount>
			<origConc>0.0015766653527788726</origConc>
			<randAvgConc>0.0014222772663273103</randAvgConc>
			<image>images/motif-208.jpg</image>
			<motifData>
					suppressive{1.0,2.0},{1.0,1.0} , TFA:TFA{[14],0} , {0,[14]}}
			</motifData>
		</motif>
		<motif index="209">
			<pValParam>0.26503153587961237000</pValParam>
			<zScore>0.2797418066890157</zScore>
			<pValEmpirical>0.309</pValEmpirical>
			<origCount>27.0</origCount>
			<randAvgCount>24.689</randAvgCount>
			<origConc>0.0035474970437524636</origConc>
			<randAvgConc>0.003405317471102533</randAvgConc>
			<image>images/motif-209.jpg</image>
			<motifData>
					conditional{1.0,2.0},{1.0,1.0} , TRA:HYA,STA{[19],0} , {0,[6,15]}}
			</motifData>
		</motif>
		<motif index="210">
			<pValParam>0.03895737203562110700</pValParam>
			<zScore>1.3919099983533305</zScore>
			<pValEmpirical>0.309</pValEmpirical>
			<origCount>1.0</origCount>
			<randAvgCount>0.309</randAvgCount>
			<origConc>1.3138877939823938E-4</origConc>
			<randAvgConc>4.2637274887203005E-5</randAvgConc>
			<image>images/motif-210.jpg</image>
			<motifData>
					conditional{1.0,1.0},{2.0,1.0} , PRB:HLA{[13],0} , {0,[3]}}
			</motifData>
		</motif>
		<motif index="211">
			<pValParam>0.22450760231294575000</pValParam>
			<zScore>0.6109619880945817</zScore>
			<pValEmpirical>0.309</pValEmpirical>
			<origCount>5.0</origCount>
			<randAvgCount>3.75</randAvgCount>
			<origConc>6.569438969911969E-4</origConc>
			<randAvgConc>5.174751296891995E-4</randAvgConc>
			<image>images/motif-211.jpg</image>
			<motifData>
					synthetic{1.0,2.0},{2.0,1.0} , STA:PKA,STA,TFA{[6],0} , {0,[6,7,14]}}
			</motifData>
		</motif>
		<motif index="212">
			<pValParam>0.04171588544202353700</pValParam>
			<zScore>1.3519114684549627</zScore>
			<pValEmpirical>0.321</pValEmpirical>
			<origCount>1.0</origCount>
			<randAvgCount>0.321</randAvgCount>
			<origConc>1.3138877939823938E-4</origConc>
			<randAvgConc>4.429411712807069E-5</randAvgConc>
			<image>images/motif-212.jpg</image>
			<motifData>
					noninteractive{1.0,2.0},{2.0,1.0} , TPA:TRA{[12],0} , {0,[19]}}
			</motifData>
		</motif>
		<motif index="213">
			<pValParam>0.04171588544202353700</pValParam>
			<zScore>1.3528694021526433</zScore>
			<pValEmpirical>0.321</pValEmpirical>
			<origCount>1.0</origCount>
			<randAvgCount>0.321</randAvgCount>
			<origConc>1.3138877939823938E-4</origConc>
			<randAvgConc>4.42732140063025E-5</randAvgConc>
			<image>images/motif-213.jpg</image>
			<motifData>
					noninteractive{1.0,2.0},{2.0,1.0} , LIA:HYA,STA{[2],0} , {0,[6,15]}}
			</motifData>
		</motif>
		<motif index="214">
			<pValParam>0.04194899238386851100</pValParam>
			<zScore>1.3481746798059053</zScore>
			<pValEmpirical>0.322</pValEmpirical>
			<origCount>1.0</origCount>
			<randAvgCount>0.322</randAvgCount>
			<origConc>1.3138877939823938E-4</origConc>
			<randAvgConc>4.444267365064084E-5</randAvgConc>
			<image>images/motif-214.jpg</image>
			<motifData>
					noninteractive{1.0,2.0},{2.0,1.0} , PRB:RNAB{[13],0} , {0,[10]}}
			</motifData>
		</motif>
		<motif index="215">
			<pValParam>0.26227857655882036000</pValParam>
			<zScore>0.41775192963352853</zScore>
			<pValEmpirical>0.322</pValEmpirical>
			<origCount>14.0</origCount>
			<randAvgCount>12.102</randAvgCount>
			<origConc>0.0018394429115753514</origConc>
			<randAvgConc>0.0016686037042425803</randAvgConc>
			<image>images/motif-215.jpg</image>
			<motifData>
					synthetic{1.0,2.0},{2.0,1.0} , PKA,STA,TFA:MFU{[6,7,14],0} , {0,[8]}}
			</motifData>
		</motif>
		<motif index="216">
			<pValParam>0.04194899238386851100</pValParam>
			<zScore>1.3504259732762431</zScore>
			<pValEmpirical>0.322</pValEmpirical>
			<origCount>1.0</origCount>
			<randAvgCount>0.322</randAvgCount>
			<origConc>1.3138877939823938E-4</origConc>
			<randAvgConc>4.439366782248969E-5</randAvgConc>
			<image>images/motif-216.jpg</image>
			<motifData>
					suppressive{1.0,2.0},{1.0,1.0} , NYA:HYA{[9],0} , {0,[15]}}
			</motifData>
		</motif>
		<motif index="217">
			<pValParam>0.04218259067124807700</pValParam>
			<zScore>1.3472073184303726</zScore>
			<pValEmpirical>0.323</pValEmpirical>
			<origCount>1.0</origCount>
			<randAvgCount>0.323</randAvgCount>
			<origConc>1.3138877939823938E-4</origConc>
			<randAvgConc>4.453118070283259E-5</randAvgConc>
			<image>images/motif-217.jpg</image>
			<motifData>
					suppressive{1.0,2.0},{1.0,1.0} , OTHER:HYA{[18],0} , {0,[15]}}
			</motifData>
		</motif>
		<motif index="218">
			<pValParam>0.26058781192891733000</pValParam>
			<zScore>0.2960587411102038</zScore>
			<pValEmpirical>0.325</pValEmpirical>
			<origCount>18.0</origCount>
			<randAvgCount>16.402</randAvgCount>
			<origConc>0.002364998029168309</origConc>
			<randAvgConc>0.0022625999419622175</randAvgConc>
			<image>images/motif-218.jpg</image>
			<motifData>
					noninteractive{1.0,2.0},{2.0,1.0} , TRA:DNAB,TRA{[19],0} , {0,[4,19]}}
			</motifData>
		</motif>
		<motif index="219">
			<pValParam>0.26058781192891733000</pValParam>
			<zScore>0.2960587411102038</zScore>
			<pValEmpirical>0.325</pValEmpirical>
			<origCount>18.0</origCount>
			<randAvgCount>16.402</randAvgCount>
			<origConc>0.002364998029168309</origConc>
			<randAvgConc>0.0022625999419622175</randAvgConc>
			<image>images/motif-219.jpg</image>
			<motifData>
					noninteractive{1.0,2.0},{2.0,1.0} , DNAB,TRA:DNAB,TRA{[4,19],0} , {0,[4,19]}}
			</motifData>
		</motif>
		<motif index="220">
			<pValParam>0.04265125642425426900</pValParam>
			<zScore>1.3388319628612555</zScore>
			<pValEmpirical>0.325</pValEmpirical>
			<origCount>1.0</origCount>
			<randAvgCount>0.325</randAvgCount>
			<origConc>1.3138877939823938E-4</origConc>
			<randAvgConc>4.484967925558636E-5</randAvgConc>
			<image>images/motif-220.jpg</image>
			<motifData>
					noninteractive{1.0,2.0},{2.0,1.0} , HLA:TRA{[3],0} , {0,[19]}}
			</motifData>
		</motif>
		<motif index="221">
			<pValParam>0.16022454359363492000</pValParam>
			<zScore>0.9289036358447448</zScore>
			<pValEmpirical>0.326</pValEmpirical>
			<origCount>3.0</origCount>
			<randAvgCount>2.094</randAvgCount>
			<origConc>3.9416633819471815E-4</origConc>
			<randAvgConc>2.88837179518613E-4</randAvgConc>
			<image>images/motif-221.jpg</image>
			<motifData>
					additive{1.0,2.0},{2.0,1.0} , TRA:HLA{[19],0} , {0,[3]}}
			</motifData>
		</motif>
		<motif index="222">
			<pValParam>0.21331904518901157000</pValParam>
			<zScore>0.5376701589295219</zScore>
			<pValEmpirical>0.328</pValEmpirical>
			<origCount>8.0</origCount>
			<randAvgCount>6.827</randAvgCount>
			<origConc>0.001051110235185915</origConc>
			<randAvgConc>9.416466759674266E-4</randAvgConc>
			<image>images/motif-222.jpg</image>
			<motifData>
					additive{1.0,2.0},{2.0,1.0} , MFU:ERA{[8],0} , {0,[17]}}
			</motifData>
		</motif>
		<motif index="223">
			<pValParam>0.05601160013320227700</pValParam>
			<zScore>0.9786902637380339</zScore>
			<pValEmpirical>0.328</pValEmpirical>
			<origCount>1.0</origCount>
			<randAvgCount>0.379</randAvgCount>
			<origConc>1.3138877939823938E-4</origConc>
			<randAvgConc>5.2295789724025364E-5</randAvgConc>
			<image>images/motif-223.jpg</image>
			<motifData>
					epistatic{1.0,1.0},{2.0,1.0} , OTHER:HYA,STA{[18],0} , {0,[6,15]}}
			</motifData>
		</motif>
		<motif index="224">
			<pValParam>0.04335790983135989800</pValParam>
			<zScore>1.3302702229800882</zScore>
			<pValEmpirical>0.328</pValEmpirical>
			<origCount>1.0</origCount>
			<randAvgCount>0.328</randAvgCount>
			<origConc>1.3138877939823938E-4</origConc>
			<randAvgConc>4.524148450208625E-5</randAvgConc>
			<image>images/motif-224.jpg</image>
			<motifData>
					suppressive{1.0,2.0},{1.0,1.0} , PRB:OTHER{[13],0} , {0,[18]}}
			</motifData>
		</motif>
		<motif index="225">
			<pValParam>0.04359443074313684700</pValParam>
			<zScore>1.3267246865376117</zScore>
			<pValEmpirical>0.329</pValEmpirical>
			<origCount>1.0</origCount>
			<randAvgCount>0.329</randAvgCount>
			<origConc>1.3138877939823938E-4</origConc>
			<randAvgConc>4.5388076653682255E-5</randAvgConc>
			<image>images/motif-225.jpg</image>
			<motifData>
					noninteractive{1.0,2.0},{2.0,1.0} , RNAB:TRA{[10],0} , {0,[19]}}
			</motifData>
		</motif>
		<motif index="226">
			<pValParam>0.04406892000700091100</pValParam>
			<zScore>1.320198510341085</zScore>
			<pValEmpirical>0.331</pValEmpirical>
			<origCount>1.0</origCount>
			<randAvgCount>0.331</randAvgCount>
			<origConc>1.3138877939823938E-4</origConc>
			<randAvgConc>4.5669357825860724E-5</randAvgConc>
			<image>images/motif-226.jpg</image>
			<motifData>
					conditional{1.0,1.0},{2.0,1.0} , PRB:SMA{[13],0} , {0,[11]}}
			</motifData>
		</motif>
		<motif index="227">
			<pValParam>0.04406892000700091100</pValParam>
			<zScore>1.3217722640376592</zScore>
			<pValEmpirical>0.331</pValEmpirical>
			<origCount>1.0</origCount>
			<randAvgCount>0.331</randAvgCount>
			<origConc>1.3138877939823938E-4</origConc>
			<randAvgConc>4.5633873695806066E-5</randAvgConc>
			<image>images/motif-227.jpg</image>
			<motifData>
					suppressive{1.0,2.0},{1.0,1.0} , ERA:HYA{[17],0} , {0,[15]}}
			</motifData>
		</motif>
		<motif index="228">
			<pValParam>0.17969661588997421000</pValParam>
			<zScore>0.6945525566627635</zScore>
			<pValEmpirical>0.332</pValEmpirical>
			<origCount>5.0</origCount>
			<randAvgCount>4.022</randAvgCount>
			<origConc>6.569438969911969E-4</origConc>
			<randAvgConc>5.547427128365809E-4</randAvgConc>
			<image>images/motif-228.jpg</image>
			<motifData>
					noninteractive{1.0,2.0},{2.0,1.0} , PKA,STA,TFA:NYA{[6,7,14],0} , {0,[9]}}
			</motifData>
		</motif>
		<motif index="229">
			<pValParam>0.05090925651321143200</pValParam>
			<zScore>1.118251052660162</zScore>
			<pValEmpirical>0.333</pValEmpirical>
			<origCount>1.0</origCount>
			<randAvgCount>0.359</randAvgCount>
			<origConc>1.3138877939823938E-4</origConc>
			<randAvgConc>4.949050261590907E-5</randAvgConc>
			<image>images/motif-229.jpg</image>
			<motifData>
					synthetic{1.0,2.0},{2.0,1.0} , PRB:ERA{[13],0} , {0,[17]}}
			</motifData>
		</motif>
		<motif index="230">
			<pValParam>0.05731410478350684700</pValParam>
			<zScore>0.9660641306283606</zScore>
			<pValEmpirical>0.334</pValEmpirical>
			<origCount>1.0</origCount>
			<randAvgCount>0.384</randAvgCount>
			<origConc>1.3138877939823938E-4</origConc>
			<randAvgConc>5.294891061662028E-5</randAvgConc>
			<image>images/motif-230.jpg</image>
			<motifData>
					single-nonmonotonic{1.0,2.0},{1.0,1.0} , PRB:STA,TFA{[13],0} , {0,[6,14]}}
			</motifData>
		</motif>
		<motif index="231">
			<pValParam>0.04502365471933256200</pValParam>
			<zScore>1.3094460599605735</zScore>
			<pValEmpirical>0.335</pValEmpirical>
			<origCount>1.0</origCount>
			<randAvgCount>0.335</randAvgCount>
			<origConc>1.3138877939823938E-4</origConc>
			<randAvgConc>4.6182549014922716E-5</randAvgConc>
			<image>images/motif-231.jpg</image>
			<motifData>
					conditional{1.0,1.0},{2.0,1.0} , TRA:OTHER{[19],0} , {0,[18]}}
			</motifData>
		</motif>
		<motif index="232">
			<pValParam>0.04502365471933256200</pValParam>
			<zScore>1.3087532013995644</zScore>
			<pValEmpirical>0.335</pValEmpirical>
			<origCount>1.0</origCount>
			<randAvgCount>0.335</randAvgCount>
			<origConc>1.3138877939823938E-4</origConc>
			<randAvgConc>4.619852057115396E-5</randAvgConc>
			<image>images/motif-232.jpg</image>
			<motifData>
					conditional{1.0,1.0},{2.0,1.0} , TRA:SMA{[19],0} , {0,[11]}}
			</motifData>
		</motif>
		<motif index="233">
			<pValParam>0.16135715110945348000</pValParam>
			<zScore>0.9648397869087406</zScore>
			<pValEmpirical>0.338</pValEmpirical>
			<origCount>3.0</origCount>
			<randAvgCount>2.1</randAvgCount>
			<origConc>3.9416633819471815E-4</origConc>
			<randAvgConc>2.8960704367846676E-4</randAvgConc>
			<image>images/motif-233.jpg</image>
			<motifData>
					asynthetic{1.0,2.0},{2.0,1.0} , STA:PKA,TFA{[6],0} , {0,[7,14]}}
			</motifData>
		</motif>
		<motif index="234">
			<pValParam>0.26360614586236142000</pValParam>
			<zScore>0.3822956567159668</zScore>
			<pValEmpirical>0.339</pValEmpirical>
			<origCount>11.0</origCount>
			<randAvgCount>9.694</randAvgCount>
			<origConc>0.0014452765733806332</origConc>
			<randAvgConc>0.001336839592294555</randAvgConc>
			<image>images/motif-234.jpg</image>
			<motifData>
					epistatic{1.0,1.0},{2.0,1.0} , TFA:PKA,TFA{[14],0} , {0,[7,14]}}
			</motifData>
		</motif>
		<motif index="235">
			<pValParam>0.12730400527868468000</pValParam>
			<zScore>0.6767348439047798</zScore>
			<pValEmpirical>0.342</pValEmpirical>
			<origCount>2.0</origCount>
			<randAvgCount>1.231</randAvgCount>
			<origConc>2.6277755879647877E-4</origConc>
			<randAvgConc>1.6979698091901046E-4</randAvgConc>
			<image>images/motif-235.jpg</image>
			<motifData>
					single-nonmonotonic{1.0,2.0},{1.0,1.0} , HYA,STA:HYA{[6,15],0} , {0,[15]}}
			</motifData>
		</motif>
		<motif index="236">
			<pValParam>0.26749171397503346000</pValParam>
			<zScore>0.43641503656101294</zScore>
			<pValEmpirical>0.343</pValEmpirical>
			<origCount>8.0</origCount>
			<randAvgCount>6.714</randAvgCount>
			<origConc>0.001051110235185915</origConc>
			<randAvgConc>9.261811581044863E-4</randAvgConc>
			<image>images/motif-236.jpg</image>
			<motifData>
					double-nonmonotonic{1.0,2.0},{2.0,1.0} , TRA:TFA{[19],0} , {0,[14]}}
			</motifData>
		</motif>
		<motif index="237">
			<pValParam>0.04793322283681145100</pValParam>
			<zScore>1.2715579472130616</zScore>
			<pValEmpirical>0.347</pValEmpirical>
			<origCount>1.0</origCount>
			<randAvgCount>0.347</randAvgCount>
			<origConc>1.3138877939823938E-4</origConc>
			<randAvgConc>4.787524862741799E-5</randAvgConc>
			<image>images/motif-237.jpg</image>
			<motifData>
					noninteractive{1.0,2.0},{2.0,1.0} , LIA:PKA,TFA{[2],0} , {0,[7,14]}}
			</motifData>
		</motif>
		<motif index="238">
			<pValParam>0.30478067879351867000</pValParam>
			<zScore>-0.22226749668439325</zScore>
			<pValEmpirical>0.354</pValEmpirical>
			<origCount>68.0</origCount>
			<randAvgCount>65.728</randAvgCount>
			<origConc>0.008934436999080279</origConc>
			<randAvgConc>0.009063196263463342</randAvgConc>
			<image>images/motif-238.jpg</image>
			<motifData>
					noninteractive{1.0,2.0},{2.0,1.0} , TFA:HYA,STA{[14],0} , {0,[6,15]}}
			</motifData>
		</motif>
		<motif index="239">
			<pValParam>0.16668088285079952000</pValParam>
			<zScore>0.8847028281275388</zScore>
			<pValEmpirical>0.363</pValEmpirical>
			<origCount>3.0</origCount>
			<randAvgCount>2.128</randAvgCount>
			<origConc>3.9416633819471815E-4</origConc>
			<randAvgConc>2.9352598549677684E-4</randAvgConc>
			<image>images/motif-239.jpg</image>
			<motifData>
					additive{1.0,2.0},{2.0,1.0} , TRA:SMA{[19],0} , {0,[11]}}
			</motifData>
		</motif>
		<motif index="240">
			<pValParam>0.13175623350533616000</pValParam>
			<zScore>0.6264575554290104</zScore>
			<pValEmpirical>0.363</pValEmpirical>
			<origCount>2.0</origCount>
			<randAvgCount>1.251</randAvgCount>
			<origConc>2.6277755879647877E-4</origConc>
			<randAvgConc>1.7256152756232686E-4</randAvgConc>
			<image>images/motif-240.jpg</image>
			<motifData>
					double-nonmonotonic{1.0,2.0},{2.0,1.0} , PKA,TFA:PRB{[7,14],0} , {0,[13]}}
			</motifData>
		</motif>
		<motif index="241">
			<pValParam>0.05242157155155879900</pValParam>
			<zScore>1.2198338191489193</zScore>
			<pValEmpirical>0.365</pValEmpirical>
			<origCount>1.0</origCount>
			<randAvgCount>0.365</randAvgCount>
			<origConc>1.3138877939823938E-4</origConc>
			<randAvgConc>5.0359590786806205E-5</randAvgConc>
			<image>images/motif-241.jpg</image>
			<motifData>
					epistatic{1.0,1.0},{2.0,1.0} , TRA:NYA{[19],0} , {0,[9]}}
			</motifData>
		</motif>
		<motif index="242">
			<pValParam>0.28014366528287415000</pValParam>
			<zScore>0.4250328670233336</zScore>
			<pValEmpirical>0.369</pValEmpirical>
			<origCount>6.0</origCount>
			<randAvgCount>4.945</randAvgCount>
			<origConc>7.883326763894363E-4</origConc>
			<randAvgConc>6.821136196003146E-4</randAvgConc>
			<image>images/motif-242.jpg</image>
			<motifData>
					suppressive{1.0,1.0},{2.0,1.0} , STA:PKA,STA,TFA{[6],0} , {0,[6,7,14]}}
			</motifData>
		</motif>
		<motif index="243">
			<pValParam>0.29140874789219584000</pValParam>
			<zScore>0.2964687228678741</zScore>
			<pValEmpirical>0.372</pValEmpirical>
			<origCount>11.0</origCount>
			<randAvgCount>9.877</randAvgCount>
			<origConc>0.0014452765733806332</origConc>
			<randAvgConc>0.0013620662355388056</randAvgConc>
			<image>images/motif-243.jpg</image>
			<motifData>
					epistatic{1.0,2.0},{1.0,1.0} , PKA,TFA:PKA,TFA{[7,14],0} , {0,[7,14]}}
			</motifData>
		</motif>
		<motif index="244">
			<pValParam>0.29528964090959864000</pValParam>
			<zScore>0.35614587606217984</zScore>
			<pValEmpirical>0.373</pValEmpirical>
			<origCount>8.0</origCount>
			<randAvgCount>6.872</randAvgCount>
			<origConc>0.001051110235185915</origConc>
			<randAvgConc>9.479800234126204E-4</randAvgConc>
			<image>images/motif-244.jpg</image>
			<motifData>
					double-nonmonotonic{1.0,2.0},{2.0,1.0} , PKA,TFA:TRA{[7,14],0} , {0,[19]}}
			</motifData>
		</motif>
		<motif index="245">
			<pValParam>0.29216801033495299000</pValParam>
			<zScore>0.3734584446174576</zScore>
			<pValEmpirical>0.375</pValEmpirical>
			<origCount>7.0</origCount>
			<randAvgCount>5.962</randAvgCount>
			<origConc>9.197214557876757E-4</origConc>
			<randAvgConc>8.222069942662604E-4</randAvgConc>
			<image>images/motif-245.jpg</image>
			<motifData>
					suppressive{1.0,1.0},{2.0,1.0} , DNAB,TRA:PRB{[4,19],0} , {0,[13]}}
			</motifData>
		</motif>
		<motif index="246">
			<pValParam>0.29807119265439974000</pValParam>
			<zScore>0.3686920218098835</zScore>
			<pValEmpirical>0.376</pValEmpirical>
			<origCount>7.0</origCount>
			<randAvgCount>5.906</randAvgCount>
			<origConc>9.197214557876757E-4</origConc>
			<randAvgConc>8.146782387951203E-4</randAvgConc>
			<image>images/motif-246.jpg</image>
			<motifData>
					double-nonmonotonic{1.0,2.0},{2.0,1.0} , PRB,TRA:HYA,STA{[13,19],0} , {0,[6,15]}}
			</motifData>
		</motif>
		<motif index="247">
			<pValParam>0.17458661315765922000</pValParam>
			<zScore>0.886662583930014</zScore>
			<pValEmpirical>0.378</pValEmpirical>
			<origCount>3.0</origCount>
			<randAvgCount>2.169</randAvgCount>
			<origConc>3.9416633819471815E-4</origConc>
			<randAvgConc>2.991859833092835E-4</randAvgConc>
			<image>images/motif-247.jpg</image>
			<motifData>
					asynthetic{1.0,2.0},{2.0,1.0} , PRB:HYA,STA{[13],0} , {0,[6,15]}}
			</motifData>
		</motif>
		<motif index="248">
			<pValParam>0.17458661315765922000</pValParam>
			<zScore>0.886662583930014</zScore>
			<pValEmpirical>0.378</pValEmpirical>
			<origCount>3.0</origCount>
			<randAvgCount>2.169</randAvgCount>
			<origConc>3.9416633819471815E-4</origConc>
			<randAvgConc>2.991859833092835E-4</randAvgConc>
			<image>images/motif-248.jpg</image>
			<motifData>
					asynthetic{1.0,2.0},{2.0,1.0} , PRB:HYA{[13],0} , {0,[15]}}
			</motifData>
		</motif>
		<motif index="249">
			<pValParam>0.25000831663872580000</pValParam>
			<zScore>0.48747363308957953</zScore>
			<pValEmpirical>0.378</pValEmpirical>
			<origCount>6.0</origCount>
			<randAvgCount>4.973</randAvgCount>
			<origConc>7.883326763894363E-4</origConc>
			<randAvgConc>6.859522011285589E-4</randAvgConc>
			<image>images/motif-249.jpg</image>
			<motifData>
					conditional{1.0,1.0},{2.0,1.0} , MFU:TFA{[8],0} , {0,[14]}}
			</motifData>
		</motif>
		<motif index="250">
			<pValParam>0.25000831663872580000</pValParam>
			<zScore>0.48747363308957953</zScore>
			<pValEmpirical>0.378</pValEmpirical>
			<origCount>6.0</origCount>
			<randAvgCount>4.973</randAvgCount>
			<origConc>7.883326763894363E-4</origConc>
			<randAvgConc>6.859522011285589E-4</randAvgConc>
			<image>images/motif-250.jpg</image>
			<motifData>
					conditional{1.0,1.0},{2.0,1.0} , MFU:STA,TFA{[8],0} , {0,[6,14]}}
			</motifData>
		</motif>
		<motif index="251">
			<pValParam>0.22131081973726663000</pValParam>
			<zScore>0.592040793001889</zScore>
			<pValEmpirical>0.379</pValEmpirical>
			<origCount>4.0</origCount>
			<randAvgCount>3.173</randAvgCount>
			<origConc>5.255551175929575E-4</origConc>
			<randAvgConc>4.37626644220581E-4</randAvgConc>
			<image>images/motif-251.jpg</image>
			<motifData>
					additive{1.0,2.0},{2.0,1.0} , STA:ERA{[6],0} , {0,[17]}}
			</motifData>
		</motif>
		<motif index="252">
			<pValParam>0.33941370688794059000</pValParam>
			<zScore>-0.3596397751791581</zScore>
			<pValEmpirical>0.38</pValEmpirical>
			<origCount>79.0</origCount>
			<randAvgCount>77.017</randAvgCount>
			<origConc>0.010379713572460912</origConc>
			<randAvgConc>0.010623595292253683</randAvgConc>
			<image>images/motif-252.jpg</image>
			<motifData>
					noninteractive{1.0,2.0},{2.0,1.0} , PKA,STA,TFA:MFU{[6,7,14],0} , {0,[8]}}
			</motifData>
		</motif>
		<motif index="253">
			<pValParam>0.33941370688794059000</pValParam>
			<zScore>-0.3596397751791581</zScore>
			<pValEmpirical>0.38</pValEmpirical>
			<origCount>79.0</origCount>
			<randAvgCount>77.017</randAvgCount>
			<origConc>0.010379713572460912</origConc>
			<randAvgConc>0.010623595292253683</randAvgConc>
			<image>images/motif-253.jpg</image>
			<motifData>
					noninteractive{1.0,2.0},{2.0,1.0} , MFU:STA,TFA{[8],0} , {0,[6,14]}}
			</motifData>
		</motif>
		<motif index="254">
			<pValParam>0.32119139291406096000</pValParam>
			<zScore>0.16121119463672334</zScore>
			<pValEmpirical>0.38</pValEmpirical>
			<origCount>21.0</origCount>
			<randAvgCount>19.479</randAvgCount>
			<origConc>0.0027591643673630273</origConc>
			<randAvgConc>0.0026864736224629596</randAvgConc>
			<image>images/motif-254.jpg</image>
			<motifData>
					conditional{1.0,2.0},{1.0,1.0} , TRA:PKA,TFA{[19],0} , {0,[7,14]}}
			</motifData>
		</motif>
		<motif index="255">
			<pValParam>0.32119139291406096000</pValParam>
			<zScore>0.16121119463672334</zScore>
			<pValEmpirical>0.38</pValEmpirical>
			<origCount>21.0</origCount>
			<randAvgCount>19.479</randAvgCount>
			<origConc>0.0027591643673630273</origConc>
			<randAvgConc>0.0026864736224629596</randAvgConc>
			<image>images/motif-255.jpg</image>
			<motifData>
					conditional{1.0,1.0},{2.0,1.0} , TFA:TRA{[14],0} , {0,[19]}}
			</motifData>
		</motif>
		<motif index="256">
			<pValParam>0.32119139291406096000</pValParam>
			<zScore>0.16121119463672334</zScore>
			<pValEmpirical>0.38</pValEmpirical>
			<origCount>21.0</origCount>
			<randAvgCount>19.479</randAvgCount>
			<origConc>0.0027591643673630273</origConc>
			<randAvgConc>0.0026864736224629596</randAvgConc>
			<image>images/motif-256.jpg</image>
			<motifData>
					conditional{1.0,1.0},{2.0,1.0} , TFA:DNAB,TRA{[14],0} , {0,[4,19]}}
			</motifData>
		</motif>
		<motif index="257">
			<pValParam>0.29629028662233825000</pValParam>
			<zScore>0.30590344932675473</zScore>
			<pValEmpirical>0.39</pValEmpirical>
			<origCount>9.0</origCount>
			<randAvgCount>8.013</randAvgCount>
			<origConc>0.0011824990145841545</origConc>
			<randAvgConc>0.001104996943205781</randAvgConc>
			<image>images/motif-257.jpg</image>
			<motifData>
					epistatic{1.0,1.0},{2.0,1.0} , PKA,TFA:PKA{[7,14],0} , {0,[7]}}
			</motifData>
		</motif>
		<motif index="258">
			<pValParam>0.33986133695940346000</pValParam>
			<zScore>0.06879228755260967</zScore>
			<pValEmpirical>0.392</pValEmpirical>
			<origCount>26.0</origCount>
			<randAvgCount>24.524</randAvgCount>
			<origConc>0.003416108264354224</origConc>
			<randAvgConc>0.0033822771356192436</randAvgConc>
			<image>images/motif-258.jpg</image>
			<motifData>
					conditional{1.0,2.0},{1.0,1.0} , MFU:HYA,STA{[8],0} , {0,[6,15]}}
			</motifData>
		</motif>
		<motif index="259">
			<pValParam>0.35152358793809468000</pValParam>
			<zScore>0.13473010986306602</zScore>
			<pValEmpirical>0.393</pValEmpirical>
			<origCount>18.0</origCount>
			<randAvgCount>16.678</randAvgCount>
			<origConc>0.002364998029168309</origConc>
			<randAvgConc>0.002300469134835092</randAvgConc>
			<image>images/motif-259.jpg</image>
			<motifData>
					epistatic{1.0,1.0},{2.0,1.0} , TRA:STA,TFA{[19],0} , {0,[6,14]}}
			</motifData>
		</motif>
		<motif index="260">
			<pValParam>0.30417743612946246000</pValParam>
			<zScore>0.36228411947848393</zScore>
			<pValEmpirical>0.396</pValEmpirical>
			<origCount>6.0</origCount>
			<randAvgCount>5.026</randAvgCount>
			<origConc>7.883326763894363E-4</origConc>
			<randAvgConc>6.932920322845781E-4</randAvgConc>
			<image>images/motif-260.jpg</image>
			<motifData>
					double-nonmonotonic{1.0,2.0},{2.0,1.0} , TRA:HYA,STA{[19],0} , {0,[6,15]}}
			</motifData>
		</motif>
		<motif index="261">
			<pValParam>0.27966288788164961000</pValParam>
			<zScore>0.3238755280341587</zScore>
			<pValEmpirical>0.398</pValEmpirical>
			<origCount>9.0</origCount>
			<randAvgCount>8.041</randAvgCount>
			<origConc>0.0011824990145841545</origConc>
			<randAvgConc>0.0011090770203320975</randAvgConc>
			<image>images/motif-261.jpg</image>
			<motifData>
					additive{1.0,2.0},{2.0,1.0} , ERA:HYA,STA{[17],0} , {0,[6,15]}}
			</motifData>
		</motif>
		<motif index="262">
			<pValParam>0.34327161586152599000</pValParam>
			<zScore>0.15293914998923408</zScore>
			<pValEmpirical>0.399</pValEmpirical>
			<origCount>13.0</origCount>
			<randAvgCount>12.014</randAvgCount>
			<origConc>0.001708054132177112</origConc>
			<randAvgConc>0.0016567608855944597</randAvgConc>
			<image>images/motif-262.jpg</image>
			<motifData>
					epistatic{1.0,1.0},{2.0,1.0} , PKA,TFA:PKA,STA,TFA{[7,14],0} , {0,[6,7,14]}}
			</motifData>
		</motif>
		<motif index="263">
			<pValParam>0.08420058012691156200</pValParam>
			<zScore>0.7286660282978016</zScore>
			<pValEmpirical>0.401</pValEmpirical>
			<origCount>1.0</origCount>
			<randAvgCount>0.48</randAvgCount>
			<origConc>1.3138877939823938E-4</origConc>
			<randAvgConc>6.623847084452697E-5</randAvgConc>
			<image>images/motif-263.jpg</image>
			<motifData>
					double-nonmonotonic{1.0,2.0},{2.0,1.0} , DNAB,TRA:TPA{[4,19],0} , {0,[12]}}
			</motifData>
		</motif>
		<motif index="264">
			<pValParam>0.35283719657536672000</pValParam>
			<zScore>0.16370876487772004</zScore>
			<pValEmpirical>0.407</pValEmpirical>
			<origCount>12.0</origCount>
			<randAvgCount>10.996</randAvgCount>
			<origConc>0.0015766653527788726</origConc>
			<randAvgConc>0.001516642463682097</randAvgConc>
			<image>images/motif-264.jpg</image>
			<motifData>
					suppressive{1.0,2.0},{1.0,1.0} , PKA,TFA:PKA,TFA{[7,14],0} , {0,[7,14]}}
			</motifData>
		</motif>
		<motif index="265">
			<pValParam>0.32203333322627226000</pValParam>
			<zScore>0.31374751670285494</zScore>
			<pValEmpirical>0.411</pValEmpirical>
			<origCount>6.0</origCount>
			<randAvgCount>5.111</randAvgCount>
			<origConc>7.883326763894363E-4</origConc>
			<randAvgConc>7.050144147233438E-4</randAvgConc>
			<image>images/motif-265.jpg</image>
			<motifData>
					double-nonmonotonic{1.0,2.0},{2.0,1.0} , DNAB,TRA:HYA,STA{[4,19],0} , {0,[6,15]}}
			</motifData>
		</motif>
		<motif index="266">
			<pValParam>0.27242744657451923000</pValParam>
			<zScore>0.3960628273425022</zScore>
			<pValEmpirical>0.412</pValEmpirical>
			<origCount>6.0</origCount>
			<randAvgCount>5.177</randAvgCount>
			<origConc>7.883326763894363E-4</origConc>
			<randAvgConc>7.140692847507116E-4</randAvgConc>
			<image>images/motif-266.jpg</image>
			<motifData>
					additive{1.0,2.0},{2.0,1.0} , HYA:ERA{[15],0} , {0,[17]}}
			</motifData>
		</motif>
		<motif index="267">
			<pValParam>0.27242744657451923000</pValParam>
			<zScore>0.3960628273425022</zScore>
			<pValEmpirical>0.412</pValEmpirical>
			<origCount>6.0</origCount>
			<randAvgCount>5.177</randAvgCount>
			<origConc>7.883326763894363E-4</origConc>
			<randAvgConc>7.140692847507116E-4</randAvgConc>
			<image>images/motif-267.jpg</image>
			<motifData>
					additive{1.0,2.0},{2.0,1.0} , HYA,PDA:ERA{[1,15],0} , {0,[17]}}
			</motifData>
		</motif>
		<motif index="268">
			<pValParam>0.33607922689751757000</pValParam>
			<zScore>0.23804039581216657</zScore>
			<pValEmpirical>0.412</pValEmpirical>
			<origCount>9.0</origCount>
			<randAvgCount>8.032</randAvgCount>
			<origConc>0.0011824990145841545</origConc>
			<randAvgConc>0.0011075932871056602</randAvgConc>
			<image>images/motif-268.jpg</image>
			<motifData>
					suppressive{1.0,1.0},{2.0,1.0} , ERA:HYA,STA{[17],0} , {0,[6,15]}}
			</motifData>
		</motif>
		<motif index="269">
			<pValParam>0.34021216516638375000</pValParam>
			<zScore>0.23423998404360516</zScore>
			<pValEmpirical>0.412</pValEmpirical>
			<origCount>8.0</origCount>
			<randAvgCount>7.117</randAvgCount>
			<origConc>0.001051110235185915</origConc>
			<randAvgConc>9.817641349242519E-4</randAvgConc>
			<image>images/motif-269.jpg</image>
			<motifData>
					double-nonmonotonic{1.0,2.0},{2.0,1.0} , DNAB,TRA:PKA,TFA{[4,19],0} , {0,[7,14]}}
			</motifData>
		</motif>
		<motif index="270">
			<pValParam>0.15882311590647158000</pValParam>
			<zScore>0.5060881498357204</zScore>
			<pValEmpirical>0.412</pValEmpirical>
			<origCount>2.0</origCount>
			<randAvgCount>1.368</randAvgCount>
			<origConc>2.6277755879647877E-4</origConc>
			<randAvgConc>1.8870678401035495E-4</randAvgConc>
			<image>images/motif-270.jpg</image>
			<motifData>
					double-nonmonotonic{1.0,2.0},{2.0,1.0} , HYA:HYA{[15],0} , {0,[15]}}
			</motifData>
		</motif>
		<motif index="271">
			<pValParam>0.36271561586543377000</pValParam>
			<zScore>0.11445268814323219</zScore>
			<pValEmpirical>0.423</pValEmpirical>
			<origCount>12.0</origCount>
			<randAvgCount>11.161</randAvgCount>
			<origConc>0.0015766653527788726</origConc>
			<randAvgConc>0.0015391246259394487</randAvgConc>
			<image>images/motif-271.jpg</image>
			<motifData>
					epistatic{1.0,1.0},{2.0,1.0} , TFA:STA,TFA{[14],0} , {0,[6,14]}}
			</motifData>
		</motif>
		<motif index="272">
			<pValParam>0.34212864061728698000</pValParam>
			<zScore>0.27159805122553693</zScore>
			<pValEmpirical>0.431</pValEmpirical>
			<origCount>5.0</origCount>
			<randAvgCount>4.28</randAvgCount>
			<origConc>6.569438969911969E-4</origConc>
			<randAvgConc>5.904971129923713E-4</randAvgConc>
			<image>images/motif-272.jpg</image>
			<motifData>
					synthetic{1.0,2.0},{2.0,1.0} , PKA,TFA:PKA,STA,TFA{[7,14],0} , {0,[6,7,14]}}
			</motifData>
		</motif>
		<motif index="273">
			<pValParam>0.34212864061728698000</pValParam>
			<zScore>0.27159805122553693</zScore>
			<pValEmpirical>0.431</pValEmpirical>
			<origCount>5.0</origCount>
			<randAvgCount>4.28</randAvgCount>
			<origConc>6.569438969911969E-4</origConc>
			<randAvgConc>5.904971129923713E-4</randAvgConc>
			<image>images/motif-273.jpg</image>
			<motifData>
					synthetic{1.0,2.0},{2.0,1.0} , TFA:PKA,STA,TFA{[14],0} , {0,[6,7,14]}}
			</motifData>
		</motif>
		<motif index="274">
			<pValParam>0.24855365594997603000</pValParam>
			<zScore>0.4672461344937619</zScore>
			<pValEmpirical>0.432</pValEmpirical>
			<origCount>5.0</origCount>
			<randAvgCount>4.245</randAvgCount>
			<origConc>6.569438969911969E-4</origConc>
			<randAvgConc>5.854202797781896E-4</randAvgConc>
			<image>images/motif-274.jpg</image>
			<motifData>
					asynthetic{1.0,2.0},{2.0,1.0} , STA:HYA,STA{[6],0} , {0,[6,15]}}
			</motifData>
		</motif>
		<motif index="275">
			<pValParam>0.22253211106563509000</pValParam>
			<zScore>0.36529152994046643</zScore>
			<pValEmpirical>0.437</pValEmpirical>
			<origCount>3.0</origCount>
			<randAvgCount>2.406</randAvgCount>
			<origConc>3.9416633819471815E-4</origConc>
			<randAvgConc>3.3195205948431965E-4</randAvgConc>
			<image>images/motif-275.jpg</image>
			<motifData>
					conditional{1.0,1.0},{2.0,1.0} , PRB:HYA{[13],0} , {0,[15]}}
			</motifData>
		</motif>
		<motif index="276">
			<pValParam>0.17379791139954970000</pValParam>
			<zScore>0.5076535047841971</zScore>
			<pValEmpirical>0.441</pValEmpirical>
			<origCount>2.0</origCount>
			<randAvgCount>1.43</randAvgCount>
			<origConc>2.6277755879647877E-4</origConc>
			<randAvgConc>1.9719940009624832E-4</randAvgConc>
			<image>images/motif-276.jpg</image>
			<motifData>
					epistatic{1.0,2.0},{1.0,1.0} , HLA:DNAB,TRA{[3],0} , {0,[4,19]}}
			</motifData>
		</motif>
		<motif index="277">
			<pValParam>0.21877270884640221000</pValParam>
			<zScore>0.5144871520108314</zScore>
			<pValEmpirical>0.443</pValEmpirical>
			<origCount>3.0</origCount>
			<randAvgCount>2.388</randAvgCount>
			<origConc>3.9416633819471815E-4</origConc>
			<randAvgConc>3.2935944147909703E-4</randAvgConc>
			<image>images/motif-277.jpg</image>
			<motifData>
					noninteractive{1.0,2.0},{2.0,1.0} , PKA,TFA:NYA{[7,14],0} , {0,[9]}}
			</motifData>
		</motif>
		<motif index="278">
			<pValParam>0.18093387094304492000</pValParam>
			<zScore>0.4642512227109678</zScore>
			<pValEmpirical>0.455</pValEmpirical>
			<origCount>2.0</origCount>
			<randAvgCount>1.459</randAvgCount>
			<origConc>2.6277755879647877E-4</origConc>
			<randAvgConc>2.0123263822306197E-4</randAvgConc>
			<image>images/motif-278.jpg</image>
			<motifData>
					epistatic{1.0,1.0},{2.0,1.0} , DNAB,TRA:SMA{[4,19],0} , {0,[11]}}
			</motifData>
		</motif>
		<motif index="279">
			<pValParam>0.37658777657237952000</pValParam>
			<zScore>0.14811299932909217</zScore>
			<pValEmpirical>0.457</pValEmpirical>
			<origCount>8.0</origCount>
			<randAvgCount>7.284</randAvgCount>
			<origConc>0.001051110235185915</origConc>
			<randAvgConc>0.001004618359585555</randAvgConc>
			<image>images/motif-279.jpg</image>
			<motifData>
					single-nonmonotonic{1.0,2.0},{1.0,1.0} , TFA:PRB,TRA{[14],0} , {0,[13,19]}}
			</motifData>
		</motif>
		<motif index="280">
			<pValParam>0.40334973516886174000</pValParam>
			<zScore>-0.20799665992205552</zScore>
			<pValEmpirical>0.462</pValEmpirical>
			<origCount>31.0</origCount>
			<randAvgCount>30.204</randAvgCount>
			<origConc>0.004073052161345421</origConc>
			<randAvgConc>0.0041653356989013405</randAvgConc>
			<image>images/motif-280.jpg</image>
			<motifData>
					noninteractive{1.0,2.0},{2.0,1.0} , HYA,PPPA:TRA{[15,16],0} , {0,[19]}}
			</motifData>
		</motif>
		<motif index="281">
			<pValParam>0.40334973516886174000</pValParam>
			<zScore>-0.20799665992205552</zScore>
			<pValEmpirical>0.462</pValEmpirical>
			<origCount>31.0</origCount>
			<randAvgCount>30.204</randAvgCount>
			<origConc>0.004073052161345421</origConc>
			<randAvgConc>0.0041653356989013405</randAvgConc>
			<image>images/motif-281.jpg</image>
			<motifData>
					noninteractive{1.0,2.0},{2.0,1.0} , TRA:HYA,PDA{[19],0} , {0,[1,15]}}
			</motifData>
		</motif>
		<motif index="282">
			<pValParam>0.40334973516886174000</pValParam>
			<zScore>-0.20799665992205552</zScore>
			<pValEmpirical>0.462</pValEmpirical>
			<origCount>31.0</origCount>
			<randAvgCount>30.204</randAvgCount>
			<origConc>0.004073052161345421</origConc>
			<randAvgConc>0.0041653356989013405</randAvgConc>
			<image>images/motif-282.jpg</image>
			<motifData>
					noninteractive{1.0,2.0},{2.0,1.0} , HYA:TRA{[15],0} , {0,[19]}}
			</motifData>
		</motif>
		<motif index="283">
			<pValParam>0.40334973516886174000</pValParam>
			<zScore>-0.20799665992205552</zScore>
			<pValEmpirical>0.462</pValEmpirical>
			<origCount>31.0</origCount>
			<randAvgCount>30.204</randAvgCount>
			<origConc>0.004073052161345421</origConc>
			<randAvgConc>0.0041653356989013405</randAvgConc>
			<image>images/motif-283.jpg</image>
			<motifData>
					noninteractive{1.0,2.0},{2.0,1.0} , DNAB,TRA:HYA,PDA{[4,19],0} , {0,[1,15]}}
			</motifData>
		</motif>
		<motif index="284">
			<pValParam>0.40334973516886174000</pValParam>
			<zScore>-0.20799665992205552</zScore>
			<pValEmpirical>0.462</pValEmpirical>
			<origCount>31.0</origCount>
			<randAvgCount>30.204</randAvgCount>
			<origConc>0.004073052161345421</origConc>
			<randAvgConc>0.0041653356989013405</randAvgConc>
			<image>images/motif-284.jpg</image>
			<motifData>
					noninteractive{1.0,2.0},{2.0,1.0} , HYA:DNAB,TRA{[15],0} , {0,[4,19]}}
			</motifData>
		</motif>
		<motif index="285">
			<pValParam>0.40334973516886174000</pValParam>
			<zScore>-0.20799665992205552</zScore>
			<pValEmpirical>0.462</pValEmpirical>
			<origCount>31.0</origCount>
			<randAvgCount>30.204</randAvgCount>
			<origConc>0.004073052161345421</origConc>
			<randAvgConc>0.0041653356989013405</randAvgConc>
			<image>images/motif-285.jpg</image>
			<motifData>
					noninteractive{1.0,2.0},{2.0,1.0} , HYA,PPPA:DNAB,TRA{[15,16],0} , {0,[4,19]}}
			</motifData>
		</motif>
		<motif index="286">
			<pValParam>0.15977698206809587000</pValParam>
			<zScore>0.8257377095995482</zScore>
			<pValEmpirical>0.464</pValEmpirical>
			<origCount>2.0</origCount>
			<randAvgCount>1.372</randAvgCount>
			<origConc>2.6277755879647877E-4</origConc>
			<randAvgConc>1.892163839461399E-4</randAvgConc>
			<image>images/motif-286.jpg</image>
			<motifData>
					additive{1.0,2.0},{2.0,1.0} , ERA:SMA{[17],0} , {0,[11]}}
			</motifData>
		</motif>
		<motif index="287">
			<pValParam>0.35766189088165534000</pValParam>
			<zScore>0.21461124333550108</zScore>
			<pValEmpirical>0.466</pValEmpirical>
			<origCount>5.0</origCount>
			<randAvgCount>4.421</randAvgCount>
			<origConc>6.569438969911969E-4</origConc>
			<randAvgConc>6.098944155965349E-4</randAvgConc>
			<image>images/motif-287.jpg</image>
			<motifData>
					noninteractive{1.0,2.0},{2.0,1.0} , TPA:PKA,STA,TFA{[12],0} , {0,[6,7,14]}}
			</motifData>
		</motif>
		<motif index="288">
			<pValParam>0.35766189088165534000</pValParam>
			<zScore>0.21461124333550108</zScore>
			<pValEmpirical>0.466</pValEmpirical>
			<origCount>5.0</origCount>
			<randAvgCount>4.421</randAvgCount>
			<origConc>6.569438969911969E-4</origConc>
			<randAvgConc>6.098944155965349E-4</randAvgConc>
			<image>images/motif-288.jpg</image>
			<motifData>
					noninteractive{1.0,2.0},{2.0,1.0} , TPA:HYA,STA{[12],0} , {0,[6,15]}}
			</motifData>
		</motif>
		<motif index="289">
			<pValParam>0.38644276776215269000</pValParam>
			<zScore>0.11900557529968081</zScore>
			<pValEmpirical>0.468</pValEmpirical>
			<origCount>8.0</origCount>
			<randAvgCount>7.359</randAvgCount>
			<origConc>0.001051110235185915</origConc>
			<randAvgConc>0.0010147596088084727</randAvgConc>
			<image>images/motif-289.jpg</image>
			<motifData>
					suppressive{1.0,2.0},{1.0,1.0} , PKA,STA,TFA:ERA{[6,7,14],0} , {0,[17]}}
			</motifData>
		</motif>
		<motif index="290">
			<pValParam>0.23751881651746598000</pValParam>
			<zScore>0.27013411130068676</zScore>
			<pValEmpirical>0.469</pValEmpirical>
			<origCount>3.0</origCount>
			<randAvgCount>2.477</randAvgCount>
			<origConc>3.9416633819471815E-4</origConc>
			<randAvgConc>3.4171895268087594E-4</randAvgConc>
			<image>images/motif-290.jpg</image>
			<motifData>
					single-nonmonotonic{1.0,2.0},{1.0,1.0} , PKA,TFA:HYA{[7,14],0} , {0,[15]}}
			</motifData>
		</motif>
		<motif index="291">
			<pValParam>0.28680810594917139000</pValParam>
			<zScore>0.382814224933571</zScore>
			<pValEmpirical>0.471</pValEmpirical>
			<origCount>4.0</origCount>
			<randAvgCount>3.407</randAvgCount>
			<origConc>5.255551175929575E-4</origConc>
			<randAvgConc>4.6991852135051527E-4</randAvgConc>
			<image>images/motif-291.jpg</image>
			<motifData>
					noninteractive{1.0,2.0},{2.0,1.0} , NYA:HYA,STA{[9],0} , {0,[6,15]}}
			</motifData>
		</motif>
		<motif index="292">
			<pValParam>0.39051999684862670000</pValParam>
			<zScore>-0.011661915341487805</zScore>
			<pValEmpirical>0.476</pValEmpirical>
			<origCount>14.0</origCount>
			<randAvgCount>13.362</randAvgCount>
			<origConc>0.0018394429115753514</origConc>
			<randAvgConc>0.0018431465442550476</randAvgConc>
			<image>images/motif-292.jpg</image>
			<motifData>
					noninteractive{1.0,2.0},{2.0,1.0} , PRB:MFU{[13],0} , {0,[8]}}
			</motifData>
		</motif>
		<motif index="293">
			<pValParam>0.08360719286061280000</pValParam>
			<zScore>0.9504653114858581</zScore>
			<pValEmpirical>0.478</pValEmpirical>
			<origCount>1.0</origCount>
			<randAvgCount>0.478</randAvgCount>
			<origConc>1.3138877939823938E-4</origConc>
			<randAvgConc>6.591526496297158E-5</randAvgConc>
			<image>images/motif-293.jpg</image>
			<motifData>
					epistatic{1.0,2.0},{1.0,1.0} , HLA:PKA,TFA{[3],0} , {0,[7,14]}}
			</motifData>
		</motif>
		<motif index="294">
			<pValParam>0.32496891873457245000</pValParam>
			<zScore>0.20272992356647854</zScore>
			<pValEmpirical>0.479</pValEmpirical>
			<origCount>7.0</origCount>
			<randAvgCount>6.403</randAvgCount>
			<origConc>9.197214557876757E-4</origConc>
			<randAvgConc>8.830328067543243E-4</randAvgConc>
			<image>images/motif-294.jpg</image>
			<motifData>
					asynthetic{1.0,2.0},{2.0,1.0} , HYA:HYA,STA{[15],0} , {0,[6,15]}}
			</motifData>
		</motif>
		<motif index="295">
			<pValParam>0.32496891873457245000</pValParam>
			<zScore>0.20272992356647854</zScore>
			<pValEmpirical>0.479</pValEmpirical>
			<origCount>7.0</origCount>
			<randAvgCount>6.403</randAvgCount>
			<origConc>9.197214557876757E-4</origConc>
			<randAvgConc>8.830328067543243E-4</randAvgConc>
			<image>images/motif-295.jpg</image>
			<motifData>
					asynthetic{1.0,2.0},{2.0,1.0} , HYA,STA:HYA,PDA{[6,15],0} , {0,[1,15]}}
			</motifData>
		</motif>
		<motif index="296">
			<pValParam>0.17379791139954970000</pValParam>
			<zScore>0.7318681971187649</zScore>
			<pValEmpirical>0.482</pValEmpirical>
			<origCount>2.0</origCount>
			<randAvgCount>1.43</randAvgCount>
			<origConc>2.6277755879647877E-4</origConc>
			<randAvgConc>1.972439355335101E-4</randAvgConc>
			<image>images/motif-296.jpg</image>
			<motifData>
					additive{1.0,2.0},{2.0,1.0} , ERA:ERA{[17],0} , {0,[17]}}
			</motifData>
		</motif>
		<motif index="297">
			<pValParam>0.38517358382310518000</pValParam>
			<zScore>0.16234026239596117</zScore>
			<pValEmpirical>0.483</pValEmpirical>
			<origCount>5.0</origCount>
			<randAvgCount>4.46</randAvgCount>
			<origConc>6.569438969911969E-4</origConc>
			<randAvgConc>6.154333115419476E-4</randAvgConc>
			<image>images/motif-297.jpg</image>
			<motifData>
					synthetic{1.0,2.0},{2.0,1.0} , HYA:TRA{[15],0} , {0,[19]}}
			</motifData>
		</motif>
		<motif index="298">
			<pValParam>0.12025770744081155000</pValParam>
			<zScore>0.5160169218164292</zScore>
			<pValEmpirical>0.484</pValEmpirical>
			<origCount>1.0</origCount>
			<randAvgCount>0.595</randAvgCount>
			<origConc>1.3138877939823938E-4</origConc>
			<randAvgConc>8.204987108464319E-5</randAvgConc>
			<image>images/motif-298.jpg</image>
			<motifData>
					single-nonmonotonic{1.0,2.0},{1.0,1.0} , TFA:SMA{[14],0} , {0,[11]}}
			</motifData>
		</motif>
		<motif index="299">
			<pValParam>0.42062106029349977000</pValParam>
			<zScore>-0.03199711707931096</zScore>
			<pValEmpirical>0.485</pValEmpirical>
			<origCount>12.0</origCount>
			<randAvgCount>11.511</randAvgCount>
			<origConc>0.0015766653527788726</origConc>
			<randAvgConc>0.0015873887638634227</randAvgConc>
			<image>images/motif-299.jpg</image>
			<motifData>
					epistatic{1.0,2.0},{1.0,1.0} , STA,TFA:PKA,TFA{[6,14],0} , {0,[7,14]}}
			</motifData>
		</motif>
		<motif index="300">
			<pValParam>0.40012664708605361000</pValParam>
			<zScore>0.09909506004457502</zScore>
			<pValEmpirical>0.487</pValEmpirical>
			<origCount>6.0</origCount>
			<randAvgCount>5.53</randAvgCount>
			<origConc>7.883326763894363E-4</origConc>
			<randAvgConc>7.628939164998423E-4</randAvgConc>
			<image>images/motif-300.jpg</image>
			<motifData>
					suppressive{1.0,2.0},{1.0,1.0} , DNAB,TRA:TFA{[4,19],0} , {0,[14]}}
			</motifData>
		</motif>
		<motif index="301">
			<pValParam>0.40012664708605361000</pValParam>
			<zScore>0.09909506004457502</zScore>
			<pValEmpirical>0.487</pValEmpirical>
			<origCount>6.0</origCount>
			<randAvgCount>5.53</randAvgCount>
			<origConc>7.883326763894363E-4</origConc>
			<randAvgConc>7.628939164998423E-4</randAvgConc>
			<image>images/motif-301.jpg</image>
			<motifData>
					suppressive{1.0,2.0},{1.0,1.0} , TRA:TFA{[19],0} , {0,[14]}}
			</motifData>
		</motif>
		<motif index="302">
			<pValParam>0.43259577550559103000</pValParam>
			<zScore>-0.006242495370863472</zScore>
			<pValEmpirical>0.49</pValEmpirical>
			<origCount>8.0</origCount>
			<randAvgCount>7.635</randAvgCount>
			<origConc>0.001051110235185915</origConc>
			<randAvgConc>0.001052958746557646</randAvgConc>
			<image>images/motif-302.jpg</image>
			<motifData>
					conditional{1.0,1.0},{2.0,1.0} , TRA:MFU{[19],0} , {0,[8]}}
			</motifData>
		</motif>
		<motif index="303">
			<pValParam>0.26573999549162963000</pValParam>
			<zScore>0.1678588394563424</zScore>
			<pValEmpirical>0.494</pValEmpirical>
			<origCount>3.0</origCount>
			<randAvgCount>2.608</randAvgCount>
			<origConc>3.9416633819471815E-4</origConc>
			<randAvgConc>3.596983683629103E-4</randAvgConc>
			<image>images/motif-303.jpg</image>
			<motifData>
					epistatic{1.0,2.0},{1.0,1.0} , PKA,TFA:ERA{[7,14],0} , {0,[17]}}
			</motifData>
		</motif>
		<motif index="304">
			<pValParam>0.44836468441610211000</pValParam>
			<zScore>-0.20780169307026355</zScore>
			<pValEmpirical>0.497</pValEmpirical>
			<origCount>26.0</origCount>
			<randAvgCount>25.526</randAvgCount>
			<origConc>0.003416108264354224</origConc>
			<randAvgConc>0.003520439884498872</randAvgConc>
			<image>images/motif-304.jpg</image>
			<motifData>
					conditional{1.0,2.0},{1.0,1.0} , MFU:PKA,STA,TFA{[8],0} , {0,[6,7,14]}}
			</motifData>
		</motif>
		<motif index="305">
			<pValParam>0.12886363873370521000</pValParam>
			<zScore>0.46184121893916424</zScore>
			<pValEmpirical>0.497</pValEmpirical>
			<origCount>1.0</origCount>
			<randAvgCount>0.621</randAvgCount>
			<origConc>1.3138877939823938E-4</origConc>
			<randAvgConc>8.56040203578964E-5</randAvgConc>
			<image>images/motif-305.jpg</image>
			<motifData>
					single-nonmonotonic{1.0,2.0},{1.0,1.0} , TFA:OTHER{[14],0} , {0,[18]}}
			</motifData>
		</motif>
		<motif index="306">
			<pValParam>0.42814969528426561000</pValParam>
			<zScore>-0.041037911899732916</zScore>
			<pValEmpirical>0.499</pValEmpirical>
			<origCount>13.0</origCount>
			<randAvgCount>12.494</randAvgCount>
			<origConc>0.001708054132177112</origConc>
			<randAvgConc>0.0017240113041852698</randAvgConc>
			<image>images/motif-306.jpg</image>
			<motifData>
					conditional{1.0,2.0},{1.0,1.0} , HYA:HYA,STA{[15],0} , {0,[6,15]}}
			</motifData>
		</motif>
		<motif index="307">
			<pValParam>0.09233424588202043800</pValParam>
			<zScore>0.8906283873190747</zScore>
			<pValEmpirical>0.507</pValEmpirical>
			<origCount>1.0</origCount>
			<randAvgCount>0.507</randAvgCount>
			<origConc>1.3138877939823938E-4</origConc>
			<randAvgConc>6.995125111864905E-5</randAvgConc>
			<image>images/motif-307.jpg</image>
			<motifData>
					conditional{1.0,1.0},{2.0,1.0} , LIA:ERA{[2],0} , {0,[17]}}
			</motifData>
		</motif>
		<motif index="308">
			<pValParam>0.41502019020657521000</pValParam>
			<zScore>0.06050759072672368</zScore>
			<pValEmpirical>0.51</pValEmpirical>
			<origCount>6.0</origCount>
			<randAvgCount>5.605</randAvgCount>
			<origConc>7.883326763894363E-4</origConc>
			<randAvgConc>7.730039510317154E-4</randAvgConc>
			<image>images/motif-308.jpg</image>
			<motifData>
					suppressive{1.0,2.0},{1.0,1.0} , PRB:TRA{[13],0} , {0,[19]}}
			</motifData>
		</motif>
		<motif index="309">
			<pValParam>0.47217419492727897000</pValParam>
			<zScore>-0.7731367958384384</zScore>
			<pValEmpirical>0.513</pValEmpirical>
			<origCount>89.0</origCount>
			<randAvgCount>88.645</randAvgCount>
			<origConc>0.011693601366443306</origConc>
			<randAvgConc>0.012225486668998068</randAvgConc>
			<image>images/motif-309.jpg</image>
			<motifData>
					noninteractive{1.0,2.0},{2.0,1.0} , HYA,STA:PRB,TRA{[6,15],0} , {0,[13,19]}}
			</motifData>
		</motif>
		<motif index="310">
			<pValParam>0.41313824188202031000</pValParam>
			<zScore>0.10648359666199081</zScore>
			<pValEmpirical>0.513</pValEmpirical>
			<origCount>4.0</origCount>
			<randAvgCount>3.63</randAvgCount>
			<origConc>5.255551175929575E-4</origConc>
			<randAvgConc>5.007754026899895E-4</randAvgConc>
			<image>images/motif-310.jpg</image>
			<motifData>
					single-nonmonotonic{1.0,2.0},{1.0,1.0} , DNAB,TRA:STA,TFA{[4,19],0} , {0,[6,14]}}
			</motifData>
		</motif>
		<motif index="311">
			<pValParam>0.09725749934998684200</pValParam>
			<zScore>0.8605497686521065</zScore>
			<pValEmpirical>0.523</pValEmpirical>
			<origCount>1.0</origCount>
			<randAvgCount>0.523</randAvgCount>
			<origConc>1.3138877939823938E-4</origConc>
			<randAvgConc>7.211734709976461E-5</randAvgConc>
			<image>images/motif-311.jpg</image>
			<motifData>
					conditional{1.0,1.0},{2.0,1.0} , PKA,STA,TFA:TLA{[6,7,14],0} , {0,[5]}}
			</motifData>
		</motif>
		<motif index="312">
			<pValParam>0.39933153019504164000</pValParam>
			<zScore>-0.09938692911949422</zScore>
			<pValEmpirical>0.524</pValEmpirical>
			<origCount>14.0</origCount>
			<randAvgCount>13.523</randAvgCount>
			<origConc>0.0018394429115753514</origConc>
			<randAvgConc>0.0018649139741918658</randAvgConc>
			<image>images/motif-312.jpg</image>
			<motifData>
					asynthetic{1.0,2.0},{2.0,1.0} , PKA,STA,TFA:HYA,STA{[6,7,14],0} , {0,[6,15]}}
			</motifData>
		</motif>
		<motif index="313">
			<pValParam>0.25230882815757760000</pValParam>
			<zScore>0.1419459555593249</zScore>
			<pValEmpirical>0.525</pValEmpirical>
			<origCount>2.0</origCount>
			<randAvgCount>1.736</randAvgCount>
			<origConc>2.6277755879647877E-4</origConc>
			<randAvgConc>2.3945622772871786E-4</randAvgConc>
			<image>images/motif-313.jpg</image>
			<motifData>
					double-nonmonotonic{1.0,2.0},{2.0,1.0} , HYA:HYA,STA{[15],0} , {0,[6,15]}}
			</motifData>
		</motif>
		<motif index="314">
			<pValParam>0.48397509476892742000</pValParam>
			<zScore>-0.21475831318401786</zScore>
			<pValEmpirical>0.526</pValEmpirical>
			<origCount>17.0</origCount>
			<randAvgCount>16.873</randAvgCount>
			<origConc>0.0022336092497700698</origConc>
			<randAvgConc>0.002327367106578748</randAvgConc>
			<image>images/motif-314.jpg</image>
			<motifData>
					suppressive{1.0,1.0},{2.0,1.0} , STA,TFA:PKA,STA,TFA{[6,14],0} , {0,[6,7,14]}}
			</motifData>
		</motif>
		<motif index="315">
			<pValParam>0.21174326130961618000</pValParam>
			<zScore>0.3778030905932753</zScore>
			<pValEmpirical>0.527</pValEmpirical>
			<origCount>2.0</origCount>
			<randAvgCount>1.581</randAvgCount>
			<origConc>2.6277755879647877E-4</origConc>
			<randAvgConc>2.1801117177586897E-4</randAvgConc>
			<image>images/motif-315.jpg</image>
			<motifData>
					conditional{1.0,2.0},{1.0,1.0} , TRA:NYA{[19],0} , {0,[9]}}
			</motifData>
		</motif>
		<motif index="316">
			<pValParam>0.27360263527170425000</pValParam>
			<zScore>0.16507456568405063</zScore>
			<pValEmpirical>0.535</pValEmpirical>
			<origCount>3.0</origCount>
			<randAvgCount>2.644</randAvgCount>
			<origConc>3.9416633819471815E-4</origConc>
			<randAvgConc>3.646648540812066E-4</randAvgConc>
			<image>images/motif-316.jpg</image>
			<motifData>
					conditional{1.0,1.0},{2.0,1.0} , PRB:PRB{[13],0} , {0,[13]}}
			</motifData>
		</motif>
		<motif index="317">
			<pValParam>0.43573698458990617000</pValParam>
			<zScore>0.04014086050082043</zScore>
			<pValEmpirical>0.538</pValEmpirical>
			<origCount>4.0</origCount>
			<randAvgCount>3.747</randAvgCount>
			<origConc>5.255551175929575E-4</origConc>
			<randAvgConc>5.16890142595702E-4</randAvgConc>
			<image>images/motif-317.jpg</image>
			<motifData>
					suppressive{1.0,2.0},{1.0,1.0} , TRA:HYA{[19],0} , {0,[15]}}
			</motifData>
		</motif>
		<motif index="318">
			<pValParam>0.43573698458990617000</pValParam>
			<zScore>0.04014086050082043</zScore>
			<pValEmpirical>0.538</pValEmpirical>
			<origCount>4.0</origCount>
			<randAvgCount>3.747</randAvgCount>
			<origConc>5.255551175929575E-4</origConc>
			<randAvgConc>5.16890142595702E-4</randAvgConc>
			<image>images/motif-318.jpg</image>
			<motifData>
					suppressive{1.0,2.0},{1.0,1.0} , DNAB,TRA:HYA{[4,19],0} , {0,[15]}}
			</motifData>
		</motif>
		<motif index="319">
			<pValParam>0.43573698458990617000</pValParam>
			<zScore>0.04014086050082043</zScore>
			<pValEmpirical>0.538</pValEmpirical>
			<origCount>4.0</origCount>
			<randAvgCount>3.747</randAvgCount>
			<origConc>5.255551175929575E-4</origConc>
			<randAvgConc>5.16890142595702E-4</randAvgConc>
			<image>images/motif-319.jpg</image>
			<motifData>
					suppressive{1.0,2.0},{1.0,1.0} , TRA:HYA,PPPA{[19],0} , {0,[15,16]}}
			</motifData>
		</motif>
		<motif index="320">
			<pValParam>0.29098488240556364000</pValParam>
			<zScore>0.10603546087413235</zScore>
			<pValEmpirical>0.542</pValEmpirical>
			<origCount>3.0</origCount>
			<randAvgCount>2.723</randAvgCount>
			<origConc>3.9416633819471815E-4</origConc>
			<randAvgConc>3.754959843942194E-4</randAvgConc>
			<image>images/motif-320.jpg</image>
			<motifData>
					suppressive{1.0,1.0},{2.0,1.0} , PRB:TRA{[13],0} , {0,[19]}}
			</motifData>
		</motif>
		<motif index="321">
			<pValParam>0.50056768122867989000</pValParam>
			<zScore>-0.18663634981832905</zScore>
			<pValEmpirical>0.543</pValEmpirical>
			<origCount>11.0</origCount>
			<randAvgCount>11.004</randAvgCount>
			<origConc>0.0014452765733806332</origConc>
			<randAvgConc>0.0015173103506759599</randAvgConc>
			<image>images/motif-321.jpg</image>
			<motifData>
					synthetic{1.0,2.0},{2.0,1.0} , MFU:HYA,STA{[8],0} , {0,[6,15]}}
			</motifData>
		</motif>
		<motif index="322">
			<pValParam>0.45899687813113921000</pValParam>
			<zScore>-0.06691201520419371</zScore>
			<pValEmpirical>0.543</pValEmpirical>
			<origCount>8.0</origCount>
			<randAvgCount>7.77</randAvgCount>
			<origConc>0.001051110235185915</origConc>
			<randAvgConc>0.001071742356417187</randAvgConc>
			<image>images/motif-322.jpg</image>
			<motifData>
					suppressive{1.0,2.0},{1.0,1.0} , PKA,TFA:PRB{[7,14],0} , {0,[13]}}
			</motifData>
		</motif>
		<motif index="323">
			<pValParam>0.44428630996852836000</pValParam>
			<zScore>0.025883879999696335</zScore>
			<pValEmpirical>0.547</pValEmpirical>
			<origCount>4.0</origCount>
			<randAvgCount>3.767</randAvgCount>
			<origConc>5.255551175929575E-4</origConc>
			<randAvgConc>5.196157867016204E-4</randAvgConc>
			<image>images/motif-323.jpg</image>
			<motifData>
					single-nonmonotonic{1.0,1.0},{2.0,1.0} , MFU:HYA,STA{[8],0} , {0,[6,15]}}
			</motifData>
		</motif>
		<motif index="324">
			<pValParam>0.17904164686853119000</pValParam>
			<zScore>0.22707348723314516</zScore>
			<pValEmpirical>0.554</pValEmpirical>
			<origCount>1.0</origCount>
			<randAvgCount>0.766</randAvgCount>
			<origConc>1.3138877939823938E-4</origConc>
			<randAvgConc>1.0568162766796211E-4</randAvgConc>
			<image>images/motif-324.jpg</image>
			<motifData>
					epistatic{1.0,2.0},{1.0,1.0} , DNAB,TRA:OTHER{[4,19],0} , {0,[18]}}
			</motifData>
		</motif>
		<motif index="325">
			<pValParam>0.44723913279267535000</pValParam>
			<zScore>0.0030097773022723707</zScore>
			<pValEmpirical>0.554</pValEmpirical>
			<origCount>5.0</origCount>
			<randAvgCount>4.758</randAvgCount>
			<origConc>6.569438969911969E-4</origConc>
			<randAvgConc>6.561872837782248E-4</randAvgConc>
			<image>images/motif-325.jpg</image>
			<motifData>
					suppressive{1.0,2.0},{1.0,1.0} , PRB:STA,TFA{[13],0} , {0,[6,14]}}
			</motifData>
		</motif>
		<motif index="326">
			<pValParam>0.44668551312709859000</pValParam>
			<zScore>0.010905723882788567</zScore>
			<pValEmpirical>0.556</pValEmpirical>
			<origCount>4.0</origCount>
			<randAvgCount>3.794</randAvgCount>
			<origConc>5.255551175929575E-4</origConc>
			<randAvgConc>5.232450600873107E-4</randAvgConc>
			<image>images/motif-326.jpg</image>
			<motifData>
					conditional{1.0,2.0},{1.0,1.0} , TPA:PKA,STA,TFA{[12],0} , {0,[6,7,14]}}
			</motifData>
		</motif>
		<motif index="327">
			<pValParam>0.44668551312709859000</pValParam>
			<zScore>0.010905723882788567</zScore>
			<pValEmpirical>0.556</pValEmpirical>
			<origCount>4.0</origCount>
			<randAvgCount>3.794</randAvgCount>
			<origConc>5.255551175929575E-4</origConc>
			<randAvgConc>5.232450600873107E-4</randAvgConc>
			<image>images/motif-327.jpg</image>
			<motifData>
					conditional{1.0,2.0},{1.0,1.0} , TPA:HYA,STA{[12],0} , {0,[6,15]}}
			</motifData>
		</motif>
		<motif index="328">
			<pValParam>0.47369365062010516000</pValParam>
			<zScore>-0.03817371640752257</zScore>
			<pValEmpirical>0.556</pValEmpirical>
			<origCount>4.0</origCount>
			<randAvgCount>3.881</randAvgCount>
			<origConc>5.255551175929575E-4</origConc>
			<randAvgConc>5.350167621368666E-4</randAvgConc>
			<image>images/motif-328.jpg</image>
			<motifData>
					synthetic{1.0,2.0},{2.0,1.0} , DNAB,TRA:MFU{[4,19],0} , {0,[8]}}
			</motifData>
		</motif>
		<motif index="329">
			<pValParam>0.47369365062010516000</pValParam>
			<zScore>-0.03817371640752257</zScore>
			<pValEmpirical>0.556</pValEmpirical>
			<origCount>4.0</origCount>
			<randAvgCount>3.881</randAvgCount>
			<origConc>5.255551175929575E-4</origConc>
			<randAvgConc>5.350167621368666E-4</randAvgConc>
			<image>images/motif-329.jpg</image>
			<motifData>
					synthetic{1.0,2.0},{2.0,1.0} , MFU:TRA{[8],0} , {0,[19]}}
			</motifData>
		</motif>
		<motif index="330">
			<pValParam>0.49919669061977012000</pValParam>
			<zScore>-0.18873251041634617</zScore>
			<pValEmpirical>0.557</pValEmpirical>
			<origCount>12.0</origCount>
			<randAvgCount>11.994</randAvgCount>
			<origConc>0.0015766653527788726</origConc>
			<randAvgConc>0.0016540920760011405</randAvgConc>
			<image>images/motif-330.jpg</image>
			<motifData>
					epistatic{1.0,2.0},{1.0,1.0} , TRA:HYA,STA{[19],0} , {0,[6,15]}}
			</motifData>
		</motif>
		<motif index="331">
			<pValParam>0.36161565707956367000</pValParam>
			<zScore>0.17930228718360786</zScore>
			<pValEmpirical>0.562</pValEmpirical>
			<origCount>4.0</origCount>
			<randAvgCount>3.616</randAvgCount>
			<origConc>5.255551175929575E-4</origConc>
			<randAvgConc>4.987469236765088E-4</randAvgConc>
			<image>images/motif-331.jpg</image>
			<motifData>
					additive{1.0,2.0},{2.0,1.0} , OTHER:TFA{[18],0} , {0,[14]}}
			</motifData>
		</motif>
		<motif index="332">
			<pValParam>0.36161565707956367000</pValParam>
			<zScore>0.17930228718360786</zScore>
			<pValEmpirical>0.562</pValEmpirical>
			<origCount>4.0</origCount>
			<randAvgCount>3.616</randAvgCount>
			<origConc>5.255551175929575E-4</origConc>
			<randAvgConc>4.987469236765088E-4</randAvgConc>
			<image>images/motif-332.jpg</image>
			<motifData>
					additive{1.0,2.0},{2.0,1.0} , OTHER:PKA,TFA{[18],0} , {0,[7,14]}}
			</motifData>
		</motif>
		<motif index="333">
			<pValParam>0.47389972722723617000</pValParam>
			<zScore>-0.08276584784333324</zScore>
			<pValEmpirical>0.565</pValEmpirical>
			<origCount>6.0</origCount>
			<randAvgCount>5.874</randAvgCount>
			<origConc>7.883326763894363E-4</origConc>
			<randAvgConc>8.103465708676476E-4</randAvgConc>
			<image>images/motif-333.jpg</image>
			<motifData>
					suppressive{1.0,1.0},{2.0,1.0} , PKA,TFA:TRA{[7,14],0} , {0,[19]}}
			</motifData>
		</motif>
		<motif index="334">
			<pValParam>0.17123503017936403000</pValParam>
			<zScore>0.2678274809570367</zScore>
			<pValEmpirical>0.566</pValEmpirical>
			<origCount>1.0</origCount>
			<randAvgCount>0.744</randAvgCount>
			<origConc>1.3138877939823938E-4</origConc>
			<randAvgConc>1.025920238243848E-4</randAvgConc>
			<image>images/motif-334.jpg</image>
			<motifData>
					single-nonmonotonic{1.0,2.0},{1.0,1.0} , HYA,STA:ERA{[6,15],0} , {0,[17]}}
			</motifData>
		</motif>
		<motif index="335">
			<pValParam>0.49437134775440983000</pValParam>
			<zScore>-0.09343952818294644</zScore>
			<pValEmpirical>0.571</pValEmpirical>
			<origCount>4.0</origCount>
			<randAvgCount>3.975</randAvgCount>
			<origConc>5.255551175929575E-4</origConc>
			<randAvgConc>5.484127570172788E-4</randAvgConc>
			<image>images/motif-335.jpg</image>
			<motifData>
					single-nonmonotonic{1.0,2.0},{1.0,1.0} , DNAB,TRA:PKA,TFA{[4,19],0} , {0,[7,14]}}
			</motifData>
		</motif>
		<motif index="336">
			<pValParam>0.37020418935917232000</pValParam>
			<zScore>0.15830304811169493</zScore>
			<pValEmpirical>0.573</pValEmpirical>
			<origCount>4.0</origCount>
			<randAvgCount>3.637</randAvgCount>
			<origConc>5.255551175929575E-4</origConc>
			<randAvgConc>5.016405640888231E-4</randAvgConc>
			<image>images/motif-336.jpg</image>
			<motifData>
					additive{1.0,2.0},{2.0,1.0} , OTHER:STA,TFA{[18],0} , {0,[6,14]}}
			</motifData>
		</motif>
		<motif index="337">
			<pValParam>0.52660614608945955000</pValParam>
			<zScore>-0.7343606780133705</zScore>
			<pValEmpirical>0.576</pValEmpirical>
			<origCount>56.0</origCount>
			<randAvgCount>56.278</randAvgCount>
			<origConc>0.0073577716463014056</origConc>
			<randAvgConc>0.0077601439856999225</randAvgConc>
			<image>images/motif-337.jpg</image>
			<motifData>
					noninteractive{1.0,2.0},{2.0,1.0} , HYA,STA:PKA{[6,15],0} , {0,[7]}}
			</motifData>
		</motif>
		<motif index="338">
			<pValParam>0.51382477005373461000</pValParam>
			<zScore>-0.260074160287302</zScore>
			<pValEmpirical>0.576</pValEmpirical>
			<origCount>14.0</origCount>
			<randAvgCount>14.102</randAvgCount>
			<origConc>0.0018394429115753514</origConc>
			<randAvgConc>0.0019451277104516591</randAvgConc>
			<image>images/motif-338.jpg</image>
			<motifData>
					suppressive{1.0,2.0},{1.0,1.0} , PKA,STA,TFA:TFA{[6,7,14],0} , {0,[14]}}
			</motifData>
		</motif>
		<motif index="339">
			<pValParam>0.14716299548235512000</pValParam>
			<zScore>0.43051465096053654</zScore>
			<pValEmpirical>0.577</pValEmpirical>
			<origCount>1.0</origCount>
			<randAvgCount>0.675</randAvgCount>
			<origConc>1.3138877939823938E-4</origConc>
			<randAvgConc>9.311133296962322E-5</randAvgConc>
			<image>images/motif-339.jpg</image>
			<motifData>
					epistatic{1.0,1.0},{2.0,1.0} , HYA,STA:SMA{[6,15],0} , {0,[11]}}
			</motifData>
		</motif>
		<motif index="340">
			<pValParam>0.54367097822400201000</pValParam>
			<zScore>-0.7879736492357949</zScore>
			<pValEmpirical>0.582</pValEmpirical>
			<origCount>63.0</origCount>
			<randAvgCount>63.479</randAvgCount>
			<origConc>0.008277493102089082</origConc>
			<randAvgConc>0.008755579414850915</randAvgConc>
			<image>images/motif-340.jpg</image>
			<motifData>
					noninteractive{1.0,2.0},{2.0,1.0} , DNAB,TRA:PKA,STA,TFA{[4,19],0} , {0,[6,7,14]}}
			</motifData>
		</motif>
		<motif index="341">
			<pValParam>0.51056132721671110000</pValParam>
			<zScore>-0.23859620433326742</zScore>
			<pValEmpirical>0.582</pValEmpirical>
			<origCount>12.0</origCount>
			<randAvgCount>12.071</randAvgCount>
			<origConc>0.0015766653527788726</origConc>
			<randAvgConc>0.0016651624094849242</randAvgConc>
			<image>images/motif-341.jpg</image>
			<motifData>
					suppressive{1.0,2.0},{1.0,1.0} , HYA,STA:HYA,PDA{[6,15],0} , {0,[1,15]}}
			</motifData>
		</motif>
		<motif index="342">
			<pValParam>0.52080359988197622000</pValParam>
			<zScore>-0.4059244090495221</zScore>
			<pValEmpirical>0.584</pValEmpirical>
			<origCount>21.0</origCount>
			<randAvgCount>21.147</randAvgCount>
			<origConc>0.0027591643673630273</origConc>
			<randAvgConc>0.0029165378701598893</randAvgConc>
			<image>images/motif-342.jpg</image>
			<motifData>
					noninteractive{1.0,2.0},{2.0,1.0} , PKA,TFA:PKA,TFA{[7,14],0} , {0,[7,14]}}
			</motifData>
		</motif>
		<motif index="343">
			<pValParam>0.52080359988197622000</pValParam>
			<zScore>-0.4059244090495221</zScore>
			<pValEmpirical>0.584</pValEmpirical>
			<origCount>21.0</origCount>
			<randAvgCount>21.147</randAvgCount>
			<origConc>0.0027591643673630273</origConc>
			<randAvgConc>0.0029165378701598893</randAvgConc>
			<image>images/motif-343.jpg</image>
			<motifData>
					noninteractive{1.0,2.0},{2.0,1.0} , TFA:PKA,TFA{[14],0} , {0,[7,14]}}
			</motifData>
		</motif>
		<motif index="344">
			<pValParam>0.52886976140416597000</pValParam>
			<zScore>-0.47500885625765005</zScore>
			<pValEmpirical>0.585</pValEmpirical>
			<origCount>28.0</origCount>
			<randAvgCount>28.236</randAvgCount>
			<origConc>0.0036788858231507028</origConc>
			<randAvgConc>0.003895130899180786</randAvgConc>
			<image>images/motif-344.jpg</image>
			<motifData>
					noninteractive{1.0,2.0},{2.0,1.0} , DNAB,TRA:MFU{[4,19],0} , {0,[8]}}
			</motifData>
		</motif>
		<motif index="345">
			<pValParam>0.52886976140416597000</pValParam>
			<zScore>-0.47500885625765005</zScore>
			<pValEmpirical>0.585</pValEmpirical>
			<origCount>28.0</origCount>
			<randAvgCount>28.236</randAvgCount>
			<origConc>0.0036788858231507028</origConc>
			<randAvgConc>0.003895130899180786</randAvgConc>
			<image>images/motif-345.jpg</image>
			<motifData>
					noninteractive{1.0,2.0},{2.0,1.0} , TRA:MFU{[19],0} , {0,[8]}}
			</motifData>
		</motif>
		<motif index="346">
			<pValParam>0.50495101503835838000</pValParam>
			<zScore>-0.1646241235313443</zScore>
			<pValEmpirical>0.586</pValEmpirical>
			<origCount>7.0</origCount>
			<randAvgCount>7.027</randAvgCount>
			<origConc>9.197214557876757E-4</origConc>
			<randAvgConc>9.689845429517201E-4</randAvgConc>
			<image>images/motif-346.jpg</image>
			<motifData>
					suppressive{1.0,2.0},{1.0,1.0} , STA:ERA{[6],0} , {0,[17]}}
			</motifData>
		</motif>
		<motif index="347">
			<pValParam>0.28226387479095028000</pValParam>
			<zScore>0.04789184094282515</zScore>
			<pValEmpirical>0.588</pValEmpirical>
			<origCount>2.0</origCount>
			<randAvgCount>1.848</randAvgCount>
			<origConc>2.6277755879647877E-4</origConc>
			<randAvgConc>2.5488157316524025E-4</randAvgConc>
			<image>images/motif-347.jpg</image>
			<motifData>
					synthetic{1.0,2.0},{2.0,1.0} , PRB:HYA{[13],0} , {0,[15]}}
			</motifData>
		</motif>
		<motif index="348">
			<pValParam>0.53439646593552936000</pValParam>
			<zScore>-0.2521707311507085</zScore>
			<pValEmpirical>0.594</pValEmpirical>
			<origCount>9.0</origCount>
			<randAvgCount>9.222</randAvgCount>
			<origConc>0.0011824990145841545</origConc>
			<randAvgConc>0.0012718526844959792</randAvgConc>
			<image>images/motif-348.jpg</image>
			<motifData>
					epistatic{1.0,2.0},{1.0,1.0} , TRA:HYA{[19],0} , {0,[15]}}
			</motifData>
		</motif>
		<motif index="349">
			<pValParam>0.18725932680158075000</pValParam>
			<zScore>0.21086518620209002</zScore>
			<pValEmpirical>0.597</pValEmpirical>
			<origCount>1.0</origCount>
			<randAvgCount>0.789</randAvgCount>
			<origConc>1.3138877939823938E-4</origConc>
			<randAvgConc>1.0881951281503359E-4</randAvgConc>
			<image>images/motif-349.jpg</image>
			<motifData>
					single-nonmonotonic{1.0,1.0},{2.0,1.0} , STA:PKA,TFA{[6],0} , {0,[7,14]}}
			</motifData>
		</motif>
		<motif index="350">
			<pValParam>0.51344194054819459000</pValParam>
			<zScore>-0.15452348121188952</zScore>
			<pValEmpirical>0.604</pValEmpirical>
			<origCount>5.0</origCount>
			<randAvgCount>5.066</randAvgCount>
			<origConc>6.569438969911969E-4</origConc>
			<randAvgConc>6.986291395367503E-4</randAvgConc>
			<image>images/motif-350.jpg</image>
			<motifData>
					double-nonmonotonic{1.0,2.0},{2.0,1.0} , MFU:PKA,TFA{[8],0} , {0,[7,14]}}
			</motifData>
		</motif>
		<motif index="351">
			<pValParam>0.51344194054819459000</pValParam>
			<zScore>-0.15452348121188952</zScore>
			<pValEmpirical>0.604</pValEmpirical>
			<origCount>5.0</origCount>
			<randAvgCount>5.066</randAvgCount>
			<origConc>6.569438969911969E-4</origConc>
			<randAvgConc>6.986291395367503E-4</randAvgConc>
			<image>images/motif-351.jpg</image>
			<motifData>
					double-nonmonotonic{1.0,2.0},{2.0,1.0} , TFA:MFU{[14],0} , {0,[8]}}
			</motifData>
		</motif>
		<motif index="352">
			<pValParam>0.12586841165785900000</pValParam>
			<zScore>0.6990918415320185</zScore>
			<pValEmpirical>0.612</pValEmpirical>
			<origCount>1.0</origCount>
			<randAvgCount>0.612</randAvgCount>
			<origConc>1.3138877939823938E-4</origConc>
			<randAvgConc>8.440324132837166E-5</randAvgConc>
			<image>images/motif-352.jpg</image>
			<motifData>
					asynthetic{1.0,2.0},{2.0,1.0} , NYA:STA,TFA{[9],0} , {0,[6,14]}}
			</motifData>
		</motif>
		<motif index="353">
			<pValParam>0.50938785794314334000</pValParam>
			<zScore>-0.10948504693155185</zScore>
			<pValEmpirical>0.617</pValEmpirical>
			<origCount>3.0</origCount>
			<randAvgCount>3.039</randAvgCount>
			<origConc>3.9416633819471815E-4</origConc>
			<randAvgConc>4.1919130082724616E-4</randAvgConc>
			<image>images/motif-353.jpg</image>
			<motifData>
					double-nonmonotonic{1.0,2.0},{2.0,1.0} , HYA:MFU{[15],0} , {0,[8]}}
			</motifData>
		</motif>
		<motif index="354">
			<pValParam>0.52566329749617968000</pValParam>
			<zScore>-0.20276345586150604</zScore>
			<pValEmpirical>0.621</pValEmpirical>
			<origCount>6.0</origCount>
			<randAvgCount>6.132</randAvgCount>
			<origConc>7.883326763894363E-4</origConc>
			<randAvgConc>8.45554648917073E-4</randAvgConc>
			<image>images/motif-354.jpg</image>
			<motifData>
					epistatic{1.0,1.0},{2.0,1.0} , STA:TRA{[6],0} , {0,[19]}}
			</motifData>
		</motif>
		<motif index="355">
			<pValParam>0.57985732078976049000</pValParam>
			<zScore>-0.863969553618413</zScore>
			<pValEmpirical>0.621</pValEmpirical>
			<origCount>61.0</origCount>
			<randAvgCount>61.872</randAvgCount>
			<origConc>0.008014715543292602</origConc>
			<randAvgConc>0.008533921337555166</randAvgConc>
			<image>images/motif-355.jpg</image>
			<motifData>
					noninteractive{1.0,2.0},{2.0,1.0} , TRA:PKA,STA,TFA{[19],0} , {0,[6,7,14]}}
			</motifData>
		</motif>
		<motif index="356">
			<pValParam>0.12919747004805260000</pValParam>
			<zScore>0.6820467215215855</zScore>
			<pValEmpirical>0.622</pValEmpirical>
			<origCount>1.0</origCount>
			<randAvgCount>0.622</randAvgCount>
			<origConc>1.3138877939823938E-4</origConc>
			<randAvgConc>8.577778382445855E-5</randAvgConc>
			<image>images/motif-356.jpg</image>
			<motifData>
					asynthetic{1.0,2.0},{2.0,1.0} , OTHER:STA,TFA{[18],0} , {0,[6,14]}}
			</motifData>
		</motif>
		<motif index="357">
			<pValParam>0.58139996162791396000</pValParam>
			<zScore>-0.864512106330951</zScore>
			<pValEmpirical>0.623</pValEmpirical>
			<origCount>62.0</origCount>
			<randAvgCount>62.925</randAvgCount>
			<origConc>0.008146104322690842</origConc>
			<randAvgConc>0.008678522645917109</randAvgConc>
			<image>images/motif-357.jpg</image>
			<motifData>
					noninteractive{1.0,2.0},{2.0,1.0} , DNAB,TRA:HYA,STA{[4,19],0} , {0,[6,15]}}
			</motifData>
		</motif>
		<motif index="358">
			<pValParam>0.49119380186650163000</pValParam>
			<zScore>-0.26894824851235444</zScore>
			<pValEmpirical>0.625</pValEmpirical>
			<origCount>10.0</origCount>
			<randAvgCount>9.964</randAvgCount>
			<origConc>0.0013138877939823938</origConc>
			<randAvgConc>0.001374104896043531</randAvgConc>
			<image>images/motif-358.jpg</image>
			<motifData>
					asynthetic{1.0,2.0},{2.0,1.0} , TFA:HYA,STA{[14],0} , {0,[6,15]}}
			</motifData>
		</motif>
		<motif index="359">
			<pValParam>0.58156379098803124000</pValParam>
			<zScore>-0.39226520055680314</zScore>
			<pValEmpirical>0.632</pValEmpirical>
			<origCount>12.0</origCount>
			<randAvgCount>12.629</randAvgCount>
			<origConc>0.0015766653527788726</origConc>
			<randAvgConc>0.0017417057056821502</randAvgConc>
			<image>images/motif-359.jpg</image>
			<motifData>
					epistatic{1.0,1.0},{2.0,1.0} , HYA,STA:DNAB,TRA{[6,15],0} , {0,[4,19]}}
			</motifData>
		</motif>
		<motif index="360">
			<pValParam>0.31953425799627144000</pValParam>
			<zScore>-0.06628079469652996</zScore>
			<pValEmpirical>0.633</pValEmpirical>
			<origCount>2.0</origCount>
			<randAvgCount>1.986</randAvgCount>
			<origConc>2.6277755879647877E-4</origConc>
			<randAvgConc>2.739297595228821E-4</randAvgConc>
			<image>images/motif-360.jpg</image>
			<motifData>
					single-nonmonotonic{1.0,1.0},{2.0,1.0} , PRB:HYA,STA{[13],0} , {0,[6,15]}}
			</motifData>
		</motif>
		<motif index="361">
			<pValParam>0.30294981536295595000</pValParam>
			<zScore>0.08407494885050214</zScore>
			<pValEmpirical>0.634</pValEmpirical>
			<origCount>3.0</origCount>
			<randAvgCount>2.777</randAvgCount>
			<origConc>3.9416633819471815E-4</origConc>
			<randAvgConc>3.830423283069738E-4</randAvgConc>
			<image>images/motif-361.jpg</image>
			<motifData>
					additive{1.0,2.0},{2.0,1.0} , RNAB:TRA{[10],0} , {0,[19]}}
			</motifData>
		</motif>
		<motif index="362">
			<pValParam>0.18225078872683564000</pValParam>
			<zScore>0.26298294291209856</zScore>
			<pValEmpirical>0.634</pValEmpirical>
			<origCount>1.0</origCount>
			<randAvgCount>0.775</randAvgCount>
			<origConc>1.3138877939823938E-4</origConc>
			<randAvgConc>1.068777052440621E-4</randAvgConc>
			<image>images/motif-362.jpg</image>
			<motifData>
					double-nonmonotonic{1.0,2.0},{2.0,1.0} , TFA:NYA{[14],0} , {0,[9]}}
			</motifData>
		</motif>
		<motif index="363">
			<pValParam>0.60833938035974289000</pValParam>
			<zScore>-0.5220249760737692</zScore>
			<pValEmpirical>0.65</pValEmpirical>
			<origCount>17.0</origCount>
			<randAvgCount>17.895</randAvgCount>
			<origConc>0.0022336092497700698</origConc>
			<randAvgConc>0.0024683571363345574</randAvgConc>
			<image>images/motif-363.jpg</image>
			<motifData>
					suppressive{1.0,1.0},{2.0,1.0} , PKA,STA,TFA:PKA,STA,TFA{[6,7,14],0} , {0,[6,7,14]}}
			</motifData>
		</motif>
		<motif index="364">
			<pValParam>0.61579559489790192000</pValParam>
			<zScore>-0.9368189716376896</zScore>
			<pValEmpirical>0.654</pValEmpirical>
			<origCount>60.0</origCount>
			<randAvgCount>61.318</randAvgCount>
			<origConc>0.007883326763894364</origConc>
			<randAvgConc>0.008456864568621342</randAvgConc>
			<image>images/motif-364.jpg</image>
			<motifData>
					noninteractive{1.0,2.0},{2.0,1.0} , TRA:HYA,STA{[19],0} , {0,[6,15]}}
			</motifData>
		</motif>
		<motif index="365">
			<pValParam>0.59650888927420764000</pValParam>
			<zScore>-0.5400392117611107</zScore>
			<pValEmpirical>0.657</pValEmpirical>
			<origCount>22.0</origCount>
			<randAvgCount>22.863</randAvgCount>
			<origConc>0.0028905531467612665</origConc>
			<randAvgConc>0.003153235268659145</randAvgConc>
			<image>images/motif-365.jpg</image>
			<motifData>
					conditional{1.0,2.0},{1.0,1.0} , TRA:PKA,STA,TFA{[19],0} , {0,[6,7,14]}}
			</motifData>
		</motif>
		<motif index="366">
			<pValParam>0.59650888927420764000</pValParam>
			<zScore>-0.5400392117611107</zScore>
			<pValEmpirical>0.657</pValEmpirical>
			<origCount>22.0</origCount>
			<randAvgCount>22.863</randAvgCount>
			<origConc>0.0028905531467612665</origConc>
			<randAvgConc>0.003153235268659145</randAvgConc>
			<image>images/motif-366.jpg</image>
			<motifData>
					conditional{1.0,2.0},{1.0,1.0} , DNAB,TRA:PKA,STA,TFA{[4,19],0} , {0,[6,7,14]}}
			</motifData>
		</motif>
		<motif index="367">
			<pValParam>0.59650888927420764000</pValParam>
			<zScore>-0.5400392117611107</zScore>
			<pValEmpirical>0.657</pValEmpirical>
			<origCount>22.0</origCount>
			<randAvgCount>22.863</randAvgCount>
			<origConc>0.0028905531467612665</origConc>
			<randAvgConc>0.003153235268659145</randAvgConc>
			<image>images/motif-367.jpg</image>
			<motifData>
					conditional{1.0,2.0},{1.0,1.0} , TRA:STA,TFA{[19],0} , {0,[6,14]}}
			</motifData>
		</motif>
		<motif index="368">
			<pValParam>0.59650888927420764000</pValParam>
			<zScore>-0.5400392117611107</zScore>
			<pValEmpirical>0.657</pValEmpirical>
			<origCount>22.0</origCount>
			<randAvgCount>22.863</randAvgCount>
			<origConc>0.0028905531467612665</origConc>
			<randAvgConc>0.003153235268659145</randAvgConc>
			<image>images/motif-368.jpg</image>
			<motifData>
					conditional{1.0,1.0},{2.0,1.0} , STA,TFA:DNAB,TRA{[6,14],0} , {0,[4,19]}}
			</motifData>
		</motif>
		<motif index="369">
			<pValParam>0.32251157272698250000</pValParam>
			<zScore>-0.08056364381601962</zScore>
			<pValEmpirical>0.657</pValEmpirical>
			<origCount>2.0</origCount>
			<randAvgCount>1.997</randAvgCount>
			<origConc>2.6277755879647877E-4</origConc>
			<randAvgConc>2.7549263638958216E-4</randAvgConc>
			<image>images/motif-369.jpg</image>
			<motifData>
					suppressive{1.0,1.0},{2.0,1.0} , STA:TRA{[6],0} , {0,[19]}}
			</motifData>
		</motif>
		<motif index="370">
			<pValParam>0.32251157272698250000</pValParam>
			<zScore>-0.08056364381601962</zScore>
			<pValEmpirical>0.657</pValEmpirical>
			<origCount>2.0</origCount>
			<randAvgCount>1.997</randAvgCount>
			<origConc>2.6277755879647877E-4</origConc>
			<randAvgConc>2.7549263638958216E-4</randAvgConc>
			<image>images/motif-370.jpg</image>
			<motifData>
					suppressive{1.0,1.0},{2.0,1.0} , STA:DNAB,TRA{[6],0} , {0,[4,19]}}
			</motifData>
		</motif>
		<motif index="371">
			<pValParam>0.57715734410741315000</pValParam>
			<zScore>-0.3186501450874613</zScore>
			<pValEmpirical>0.659</pValEmpirical>
			<origCount>5.0</origCount>
			<randAvgCount>5.372</randAvgCount>
			<origConc>6.569438969911969E-4</origConc>
			<randAvgConc>7.407191714672711E-4</randAvgConc>
			<image>images/motif-371.jpg</image>
			<motifData>
					suppressive{1.0,2.0},{1.0,1.0} , PKA,TFA:ERA{[7,14],0} , {0,[17]}}
			</motifData>
		</motif>
		<motif index="372">
			<pValParam>0.14236799437389092000</pValParam>
			<zScore>0.6158377473742241</zScore>
			<pValEmpirical>0.661</pValEmpirical>
			<origCount>1.0</origCount>
			<randAvgCount>0.661</randAvgCount>
			<origConc>1.3138877939823938E-4</origConc>
			<randAvgConc>9.117489381905998E-5</randAvgConc>
			<image>images/motif-372.jpg</image>
			<motifData>
					additive{1.0,2.0},{2.0,1.0} , TPA:ERA{[12],0} , {0,[17]}}
			</motifData>
		</motif>
		<motif index="373">
			<pValParam>0.60253394061814669000</pValParam>
			<zScore>-0.4233065853553073</zScore>
			<pValEmpirical>0.661</pValEmpirical>
			<origCount>9.0</origCount>
			<randAvgCount>9.679</randAvgCount>
			<origConc>0.0011824990145841545</origConc>
			<randAvgConc>0.001334914873859349</randAvgConc>
			<image>images/motif-373.jpg</image>
			<motifData>
					epistatic{1.0,2.0},{1.0,1.0} , DNAB,TRA:HYA{[4,19],0} , {0,[15]}}
			</motifData>
		</motif>
		<motif index="374">
			<pValParam>0.60253394061814669000</pValParam>
			<zScore>-0.4233065853553073</zScore>
			<pValEmpirical>0.661</pValEmpirical>
			<origCount>9.0</origCount>
			<randAvgCount>9.679</randAvgCount>
			<origConc>0.0011824990145841545</origConc>
			<randAvgConc>0.001334914873859349</randAvgConc>
			<image>images/motif-374.jpg</image>
			<motifData>
					epistatic{1.0,1.0},{2.0,1.0} , HYA,PPPA:DNAB,TRA{[15,16],0} , {0,[4,19]}}
			</motifData>
		</motif>
		<motif index="375">
			<pValParam>0.55183290372837746000</pValParam>
			<zScore>-0.42122685586028896</zScore>
			<pValEmpirical>0.664</pValEmpirical>
			<origCount>11.0</origCount>
			<randAvgCount>11.233</randAvgCount>
			<origConc>0.0014452765733806332</origConc>
			<randAvgConc>0.0015493983374915787</randAvgConc>
			<image>images/motif-375.jpg</image>
			<motifData>
					noninteractive{1.0,2.0},{2.0,1.0} , ERA:HYA{[17],0} , {0,[15]}}
			</motifData>
		</motif>
		<motif index="376">
			<pValParam>0.23887828767250729000</pValParam>
			<zScore>0.026242945351190462</zScore>
			<pValEmpirical>0.669</pValEmpirical>
			<origCount>1.0</origCount>
			<randAvgCount>0.931</randAvgCount>
			<origConc>1.3138877939823938E-4</origConc>
			<randAvgConc>1.2846258492496364E-4</randAvgConc>
			<image>images/motif-376.jpg</image>
			<motifData>
					noninteractive{1.0,2.0},{2.0,1.0} , HLA:HYA,STA{[3],0} , {0,[6,15]}}
			</motifData>
		</motif>
		<motif index="377">
			<pValParam>0.60981222478342278000</pValParam>
			<zScore>-0.6795904928341505</zScore>
			<pValEmpirical>0.67</pValEmpirical>
			<origCount>24.0</origCount>
			<randAvgCount>24.783</randAvgCount>
			<origConc>0.0031533307055577452</origConc>
			<randAvgConc>0.0034185092750710308</randAvgConc>
			<image>images/motif-377.jpg</image>
			<motifData>
					noninteractive{1.0,2.0},{2.0,1.0} , ERA:HYA,STA{[17],0} , {0,[6,15]}}
			</motifData>
		</motif>
		<motif index="378">
			<pValParam>0.14647596616650771000</pValParam>
			<zScore>0.5959238733676735</zScore>
			<pValEmpirical>0.673</pValEmpirical>
			<origCount>1.0</origCount>
			<randAvgCount>0.673</randAvgCount>
			<origConc>1.3138877939823938E-4</origConc>
			<randAvgConc>9.282652378327464E-5</randAvgConc>
			<image>images/motif-378.jpg</image>
			<motifData>
					additive{1.0,2.0},{2.0,1.0} , OTHER:ERA{[18],0} , {0,[17]}}
			</motifData>
		</motif>
		<motif index="379">
			<pValParam>0.25504510171276507000</pValParam>
			<zScore>-0.025787861252628563</zScore>
			<pValEmpirical>0.673</pValEmpirical>
			<origCount>1.0</origCount>
			<randAvgCount>0.975</randAvgCount>
			<origConc>1.3138877939823938E-4</origConc>
			<randAvgConc>1.345002605157371E-4</randAvgConc>
			<image>images/motif-379.jpg</image>
			<motifData>
					double-nonmonotonic{1.0,2.0},{2.0,1.0} , ERA:HYA,STA{[17],0} , {0,[6,15]}}
			</motifData>
		</motif>
		<motif index="380">
			<pValParam>0.22861556552086737000</pValParam>
			<zScore>0.06500915002960272</zScore>
			<pValEmpirical>0.675</pValEmpirical>
			<origCount>1.0</origCount>
			<randAvgCount>0.903</randAvgCount>
			<origConc>1.3138877939823938E-4</origConc>
			<randAvgConc>1.245686026195525E-4</randAvgConc>
			<image>images/motif-380.jpg</image>
			<motifData>
					double-nonmonotonic{1.0,2.0},{2.0,1.0} , OTHER:TFA{[18],0} , {0,[14]}}
			</motifData>
		</motif>
		<motif index="381">
			<pValParam>0.57402028013134809000</pValParam>
			<zScore>-0.46169560842713137</zScore>
			<pValEmpirical>0.676</pValEmpirical>
			<origCount>11.0</origCount>
			<randAvgCount>11.354</randAvgCount>
			<origConc>0.0014452765733806332</origConc>
			<randAvgConc>0.00156593778838246</randAvgConc>
			<image>images/motif-381.jpg</image>
			<motifData>
					noninteractive{1.0,2.0},{2.0,1.0} , PRB:HYA,PPPA{[13],0} , {0,[15,16]}}
			</motifData>
		</motif>
		<motif index="382">
			<pValParam>0.57402028013134809000</pValParam>
			<zScore>-0.46169560842713137</zScore>
			<pValEmpirical>0.676</pValEmpirical>
			<origCount>11.0</origCount>
			<randAvgCount>11.354</randAvgCount>
			<origConc>0.0014452765733806332</origConc>
			<randAvgConc>0.00156593778838246</randAvgConc>
			<image>images/motif-382.jpg</image>
			<motifData>
					noninteractive{1.0,2.0},{2.0,1.0} , PRB:HYA{[13],0} , {0,[15]}}
			</motifData>
		</motif>
		<motif index="383">
			<pValParam>0.14785068670312784000</pValParam>
			<zScore>0.5889978815827746</zScore>
			<pValEmpirical>0.677</pValEmpirical>
			<origCount>1.0</origCount>
			<randAvgCount>0.677</randAvgCount>
			<origConc>1.3138877939823938E-4</origConc>
			<randAvgConc>9.339092339452053E-5</randAvgConc>
			<image>images/motif-383.jpg</image>
			<motifData>
					additive{1.0,2.0},{2.0,1.0} , RNAB:ERA{[10],0} , {0,[17]}}
			</motifData>
		</motif>
		<motif index="384">
			<pValParam>0.34685739288230943000</pValParam>
			<zScore>-0.1513206464872279</zScore>
			<pValEmpirical>0.681</pValEmpirical>
			<origCount>2.0</origCount>
			<randAvgCount>2.087</randAvgCount>
			<origConc>2.6277755879647877E-4</origConc>
			<randAvgConc>2.878680626363985E-4</randAvgConc>
			<image>images/motif-384.jpg</image>
			<motifData>
					epistatic{1.0,1.0},{2.0,1.0} , PKA,TFA:OTHER{[7,14],0} , {0,[18]}}
			</motifData>
		</motif>
		<motif index="385">
			<pValParam>0.63417452368574523000</pValParam>
			<zScore>-0.7616813302171784</zScore>
			<pValEmpirical>0.686</pValEmpirical>
			<origCount>25.0</origCount>
			<randAvgCount>25.958</randAvgCount>
			<origConc>0.003284719484955985</origConc>
			<randAvgConc>0.0035805699067560223</randAvgConc>
			<image>images/motif-385.jpg</image>
			<motifData>
					noninteractive{1.0,2.0},{2.0,1.0} , ERA:PKA,STA,TFA{[17],0} , {0,[6,7,14]}}
			</motifData>
		</motif>
		<motif index="386">
			<pValParam>0.63417452368574523000</pValParam>
			<zScore>-0.7616813302171784</zScore>
			<pValEmpirical>0.686</pValEmpirical>
			<origCount>25.0</origCount>
			<randAvgCount>25.958</randAvgCount>
			<origConc>0.003284719484955985</origConc>
			<randAvgConc>0.0035805699067560223</randAvgConc>
			<image>images/motif-386.jpg</image>
			<motifData>
					noninteractive{1.0,2.0},{2.0,1.0} , ERA:STA,TFA{[17],0} , {0,[6,14]}}
			</motifData>
		</motif>
		<motif index="387">
			<pValParam>0.56400219832055309000</pValParam>
			<zScore>-0.42858959601683055</zScore>
			<pValEmpirical>0.693</pValEmpirical>
			<origCount>9.0</origCount>
			<randAvgCount>9.258</randAvgCount>
			<origConc>0.0011824990145841545</origConc>
			<randAvgConc>0.0012767258564562814</randAvgConc>
			<image>images/motif-387.jpg</image>
			<motifData>
					asynthetic{1.0,2.0},{2.0,1.0} , PKA,TFA:HYA{[7,14],0} , {0,[15]}}
			</motifData>
		</motif>
		<motif index="388">
			<pValParam>0.56400219832055309000</pValParam>
			<zScore>-0.42858959601683055</zScore>
			<pValEmpirical>0.693</pValEmpirical>
			<origCount>9.0</origCount>
			<randAvgCount>9.258</randAvgCount>
			<origConc>0.0011824990145841545</origConc>
			<randAvgConc>0.0012767258564562814</randAvgConc>
			<image>images/motif-388.jpg</image>
			<motifData>
					asynthetic{1.0,2.0},{2.0,1.0} , HYA:TFA{[15],0} , {0,[14]}}
			</motifData>
		</motif>
		<motif index="389">
			<pValParam>0.56400219832055309000</pValParam>
			<zScore>-0.42858959601683055</zScore>
			<pValEmpirical>0.693</pValEmpirical>
			<origCount>9.0</origCount>
			<randAvgCount>9.258</randAvgCount>
			<origConc>0.0011824990145841545</origConc>
			<randAvgConc>0.0012767258564562814</randAvgConc>
			<image>images/motif-389.jpg</image>
			<motifData>
					asynthetic{1.0,2.0},{2.0,1.0} , PKA,TFA:HYA,PPPA{[7,14],0} , {0,[15,16]}}
			</motifData>
		</motif>
		<motif index="390">
			<pValParam>0.56400219832055309000</pValParam>
			<zScore>-0.42858959601683055</zScore>
			<pValEmpirical>0.693</pValEmpirical>
			<origCount>9.0</origCount>
			<randAvgCount>9.258</randAvgCount>
			<origConc>0.0011824990145841545</origConc>
			<randAvgConc>0.0012767258564562814</randAvgConc>
			<image>images/motif-390.jpg</image>
			<motifData>
					asynthetic{1.0,2.0},{2.0,1.0} , PKA,TFA:HYA,PDA{[7,14],0} , {0,[1,15]}}
			</motifData>
		</motif>
		<motif index="391">
			<pValParam>0.50334389935400536000</pValParam>
			<zScore>-0.20683734373448043</zScore>
			<pValEmpirical>0.696</pValEmpirical>
			<origCount>5.0</origCount>
			<randAvgCount>5.01</randAvgCount>
			<origConc>6.569438969911969E-4</origConc>
			<randAvgConc>6.909148953246785E-4</randAvgConc>
			<image>images/motif-391.jpg</image>
			<motifData>
					asynthetic{1.0,2.0},{2.0,1.0} , HYA:HYA{[15],0} , {0,[15]}}
			</motifData>
		</motif>
		<motif index="392">
			<pValParam>0.50334389935400536000</pValParam>
			<zScore>-0.20683734373448043</zScore>
			<pValEmpirical>0.696</pValEmpirical>
			<origCount>5.0</origCount>
			<randAvgCount>5.01</randAvgCount>
			<origConc>6.569438969911969E-4</origConc>
			<randAvgConc>6.909148953246785E-4</randAvgConc>
			<image>images/motif-392.jpg</image>
			<motifData>
					asynthetic{1.0,2.0},{2.0,1.0} , HYA:HYA,PDA{[15],0} , {0,[1,15]}}
			</motifData>
		</motif>
		<motif index="393">
			<pValParam>0.26608050721794918000</pValParam>
			<zScore>-0.06369478372594826</zScore>
			<pValEmpirical>0.696</pValEmpirical>
			<origCount>1.0</origCount>
			<randAvgCount>1.005</randAvgCount>
			<origConc>1.3138877939823938E-4</origConc>
			<randAvgConc>1.386427133965034E-4</randAvgConc>
			<image>images/motif-393.jpg</image>
			<motifData>
					suppressive{1.0,2.0},{1.0,1.0} , PKA,STA,TFA:SMA{[6,7,14],0} , {0,[11]}}
			</motifData>
		</motif>
		<motif index="394">
			<pValParam>0.15580498355460382000</pValParam>
			<zScore>0.5507873919019989</zScore>
			<pValEmpirical>0.7</pValEmpirical>
			<origCount>1.0</origCount>
			<randAvgCount>0.7</randAvgCount>
			<origConc>1.3138877939823938E-4</origConc>
			<randAvgConc>9.656638143751482E-5</randAvgConc>
			<image>images/motif-394.jpg</image>
			<motifData>
					asynthetic{1.0,2.0},{2.0,1.0} , OTHER:DNAB,TRA{[18],0} , {0,[4,19]}}
			</motifData>
		</motif>
		<motif index="395">
			<pValParam>0.60948465146974629000</pValParam>
			<zScore>-0.41952352389170894</zScore>
			<pValEmpirical>0.7</pValEmpirical>
			<origCount>6.0</origCount>
			<randAvgCount>6.56</randAvgCount>
			<origConc>7.883326763894363E-4</origConc>
			<randAvgConc>9.046597243589637E-4</randAvgConc>
			<image>images/motif-395.jpg</image>
			<motifData>
					conditional{1.0,2.0},{1.0,1.0} , MFU:PRB{[8],0} , {0,[13]}}
			</motifData>
		</motif>
		<motif index="396">
			<pValParam>0.65497825183097369000</pValParam>
			<zScore>-0.5477101838291619</zScore>
			<pValEmpirical>0.705</pValEmpirical>
			<origCount>8.0</origCount>
			<randAvgCount>9.018</randAvgCount>
			<origConc>0.001051110235185915</origConc>
			<randAvgConc>0.001243744841480172</randAvgConc>
			<image>images/motif-396.jpg</image>
			<motifData>
					single-nonmonotonic{1.0,1.0},{2.0,1.0} , PRB,TRA:DNAB,TRA{[13,19],0} , {0,[4,19]}}
			</motifData>
		</motif>
		<motif index="397">
			<pValParam>0.15789330021254588000</pValParam>
			<zScore>0.5413815431664324</zScore>
			<pValEmpirical>0.706</pValEmpirical>
			<origCount>1.0</origCount>
			<randAvgCount>0.706</randAvgCount>
			<origConc>1.3138877939823938E-4</origConc>
			<randAvgConc>9.736885830556637E-5</randAvgConc>
			<image>images/motif-397.jpg</image>
			<motifData>
					asynthetic{1.0,2.0},{2.0,1.0} , PKA,TFA:TPA{[7,14],0} , {0,[12]}}
			</motifData>
		</motif>
		<motif index="398">
			<pValParam>0.64377796744314608000</pValParam>
			<zScore>-0.5855211442067876</zScore>
			<pValEmpirical>0.709</pValEmpirical>
			<origCount>14.0</origCount>
			<randAvgCount>15.124</randAvgCount>
			<origConc>0.0018394429115753514</origConc>
			<randAvgConc>0.0020861177402074675</randAvgConc>
			<image>images/motif-398.jpg</image>
			<motifData>
					suppressive{1.0,1.0},{2.0,1.0} , PKA,TFA:PKA,STA,TFA{[7,14],0} , {0,[6,7,14]}}
			</motifData>
		</motif>
		<motif index="399">
			<pValParam>0.63140744311983366000</pValParam>
			<zScore>-0.4838944399428517</zScore>
			<pValEmpirical>0.712</pValEmpirical>
			<origCount>7.0</origCount>
			<randAvgCount>7.752</randAvgCount>
			<origConc>9.197214557876757E-4</origConc>
			<randAvgConc>0.001069187640942442</randAvgConc>
			<image>images/motif-399.jpg</image>
			<motifData>
					single-nonmonotonic{1.0,1.0},{2.0,1.0} , MFU:DNAB,TRA{[8],0} , {0,[4,19]}}
			</motifData>
		</motif>
		<motif index="400">
			<pValParam>0.63038906115350157000</pValParam>
			<zScore>-0.4915918752389532</zScore>
			<pValEmpirical>0.712</pValEmpirical>
			<origCount>8.0</origCount>
			<randAvgCount>8.794</randAvgCount>
			<origConc>0.001051110235185915</origConc>
			<randAvgConc>0.0012130091492819051</randAvgConc>
			<image>images/motif-400.jpg</image>
			<motifData>
					suppressive{1.0,1.0},{2.0,1.0} , PRB:PKA,STA,TFA{[13],0} , {0,[6,7,14]}}
			</motifData>
		</motif>
		<motif index="401">
			<pValParam>0.25320641493630425000</pValParam>
			<zScore>-0.02291735747822117</zScore>
			<pValEmpirical>0.714</pValEmpirical>
			<origCount>1.0</origCount>
			<randAvgCount>0.97</randAvgCount>
			<origConc>1.3138877939823938E-4</origConc>
			<randAvgConc>1.3378131775528188E-4</randAvgConc>
			<image>images/motif-401.jpg</image>
			<motifData>
					epistatic{1.0,2.0},{1.0,1.0} , ERA:ERA{[17],0} , {0,[17]}}
			</motifData>
		</motif>
		<motif index="402">
			<pValParam>0.57554007650011962000</pValParam>
			<zScore>-0.4186115162337909</zScore>
			<pValEmpirical>0.714</pValEmpirical>
			<origCount>7.0</origCount>
			<randAvgCount>7.277</randAvgCount>
			<origConc>9.197214557876757E-4</origConc>
			<randAvgConc>0.0010037502410197967</randAvgConc>
			<image>images/motif-402.jpg</image>
			<motifData>
					noninteractive{1.0,2.0},{2.0,1.0} , OTHER:PKA,STA,TFA{[18],0} , {0,[6,7,14]}}
			</motifData>
		</motif>
		<motif index="403">
			<pValParam>0.59702189805341876000</pValParam>
			<zScore>-0.343220475994344</zScore>
			<pValEmpirical>0.716</pValEmpirical>
			<origCount>3.0</origCount>
			<randAvgCount>3.358</randAvgCount>
			<origConc>3.9416633819471815E-4</origConc>
			<randAvgConc>4.6321742246327094E-4</randAvgConc>
			<image>images/motif-403.jpg</image>
			<motifData>
					suppressive{1.0,1.0},{2.0,1.0} , HYA:HYA{[15],0} , {0,[15]}}
			</motifData>
		</motif>
		<motif index="404">
			<pValParam>0.27270160732595061000</pValParam>
			<zScore>-0.08624143029092943</zScore>
			<pValEmpirical>0.717</pValEmpirical>
			<origCount>1.0</origCount>
			<randAvgCount>1.023</randAvgCount>
			<origConc>1.3138877939823938E-4</origConc>
			<randAvgConc>1.4111782433580083E-4</randAvgConc>
			<image>images/motif-404.jpg</image>
			<motifData>
					conditional{1.0,2.0},{1.0,1.0} , HLA:PKA,STA,TFA{[3],0} , {0,[6,7,14]}}
			</motifData>
		</motif>
		<motif index="405">
			<pValParam>0.34962509104034567000</pValParam>
			<zScore>-0.26680136826282025</zScore>
			<pValEmpirical>0.719</pValEmpirical>
			<origCount>1.0</origCount>
			<randAvgCount>1.234</randAvgCount>
			<origConc>1.3138877939823938E-4</origConc>
			<randAvgConc>1.7017540309081686E-4</randAvgConc>
			<image>images/motif-405.jpg</image>
			<motifData>
					epistatic{1.0,1.0},{2.0,1.0} , TPA:DNAB,TRA{[12],0} , {0,[4,19]}}
			</motifData>
		</motif>
		<motif index="406">
			<pValParam>0.28115773935408839000</pValParam>
			<zScore>-0.11201768286910088</zScore>
			<pValEmpirical>0.723</pValEmpirical>
			<origCount>1.0</origCount>
			<randAvgCount>1.046</randAvgCount>
			<origConc>1.3138877939823938E-4</origConc>
			<randAvgConc>1.442010304082218E-4</randAvgConc>
			<image>images/motif-406.jpg</image>
			<motifData>
					suppressive{1.0,1.0},{2.0,1.0} , HLA:PKA,STA,TFA{[3],0} , {0,[6,7,14]}}
			</motifData>
		</motif>
		<motif index="407">
			<pValParam>0.40555165587028519000</pValParam>
			<zScore>-0.31456137922178146</zScore>
			<pValEmpirical>0.727</pValEmpirical>
			<origCount>2.0</origCount>
			<randAvgCount>2.306</randAvgCount>
			<origConc>2.6277755879647877E-4</origConc>
			<randAvgConc>3.180632185143644E-4</randAvgConc>
			<image>images/motif-407.jpg</image>
			<motifData>
					double-nonmonotonic{1.0,2.0},{2.0,1.0} , ERA:PKA,TFA{[17],0} , {0,[7,14]}}
			</motifData>
		</motif>
		<motif index="408">
			<pValParam>0.40555165587028519000</pValParam>
			<zScore>-0.31456137922178146</zScore>
			<pValEmpirical>0.727</pValEmpirical>
			<origCount>2.0</origCount>
			<randAvgCount>2.306</randAvgCount>
			<origConc>2.6277755879647877E-4</origConc>
			<randAvgConc>3.180632185143644E-4</randAvgConc>
			<image>images/motif-408.jpg</image>
			<motifData>
					double-nonmonotonic{1.0,2.0},{2.0,1.0} , TFA:ERA{[14],0} , {0,[17]}}
			</motifData>
		</motif>
		<motif index="409">
			<pValParam>0.63837793619670979000</pValParam>
			<zScore>-0.4337786939317189</zScore>
			<pValEmpirical>0.733</pValEmpirical>
			<origCount>3.0</origCount>
			<randAvgCount>3.634</randAvgCount>
			<origConc>3.9416633819471815E-4</origConc>
			<randAvgConc>5.012641801053008E-4</randAvgConc>
			<image>images/motif-409.jpg</image>
			<motifData>
					double-nonmonotonic{1.0,2.0},{2.0,1.0} , MFU:HYA,STA{[8],0} , {0,[6,15]}}
			</motifData>
		</motif>
		<motif index="410">
			<pValParam>0.17406731792904262000</pValParam>
			<zScore>0.46453951577182284</zScore>
			<pValEmpirical>0.752</pValEmpirical>
			<origCount>1.0</origCount>
			<randAvgCount>0.752</randAvgCount>
			<origConc>1.3138877939823938E-4</origConc>
			<randAvgConc>1.0371718341015155E-4</randAvgConc>
			<image>images/motif-410.jpg</image>
			<motifData>
					asynthetic{1.0,2.0},{2.0,1.0} , TPA:HYA,STA{[12],0} , {0,[6,15]}}
			</motifData>
		</motif>
		<motif index="411">
			<pValParam>0.48031447769632851000</pValParam>
			<zScore>-0.469380490651213</zScore>
			<pValEmpirical>0.757</pValEmpirical>
			<origCount>2.0</origCount>
			<randAvgCount>2.595</randAvgCount>
			<origConc>2.6277755879647877E-4</origConc>
			<randAvgConc>3.579765298892248E-4</randAvgConc>
			<image>images/motif-411.jpg</image>
			<motifData>
					single-nonmonotonic{1.0,2.0},{1.0,1.0} , DNAB,TRA:ERA{[4,19],0} , {0,[17]}}
			</motifData>
		</motif>
		<motif index="412">
			<pValParam>0.37459338523927621000</pValParam>
			<zScore>-0.34274827522990875</zScore>
			<pValEmpirical>0.766</pValEmpirical>
			<origCount>1.0</origCount>
			<randAvgCount>1.304</randAvgCount>
			<origConc>1.3138877939823938E-4</origConc>
			<randAvgConc>1.7982050298156435E-4</randAvgConc>
			<image>images/motif-412.jpg</image>
			<motifData>
					synthetic{1.0,2.0},{2.0,1.0} , PKA,STA,TFA:OTHER{[6,7,14],0} , {0,[18]}}
			</motifData>
		</motif>
		<motif index="413">
			<pValParam>0.65561788923165409000</pValParam>
			<zScore>-0.4966920941522223</zScore>
			<pValEmpirical>0.768</pValEmpirical>
			<origCount>3.0</origCount>
			<randAvgCount>3.594</randAvgCount>
			<origConc>3.9416633819471815E-4</origConc>
			<randAvgConc>4.956591560707366E-4</randAvgConc>
			<image>images/motif-413.jpg</image>
			<motifData>
					suppressive{1.0,1.0},{2.0,1.0} , TPA:PKA,STA,TFA{[12],0} , {0,[6,7,14]}}
			</motifData>
		</motif>
		<motif index="414">
			<pValParam>0.65561788923165409000</pValParam>
			<zScore>-0.4966920941522223</zScore>
			<pValEmpirical>0.768</pValEmpirical>
			<origCount>3.0</origCount>
			<randAvgCount>3.594</randAvgCount>
			<origConc>3.9416633819471815E-4</origConc>
			<randAvgConc>4.956591560707366E-4</randAvgConc>
			<image>images/motif-414.jpg</image>
			<motifData>
					suppressive{1.0,1.0},{2.0,1.0} , TPA:HYA,STA{[12],0} , {0,[6,15]}}
			</motifData>
		</motif>
		<motif index="415">
			<pValParam>0.69952231937486054000</pValParam>
			<zScore>-0.6407743200619896</zScore>
			<pValEmpirical>0.771</pValEmpirical>
			<origCount>5.0</origCount>
			<randAvgCount>6.059</randAvgCount>
			<origConc>6.569438969911969E-4</origConc>
			<randAvgConc>8.355242026481774E-4</randAvgConc>
			<image>images/motif-415.jpg</image>
			<motifData>
					epistatic{1.0,2.0},{1.0,1.0} , PKA:HYA,STA{[7],0} , {0,[6,15]}}
			</motifData>
		</motif>
		<motif index="416">
			<pValParam>0.73070598538517539000</pValParam>
			<zScore>-0.7998837642052915</zScore>
			<pValEmpirical>0.775</pValEmpirical>
			<origCount>13.0</origCount>
			<randAvgCount>15.036</randAvgCount>
			<origConc>0.001708054132177112</origConc>
			<randAvgConc>0.0020740461074212927</randAvgConc>
			<image>images/motif-416.jpg</image>
			<motifData>
					epistatic{1.0,1.0},{2.0,1.0} , DNAB,TRA:HYA,STA{[4,19],0} , {0,[6,15]}}
			</motifData>
		</motif>
		<motif index="417">
			<pValParam>0.69375526952153710000</pValParam>
			<zScore>-0.8142138218640896</zScore>
			<pValEmpirical>0.777</pValEmpirical>
			<origCount>15.0</origCount>
			<randAvgCount>16.157</randAvgCount>
			<origConc>0.001970831690973591</origConc>
			<randAvgConc>0.002228704737996829</randAvgConc>
			<image>images/motif-417.jpg</image>
			<motifData>
					noninteractive{1.0,2.0},{2.0,1.0} , PKA,TFA:ERA{[7,14],0} , {0,[17]}}
			</motifData>
		</motif>
		<motif index="418">
			<pValParam>0.67836378746165460000</pValParam>
			<zScore>-0.5557086363312466</zScore>
			<pValEmpirical>0.779</pValEmpirical>
			<origCount>3.0</origCount>
			<randAvgCount>3.71</randAvgCount>
			<origConc>3.9416633819471815E-4</origConc>
			<randAvgConc>5.117313279448999E-4</randAvgConc>
			<image>images/motif-418.jpg</image>
			<motifData>
					conditional{1.0,1.0},{2.0,1.0} , TRA:HYA,PPPA{[19],0} , {0,[15,16]}}
			</motifData>
		</motif>
		<motif index="419">
			<pValParam>0.67836378746165460000</pValParam>
			<zScore>-0.5557086363312466</zScore>
			<pValEmpirical>0.779</pValEmpirical>
			<origCount>3.0</origCount>
			<randAvgCount>3.71</randAvgCount>
			<origConc>3.9416633819471815E-4</origConc>
			<randAvgConc>5.117313279448999E-4</randAvgConc>
			<image>images/motif-419.jpg</image>
			<motifData>
					conditional{1.0,1.0},{2.0,1.0} , TRA:HYA{[19],0} , {0,[15]}}
			</motifData>
		</motif>
		<motif index="420">
			<pValParam>0.71147938263369670000</pValParam>
			<zScore>-0.7447452016196937</zScore>
			<pValEmpirical>0.78</pValEmpirical>
			<origCount>10.0</origCount>
			<randAvgCount>11.406</randAvgCount>
			<origConc>0.0013138877939823938</origConc>
			<randAvgConc>0.0015733298394055154</randAvgConc>
			<image>images/motif-420.jpg</image>
			<motifData>
					conditional{1.0,2.0},{1.0,1.0} , PKA:PKA,STA,TFA{[7],0} , {0,[6,7,14]}}
			</motifData>
		</motif>
		<motif index="421">
			<pValParam>0.28409720935453286000</pValParam>
			<zScore>-0.14498226959202845</zScore>
			<pValEmpirical>0.781</pValEmpirical>
			<origCount>1.0</origCount>
			<randAvgCount>1.054</randAvgCount>
			<origConc>1.3138877939823938E-4</origConc>
			<randAvgConc>1.4537693196055843E-4</randAvgConc>
			<image>images/motif-421.jpg</image>
			<motifData>
					conditional{1.0,1.0},{2.0,1.0} , ERA:TFA{[17],0} , {0,[14]}}
			</motifData>
		</motif>
		<motif index="422">
			<pValParam>0.71425147469440942000</pValParam>
			<zScore>-0.7388285210821939</zScore>
			<pValEmpirical>0.782</pValEmpirical>
			<origCount>10.0</origCount>
			<randAvgCount>11.518</randAvgCount>
			<origConc>0.0013138877939823938</origConc>
			<randAvgConc>0.0015893012331867592</randAvgConc>
			<image>images/motif-422.jpg</image>
			<motifData>
					conditional{1.0,1.0},{2.0,1.0} , TFA:HYA{[14],0} , {0,[15]}}
			</motifData>
		</motif>
		<motif index="423">
			<pValParam>0.72848699923548521000</pValParam>
			<zScore>-0.7997777438954897</zScore>
			<pValEmpirical>0.786</pValEmpirical>
			<origCount>12.0</origCount>
			<randAvgCount>13.759</randAvgCount>
			<origConc>0.0015766653527788726</origConc>
			<randAvgConc>0.001898446725835354</randAvgConc>
			<image>images/motif-423.jpg</image>
			<motifData>
					conditional{1.0,2.0},{1.0,1.0} , HYA:PKA,STA,TFA{[15],0} , {0,[6,7,14]}}
			</motifData>
		</motif>
		<motif index="424">
			<pValParam>0.72848699923548521000</pValParam>
			<zScore>-0.7997777438954897</zScore>
			<pValEmpirical>0.786</pValEmpirical>
			<origCount>12.0</origCount>
			<randAvgCount>13.759</randAvgCount>
			<origConc>0.0015766653527788726</origConc>
			<randAvgConc>0.001898446725835354</randAvgConc>
			<image>images/motif-424.jpg</image>
			<motifData>
					conditional{1.0,2.0},{1.0,1.0} , HYA,PPPA:PKA,STA,TFA{[15,16],0} , {0,[6,7,14]}}
			</motifData>
		</motif>
		<motif index="425">
			<pValParam>0.69550040527590373000</pValParam>
			<zScore>-0.8001780575960449</zScore>
			<pValEmpirical>0.787</pValEmpirical>
			<origCount>10.0</origCount>
			<randAvgCount>10.842</randAvgCount>
			<origConc>0.0013138877939823938</origConc>
			<randAvgConc>0.0014953340270310693</randAvgConc>
			<image>images/motif-425.jpg</image>
			<motifData>
					asynthetic{1.0,2.0},{2.0,1.0} , PKA,TFA:DNAB,TRA{[7,14],0} , {0,[4,19]}}
			</motifData>
		</motif>
		<motif index="426">
			<pValParam>0.69550040527590373000</pValParam>
			<zScore>-0.8001780575960449</zScore>
			<pValEmpirical>0.787</pValEmpirical>
			<origCount>10.0</origCount>
			<randAvgCount>10.842</randAvgCount>
			<origConc>0.0013138877939823938</origConc>
			<randAvgConc>0.0014953340270310693</randAvgConc>
			<image>images/motif-426.jpg</image>
			<motifData>
					asynthetic{1.0,2.0},{2.0,1.0} , DNAB,TRA:TFA{[4,19],0} , {0,[14]}}
			</motifData>
		</motif>
		<motif index="427">
			<pValParam>0.75891650748508988000</pValParam>
			<zScore>-1.2581357343494535</zScore>
			<pValEmpirical>0.79</pValEmpirical>
			<origCount>52.0</origCount>
			<randAvgCount>55.012</randAvgCount>
			<origConc>0.006832216528708448</origConc>
			<randAvgConc>0.00758825333370562</randAvgConc>
			<image>images/motif-427.jpg</image>
			<motifData>
					noninteractive{1.0,2.0},{2.0,1.0} , PKA,TFA:MFU{[7,14],0} , {0,[8]}}
			</motifData>
		</motif>
		<motif index="428">
			<pValParam>0.37883494312088906000</pValParam>
			<zScore>-0.3863960680959854</zScore>
			<pValEmpirical>0.792</pValEmpirical>
			<origCount>1.0</origCount>
			<randAvgCount>1.316</randAvgCount>
			<origConc>1.3138877939823938E-4</origConc>
			<randAvgConc>1.815177519520173E-4</randAvgConc>
			<image>images/motif-428.jpg</image>
			<motifData>
					suppressive{1.0,1.0},{2.0,1.0} , TRA:OTHER{[19],0} , {0,[18]}}
			</motifData>
		</motif>
		<motif index="429">
			<pValParam>0.35468718227930451000</pValParam>
			<zScore>-0.2728420993333748</zScore>
			<pValEmpirical>0.797</pValEmpirical>
			<origCount>2.0</origCount>
			<randAvgCount>2.116</randAvgCount>
			<origConc>2.6277755879647877E-4</origConc>
			<randAvgConc>2.9186284986668857E-4</randAvgConc>
			<image>images/motif-429.jpg</image>
			<motifData>
					asynthetic{1.0,2.0},{2.0,1.0} , HYA:ERA{[15],0} , {0,[17]}}
			</motifData>
		</motif>
		<motif index="430">
			<pValParam>0.76632881800247143000</pValParam>
			<zScore>-1.2519136981883627</zScore>
			<pValEmpirical>0.801</pValEmpirical>
			<origCount>46.0</origCount>
			<randAvgCount>48.947</randAvgCount>
			<origConc>0.006043883852319012</origConc>
			<randAvgConc>0.006751484055031282</randAvgConc>
			<image>images/motif-430.jpg</image>
			<motifData>
					noninteractive{1.0,2.0},{2.0,1.0} , DNAB,TRA:PKA,TFA{[4,19],0} , {0,[7,14]}}
			</motifData>
		</motif>
		<motif index="431">
			<pValParam>0.44150498616729672000</pValParam>
			<zScore>-0.4907722612657659</zScore>
			<pValEmpirical>0.804</pValEmpirical>
			<origCount>1.0</origCount>
			<randAvgCount>1.498</randAvgCount>
			<origConc>1.3138877939823938E-4</origConc>
			<randAvgConc>2.0660561330021156E-4</randAvgConc>
			<image>images/motif-431.jpg</image>
			<motifData>
					epistatic{1.0,2.0},{1.0,1.0} , HLA,HYA:ERA{[3,15],0} , {0,[17]}}
			</motifData>
		</motif>
		<motif index="432">
			<pValParam>0.19444660745262299000</pValParam>
			<zScore>0.365046530259128</zScore>
			<pValEmpirical>0.809</pValEmpirical>
			<origCount>1.0</origCount>
			<randAvgCount>0.809</randAvgCount>
			<origConc>1.3138877939823938E-4</origConc>
			<randAvgConc>1.1159248428095994E-4</randAvgConc>
			<image>images/motif-432.jpg</image>
			<motifData>
					noninteractive{1.0,2.0},{2.0,1.0} , PRB:NYA{[13],0} , {0,[9]}}
			</motifData>
		</motif>
		<motif index="433">
			<pValParam>0.74472771155434758000</pValParam>
			<zScore>-0.8314097639351404</zScore>
			<pValEmpirical>0.812</pValEmpirical>
			<origCount>10.0</origCount>
			<randAvgCount>11.786</randAvgCount>
			<origConc>0.0013138877939823938</origConc>
			<randAvgConc>0.0016257773781646757</randAvgConc>
			<image>images/motif-433.jpg</image>
			<motifData>
					suppressive{1.0,2.0},{1.0,1.0} , STA:TFA{[6],0} , {0,[14]}}
			</motifData>
		</motif>
		<motif index="434">
			<pValParam>0.77535302854088273000</pValParam>
			<zScore>-1.2652379199631603</zScore>
			<pValEmpirical>0.814</pValEmpirical>
			<origCount>44.0</origCount>
			<randAvgCount>47.028</randAvgCount>
			<origConc>0.005781106293522533</origConc>
			<randAvgConc>0.006486806979210171</randAvgConc>
			<image>images/motif-434.jpg</image>
			<motifData>
					noninteractive{1.0,2.0},{2.0,1.0} , TFA:TRA{[14],0} , {0,[19]}}
			</motifData>
		</motif>
		<motif index="435">
			<pValParam>0.38130356974425617000</pValParam>
			<zScore>-0.4118760628747249</zScore>
			<pValEmpirical>0.821</pValEmpirical>
			<origCount>1.0</origCount>
			<randAvgCount>1.323</randAvgCount>
			<origConc>1.3138877939823938E-4</origConc>
			<randAvgConc>1.8250053278810402E-4</randAvgConc>
			<image>images/motif-435.jpg</image>
			<motifData>
					noninteractive{1.0,2.0},{2.0,1.0} , RNAB:PKA,STA,TFA{[10],0} , {0,[6,7,14]}}
			</motifData>
		</motif>
		<motif index="436">
			<pValParam>0.66130307719745884000</pValParam>
			<zScore>-0.556091888831119</zScore>
			<pValEmpirical>0.821</pValEmpirical>
			<origCount>3.0</origCount>
			<randAvgCount>3.422</randAvgCount>
			<origConc>3.9416633819471815E-4</origConc>
			<randAvgConc>4.7201832653232423E-4</randAvgConc>
			<image>images/motif-436.jpg</image>
			<motifData>
					asynthetic{1.0,2.0},{2.0,1.0} , ERA:PKA,TFA{[17],0} , {0,[7,14]}}
			</motifData>
		</motif>
		<motif index="437">
			<pValParam>0.79800593521821961000</pValParam>
			<zScore>-1.342541124518887</zScore>
			<pValEmpirical>0.826</pValEmpirical>
			<origCount>44.0</origCount>
			<randAvgCount>47.34</randAvgCount>
			<origConc>0.005781106293522533</origConc>
			<randAvgConc>0.006529825977735521</randAvgConc>
			<image>images/motif-437.jpg</image>
			<motifData>
					noninteractive{1.0,2.0},{2.0,1.0} , TRA:PKA,TFA{[19],0} , {0,[7,14]}}
			</motifData>
		</motif>
		<motif index="438">
			<pValParam>0.49138456207681347000</pValParam>
			<zScore>-0.5919871007254578</zScore>
			<pValEmpirical>0.833</pValEmpirical>
			<origCount>1.0</origCount>
			<randAvgCount>1.651</randAvgCount>
			<origConc>1.3138877939823938E-4</origConc>
			<randAvgConc>2.277381779782013E-4</randAvgConc>
			<image>images/motif-438.jpg</image>
			<motifData>
					epistatic{1.0,2.0},{1.0,1.0} , MFU:ERA{[8],0} , {0,[17]}}
			</motifData>
		</motif>
		<motif index="439">
			<pValParam>0.78763040806187634000</pValParam>
			<zScore>-1.0162718957286456</zScore>
			<pValEmpirical>0.835</pValEmpirical>
			<origCount>14.0</origCount>
			<randAvgCount>16.39</randAvgCount>
			<origConc>0.0018394429115753514</origConc>
			<randAvgConc>0.00226091089525243</randAvgConc>
			<image>images/motif-439.jpg</image>
			<motifData>
					conditional{1.0,1.0},{2.0,1.0} , STA:STA,TFA{[6],0} , {0,[6,14]}}
			</motifData>
		</motif>
		<motif index="440">
			<pValParam>0.74414735295504641000</pValParam>
			<zScore>-0.7394323933076316</zScore>
			<pValEmpirical>0.839</pValEmpirical>
			<origCount>3.0</origCount>
			<randAvgCount>4.127</randAvgCount>
			<origConc>3.9416633819471815E-4</origConc>
			<randAvgConc>5.691596178757884E-4</randAvgConc>
			<image>images/motif-440.jpg</image>
			<motifData>
					suppressive{1.0,2.0},{1.0,1.0} , PRB:PKA,TFA{[13],0} , {0,[7,14]}}
			</motifData>
		</motif>
		<motif index="441">
			<pValParam>0.74414735295504641000</pValParam>
			<zScore>-0.7394323933076316</zScore>
			<pValEmpirical>0.839</pValEmpirical>
			<origCount>3.0</origCount>
			<randAvgCount>4.127</randAvgCount>
			<origConc>3.9416633819471815E-4</origConc>
			<randAvgConc>5.691596178757884E-4</randAvgConc>
			<image>images/motif-441.jpg</image>
			<motifData>
					suppressive{1.0,2.0},{1.0,1.0} , PRB:TFA{[13],0} , {0,[14]}}
			</motifData>
		</motif>
		<motif index="442">
			<pValParam>0.75914376580213261000</pValParam>
			<zScore>-0.9704030062490293</zScore>
			<pValEmpirical>0.842</pValEmpirical>
			<origCount>9.0</origCount>
			<randAvgCount>10.13</randAvgCount>
			<origConc>0.0011824990145841545</origConc>
			<randAvgConc>0.001397115001336873</randAvgConc>
			<image>images/motif-442.jpg</image>
			<motifData>
					asynthetic{1.0,2.0},{2.0,1.0} , TRA:PKA,TFA{[19],0} , {0,[7,14]}}
			</motifData>
		</motif>
		<motif index="443">
			<pValParam>0.75914376580213261000</pValParam>
			<zScore>-0.9704030062490293</zScore>
			<pValEmpirical>0.842</pValEmpirical>
			<origCount>9.0</origCount>
			<randAvgCount>10.13</randAvgCount>
			<origConc>0.0011824990145841545</origConc>
			<randAvgConc>0.001397115001336873</randAvgConc>
			<image>images/motif-443.jpg</image>
			<motifData>
					asynthetic{1.0,2.0},{2.0,1.0} , TRA:TFA{[19],0} , {0,[14]}}
			</motifData>
		</motif>
		<motif index="444">
			<pValParam>0.73853649255363640000</pValParam>
			<zScore>-0.7834119394323676</zScore>
			<pValEmpirical>0.845</pValEmpirical>
			<origCount>4.0</origCount>
			<randAvgCount>4.839</randAvgCount>
			<origConc>5.255551175929575E-4</origConc>
			<randAvgConc>6.67475723496205E-4</randAvgConc>
			<image>images/motif-444.jpg</image>
			<motifData>
					noninteractive{1.0,2.0},{2.0,1.0} , PKA,TFA:OTHER{[7,14],0} , {0,[18]}}
			</motifData>
		</motif>
		<motif index="445">
			<pValParam>0.49957784933998572000</pValParam>
			<zScore>-0.6581008370891356</zScore>
			<pValEmpirical>0.856</pValEmpirical>
			<origCount>1.0</origCount>
			<randAvgCount>1.677</randAvgCount>
			<origConc>1.3138877939823938E-4</origConc>
			<randAvgConc>2.31281807499059E-4</randAvgConc>
			<image>images/motif-445.jpg</image>
			<motifData>
					epistatic{1.0,2.0},{1.0,1.0} , OTHER:TRA{[18],0} , {0,[19]}}
			</motifData>
		</motif>
		<motif index="446">
			<pValParam>0.30974825259432004000</pValParam>
			<zScore>-0.2742480806299244</zScore>
			<pValEmpirical>0.859</pValEmpirical>
			<origCount>1.0</origCount>
			<randAvgCount>1.124</randAvgCount>
			<origConc>1.3138877939823938E-4</origConc>
			<randAvgConc>1.550402260042568E-4</randAvgConc>
			<image>images/motif-446.jpg</image>
			<motifData>
					noninteractive{1.0,2.0},{2.0,1.0} , PRB:OTHER{[13],0} , {0,[18]}}
			</motifData>
		</motif>
		<motif index="447">
			<pValParam>0.79994040886084128000</pValParam>
			<zScore>-0.9564509541426899</zScore>
			<pValEmpirical>0.859</pValEmpirical>
			<origCount>5.0</origCount>
			<randAvgCount>6.713</randAvgCount>
			<origConc>6.569438969911969E-4</origConc>
			<randAvgConc>9.261369662985745E-4</randAvgConc>
			<image>images/motif-447.jpg</image>
			<motifData>
					suppressive{1.0,1.0},{2.0,1.0} , TFA:HYA{[14],0} , {0,[15]}}
			</motifData>
		</motif>
		<motif index="448">
			<pValParam>0.79994040886084128000</pValParam>
			<zScore>-0.9564509541426899</zScore>
			<pValEmpirical>0.859</pValEmpirical>
			<origCount>5.0</origCount>
			<randAvgCount>6.713</randAvgCount>
			<origConc>6.569438969911969E-4</origConc>
			<randAvgConc>9.261369662985745E-4</randAvgConc>
			<image>images/motif-448.jpg</image>
			<motifData>
					suppressive{1.0,2.0},{1.0,1.0} , HYA,PPPA:TFA{[15,16],0} , {0,[14]}}
			</motifData>
		</motif>
		<motif index="449">
			<pValParam>0.76075646319981016000</pValParam>
			<zScore>-0.877594152078125</zScore>
			<pValEmpirical>0.86</pValEmpirical>
			<origCount>5.0</origCount>
			<randAvgCount>5.995</randAvgCount>
			<origConc>6.569438969911969E-4</origConc>
			<randAvgConc>8.269114691690733E-4</randAvgConc>
			<image>images/motif-449.jpg</image>
			<motifData>
					noninteractive{1.0,2.0},{2.0,1.0} , OTHER:HYA,STA{[18],0} , {0,[6,15]}}
			</motifData>
		</motif>
		<motif index="450">
			<pValParam>0.83417440743486915000</pValParam>
			<zScore>-1.2220790392786467</zScore>
			<pValEmpirical>0.865</pValEmpirical>
			<origCount>21.0</origCount>
			<randAvgCount>24.847</randAvgCount>
			<origConc>0.0027591643673630273</origConc>
			<randAvgConc>0.0034270073066877313</randAvgConc>
			<image>images/motif-450.jpg</image>
			<motifData>
					epistatic{1.0,2.0},{1.0,1.0} , MFU:DNAB,TRA{[8],0} , {0,[4,19]}}
			</motifData>
		</motif>
		<motif index="451">
			<pValParam>0.83417440743486915000</pValParam>
			<zScore>-1.2220790392786467</zScore>
			<pValEmpirical>0.865</pValEmpirical>
			<origCount>21.0</origCount>
			<randAvgCount>24.847</randAvgCount>
			<origConc>0.0027591643673630273</origConc>
			<randAvgConc>0.0034270073066877313</randAvgConc>
			<image>images/motif-451.jpg</image>
			<motifData>
					epistatic{1.0,1.0},{2.0,1.0} , TRA:MFU{[19],0} , {0,[8]}}
			</motifData>
		</motif>
		<motif index="452">
			<pValParam>0.83133559668107160000</pValParam>
			<zScore>-1.1576733309541707</zScore>
			<pValEmpirical>0.867</pValEmpirical>
			<origCount>12.0</origCount>
			<randAvgCount>14.703</randAvgCount>
			<origConc>0.0015766653527788726</origConc>
			<randAvgConc>0.0020281979475546036</randAvgConc>
			<image>images/motif-452.jpg</image>
			<motifData>
					conditional{1.0,1.0},{2.0,1.0} , TFA:STA,TFA{[14],0} , {0,[6,14]}}
			</motifData>
		</motif>
		<motif index="453">
			<pValParam>0.82089498639699199000</pValParam>
			<zScore>-1.0997855358926136</zScore>
			<pValEmpirical>0.867</pValEmpirical>
			<origCount>10.0</origCount>
			<randAvgCount>12.383</randAvgCount>
			<origConc>0.0013138877939823938</origConc>
			<randAvgConc>0.0017080928988997995</randAvgConc>
			<image>images/motif-453.jpg</image>
			<motifData>
					conditional{1.0,1.0},{2.0,1.0} , PKA,TFA:TFA{[7,14],0} , {0,[14]}}
			</motifData>
		</motif>
		<motif index="454">
			<pValParam>0.80123590663543864000</pValParam>
			<zScore>-0.9253245267719991</zScore>
			<pValEmpirical>0.869</pValEmpirical>
			<origCount>3.0</origCount>
			<randAvgCount>4.53</randAvgCount>
			<origConc>3.9416633819471815E-4</origConc>
			<randAvgConc>6.248173549064346E-4</randAvgConc>
			<image>images/motif-454.jpg</image>
			<motifData>
					single-nonmonotonic{1.0,1.0},{2.0,1.0} , TRA:TFA{[19],0} , {0,[14]}}
			</motifData>
		</motif>
		<motif index="455">
			<pValParam>0.81326404411175912000</pValParam>
			<zScore>-1.0571065005848281</zScore>
			<pValEmpirical>0.873</pValEmpirical>
			<origCount>6.0</origCount>
			<randAvgCount>7.499</randAvgCount>
			<origConc>7.883326763894363E-4</origConc>
			<randAvgConc>0.001034433369153716</randAvgConc>
			<image>images/motif-455.jpg</image>
			<motifData>
					additive{1.0,2.0},{2.0,1.0} , STA:TFA{[6],0} , {0,[14]}}
			</motifData>
		</motif>
		<motif index="456">
			<pValParam>0.82175963187502288000</pValParam>
			<zScore>-1.0238974333824609</zScore>
			<pValEmpirical>0.88</pValEmpirical>
			<origCount>5.0</origCount>
			<randAvgCount>7.014</randAvgCount>
			<origConc>6.569438969911969E-4</origConc>
			<randAvgConc>9.682290767978738E-4</randAvgConc>
			<image>images/motif-456.jpg</image>
			<motifData>
					synthetic{1.0,2.0},{2.0,1.0} , PKA,TFA:HYA{[7,14],0} , {0,[15]}}
			</motifData>
		</motif>
		<motif index="457">
			<pValParam>0.80264135071192988000</pValParam>
			<zScore>-0.9095136124783394</zScore>
			<pValEmpirical>0.884</pValEmpirical>
			<origCount>2.0</origCount>
			<randAvgCount>3.373</randAvgCount>
			<origConc>2.6277755879647877E-4</origConc>
			<randAvgConc>4.6541012770835933E-4</randAvgConc>
			<image>images/motif-457.jpg</image>
			<motifData>
					single-nonmonotonic{1.0,2.0},{1.0,1.0} , HYA,STA:TRA{[6,15],0} , {0,[19]}}
			</motifData>
		</motif>
		<motif index="458">
			<pValParam>0.83951318284243570000</pValParam>
			<zScore>-1.1577417108959256</zScore>
			<pValEmpirical>0.885</pValEmpirical>
			<origCount>10.0</origCount>
			<randAvgCount>12.808</randAvgCount>
			<origConc>0.0013138877939823938</origConc>
			<randAvgConc>0.001766767407920478</randAvgConc>
			<image>images/motif-458.jpg</image>
			<motifData>
					suppressive{1.0,2.0},{1.0,1.0} , STA:PKA,TFA{[6],0} , {0,[7,14]}}
			</motifData>
		</motif>
		<motif index="459">
			<pValParam>0.51478571783727189000</pValParam>
			<zScore>-0.7450888651855662</zScore>
			<pValEmpirical>0.887</pValEmpirical>
			<origCount>1.0</origCount>
			<randAvgCount>1.726</randAvgCount>
			<origConc>1.3138877939823938E-4</origConc>
			<randAvgConc>2.3803987437338682E-4</randAvgConc>
			<image>images/motif-459.jpg</image>
			<motifData>
					epistatic{1.0,1.0},{2.0,1.0} , HYA,PDA:ERA{[1,15],0} , {0,[17]}}
			</motifData>
		</motif>
		<motif index="460">
			<pValParam>0.83163159659182617000</pValParam>
			<zScore>-1.1218930377783256</zScore>
			<pValEmpirical>0.888</pValEmpirical>
			<origCount>6.0</origCount>
			<randAvgCount>7.671</randAvgCount>
			<origConc>7.883326763894363E-4</origConc>
			<randAvgConc>0.0010581774074023872</randAvgConc>
			<image>images/motif-460.jpg</image>
			<motifData>
					additive{1.0,2.0},{2.0,1.0} , STA:STA,TFA{[6],0} , {0,[6,14]}}
			</motifData>
		</motif>
		<motif index="461">
			<pValParam>0.81097331925288607000</pValParam>
			<zScore>-0.9991353676576605</zScore>
			<pValEmpirical>0.888</pValEmpirical>
			<origCount>4.0</origCount>
			<randAvgCount>5.439</randAvgCount>
			<origConc>5.255551175929575E-4</origConc>
			<randAvgConc>7.5010152649621E-4</randAvgConc>
			<image>images/motif-461.jpg</image>
			<motifData>
					conditional{1.0,1.0},{2.0,1.0} , TRA:ERA{[19],0} , {0,[17]}}
			</motifData>
		</motif>
		<motif index="462">
			<pValParam>0.81097331925288607000</pValParam>
			<zScore>-0.9991353676576605</zScore>
			<pValEmpirical>0.888</pValEmpirical>
			<origCount>4.0</origCount>
			<randAvgCount>5.439</randAvgCount>
			<origConc>5.255551175929575E-4</origConc>
			<randAvgConc>7.5010152649621E-4</randAvgConc>
			<image>images/motif-462.jpg</image>
			<motifData>
					conditional{1.0,1.0},{2.0,1.0} , DNAB,TRA:ERA{[4,19],0} , {0,[17]}}
			</motifData>
		</motif>
		<motif index="463">
			<pValParam>0.83517244543207803000</pValParam>
			<zScore>-1.0857644694055717</zScore>
			<pValEmpirical>0.889</pValEmpirical>
			<origCount>5.0</origCount>
			<randAvgCount>7.051</randAvgCount>
			<origConc>6.569438969911969E-4</origConc>
			<randAvgConc>9.727617986995899E-4</randAvgConc>
			<image>images/motif-463.jpg</image>
			<motifData>
					suppressive{1.0,2.0},{1.0,1.0} , HYA:PKA,TFA{[15],0} , {0,[7,14]}}
			</motifData>
		</motif>
		<motif index="464">
			<pValParam>0.83517244543207803000</pValParam>
			<zScore>-1.0857644694055717</zScore>
			<pValEmpirical>0.889</pValEmpirical>
			<origCount>5.0</origCount>
			<randAvgCount>7.051</randAvgCount>
			<origConc>6.569438969911969E-4</origConc>
			<randAvgConc>9.727617986995899E-4</randAvgConc>
			<image>images/motif-464.jpg</image>
			<motifData>
					suppressive{1.0,2.0},{1.0,1.0} , HYA,PPPA:PKA,TFA{[15,16],0} , {0,[7,14]}}
			</motifData>
		</motif>
		<motif index="465">
			<pValParam>0.84148308309898057000</pValParam>
			<zScore>-1.07664975786797</zScore>
			<pValEmpirical>0.896</pValEmpirical>
			<origCount>3.0</origCount>
			<randAvgCount>4.889</randAvgCount>
			<origConc>3.9416633819471815E-4</origConc>
			<randAvgConc>6.743053112146805E-4</randAvgConc>
			<image>images/motif-465.jpg</image>
			<motifData>
					single-nonmonotonic{1.0,2.0},{1.0,1.0} , PKA,TFA:DNAB,TRA{[7,14],0} , {0,[4,19]}}
			</motifData>
		</motif>
		<motif index="466">
			<pValParam>0.80320609435944679000</pValParam>
			<zScore>-0.9194028752390452</zScore>
			<pValEmpirical>0.897</pValEmpirical>
			<origCount>2.0</origCount>
			<randAvgCount>3.233</randAvgCount>
			<origConc>2.6277755879647877E-4</origConc>
			<randAvgConc>4.458960666591567E-4</randAvgConc>
			<image>images/motif-466.jpg</image>
			<motifData>
					suppressive{1.0,1.0},{2.0,1.0} , TFA:MFU{[14],0} , {0,[8]}}
			</motifData>
		</motif>
		<motif index="467">
			<pValParam>0.80320609435944679000</pValParam>
			<zScore>-0.9194028752390452</zScore>
			<pValEmpirical>0.897</pValEmpirical>
			<origCount>2.0</origCount>
			<randAvgCount>3.233</randAvgCount>
			<origConc>2.6277755879647877E-4</origConc>
			<randAvgConc>4.458960666591567E-4</randAvgConc>
			<image>images/motif-467.jpg</image>
			<motifData>
					suppressive{1.0,2.0},{1.0,1.0} , MFU:PKA,TFA{[8],0} , {0,[7,14]}}
			</motifData>
		</motif>
		<motif index="468">
			<pValParam>0.50662044125741701000</pValParam>
			<zScore>-0.8581469973280147</zScore>
			<pValEmpirical>0.899</pValEmpirical>
			<origCount>2.0</origCount>
			<randAvgCount>2.701</randAvgCount>
			<origConc>2.6277755879647877E-4</origConc>
			<randAvgConc>3.725297555259602E-4</randAvgConc>
			<image>images/motif-468.jpg</image>
			<motifData>
					asynthetic{1.0,2.0},{2.0,1.0} , ERA:HYA,STA{[17],0} , {0,[6,15]}}
			</motifData>
		</motif>
		<motif index="469">
			<pValParam>0.52272960359465737000</pValParam>
			<zScore>-0.7535997571916361</zScore>
			<pValEmpirical>0.899</pValEmpirical>
			<origCount>1.0</origCount>
			<randAvgCount>1.752</randAvgCount>
			<origConc>1.3138877939823938E-4</origConc>
			<randAvgConc>2.416348688530119E-4</randAvgConc>
			<image>images/motif-469.jpg</image>
			<motifData>
					conditional{1.0,2.0},{1.0,1.0} , OTHER:PKA,STA,TFA{[18],0} , {0,[6,7,14]}}
			</motifData>
		</motif>
		<motif index="470">
			<pValParam>0.85967185071257957000</pValParam>
			<zScore>-1.37352902583553</zScore>
			<pValEmpirical>0.901</pValEmpirical>
			<origCount>12.0</origCount>
			<randAvgCount>14.069</randAvgCount>
			<origConc>0.0015766653527788726</origConc>
			<randAvgConc>0.0019405191618842525</randAvgConc>
			<image>images/motif-470.jpg</image>
			<motifData>
					asynthetic{1.0,2.0},{2.0,1.0} , DNAB,TRA:HYA,STA{[4,19],0} , {0,[6,15]}}
			</motifData>
		</motif>
		<motif index="471">
			<pValParam>0.53743039990014607000</pValParam>
			<zScore>-0.8615486934171084</zScore>
			<pValEmpirical>0.905</pValEmpirical>
			<origCount>2.0</origCount>
			<randAvgCount>2.829</randAvgCount>
			<origConc>2.6277755879647877E-4</origConc>
			<randAvgConc>3.902374666293278E-4</randAvgConc>
			<image>images/motif-471.jpg</image>
			<motifData>
					noninteractive{1.0,2.0},{2.0,1.0} , DNAB,TRA:OTHER{[4,19],0} , {0,[18]}}
			</motifData>
		</motif>
		<motif index="472">
			<pValParam>0.53743039990014607000</pValParam>
			<zScore>-0.8615486934171084</zScore>
			<pValEmpirical>0.905</pValEmpirical>
			<origCount>2.0</origCount>
			<randAvgCount>2.829</randAvgCount>
			<origConc>2.6277755879647877E-4</origConc>
			<randAvgConc>3.902374666293278E-4</randAvgConc>
			<image>images/motif-472.jpg</image>
			<motifData>
					noninteractive{1.0,2.0},{2.0,1.0} , OTHER:TRA{[18],0} , {0,[19]}}
			</motifData>
		</motif>
		<motif index="473">
			<pValParam>0.84840796110269845000</pValParam>
			<zScore>-1.0848111421603572</zScore>
			<pValEmpirical>0.906</pValEmpirical>
			<origCount>2.0</origCount>
			<randAvgCount>3.781</randAvgCount>
			<origConc>2.6277755879647877E-4</origConc>
			<randAvgConc>5.215407889667324E-4</randAvgConc>
			<image>images/motif-473.jpg</image>
			<motifData>
					synthetic{1.0,2.0},{2.0,1.0} , PRB:PKA,STA,TFA{[13],0} , {0,[6,7,14]}}
			</motifData>
		</motif>
		<motif index="474">
			<pValParam>0.87076754464383410000</pValParam>
			<zScore>-1.2755151135328124</zScore>
			<pValEmpirical>0.907</pValEmpirical>
			<origCount>7.0</origCount>
			<randAvgCount>9.612</randAvgCount>
			<origConc>9.197214557876757E-4</origConc>
			<randAvgConc>0.0013256466201995373</randAvgConc>
			<image>images/motif-474.jpg</image>
			<motifData>
					epistatic{1.0,1.0},{2.0,1.0} , HYA,STA:MFU{[6,15],0} , {0,[8]}}
			</motifData>
		</motif>
		<motif index="475">
			<pValParam>0.81453353801347306000</pValParam>
			<zScore>-1.0568355049949287</zScore>
			<pValEmpirical>0.907</pValEmpirical>
			<origCount>4.0</origCount>
			<randAvgCount>5.038</randAvgCount>
			<origConc>5.255551175929575E-4</origConc>
			<randAvgConc>6.94947394980731E-4</randAvgConc>
			<image>images/motif-475.jpg</image>
			<motifData>
					asynthetic{1.0,2.0},{2.0,1.0} , DNAB,TRA:PRB{[4,19],0} , {0,[13]}}
			</motifData>
		</motif>
		<motif index="476">
			<pValParam>0.41299085339489339000</pValParam>
			<zScore>-0.7047550039892166</zScore>
			<pValEmpirical>0.907</pValEmpirical>
			<origCount>1.0</origCount>
			<randAvgCount>1.414</randAvgCount>
			<origConc>1.3138877939823938E-4</origConc>
			<randAvgConc>1.9501704290742747E-4</randAvgConc>
			<image>images/motif-476.jpg</image>
			<motifData>
					asynthetic{1.0,2.0},{2.0,1.0} , DNAB,TRA:TPA{[4,19],0} , {0,[12]}}
			</motifData>
		</motif>
		<motif index="477">
			<pValParam>0.87436998280627343000</pValParam>
			<zScore>-1.4211198084082237</zScore>
			<pValEmpirical>0.907</pValEmpirical>
			<origCount>21.0</origCount>
			<randAvgCount>25.149</randAvgCount>
			<origConc>0.0027591643673630273</origConc>
			<randAvgConc>0.0034687305415538245</randAvgConc>
			<image>images/motif-477.jpg</image>
			<motifData>
					suppressive{1.0,1.0},{2.0,1.0} , MFU:PKA,STA,TFA{[8],0} , {0,[6,7,14]}}
			</motifData>
		</motif>
		<motif index="478">
			<pValParam>0.85825466349908575000</pValParam>
			<zScore>-1.3667577837504363</zScore>
			<pValEmpirical>0.909</pValEmpirical>
			<origCount>12.0</origCount>
			<randAvgCount>14.016</randAvgCount>
			<origConc>0.0015766653527788726</origConc>
			<randAvgConc>0.0019333897022291247</randAvgConc>
			<image>images/motif-478.jpg</image>
			<motifData>
					asynthetic{1.0,2.0},{2.0,1.0} , DNAB,TRA:DNAB,PRB{[4,19],0} , {0,[4,13]}}
			</motifData>
		</motif>
		<motif index="479">
			<pValParam>0.86983566640162957000</pValParam>
			<zScore>-1.3442312128423295</zScore>
			<pValEmpirical>0.909</pValEmpirical>
			<origCount>15.0</origCount>
			<randAvgCount>18.59</randAvgCount>
			<origConc>0.001970831690973591</origConc>
			<randAvgConc>0.0025643186641728277</randAvgConc>
			<image>images/motif-479.jpg</image>
			<motifData>
					conditional{1.0,2.0},{1.0,1.0} , PKA,TFA:PKA,STA,TFA{[7,14],0} , {0,[6,7,14]}}
			</motifData>
		</motif>
		<motif index="480">
			<pValParam>0.86983566640162957000</pValParam>
			<zScore>-1.3442312128423295</zScore>
			<pValEmpirical>0.909</pValEmpirical>
			<origCount>15.0</origCount>
			<randAvgCount>18.59</randAvgCount>
			<origConc>0.001970831690973591</origConc>
			<randAvgConc>0.0025643186641728277</randAvgConc>
			<image>images/motif-480.jpg</image>
			<motifData>
					conditional{1.0,2.0},{1.0,1.0} , PKA,TFA:STA,TFA{[7,14],0} , {0,[6,14]}}
			</motifData>
		</motif>
		<motif index="481">
			<pValParam>0.87675283620795419000</pValParam>
			<zScore>-1.3689142004062087</zScore>
			<pValEmpirical>0.912</pValEmpirical>
			<origCount>14.0</origCount>
			<randAvgCount>17.587</randAvgCount>
			<origConc>0.0018394429115753514</origConc>
			<randAvgConc>0.0024259636646402605</randAvgConc>
			<image>images/motif-481.jpg</image>
			<motifData>
					conditional{1.0,2.0},{1.0,1.0} , TFA:PKA,STA,TFA{[14],0} , {0,[6,7,14]}}
			</motifData>
		</motif>
		<motif index="482">
			<pValParam>0.86916932571387884000</pValParam>
			<zScore>-1.2334359810821143</zScore>
			<pValEmpirical>0.912</pValEmpirical>
			<origCount>5.0</origCount>
			<randAvgCount>7.433</randAvgCount>
			<origConc>6.569438969911969E-4</origConc>
			<randAvgConc>0.0010250885230014277</randAvgConc>
			<image>images/motif-482.jpg</image>
			<motifData>
					suppressive{1.0,2.0},{1.0,1.0} , TRA:MFU{[19],0} , {0,[8]}}
			</motifData>
		</motif>
		<motif index="483">
			<pValParam>0.86916932571387884000</pValParam>
			<zScore>-1.2334359810821143</zScore>
			<pValEmpirical>0.912</pValEmpirical>
			<origCount>5.0</origCount>
			<randAvgCount>7.433</randAvgCount>
			<origConc>6.569438969911969E-4</origConc>
			<randAvgConc>0.0010250885230014277</randAvgConc>
			<image>images/motif-483.jpg</image>
			<motifData>
					suppressive{1.0,1.0},{2.0,1.0} , MFU:DNAB,TRA{[8],0} , {0,[4,19]}}
			</motifData>
		</motif>
		<motif index="484">
			<pValParam>0.85739777735786471000</pValParam>
			<zScore>-1.1722959575522727</zScore>
			<pValEmpirical>0.914</pValEmpirical>
			<origCount>4.0</origCount>
			<randAvgCount>5.934</randAvgCount>
			<origConc>5.255551175929575E-4</origConc>
			<randAvgConc>8.185193603388131E-4</randAvgConc>
			<image>images/motif-484.jpg</image>
			<motifData>
					conditional{1.0,2.0},{1.0,1.0} , TFA:PRB{[14],0} , {0,[13]}}
			</motifData>
		</motif>
		<motif index="485">
			<pValParam>0.85739777735786471000</pValParam>
			<zScore>-1.1722959575522727</zScore>
			<pValEmpirical>0.914</pValEmpirical>
			<origCount>4.0</origCount>
			<randAvgCount>5.934</randAvgCount>
			<origConc>5.255551175929575E-4</origConc>
			<randAvgConc>8.185193603388131E-4</randAvgConc>
			<image>images/motif-485.jpg</image>
			<motifData>
					conditional{1.0,1.0},{2.0,1.0} , PRB:PKA,TFA{[13],0} , {0,[7,14]}}
			</motifData>
		</motif>
		<motif index="486">
			<pValParam>0.89101752942746359000</pValParam>
			<zScore>-1.4326760240250298</zScore>
			<pValEmpirical>0.914</pValEmpirical>
			<origCount>15.0</origCount>
			<randAvgCount>19.081</randAvgCount>
			<origConc>0.001970831690973591</origConc>
			<randAvgConc>0.002632602426686392</randAvgConc>
			<image>images/motif-486.jpg</image>
			<motifData>
					conditional{1.0,1.0},{2.0,1.0} , STA,TFA:HYA,STA{[6,14],0} , {0,[6,15]}}
			</motifData>
		</motif>
		<motif index="487">
			<pValParam>0.86644029562421521000</pValParam>
			<zScore>-1.2378978717106346</zScore>
			<pValEmpirical>0.916</pValEmpirical>
			<origCount>7.0</origCount>
			<randAvgCount>9.838</randAvgCount>
			<origConc>9.197214557876757E-4</origConc>
			<randAvgConc>0.0013570548865669094</randAvgConc>
			<image>images/motif-487.jpg</image>
			<motifData>
					suppressive{1.0,1.0},{2.0,1.0} , TRA:HYA{[19],0} , {0,[15]}}
			</motifData>
		</motif>
		<motif index="488">
			<pValParam>0.87416598314961480000</pValParam>
			<zScore>-1.2736839990120978</zScore>
			<pValEmpirical>0.918</pValEmpirical>
			<origCount>6.0</origCount>
			<randAvgCount>8.523</randAvgCount>
			<origConc>7.883326763894363E-4</origConc>
			<randAvgConc>0.0011757052685446854</randAvgConc>
			<image>images/motif-488.jpg</image>
			<motifData>
					conditional{1.0,2.0},{1.0,1.0} , ERA:PKA,STA,TFA{[17],0} , {0,[6,7,14]}}
			</motifData>
		</motif>
		<motif index="489">
			<pValParam>0.87722590123951349000</pValParam>
			<zScore>-1.3990147629870227</zScore>
			<pValEmpirical>0.922</pValEmpirical>
			<origCount>9.0</origCount>
			<randAvgCount>11.032</randAvgCount>
			<origConc>0.0011824990145841545</origConc>
			<randAvgConc>0.0015217777691803882</randAvgConc>
			<image>images/motif-489.jpg</image>
			<motifData>
					asynthetic{1.0,2.0},{2.0,1.0} , TRA:DNAB,TRA{[19],0} , {0,[4,19]}}
			</motifData>
		</motif>
		<motif index="490">
			<pValParam>0.87722590123951349000</pValParam>
			<zScore>-1.3990147629870227</zScore>
			<pValEmpirical>0.922</pValEmpirical>
			<origCount>9.0</origCount>
			<randAvgCount>11.032</randAvgCount>
			<origConc>0.0011824990145841545</origConc>
			<randAvgConc>0.0015217777691803882</randAvgConc>
			<image>images/motif-490.jpg</image>
			<motifData>
					asynthetic{1.0,2.0},{2.0,1.0} , DNAB,TRA:DNAB,TRA{[4,19],0} , {0,[4,19]}}
			</motifData>
		</motif>
		<motif index="491">
			<pValParam>0.85067356099150282000</pValParam>
			<zScore>-1.1281677253463247</zScore>
			<pValEmpirical>0.925</pValEmpirical>
			<origCount>3.0</origCount>
			<randAvgCount>4.689</randAvgCount>
			<origConc>3.9416633819471815E-4</origConc>
			<randAvgConc>6.466234146921631E-4</randAvgConc>
			<image>images/motif-491.jpg</image>
			<motifData>
					epistatic{1.0,2.0},{1.0,1.0} , HYA:HYA,STA{[15],0} , {0,[6,15]}}
			</motifData>
		</motif>
		<motif index="492">
			<pValParam>0.87619714449950570000</pValParam>
			<zScore>-1.2426022716037124</zScore>
			<pValEmpirical>0.926</pValEmpirical>
			<origCount>4.0</origCount>
			<randAvgCount>6.55</randAvgCount>
			<origConc>5.255551175929575E-4</origConc>
			<randAvgConc>9.03394971069003E-4</randAvgConc>
			<image>images/motif-492.jpg</image>
			<motifData>
					single-nonmonotonic{1.0,1.0},{2.0,1.0} , TRA:TRA{[19],0} , {0,[19]}}
			</motifData>
		</motif>
		<motif index="493">
			<pValParam>0.88853363306350996000</pValParam>
			<zScore>-1.3042560474039424</zScore>
			<pValEmpirical>0.931</pValEmpirical>
			<origCount>4.0</origCount>
			<randAvgCount>6.718</randAvgCount>
			<origConc>5.255551175929575E-4</origConc>
			<randAvgConc>9.265638465854393E-4</randAvgConc>
			<image>images/motif-493.jpg</image>
			<motifData>
					single-nonmonotonic{1.0,2.0},{1.0,1.0} , DNAB,TRA:DNAB,TRA{[4,19],0} , {0,[4,19]}}
			</motifData>
		</motif>
		<motif index="494">
			<pValParam>0.89456579759976940000</pValParam>
			<zScore>-1.3512421167975006</zScore>
			<pValEmpirical>0.934</pValEmpirical>
			<origCount>4.0</origCount>
			<randAvgCount>6.304</randAvgCount>
			<origConc>5.255551175929575E-4</origConc>
			<randAvgConc>8.696733246243972E-4</randAvgConc>
			<image>images/motif-494.jpg</image>
			<motifData>
					conditional{1.0,2.0},{1.0,1.0} , STA:PKA,STA,TFA{[6],0} , {0,[6,7,14]}}
			</motifData>
		</motif>
		<motif index="495">
			<pValParam>0.91483351206499441000</pValParam>
			<zScore>-1.5012536487876065</zScore>
			<pValEmpirical>0.945</pValEmpirical>
			<origCount>8.0</origCount>
			<randAvgCount>11.956</randAvgCount>
			<origConc>0.001051110235185915</origConc>
			<randAvgConc>0.0016491153373443786</randAvgConc>
			<image>images/motif-495.jpg</image>
			<motifData>
					epistatic{1.0,2.0},{1.0,1.0} , HYA:DNAB,TRA{[15],0} , {0,[4,19]}}
			</motifData>
		</motif>
		<motif index="496">
			<pValParam>0.92912163811845982000</pValParam>
			<zScore>-1.6523935414546598</zScore>
			<pValEmpirical>0.947</pValEmpirical>
			<origCount>10.0</origCount>
			<randAvgCount>13.677</randAvgCount>
			<origConc>0.0013138877939823938</origConc>
			<randAvgConc>0.0018867041726197146</randAvgConc>
			<image>images/motif-496.jpg</image>
			<motifData>
					noninteractive{1.0,2.0},{2.0,1.0} , PRB:TRA{[13],0} , {0,[19]}}
			</motifData>
		</motif>
		<motif index="497">
			<pValParam>0.90351547929221210000</pValParam>
			<zScore>-1.5115898198220168</zScore>
			<pValEmpirical>0.947</pValEmpirical>
			<origCount>6.0</origCount>
			<randAvgCount>7.783</randAvgCount>
			<origConc>7.883326763894363E-4</origConc>
			<randAvgConc>0.0010734217854504776</randAvgConc>
			<image>images/motif-497.jpg</image>
			<motifData>
					asynthetic{1.0,2.0},{2.0,1.0} , PKA,TFA:DNAB,PRB{[7,14],0} , {0,[4,13]}}
			</motifData>
		</motif>
		<motif index="498">
			<pValParam>0.91507515653590987000</pValParam>
			<zScore>-1.446560877310588</zScore>
			<pValEmpirical>0.952</pValEmpirical>
			<origCount>3.0</origCount>
			<randAvgCount>5.585</randAvgCount>
			<origConc>3.9416633819471815E-4</origConc>
			<randAvgConc>7.704470047335391E-4</randAvgConc>
			<image>images/motif-498.jpg</image>
			<motifData>
					suppressive{1.0,1.0},{2.0,1.0} , HYA,STA:HYA{[6,15],0} , {0,[15]}}
			</motifData>
		</motif>
		<motif index="499">
			<pValParam>0.72061256335131807000</pValParam>
			<zScore>-1.1544192329217484</zScore>
			<pValEmpirical>0.953</pValEmpirical>
			<origCount>1.0</origCount>
			<randAvgCount>2.539</randAvgCount>
			<origConc>1.3138877939823938E-4</origConc>
			<randAvgConc>3.503162180175108E-4</randAvgConc>
			<image>images/motif-499.jpg</image>
			<motifData>
					single-nonmonotonic{1.0,1.0},{2.0,1.0} , PKA,TFA:HYA,STA{[7,14],0} , {0,[6,15]}}
			</motifData>
		</motif>
		<motif index="500">
			<pValParam>0.93266947046435333000</pValParam>
			<zScore>-1.7215450142019886</zScore>
			<pValEmpirical>0.955</pValEmpirical>
			<origCount>16.0</origCount>
			<randAvgCount>20.855</randAvgCount>
			<origConc>0.00210222047037183</origConc>
			<randAvgConc>0.0028768199888534007</randAvgConc>
			<image>images/motif-500.jpg</image>
			<motifData>
					conditional{1.0,2.0},{1.0,1.0} , PKA,TFA:HYA,STA{[7,14],0} , {0,[6,15]}}
			</motifData>
		</motif>
		<motif index="501">
			<pValParam>0.91259787132334269000</pValParam>
			<zScore>-1.5220734135655205</zScore>
			<pValEmpirical>0.956</pValEmpirical>
			<origCount>5.0</origCount>
			<randAvgCount>6.928</randAvgCount>
			<origConc>6.569438969911969E-4</origConc>
			<randAvgConc>9.556077581310543E-4</randAvgConc>
			<image>images/motif-501.jpg</image>
			<motifData>
					asynthetic{1.0,2.0},{2.0,1.0} , STA:DNAB,TRA{[6],0} , {0,[4,19]}}
			</motifData>
		</motif>
		<motif index="502">
			<pValParam>0.55772955048379136000</pValParam>
			<zScore>-1.1179761860338358</zScore>
			<pValEmpirical>0.958</pValEmpirical>
			<origCount>2.0</origCount>
			<randAvgCount>2.916</randAvgCount>
			<origConc>2.6277755879647877E-4</origConc>
			<randAvgConc>4.0225687492181965E-4</randAvgConc>
			<image>images/motif-502.jpg</image>
			<motifData>
					noninteractive{1.0,2.0},{2.0,1.0} , TRA:NYA{[19],0} , {0,[9]}}
			</motifData>
		</motif>
		<motif index="503">
			<pValParam>0.94254028051366101000</pValParam>
			<zScore>-1.7561315237419843</zScore>
			<pValEmpirical>0.958</pValEmpirical>
			<origCount>10.0</origCount>
			<randAvgCount>13.981</randAvgCount>
			<origConc>0.0013138877939823938</origConc>
			<randAvgConc>0.0019286782832983545</randAvgConc>
			<image>images/motif-503.jpg</image>
			<motifData>
					noninteractive{1.0,2.0},{2.0,1.0} , PRB:DNAB,TRA{[13],0} , {0,[4,19]}}
			</motifData>
		</motif>
		<motif index="504">
			<pValParam>0.93867980257242012000</pValParam>
			<zScore>-1.7616901138144614</zScore>
			<pValEmpirical>0.96</pValEmpirical>
			<origCount>15.0</origCount>
			<randAvgCount>19.852</randAvgCount>
			<origConc>0.001970831690973591</origConc>
			<randAvgConc>0.0027384649893208352</randAvgConc>
			<image>images/motif-504.jpg</image>
			<motifData>
					conditional{1.0,1.0},{2.0,1.0} , HYA,STA:TFA{[6,15],0} , {0,[14]}}
			</motifData>
		</motif>
		<motif index="505">
			<pValParam>0.95990629549141970000</pValParam>
			<zScore>-1.9914105934223238</zScore>
			<pValEmpirical>0.964</pValEmpirical>
			<origCount>18.0</origCount>
			<randAvgCount>24.15</randAvgCount>
			<origConc>0.002364998029168309</origConc>
			<randAvgConc>0.0033309057284771327</randAvgConc>
			<image>images/motif-505.jpg</image>
			<motifData>
					suppressive{1.0,1.0},{2.0,1.0} , MFU:HYA,STA{[8],0} , {0,[6,15]}}
			</motifData>
		</motif>
		<motif index="506">
			<pValParam>0.95195099793737092000</pValParam>
			<zScore>-1.8695095315254964</zScore>
			<pValEmpirical>0.964</pValEmpirical>
			<origCount>15.0</origCount>
			<randAvgCount>20.737</randAvgCount>
			<origConc>0.001970831690973591</origConc>
			<randAvgConc>0.0028601789026233486</randAvgConc>
			<image>images/motif-506.jpg</image>
			<motifData>
					suppressive{1.0,2.0},{1.0,1.0} , PKA,TFA:MFU{[7,14],0} , {0,[8]}}
			</motifData>
		</motif>
		<motif index="507">
			<pValParam>0.94657128949980474000</pValParam>
			<zScore>-1.8410276125718616</zScore>
			<pValEmpirical>0.965</pValEmpirical>
			<origCount>8.0</origCount>
			<randAvgCount>10.68</randAvgCount>
			<origConc>0.001051110235185915</origConc>
			<randAvgConc>0.0014730338005948108</randAvgConc>
			<image>images/motif-507.jpg</image>
			<motifData>
					asynthetic{1.0,2.0},{2.0,1.0} , DNAB,TRA:HYA{[4,19],0} , {0,[15]}}
			</motifData>
		</motif>
		<motif index="508">
			<pValParam>0.94657128949980474000</pValParam>
			<zScore>-1.8410276125718616</zScore>
			<pValEmpirical>0.965</pValEmpirical>
			<origCount>8.0</origCount>
			<randAvgCount>10.68</randAvgCount>
			<origConc>0.001051110235185915</origConc>
			<randAvgConc>0.0014730338005948108</randAvgConc>
			<image>images/motif-508.jpg</image>
			<motifData>
					asynthetic{1.0,2.0},{2.0,1.0} , DNAB,TRA:HYA,PPPA{[4,19],0} , {0,[15,16]}}
			</motifData>
		</motif>
		<motif index="509">
			<pValParam>0.94657128949980474000</pValParam>
			<zScore>-1.8410276125718616</zScore>
			<pValEmpirical>0.965</pValEmpirical>
			<origCount>8.0</origCount>
			<randAvgCount>10.68</randAvgCount>
			<origConc>0.001051110235185915</origConc>
			<randAvgConc>0.0014730338005948108</randAvgConc>
			<image>images/motif-509.jpg</image>
			<motifData>
					asynthetic{1.0,2.0},{2.0,1.0} , DNAB,TRA:HYA,PDA{[4,19],0} , {0,[1,15]}}
			</motifData>
		</motif>
		<motif index="510">
			<pValParam>0.94896341622847213000</pValParam>
			<zScore>-1.7829941401213383</zScore>
			<pValEmpirical>0.966</pValEmpirical>
			<origCount>8.0</origCount>
			<randAvgCount>12.174</randAvgCount>
			<origConc>0.001051110235185915</origConc>
			<randAvgConc>0.0016791000411539615</randAvgConc>
			<image>images/motif-510.jpg</image>
			<motifData>
					suppressive{1.0,2.0},{1.0,1.0} , TRA:PRB,TRA{[19],0} , {0,[13,19]}}
			</motifData>
		</motif>
		<motif index="511">
			<pValParam>0.94485604670336765000</pValParam>
			<zScore>-1.7162444248829596</zScore>
			<pValEmpirical>0.967</pValEmpirical>
			<origCount>6.0</origCount>
			<randAvgCount>9.784</randAvgCount>
			<origConc>7.883326763894363E-4</origConc>
			<randAvgConc>0.001349506569917029</randAvgConc>
			<image>images/motif-511.jpg</image>
			<motifData>
					suppressive{1.0,2.0},{1.0,1.0} , TRA:TRA{[19],0} , {0,[19]}}
			</motifData>
		</motif>
		<motif index="512">
			<pValParam>0.94335617884696621000</pValParam>
			<zScore>-1.8295777153268826</zScore>
			<pValEmpirical>0.968</pValEmpirical>
			<origCount>12.0</origCount>
			<randAvgCount>15.751</randAvgCount>
			<origConc>0.0015766653527788726</origConc>
			<randAvgConc>0.002172291738708079</randAvgConc>
			<image>images/motif-512.jpg</image>
			<motifData>
					additive{1.0,2.0},{2.0,1.0} , STA:DNAB,TRA{[6],0} , {0,[4,19]}}
			</motifData>
		</motif>
		<motif index="513">
			<pValParam>0.93907636269078010000</pValParam>
			<zScore>-1.6765952556943844</zScore>
			<pValEmpirical>0.968</pValEmpirical>
			<origCount>6.0</origCount>
			<randAvgCount>9.262</randAvgCount>
			<origConc>7.883326763894363E-4</origConc>
			<randAvgConc>0.001277733247533486</randAvgConc>
			<image>images/motif-513.jpg</image>
			<motifData>
					conditional{1.0,2.0},{1.0,1.0} , TFA:HYA{[14],0} , {0,[15]}}
			</motifData>
		</motif>
		<motif index="514">
			<pValParam>0.94721597692783122000</pValParam>
			<zScore>-1.7070570724402134</zScore>
			<pValEmpirical>0.968</pValEmpirical>
			<origCount>4.0</origCount>
			<randAvgCount>7.478</randAvgCount>
			<origConc>5.255551175929575E-4</origConc>
			<randAvgConc>0.001031433825210456</randAvgConc>
			<image>images/motif-514.jpg</image>
			<motifData>
					suppressive{1.0,1.0},{2.0,1.0} , TRA:MFU{[19],0} , {0,[8]}}
			</motifData>
		</motif>
		<motif index="515">
			<pValParam>0.94789669376220365000</pValParam>
			<zScore>-1.8084800192207018</zScore>
			<pValEmpirical>0.969</pValEmpirical>
			<origCount>12.0</origCount>
			<randAvgCount>17.072</randAvgCount>
			<origConc>0.0015766653527788726</origConc>
			<randAvgConc>0.0023545677726820487</randAvgConc>
			<image>images/motif-515.jpg</image>
			<motifData>
					suppressive{1.0,1.0},{2.0,1.0} , DNAB,TRA:PKA,TFA{[4,19],0} , {0,[7,14]}}
			</motifData>
		</motif>
		<motif index="516">
			<pValParam>0.94789669376220365000</pValParam>
			<zScore>-1.8084800192207018</zScore>
			<pValEmpirical>0.969</pValEmpirical>
			<origCount>12.0</origCount>
			<randAvgCount>17.072</randAvgCount>
			<origConc>0.0015766653527788726</origConc>
			<randAvgConc>0.0023545677726820487</randAvgConc>
			<image>images/motif-516.jpg</image>
			<motifData>
					suppressive{1.0,1.0},{2.0,1.0} , TRA:PKA,TFA{[19],0} , {0,[7,14]}}
			</motifData>
		</motif>
		<motif index="517">
			<pValParam>0.94789669376220365000</pValParam>
			<zScore>-1.8084800192207018</zScore>
			<pValEmpirical>0.969</pValEmpirical>
			<origCount>12.0</origCount>
			<randAvgCount>17.072</randAvgCount>
			<origConc>0.0015766653527788726</origConc>
			<randAvgConc>0.0023545677726820487</randAvgConc>
			<image>images/motif-517.jpg</image>
			<motifData>
					suppressive{1.0,2.0},{1.0,1.0} , TFA:DNAB,TRA{[14],0} , {0,[4,19]}}
			</motifData>
		</motif>
		<motif index="518">
			<pValParam>0.94287524027638336000</pValParam>
			<zScore>-1.6715249414478688</zScore>
			<pValEmpirical>0.97</pValEmpirical>
			<origCount>4.0</origCount>
			<randAvgCount>7.079</randAvgCount>
			<origConc>5.255551175929575E-4</origConc>
			<randAvgConc>9.76645631891866E-4</randAvgConc>
			<image>images/motif-518.jpg</image>
			<motifData>
					conditional{1.0,1.0},{2.0,1.0} , HYA:HYA,STA{[15],0} , {0,[6,15]}}
			</motifData>
		</motif>
		<motif index="519">
			<pValParam>0.94084512515321561000</pValParam>
			<zScore>-1.6776655624191348</zScore>
			<pValEmpirical>0.971</pValEmpirical>
			<origCount>3.0</origCount>
			<randAvgCount>4.91</randAvgCount>
			<origConc>3.9416633819471815E-4</origConc>
			<randAvgConc>6.772257650317392E-4</randAvgConc>
			<image>images/motif-519.jpg</image>
			<motifData>
					asynthetic{1.0,2.0},{2.0,1.0} , DNAB,TRA:ERA{[4,19],0} , {0,[17]}}
			</motifData>
		</motif>
		<motif index="520">
			<pValParam>0.61703062524737518000</pValParam>
			<zScore>-1.3427829504976454</zScore>
			<pValEmpirical>0.973</pValEmpirical>
			<origCount>1.0</origCount>
			<randAvgCount>2.087</randAvgCount>
			<origConc>1.3138877939823938E-4</origConc>
			<randAvgConc>2.878525889282529E-4</randAvgConc>
			<image>images/motif-520.jpg</image>
			<motifData>
					additive{1.0,2.0},{2.0,1.0} , STA,TFA:SMA{[6,14],0} , {0,[11]}}
			</motifData>
		</motif>
		<motif index="521">
			<pValParam>0.95141527149287597000</pValParam>
			<zScore>-1.7847276812095352</zScore>
			<pValEmpirical>0.973</pValEmpirical>
			<origCount>6.0</origCount>
			<randAvgCount>9.598</randAvgCount>
			<origConc>7.883326763894363E-4</origConc>
			<randAvgConc>0.001324068747852524</randAvgConc>
			<image>images/motif-521.jpg</image>
			<motifData>
					conditional{1.0,2.0},{1.0,1.0} , PKA,TFA:HYA{[7,14],0} , {0,[15]}}
			</motifData>
		</motif>
		<motif index="522">
			<pValParam>0.95647368841826708000</pValParam>
			<zScore>-1.8286630853120085</zScore>
			<pValEmpirical>0.973</pValEmpirical>
			<origCount>6.0</origCount>
			<randAvgCount>10.124</randAvgCount>
			<origConc>7.883326763894363E-4</origConc>
			<randAvgConc>0.0013963965370122967</randAvgConc>
			<image>images/motif-522.jpg</image>
			<motifData>
					suppressive{1.0,1.0},{2.0,1.0} , DNAB,TRA:TRA{[4,19],0} , {0,[19]}}
			</motifData>
		</motif>
		<motif index="523">
			<pValParam>0.94267709480433037000</pValParam>
			<zScore>-1.6592080537337093</zScore>
			<pValEmpirical>0.974</pValEmpirical>
			<origCount>5.0</origCount>
			<randAvgCount>8.849</randAvgCount>
			<origConc>6.569438969911969E-4</origConc>
			<randAvgConc>0.0012215338820098084</randAvgConc>
			<image>images/motif-523.jpg</image>
			<motifData>
					synthetic{1.0,2.0},{2.0,1.0} , HYA:PKA,STA,TFA{[15],0} , {0,[6,7,14]}}
			</motifData>
		</motif>
		<motif index="524">
			<pValParam>0.95433049456856633000</pValParam>
			<zScore>-1.8196095090199773</zScore>
			<pValEmpirical>0.975</pValEmpirical>
			<origCount>5.0</origCount>
			<randAvgCount>8.067</randAvgCount>
			<origConc>6.569438969911969E-4</origConc>
			<randAvgConc>0.0011126184089321253</randAvgConc>
			<image>images/motif-524.jpg</image>
			<motifData>
					additive{1.0,2.0},{2.0,1.0} , STA,TFA:ERA{[6,14],0} , {0,[17]}}
			</motifData>
		</motif>
		<motif index="525">
			<pValParam>0.94712457177404408000</pValParam>
			<zScore>-1.7094830813421404</zScore>
			<pValEmpirical>0.976</pValEmpirical>
			<origCount>5.0</origCount>
			<randAvgCount>8.905</randAvgCount>
			<origConc>6.569438969911969E-4</origConc>
			<randAvgConc>0.0012285932841129556</randAvgConc>
			<image>images/motif-525.jpg</image>
			<motifData>
					conditional{1.0,1.0},{2.0,1.0} , PKA,STA,TFA:PRB{[6,7,14],0} , {0,[13]}}
			</motifData>
		</motif>
		<motif index="526">
			<pValParam>0.95277415224090423000</pValParam>
			<zScore>-1.7870330632794802</zScore>
			<pValEmpirical>0.978</pValEmpirical>
			<origCount>7.0</origCount>
			<randAvgCount>11.771</randAvgCount>
			<origConc>9.197214557876757E-4</origConc>
			<randAvgConc>0.0016236032263144263</randAvgConc>
			<image>images/motif-526.jpg</image>
			<motifData>
					epistatic{1.0,1.0},{2.0,1.0} , TRA:HYA,PPPA{[19],0} , {0,[15,16]}}
			</motifData>
		</motif>
		<motif index="527">
			<pValParam>0.94519674005626997000</pValParam>
			<zScore>-1.6573904091064608</zScore>
			<pValEmpirical>0.979</pValEmpirical>
			<origCount>2.0</origCount>
			<randAvgCount>4.731</randAvgCount>
			<origConc>2.6277755879647877E-4</origConc>
			<randAvgConc>6.5240846574298E-4</randAvgConc>
			<image>images/motif-527.jpg</image>
			<motifData>
					epistatic{1.0,1.0},{2.0,1.0} , STA:HYA,STA{[6],0} , {0,[6,15]}}
			</motifData>
		</motif>
		<motif index="528">
			<pValParam>0.96622751188157008000</pValParam>
			<zScore>-2.024899491966078</zScore>
			<pValEmpirical>0.98</pValEmpirical>
			<origCount>14.0</origCount>
			<randAvgCount>20.138</randAvgCount>
			<origConc>0.0018394429115753514</origConc>
			<randAvgConc>0.0027775400946644614</randAvgConc>
			<image>images/motif-528.jpg</image>
			<motifData>
					suppressive{1.0,1.0},{2.0,1.0} , TRA:PKA,STA,TFA{[19],0} , {0,[6,7,14]}}
			</motifData>
		</motif>
		<motif index="529">
			<pValParam>0.96622751188157008000</pValParam>
			<zScore>-2.024899491966078</zScore>
			<pValEmpirical>0.98</pValEmpirical>
			<origCount>14.0</origCount>
			<randAvgCount>20.138</randAvgCount>
			<origConc>0.0018394429115753514</origConc>
			<randAvgConc>0.0027775400946644614</randAvgConc>
			<image>images/motif-529.jpg</image>
			<motifData>
					suppressive{1.0,1.0},{2.0,1.0} , DNAB,TRA:PKA,STA,TFA{[4,19],0} , {0,[6,7,14]}}
			</motifData>
		</motif>
		<motif index="530">
			<pValParam>0.96622751188157008000</pValParam>
			<zScore>-2.024899491966078</zScore>
			<pValEmpirical>0.98</pValEmpirical>
			<origCount>14.0</origCount>
			<randAvgCount>20.138</randAvgCount>
			<origConc>0.0018394429115753514</origConc>
			<randAvgConc>0.0027775400946644614</randAvgConc>
			<image>images/motif-530.jpg</image>
			<motifData>
					suppressive{1.0,1.0},{2.0,1.0} , DNAB,TRA:STA,TFA{[4,19],0} , {0,[6,14]}}
			</motifData>
		</motif>
		<motif index="531">
			<pValParam>0.96028304875060200000</pValParam>
			<zScore>-1.9851305824931553</zScore>
			<pValEmpirical>0.981</pValEmpirical>
			<origCount>11.0</origCount>
			<randAvgCount>15.061</randAvgCount>
			<origConc>0.0014452765733806332</origConc>
			<randAvgConc>0.002077129447077548</randAvgConc>
			<image>images/motif-531.jpg</image>
			<motifData>
					additive{1.0,2.0},{2.0,1.0} , STA:TRA{[6],0} , {0,[19]}}
			</motifData>
		</motif>
		<motif index="532">
			<pValParam>0.96116347813995207000</pValParam>
			<zScore>-1.842358290891845</zScore>
			<pValEmpirical>0.983</pValEmpirical>
			<origCount>4.0</origCount>
			<randAvgCount>8.245</randAvgCount>
			<origConc>5.255551175929575E-4</origConc>
			<randAvgConc>0.0011372491075453048</randAvgConc>
			<image>images/motif-532.jpg</image>
			<motifData>
					epistatic{1.0,1.0},{2.0,1.0} , DNAB,TRA:ERA{[4,19],0} , {0,[17]}}
			</motifData>
		</motif>
		<motif index="533">
			<pValParam>0.96116347813995207000</pValParam>
			<zScore>-1.842358290891845</zScore>
			<pValEmpirical>0.983</pValEmpirical>
			<origCount>4.0</origCount>
			<randAvgCount>8.245</randAvgCount>
			<origConc>5.255551175929575E-4</origConc>
			<randAvgConc>0.0011372491075453048</randAvgConc>
			<image>images/motif-533.jpg</image>
			<motifData>
					epistatic{1.0,1.0},{2.0,1.0} , TRA:ERA{[19],0} , {0,[17]}}
			</motifData>
		</motif>
		<motif index="534">
			<pValParam>0.94290702325620313000</pValParam>
			<zScore>-1.6118016986268866</zScore>
			<pValEmpirical>0.983</pValEmpirical>
			<origCount>1.0</origCount>
			<randAvgCount>3.344</randAvgCount>
			<origConc>1.3138877939823938E-4</origConc>
			<randAvgConc>4.6124055353621716E-4</randAvgConc>
			<image>images/motif-534.jpg</image>
			<motifData>
					double-nonmonotonic{1.0,2.0},{2.0,1.0} , TFA:STA,TFA{[14],0} , {0,[6,14]}}
			</motifData>
		</motif>
		<motif index="535">
			<pValParam>0.97565034604742829000</pValParam>
			<zScore>-2.1540915531581337</zScore>
			<pValEmpirical>0.985</pValEmpirical>
			<origCount>14.0</origCount>
			<randAvgCount>21.046</randAvgCount>
			<origConc>0.0018394429115753514</origConc>
			<randAvgConc>0.0029028657054131664</randAvgConc>
			<image>images/motif-535.jpg</image>
			<motifData>
					suppressive{1.0,2.0},{1.0,1.0} , HYA,STA:DNAB,TRA{[6,15],0} , {0,[4,19]}}
			</motifData>
		</motif>
		<motif index="536">
			<pValParam>0.97565034604742829000</pValParam>
			<zScore>-2.1540915531581337</zScore>
			<pValEmpirical>0.985</pValEmpirical>
			<origCount>14.0</origCount>
			<randAvgCount>21.046</randAvgCount>
			<origConc>0.0018394429115753514</origConc>
			<randAvgConc>0.0029028657054131664</randAvgConc>
			<image>images/motif-536.jpg</image>
			<motifData>
					suppressive{1.0,1.0},{2.0,1.0} , TRA:HYA,STA{[19],0} , {0,[6,15]}}
			</motifData>
		</motif>
		<motif index="537">
			<pValParam>0.96071633581645410000</pValParam>
			<zScore>-1.7938046875520313</zScore>
			<pValEmpirical>0.987</pValEmpirical>
			<origCount>1.0</origCount>
			<randAvgCount>3.376</randAvgCount>
			<origConc>1.3138877939823938E-4</origConc>
			<randAvgConc>4.656828423517949E-4</randAvgConc>
			<image>images/motif-537.jpg</image>
			<motifData>
					conditional{1.0,1.0},{2.0,1.0} , HYA:ERA{[15],0} , {0,[17]}}
			</motifData>
		</motif>
		<motif index="538">
			<pValParam>0.97400396370158127000</pValParam>
			<zScore>-2.0570273686711835</zScore>
			<pValEmpirical>0.988</pValEmpirical>
			<origCount>5.0</origCount>
			<randAvgCount>8.85</randAvgCount>
			<origConc>6.569438969911969E-4</origConc>
			<randAvgConc>0.0012208570357678734</randAvgConc>
			<image>images/motif-538.jpg</image>
			<motifData>
					noninteractive{1.0,2.0},{2.0,1.0} , ERA:DNAB,TRA{[17],0} , {0,[4,19]}}
			</motifData>
		</motif>
		<motif index="539">
			<pValParam>0.97400396370158127000</pValParam>
			<zScore>-2.0570273686711835</zScore>
			<pValEmpirical>0.988</pValEmpirical>
			<origCount>5.0</origCount>
			<randAvgCount>8.85</randAvgCount>
			<origConc>6.569438969911969E-4</origConc>
			<randAvgConc>0.0012208570357678734</randAvgConc>
			<image>images/motif-539.jpg</image>
			<motifData>
					noninteractive{1.0,2.0},{2.0,1.0} , TRA:ERA{[19],0} , {0,[17]}}
			</motifData>
		</motif>
		<motif index="540">
			<pValParam>0.97261098447944105000</pValParam>
			<zScore>-2.2080348407765036</zScore>
			<pValEmpirical>0.988</pValEmpirical>
			<origCount>12.0</origCount>
			<randAvgCount>15.811</randAvgCount>
			<origConc>0.0015766653527788726</origConc>
			<randAvgConc>0.0021807003773646506</randAvgConc>
			<image>images/motif-540.jpg</image>
			<motifData>
					asynthetic{1.0,2.0},{2.0,1.0} , TRA:STA,TFA{[19],0} , {0,[6,14]}}
			</motifData>
		</motif>
		<motif index="541">
			<pValParam>0.97261098447944105000</pValParam>
			<zScore>-2.2080348407765036</zScore>
			<pValEmpirical>0.988</pValEmpirical>
			<origCount>12.0</origCount>
			<randAvgCount>15.811</randAvgCount>
			<origConc>0.0015766653527788726</origConc>
			<randAvgConc>0.0021807003773646506</randAvgConc>
			<image>images/motif-541.jpg</image>
			<motifData>
					asynthetic{1.0,2.0},{2.0,1.0} , TRA:PKA,STA,TFA{[19],0} , {0,[6,7,14]}}
			</motifData>
		</motif>
		<motif index="542">
			<pValParam>0.94805648291210831000</pValParam>
			<zScore>-1.686656315891155</zScore>
			<pValEmpirical>0.989</pValEmpirical>
			<origCount>2.0</origCount>
			<randAvgCount>4.449</randAvgCount>
			<origConc>2.6277755879647877E-4</origConc>
			<randAvgConc>6.137911820519852E-4</randAvgConc>
			<image>images/motif-542.jpg</image>
			<motifData>
					noninteractive{1.0,2.0},{2.0,1.0} , PRB:ERA{[13],0} , {0,[17]}}
			</motifData>
		</motif>
		<motif index="543">
			<pValParam>0.98814266963728914000</pValParam>
			<zScore>-2.689218727718456</zScore>
			<pValEmpirical>0.99</pValEmpirical>
			<origCount>33.0</origCount>
			<randAvgCount>41.305</randAvgCount>
			<origConc>0.0043358297201418995</origConc>
			<randAvgConc>0.005696906982115212</randAvgConc>
			<image>images/motif-543.jpg</image>
			<motifData>
					additive{1.0,2.0},{2.0,1.0} , TRA:PKA,STA,TFA{[19],0} , {0,[6,7,14]}}
			</motifData>
		</motif>
		<motif index="544">
			<pValParam>0.98853928336615093000</pValParam>
			<zScore>-2.430826389923111</zScore>
			<pValEmpirical>0.991</pValEmpirical>
			<origCount>8.0</origCount>
			<randAvgCount>13.175</randAvgCount>
			<origConc>0.001051110235185915</origConc>
			<randAvgConc>0.001817454406539335</randAvgConc>
			<image>images/motif-544.jpg</image>
			<motifData>
					additive{1.0,2.0},{2.0,1.0} , PKA,TFA:PKA,STA,TFA{[7,14],0} , {0,[6,7,14]}}
			</motifData>
		</motif>
		<motif index="545">
			<pValParam>0.98853928336615093000</pValParam>
			<zScore>-2.430826389923111</zScore>
			<pValEmpirical>0.991</pValEmpirical>
			<origCount>8.0</origCount>
			<randAvgCount>13.175</randAvgCount>
			<origConc>0.001051110235185915</origConc>
			<randAvgConc>0.001817454406539335</randAvgConc>
			<image>images/motif-545.jpg</image>
			<motifData>
					additive{1.0,2.0},{2.0,1.0} , PKA,TFA:STA,TFA{[7,14],0} , {0,[6,14]}}
			</motifData>
		</motif>
		<motif index="546">
			<pValParam>0.95738363695368478000</pValParam>
			<zScore>-1.7538065297159462</zScore>
			<pValEmpirical>0.991</pValEmpirical>
			<origCount>1.0</origCount>
			<randAvgCount>3.378</randAvgCount>
			<origConc>1.3138877939823938E-4</origConc>
			<randAvgConc>4.660443666402159E-4</randAvgConc>
			<image>images/motif-546.jpg</image>
			<motifData>
					noninteractive{1.0,2.0},{2.0,1.0} , PRB:PRB{[13],0} , {0,[13]}}
			</motifData>
		</motif>
		<motif index="547">
			<pValParam>0.99136279866856003000</pValParam>
			<zScore>-2.817256538147734</zScore>
			<pValEmpirical>0.992</pValEmpirical>
			<origCount>34.0</origCount>
			<randAvgCount>42.832</randAvgCount>
			<origConc>0.0044672184995401395</origConc>
			<randAvgConc>0.005907516869325338</randAvgConc>
			<image>images/motif-547.jpg</image>
			<motifData>
					additive{1.0,2.0},{2.0,1.0} , DNAB,TRA:PKA,STA,TFA{[4,19],0} , {0,[6,7,14]}}
			</motifData>
		</motif>
		<motif index="548">
			<pValParam>0.98667655342615790000</pValParam>
			<zScore>-2.336331621825286</zScore>
			<pValEmpirical>0.993</pValEmpirical>
			<origCount>5.0</origCount>
			<randAvgCount>9.183</randAvgCount>
			<origConc>6.569438969911969E-4</origConc>
			<randAvgConc>0.0012667684220323528</randAvgConc>
			<image>images/motif-548.jpg</image>
			<motifData>
					additive{1.0,2.0},{2.0,1.0} , PKA,TFA:PKA,TFA{[7,14],0} , {0,[7,14]}}
			</motifData>
		</motif>
		<motif index="549">
			<pValParam>0.98667655342615790000</pValParam>
			<zScore>-2.336331621825286</zScore>
			<pValEmpirical>0.993</pValEmpirical>
			<origCount>5.0</origCount>
			<randAvgCount>9.183</randAvgCount>
			<origConc>6.569438969911969E-4</origConc>
			<randAvgConc>0.0012667684220323528</randAvgConc>
			<image>images/motif-549.jpg</image>
			<motifData>
					additive{1.0,2.0},{2.0,1.0} , PKA,TFA:TFA{[7,14],0} , {0,[14]}}
			</motifData>
		</motif>
		<motif index="550">
			<pValParam>0.96253877062622528000</pValParam>
			<zScore>-1.8132753364380787</zScore>
			<pValEmpirical>0.993</pValEmpirical>
			<origCount>1.0</origCount>
			<randAvgCount>3.923</randAvgCount>
			<origConc>1.3138877939823938E-4</origConc>
			<randAvgConc>5.409124328133828E-4</randAvgConc>
			<image>images/motif-550.jpg</image>
			<motifData>
					conditional{1.0,1.0},{2.0,1.0} , PRB:ERA{[13],0} , {0,[17]}}
			</motifData>
		</motif>
		<motif index="551">
			<pValParam>0.98723757053592709000</pValParam>
			<zScore>-2.328026619410284</zScore>
			<pValEmpirical>0.994</pValEmpirical>
			<origCount>6.0</origCount>
			<randAvgCount>12.84</randAvgCount>
			<origConc>7.883326763894363E-4</origConc>
			<randAvgConc>0.0017708873340764497</randAvgConc>
			<image>images/motif-551.jpg</image>
			<motifData>
					epistatic{1.0,2.0},{1.0,1.0} , DNAB,TRA:MFU{[4,19],0} , {0,[8]}}
			</motifData>
		</motif>
		<motif index="552">
			<pValParam>0.98723757053592709000</pValParam>
			<zScore>-2.328026619410284</zScore>
			<pValEmpirical>0.994</pValEmpirical>
			<origCount>6.0</origCount>
			<randAvgCount>12.84</randAvgCount>
			<origConc>7.883326763894363E-4</origConc>
			<randAvgConc>0.0017708873340764497</randAvgConc>
			<image>images/motif-552.jpg</image>
			<motifData>
					epistatic{1.0,2.0},{1.0,1.0} , TRA:MFU{[19],0} , {0,[8]}}
			</motifData>
		</motif>
		<motif index="553">
			<pValParam>0.99218532414008631000</pValParam>
			<zScore>-2.5024518659177413</zScore>
			<pValEmpirical>0.995</pValEmpirical>
			<origCount>3.0</origCount>
			<randAvgCount>7.069</randAvgCount>
			<origConc>3.9416633819471815E-4</origConc>
			<randAvgConc>9.74994753469131E-4</randAvgConc>
			<image>images/motif-553.jpg</image>
			<motifData>
					additive{1.0,2.0},{2.0,1.0} , PKA,TFA:ERA{[7,14],0} , {0,[17]}}
			</motifData>
		</motif>
		<motif index="554">
			<pValParam>0.97357372314199198000</pValParam>
			<zScore>-1.9626680962942615</zScore>
			<pValEmpirical>0.995</pValEmpirical>
			<origCount>1.0</origCount>
			<randAvgCount>4.526</randAvgCount>
			<origConc>1.3138877939823938E-4</origConc>
			<randAvgConc>6.24244302414679E-4</randAvgConc>
			<image>images/motif-554.jpg</image>
			<motifData>
					double-nonmonotonic{1.0,2.0},{2.0,1.0} , MFU:DNAB,TRA{[8],0} , {0,[4,19]}}
			</motifData>
		</motif>
		<motif index="555">
			<pValParam>0.98819110131810872000</pValParam>
			<zScore>-2.481882651185156</zScore>
			<pValEmpirical>0.996</pValEmpirical>
			<origCount>17.0</origCount>
			<randAvgCount>24.782</randAvgCount>
			<origConc>0.0022336092497700698</origConc>
			<randAvgConc>0.0034184991284509293</randAvgConc>
			<image>images/motif-555.jpg</image>
			<motifData>
					epistatic{1.0,1.0},{2.0,1.0} , TRA:TRA{[19],0} , {0,[19]}}
			</motifData>
		</motif>
		<motif index="556">
			<pValParam>0.99001950251147508000</pValParam>
			<zScore>-2.5418615117771206</zScore>
			<pValEmpirical>0.996</pValEmpirical>
			<origCount>17.0</origCount>
			<randAvgCount>25.061</randAvgCount>
			<origConc>0.0022336092497700698</origConc>
			<randAvgConc>0.003457030956209835</randAvgConc>
			<image>images/motif-556.jpg</image>
			<motifData>
					epistatic{1.0,2.0},{1.0,1.0} , TRA:DNAB,TRA{[19],0} , {0,[4,19]}}
			</motifData>
		</motif>
		<motif index="557">
			<pValParam>0.99262080437045186000</pValParam>
			<zScore>-2.6485369694514524</zScore>
			<pValEmpirical>0.996</pValEmpirical>
			<origCount>17.0</origCount>
			<randAvgCount>25.585</randAvgCount>
			<origConc>0.0022336092497700698</origConc>
			<randAvgConc>0.003529305757509178</randAvgConc>
			<image>images/motif-557.jpg</image>
			<motifData>
					epistatic{1.0,1.0},{2.0,1.0} , DNAB,TRA:DNAB,TRA{[4,19],0} , {0,[4,19]}}
			</motifData>
		</motif>
		<motif index="558">
			<pValParam>0.99771769405602895000</pValParam>
			<zScore>-3.183374422298122</zScore>
			<pValEmpirical>0.997</pValEmpirical>
			<origCount>25.0</origCount>
			<randAvgCount>34.557</randAvgCount>
			<origConc>0.003284719484955985</origConc>
			<randAvgConc>0.004766299871885033</randAvgConc>
			<image>images/motif-558.jpg</image>
			<motifData>
					additive{1.0,2.0},{2.0,1.0} , TRA:PKA,TFA{[19],0} , {0,[7,14]}}
			</motifData>
		</motif>
		<motif index="559">
			<pValParam>0.99842884786864505000</pValParam>
			<zScore>-3.3101853099336545</zScore>
			<pValEmpirical>0.998</pValEmpirical>
			<origCount>26.0</origCount>
			<randAvgCount>36.06</randAvgCount>
			<origConc>0.003416108264354224</origConc>
			<randAvgConc>0.004973607774974098</randAvgConc>
			<image>images/motif-559.jpg</image>
			<motifData>
					additive{1.0,2.0},{2.0,1.0} , DNAB,TRA:PKA,TFA{[4,19],0} , {0,[7,14]}}
			</motifData>
		</motif>
		<motif index="560">
			<pValParam>0.99936131789456706000</pValParam>
			<zScore>-3.537780963141813</zScore>
			<pValEmpirical>0.999</pValEmpirical>
			<origCount>22.0</origCount>
			<randAvgCount>32.477</randAvgCount>
			<origConc>0.0028905531467612665</origConc>
			<randAvgConc>0.004479399788613198</randAvgConc>
			<image>images/motif-560.jpg</image>
			<motifData>
					additive{1.0,2.0},{2.0,1.0} , TRA:TFA{[19],0} , {0,[14]}}
			</motifData>
		</motif>
		<motif index="561">
			<pValParam>0.99537473232635643000</pValParam>
			<zScore>-2.660407903917573</zScore>
			<pValEmpirical>0.999</pValEmpirical>
			<origCount>3.0</origCount>
			<randAvgCount>9.067</randAvgCount>
			<origConc>3.9416633819471815E-4</origConc>
			<randAvgConc>0.0012507351943949374</randAvgConc>
			<image>images/motif-561.jpg</image>
			<motifData>
					epistatic{1.0,1.0},{2.0,1.0} , DNAB,TRA:PRB{[4,19],0} , {0,[13]}}
			</motifData>
		</motif>
		<motif index="562">
			<pValParam>0.99334020563044512000</pValParam>
			<zScore>-2.5062573531273653</zScore>
			<pValEmpirical>0.999</pValEmpirical>
			<origCount>1.0</origCount>
			<randAvgCount>4.656</randAvgCount>
			<origConc>1.3138877939823938E-4</origConc>
			<randAvgConc>6.421965166175439E-4</randAvgConc>
			<image>images/motif-562.jpg</image>
			<motifData>
					conditional{1.0,1.0},{2.0,1.0} , MFU:ERA{[8],0} , {0,[17]}}
			</motifData>
		</motif>
		<motif index="563">
			<pValParam>0.99862841548589387000</pValParam>
			<zScore>-3.1360363424324675</zScore>
			<pValEmpirical>1.0</pValEmpirical>
			<origCount>6.0</origCount>
			<randAvgCount>11.936</randAvgCount>
			<origConc>7.883326763894363E-4</origConc>
			<randAvgConc>0.0016463189770630471</randAvgConc>
			<image>images/motif-563.jpg</image>
			<motifData>
					additive{1.0,2.0},{2.0,1.0} , PRB:STA,TFA{[13],0} , {0,[6,14]}}
			</motifData>
		</motif>
		<motif index="564">
			<pValParam>0.99955800106597736000</pValParam>
			<zScore>-3.6507575851654055</zScore>
			<pValEmpirical>1.0</pValEmpirical>
			<origCount>23.0</origCount>
			<randAvgCount>33.98</randAvgCount>
			<origConc>0.003021941926159506</origConc>
			<randAvgConc>0.004686707691702264</randAvgConc>
			<image>images/motif-564.jpg</image>
			<motifData>
					additive{1.0,2.0},{2.0,1.0} , TFA:DNAB,TRA{[14],0} , {0,[4,19]}}
			</motifData>
		</motif>
		<motif index="565">
			<pValParam>0.99999999995291777000</pValParam>
			<zScore>-6.581534902778599</zScore>
			<pValEmpirical>1.0</pValEmpirical>
			<origCount>10.0</origCount>
			<randAvgCount>32.192</randAvgCount>
			<origConc>0.0013138877939823938</origConc>
			<randAvgConc>0.004440325945347881</randAvgConc>
			<image>images/motif-565.jpg</image>
			<motifData>
					additive{1.0,2.0},{2.0,1.0} , STA,TFA:MFU{[6,14],0} , {0,[8]}}
			</motifData>
		</motif>
		<motif index="566">
			<pValParam>0.99996043003399337000</pValParam>
			<zScore>-4.087077145026262</zScore>
			<pValEmpirical>1.0</pValEmpirical>
			<origCount>12.0</origCount>
			<randAvgCount>23.702</randAvgCount>
			<origConc>0.0015766653527788726</origConc>
			<randAvgConc>0.0032697475826997035</randAvgConc>
			<image>images/motif-566.jpg</image>
			<motifData>
					additive{1.0,2.0},{2.0,1.0} , PKA,STA,TFA:HYA,STA{[6,7,14],0} , {0,[6,15]}}
			</motifData>
		</motif>
		<motif index="567">
			<pValParam>0.99812801282865871000</pValParam>
			<zScore>-3.0428314291910854</zScore>
			<pValEmpirical>1.0</pValEmpirical>
			<origCount>6.0</origCount>
			<randAvgCount>11.527</randAvgCount>
			<origConc>7.883326763894363E-4</origConc>
			<randAvgConc>0.0015899397717182445</randAvgConc>
			<image>images/motif-567.jpg</image>
			<motifData>
					additive{1.0,2.0},{2.0,1.0} , TFA:PRB{[14],0} , {0,[13]}}
			</motifData>
		</motif>
		<motif index="568">
			<pValParam>0.99812801282865871000</pValParam>
			<zScore>-3.0428314291910854</zScore>
			<pValEmpirical>1.0</pValEmpirical>
			<origCount>6.0</origCount>
			<randAvgCount>11.527</randAvgCount>
			<origConc>7.883326763894363E-4</origConc>
			<randAvgConc>0.0015899397717182445</randAvgConc>
			<image>images/motif-568.jpg</image>
			<motifData>
					additive{1.0,2.0},{2.0,1.0} , PKA,TFA:PRB{[7,14],0} , {0,[13]}}
			</motifData>
		</motif>
		<motif index="569">
			<pValParam>0.99998678327259882000</pValParam>
			<zScore>-4.293367415238286</zScore>
			<pValEmpirical>1.0</pValEmpirical>
			<origCount>7.0</origCount>
			<randAvgCount>17.817</randAvgCount>
			<origConc>9.197214557876757E-4</origConc>
			<randAvgConc>0.002457869595504837</randAvgConc>
			<image>images/motif-569.jpg</image>
			<motifData>
					additive{1.0,2.0},{2.0,1.0} , TFA:HYA{[14],0} , {0,[15]}}
			</motifData>
		</motif>
		<motif index="570">
			<pValParam>0.99999999991040855000</pValParam>
			<zScore>-6.489309407827879</zScore>
			<pValEmpirical>1.0</pValEmpirical>
			<origCount>10.0</origCount>
			<randAvgCount>31.127</randAvgCount>
			<origConc>0.0013138877939823938</origConc>
			<randAvgConc>0.004293418825188997</randAvgConc>
			<image>images/motif-570.jpg</image>
			<motifData>
					additive{1.0,2.0},{2.0,1.0} , MFU:PKA,TFA{[8],0} , {0,[7,14]}}
			</motifData>
		</motif>
		<motif index="571">
			<pValParam>0.99998679595419937000</pValParam>
			<zScore>-4.29293537799843</zScore>
			<pValEmpirical>1.0</pValEmpirical>
			<origCount>7.0</origCount>
			<randAvgCount>17.847</randAvgCount>
			<origConc>9.197214557876757E-4</origConc>
			<randAvgConc>0.002462011871391128</randAvgConc>
			<image>images/motif-571.jpg</image>
			<motifData>
					additive{1.0,2.0},{2.0,1.0} , HLA,HYA:PKA,TFA{[3,15],0} , {0,[7,14]}}
			</motifData>
		</motif>
		<motif index="572">
			<pValParam>0.99999999991040855000</pValParam>
			<zScore>-6.489309407827879</zScore>
			<pValEmpirical>1.0</pValEmpirical>
			<origCount>10.0</origCount>
			<randAvgCount>31.127</randAvgCount>
			<origConc>0.0013138877939823938</origConc>
			<randAvgConc>0.004293418825188997</randAvgConc>
			<image>images/motif-572.jpg</image>
			<motifData>
					additive{1.0,2.0},{2.0,1.0} , TFA:MFU{[14],0} , {0,[8]}}
			</motifData>
		</motif>
		<motif index="573">
			<pValParam>0.99999054519847785000</pValParam>
			<zScore>-4.354544213896085</zScore>
			<pValEmpirical>1.0</pValEmpirical>
			<origCount>7.0</origCount>
			<randAvgCount>18.61</randAvgCount>
			<origConc>9.197214557876757E-4</origConc>
			<randAvgConc>0.0025673601070284728</randAvgConc>
			<image>images/motif-573.jpg</image>
			<motifData>
					additive{1.0,2.0},{2.0,1.0} , HYA:STA,TFA{[15],0} , {0,[6,14]}}
			</motifData>
		</motif>
		<motif index="574">
			<pValParam>0.99706120861825676000</pValParam>
			<zScore>-2.791260520938122</zScore>
			<pValEmpirical>1.0</pValEmpirical>
			<origCount>1.0</origCount>
			<randAvgCount>4.414</randAvgCount>
			<origConc>1.3138877939823938E-4</origConc>
			<randAvgConc>6.088761268934931E-4</randAvgConc>
			<image>images/motif-574.jpg</image>
			<motifData>
					additive{1.0,2.0},{2.0,1.0} , TPA:STA,TFA{[12],0} , {0,[6,14]}}
			</motifData>
		</motif>
		<motif index="575">
			<pValParam>0.99999589424050339000</pValParam>
			<zScore>-4.663130216510647</zScore>
			<pValEmpirical>1.0</pValEmpirical>
			<origCount>13.0</origCount>
			<randAvgCount>26.584</randAvgCount>
			<origConc>0.001708054132177112</origConc>
			<randAvgConc>0.003666584205213721</randAvgConc>
			<image>images/motif-575.jpg</image>
			<motifData>
					additive{1.0,2.0},{2.0,1.0} , DNAB,PRB:STA,TFA{[4,13],0} , {0,[6,14]}}
			</motifData>
		</motif>
	</data>
</document>
