# Supplementary material for: Network motif analysis of a multi-mode genetic-interaction network
Source: Genome Biol. 2007 Aug 2;8(8):R160. doi: 10.1186/gb-2007-8-8-r160 (PMC2374991; doi:10.1186/gb-2007-8-8-r160)
Supplement: Additional data file 11 — Network pattern structure, significance, and number of instances of each 3nGO network pattern found in the genetic network. [file gb-2007-8-8-r160-S11.xml]

<?xml version="1.0"?>


<document>
	<data dataNotes="null">
		<motif index="1">
			<pValParam>0.00009787311482856165</pValParam>
			<zScore>3.4782564800924276</zScore>
			<pVal>0.0</pVal>
			<origCount>16.0</origCount>
			<randAvgCount>10.362</randAvgCount>
			<origConc>4.111968913515014E-5</origConc>
			<randAvgConc>2.728435265454298E-5</randAvgConc>
			<image>images/motif-1.jpg</image>
			<motifData>
					noninteractive{1.0,2.0,1.0},{2.0,1.0,1.0},{1.0,1.0,1.0} , suppressive{1.0,1.0,2.0},{1.0,1.0,1.0},{1.0,1.0,1.0} , PKA,STA,TFA:TRA:HLA{[6,7,14],0,0} , {0,[19],0} , {0,0,[3]}}
			</motifData>
		</motif>
		<motif index="2">
			<pValParam>0.00001016530873787502</pValParam>
			<zScore>3.9767028379995373</zScore>
			<pVal>0.0</pVal>
			<origCount>24.0</origCount>
			<randAvgCount>15.846</randAvgCount>
			<origConc>6.16795337027252E-5</origConc>
			<randAvgConc>4.172356059862641E-5</randAvgConc>
			<image>images/motif-2.jpg</image>
			<motifData>
					noninteractive{1.0,2.0,1.0},{2.0,1.0,1.0},{1.0,1.0,1.0} , suppressive{1.0,1.0,2.0},{1.0,1.0,1.0},{1.0,1.0,1.0} , PKA,STA,TFA:PRB,TRA:HLA{[6,7,14],0,0} , {0,[13,19],0} , {0,0,[3]}}
			</motifData>
		</motif>
		<motif index="3">
			<pValParam>0.00009787311482856165</pValParam>
			<zScore>3.462709715877264</zScore>
			<pVal>0.0</pVal>
			<origCount>17.0</origCount>
			<randAvgCount>11.362</randAvgCount>
			<origConc>4.3689669706097024E-5</origConc>
			<randAvgConc>2.9917544047700237E-5</randAvgConc>
			<image>images/motif-3.jpg</image>
			<motifData>
					noninteractive{1.0,2.0,1.0},{2.0,1.0,1.0},{1.0,1.0,1.0} , suppressive{1.0,1.0,1.0},{1.0,1.0,2.0},{1.0,1.0,1.0} , DNAB,TRA:PKA,STA,TFA:HLA{[4,19],0,0} , {0,[6,7,14],0} , {0,0,[3]}}
			</motifData>
		</motif>
		<motif index="4">
			<pValParam>0.00017112131484886550</pValParam>
			<zScore>3.3253829534945627</zScore>
			<pVal>0.0</pVal>
			<origCount>18.0</origCount>
			<randAvgCount>12.254</randAvgCount>
			<origConc>4.625965027704391E-5</origConc>
			<randAvgConc>3.226543245890242E-5</randAvgConc>
			<image>images/motif-4.jpg</image>
			<motifData>
					noninteractive{1.0,2.0,1.0},{2.0,1.0,1.0},{1.0,1.0,1.0} , suppressive{1.0,1.0,2.0},{1.0,1.0,1.0},{1.0,1.0,1.0} , PKA,STA,TFA:DNAB,PRB:HLA{[6,7,14],0,0} , {0,[4,13],0} , {0,0,[3]}}
			</motifData>
		</motif>
		<motif index="5">
			<pValParam>0.00009787311482856165</pValParam>
			<zScore>3.462709715877264</zScore>
			<pVal>0.0</pVal>
			<origCount>17.0</origCount>
			<randAvgCount>11.362</randAvgCount>
			<origConc>4.3689669706097024E-5</origConc>
			<randAvgConc>2.9917544047700237E-5</randAvgConc>
			<image>images/motif-5.jpg</image>
			<motifData>
					noninteractive{1.0,1.0,2.0},{1.0,1.0,1.0},{2.0,1.0,1.0} , synthetic{1.0,2.0,1.0},{2.0,1.0,1.0},{1.0,1.0,1.0} , PKA,STA,TFA:OTHER:DNAB,TRA{[6,7,14],0,0} , {0,[18],0} , {0,0,[4,19]}}
			</motifData>
		</motif>
		<motif index="6">
			<pValParam>0.00009787311482856165</pValParam>
			<zScore>3.4782564800924276</zScore>
			<pVal>0.0</pVal>
			<origCount>16.0</origCount>
			<randAvgCount>10.362</randAvgCount>
			<origConc>4.111968913515014E-5</origConc>
			<randAvgConc>2.728435265454298E-5</randAvgConc>
			<image>images/motif-6.jpg</image>
			<motifData>
					noninteractive{1.0,2.0,1.0},{2.0,1.0,1.0},{1.0,1.0,1.0} , synthetic{1.0,1.0,2.0},{1.0,1.0,1.0},{2.0,1.0,1.0} , PKA,STA,TFA:TRA:OTHER{[6,7,14],0,0} , {0,[19],0} , {0,0,[18]}}
			</motifData>
		</motif>
		<motif index="7">
			<pValParam>0.00017112131484886550</pValParam>
			<zScore>3.3253829534945627</zScore>
			<pVal>0.0</pVal>
			<origCount>18.0</origCount>
			<randAvgCount>12.254</randAvgCount>
			<origConc>4.625965027704391E-5</origConc>
			<randAvgConc>3.226543245890242E-5</randAvgConc>
			<image>images/motif-7.jpg</image>
			<motifData>
					noninteractive{1.0,2.0,1.0},{2.0,1.0,1.0},{1.0,1.0,1.0} , synthetic{1.0,1.0,2.0},{1.0,1.0,1.0},{2.0,1.0,1.0} , PKA,STA,TFA:DNAB,PRB:OTHER{[6,7,14],0,0} , {0,[4,13],0} , {0,0,[18]}}
			</motifData>
		</motif>
		<motif index="8">
			<pValParam>0.00001016530873787502</pValParam>
			<zScore>3.9767028379995373</zScore>
			<pVal>0.0</pVal>
			<origCount>24.0</origCount>
			<randAvgCount>15.846</randAvgCount>
			<origConc>6.16795337027252E-5</origConc>
			<randAvgConc>4.172356059862641E-5</randAvgConc>
			<image>images/motif-8.jpg</image>
			<motifData>
					noninteractive{1.0,2.0,1.0},{2.0,1.0,1.0},{1.0,1.0,1.0} , synthetic{1.0,1.0,2.0},{1.0,1.0,1.0},{2.0,1.0,1.0} , PKA,STA,TFA:PRB,TRA:OTHER{[6,7,14],0,0} , {0,[13,19],0} , {0,0,[18]}}
			</motifData>
		</motif>
		<motif index="9">
			<pValParam>0.00187323683205808940</pValParam>
			<zScore>2.505450165658923</zScore>
			<pVal>0.0</pVal>
			<origCount>31.0</origCount>
			<randAvgCount>25.65</randAvgCount>
			<origConc>7.966939769935339E-5</origConc>
			<randAvgConc>6.754022936890131E-5</randAvgConc>
			<image>images/motif-9.jpg</image>
			<motifData>
					noninteractive{1.0,2.0,1.0},{2.0,1.0,1.0},{1.0,1.0,1.0} , conditional{1.0,1.0,1.0},{1.0,1.0,1.0},{1.0,2.0,1.0} , HYA,PPPA:PKA,STA,TFA:RNAB{[15,16],0,0} , {0,[6,7,14],0} , {0,0,[10]}}
			</motifData>
		</motif>
		<motif index="10">
			<pValParam>0.00187323683205808940</pValParam>
			<zScore>2.505450165658923</zScore>
			<pVal>0.0</pVal>
			<origCount>31.0</origCount>
			<randAvgCount>25.65</randAvgCount>
			<origConc>7.966939769935339E-5</origConc>
			<randAvgConc>6.754022936890131E-5</randAvgConc>
			<image>images/motif-10.jpg</image>
			<motifData>
					noninteractive{1.0,2.0,1.0},{2.0,1.0,1.0},{1.0,1.0,1.0} , conditional{1.0,1.0,1.0},{1.0,1.0,1.0},{2.0,1.0,1.0} , PKA,STA,TFA:HYA,PDA:RNAB{[6,7,14],0,0} , {0,[1,15],0} , {0,0,[10]}}
			</motifData>
		</motif>
		<motif index="11">
			<pValParam>0.00187323683205808940</pValParam>
			<zScore>2.505450165658923</zScore>
			<pVal>0.0</pVal>
			<origCount>31.0</origCount>
			<randAvgCount>25.65</randAvgCount>
			<origConc>7.966939769935339E-5</origConc>
			<randAvgConc>6.754022936890131E-5</randAvgConc>
			<image>images/motif-11.jpg</image>
			<motifData>
					noninteractive{1.0,1.0,1.0},{1.0,1.0,2.0},{1.0,2.0,1.0} , conditional{1.0,2.0,1.0},{1.0,1.0,1.0},{1.0,1.0,1.0} , RNAB:HYA,STA:HYA{[10],0,0} , {0,[6,15],0} , {0,0,[15]}}
			</motifData>
		</motif>
		<motif index="12">
			<pValParam>0.00037166600479676681</pValParam>
			<zScore>3.0434135968757863</zScore>
			<pVal>0.0</pVal>
			<origCount>19.0</origCount>
			<randAvgCount>14.508</randAvgCount>
			<origConc>4.882963084799079E-5</origConc>
			<randAvgConc>3.820120385690718E-5</randAvgConc>
			<image>images/motif-12.jpg</image>
			<motifData>
					noninteractive{1.0,1.0,2.0},{1.0,1.0,1.0},{2.0,1.0,1.0} , conditional{1.0,1.0,1.0},{2.0,1.0,1.0},{1.0,1.0,1.0} , PKA,STA,TFA:TLA:HYA,STA{[6,7,14],0,0} , {0,[5],0} , {0,0,[6,15]}}
			</motifData>
		</motif>
		<motif index="13">
			<pValParam>0.00187323683205808940</pValParam>
			<zScore>2.505450165658923</zScore>
			<pVal>0.0</pVal>
			<origCount>31.0</origCount>
			<randAvgCount>25.65</randAvgCount>
			<origConc>7.966939769935339E-5</origConc>
			<randAvgConc>6.754022936890131E-5</randAvgConc>
			<image>images/motif-13.jpg</image>
			<motifData>
					noninteractive{1.0,2.0,1.0},{2.0,1.0,1.0},{1.0,1.0,1.0} , conditional{1.0,1.0,1.0},{1.0,1.0,1.0},{1.0,2.0,1.0} , HYA:PKA,STA,TFA:RNAB{[15],0,0} , {0,[6,7,14],0} , {0,0,[10]}}
			</motifData>
		</motif>
		<motif index="14">
			<pValParam>0.00187323683205808940</pValParam>
			<zScore>2.505450165658923</zScore>
			<pVal>0.0</pVal>
			<origCount>31.0</origCount>
			<randAvgCount>25.65</randAvgCount>
			<origConc>7.966939769935339E-5</origConc>
			<randAvgConc>6.754022936890131E-5</randAvgConc>
			<image>images/motif-14.jpg</image>
			<motifData>
					noninteractive{1.0,1.0,1.0},{1.0,1.0,2.0},{1.0,2.0,1.0} , conditional{1.0,2.0,1.0},{1.0,1.0,1.0},{1.0,1.0,1.0} , RNAB:HYA,STA:HYA,PPPA{[10],0,0} , {0,[6,15],0} , {0,0,[15,16]}}
			</motifData>
		</motif>
		<motif index="15">
			<pValParam>0.00009787311482856165</pValParam>
			<zScore>3.4782564800924276</zScore>
			<pVal>0.0</pVal>
			<origCount>16.0</origCount>
			<randAvgCount>10.362</randAvgCount>
			<origConc>4.111968913515014E-5</origConc>
			<randAvgConc>2.728435265454298E-5</randAvgConc>
			<image>images/motif-15.jpg</image>
			<motifData>
					noninteractive{1.0,1.0,2.0},{1.0,1.0,1.0},{2.0,1.0,1.0} , conditional{1.0,1.0,1.0},{2.0,1.0,1.0},{1.0,1.0,1.0} , PKA,STA,TFA:TLA:TRA{[6,7,14],0,0} , {0,[5],0} , {0,0,[19]}}
			</motifData>
		</motif>
		<motif index="16">
			<pValParam>0.00006118369597374329</pValParam>
			<zScore>3.5598034768185847</zScore>
			<pVal>0.0</pVal>
			<origCount>19.0</origCount>
			<randAvgCount>13.006</randAvgCount>
			<origConc>4.882963084799079E-5</origConc>
			<randAvgConc>3.424624802637748E-5</randAvgConc>
			<image>images/motif-16.jpg</image>
			<motifData>
					noninteractive{1.0,1.0,2.0},{1.0,1.0,1.0},{2.0,1.0,1.0} , conditional{1.0,1.0,1.0},{2.0,1.0,1.0},{1.0,1.0,1.0} , PKA,STA,TFA:TLA:DNAB,PRB{[6,7,14],0,0} , {0,[5],0} , {0,0,[4,13]}}
			</motifData>
		</motif>
		<motif index="17">
			<pValParam>0.00009787311482856165</pValParam>
			<zScore>3.462709715877264</zScore>
			<pVal>0.0</pVal>
			<origCount>17.0</origCount>
			<randAvgCount>11.362</randAvgCount>
			<origConc>4.3689669706097024E-5</origConc>
			<randAvgConc>2.9917544047700237E-5</randAvgConc>
			<image>images/motif-17.jpg</image>
			<motifData>
					noninteractive{1.0,1.0,2.0},{1.0,1.0,1.0},{2.0,1.0,1.0} , conditional{1.0,1.0,1.0},{2.0,1.0,1.0},{1.0,1.0,1.0} , PKA,STA,TFA:TLA:DNAB,TRA{[6,7,14],0,0} , {0,[5],0} , {0,0,[4,19]}}
			</motifData>
		</motif>
		<motif index="18">
			<pValParam>0.00000422695137214379</pValParam>
			<zScore>4.1484567087693565</zScore>
			<pVal>0.0</pVal>
			<origCount>25.0</origCount>
			<randAvgCount>16.598</randAvgCount>
			<origConc>6.42495142736721E-5</origConc>
			<randAvgConc>4.370437616610153E-5</randAvgConc>
			<image>images/motif-18.jpg</image>
			<motifData>
					noninteractive{1.0,1.0,2.0},{1.0,1.0,1.0},{2.0,1.0,1.0} , conditional{1.0,1.0,1.0},{2.0,1.0,1.0},{1.0,1.0,1.0} , PKA,STA,TFA:TLA:PRB,TRA{[6,7,14],0,0} , {0,[5],0} , {0,0,[13,19]}}
			</motifData>
		</motif>
		<motif index="19">
			<pValParam>0.00000003993574382299</pValParam>
			<zScore>4.3873787588630355</zScore>
			<pVal>0.0</pVal>
			<origCount>638.0</origCount>
			<randAvgCount>561.226</randAvgCount>
			<origConc>0.0016396476042641118</origConc>
			<randAvgConc>0.0014777926471471485</randAvgConc>
			<image>images/motif-19.jpg</image>
			<motifData>
					noninteractive{1.0,2.0,1.0},{2.0,1.0,2.0},{1.0,2.0,1.0} , HYA:PKA,STA,TFA:MFU{[15],0,0} , {0,[6,7,14],0} , {0,0,[8]}}
			</motifData>
		</motif>
		<motif index="20">
			<pValParam>0.00000002886389482981</pValParam>
			<zScore>4.484902785233437</zScore>
			<pVal>0.0</pVal>
			<origCount>268.0</origCount>
			<randAvgCount>235.046</randAvgCount>
			<origConc>6.887547930137649E-4</origConc>
			<randAvgConc>6.189090275784434E-4</randAvgConc>
			<image>images/motif-20.jpg</image>
			<motifData>
					noninteractive{1.0,2.0,1.0},{2.0,1.0,2.0},{1.0,2.0,1.0} , HYA:PKA,STA,TFA:PRB{[15],0,0} , {0,[6,7,14],0} , {0,0,[13]}}
			</motifData>
		</motif>
		<motif index="21">
			<pValParam>0.00002055147233759325</pValParam>
			<zScore>3.293525406516984</zScore>
			<pVal>0.0</pVal>
			<origCount>722.0</origCount>
			<randAvgCount>641.596</randAvgCount>
			<origConc>0.00185552597222365</origConc>
			<randAvgConc>0.0016894057103945283</randAvgConc>
			<image>images/motif-21.jpg</image>
			<motifData>
					noninteractive{1.0,2.0,1.0},{2.0,1.0,2.0},{1.0,2.0,1.0} , MFU:HYA,STA:DNAB,TRA{[8],0,0} , {0,[6,15],0} , {0,0,[4,19]}}
			</motifData>
		</motif>
		<motif index="22">
			<pValParam>0.00019621525648449989</pValParam>
			<zScore>2.7091844679757595</zScore>
			<pVal>0.0</pVal>
			<origCount>717.0</origCount>
			<randAvgCount>648.85</randAvgCount>
			<origConc>0.0018426760693689155</origConc>
			<randAvgConc>0.0017085104929150884</randAvgConc>
			<image>images/motif-22.jpg</image>
			<motifData>
					noninteractive{1.0,2.0,1.0},{2.0,1.0,2.0},{1.0,2.0,1.0} , TRA:PKA,STA,TFA:MFU{[19],0,0} , {0,[6,7,14],0} , {0,0,[8]}}
			</motifData>
		</motif>
		<motif index="23">
			<pValParam>0.00000001110422631623</pValParam>
			<zScore>4.704548296045804</zScore>
			<pVal>0.0</pVal>
			<origCount>473.0</origCount>
			<randAvgCount>405.8</randAvgCount>
			<origConc>0.0012156008100578759</origConc>
			<randAvgConc>0.001068536085608967</randAvgConc>
			<image>images/motif-23.jpg</image>
			<motifData>
					noninteractive{1.0,2.0,2.0},{2.0,1.0,1.0},{2.0,1.0,1.0} , PKA,TFA:HYA:MFU{[7,14],0,0} , {0,[15],0} , {0,0,[8]}}
			</motifData>
		</motif>
		<motif index="24">
			<pValParam>0.00000000000000022204</pValParam>
			<zScore>7.269028858776803</zScore>
			<pVal>0.0</pVal>
			<origCount>433.0</origCount>
			<randAvgCount>347.126</randAvgCount>
			<origConc>0.0011128015872200006</origConc>
			<randAvgConc>9.14033121089059E-4</randAvgConc>
			<image>images/motif-24.jpg</image>
			<motifData>
					noninteractive{1.0,2.0,2.0},{2.0,1.0,1.0},{2.0,1.0,1.0} , PKA,TFA:HYA,STA:DNAB,TRA{[7,14],0,0} , {0,[6,15],0} , {0,0,[4,19]}}
			</motifData>
		</motif>
		<motif index="25">
			<pValParam>0.00000060707635618495</pValParam>
			<zScore>4.192847413868325</zScore>
			<pVal>0.0</pVal>
			<origCount>518.0</origCount>
			<randAvgCount>435.642</randAvgCount>
			<origConc>0.0013312499357504856</origConc>
			<randAvgConc>0.001147097148340873</randAvgConc>
			<image>images/motif-25.jpg</image>
			<motifData>
					noninteractive{1.0,2.0,1.0},{2.0,1.0,2.0},{1.0,2.0,1.0} , MFU:PKA,TFA:DNAB,TRA{[8],0,0} , {0,[7,14],0} , {0,0,[4,19]}}
			</motifData>
		</motif>
		<motif index="26">
			<pValParam>0.00000064665080723447</pValParam>
			<zScore>4.432450573202818</zScore>
			<pVal>0.0</pVal>
			<origCount>67.0</origCount>
			<randAvgCount>48.522</randAvgCount>
			<origConc>1.7218869825344122E-4</origConc>
			<randAvgConc>1.2776576038861197E-4</randAvgConc>
			<image>images/motif-26.jpg</image>
			<motifData>
					noninteractive{1.0,2.0,2.0},{2.0,1.0,1.0},{2.0,1.0,1.0} , PKA,STA,TFA:TRA:TPA{[6,7,14],0,0} , {0,[19],0} , {0,0,[12]}}
			</motifData>
		</motif>
		<motif index="27">
			<pValParam>0.00101652485805980850</pValParam>
			<zScore>2.724392112994392</zScore>
			<pVal>0.0</pVal>
			<origCount>31.0</origCount>
			<randAvgCount>24.882</randAvgCount>
			<origConc>7.966939769935339E-5</origConc>
			<randAvgConc>6.551716949027068E-5</randAvgConc>
			<image>images/motif-27.jpg</image>
			<motifData>
					noninteractive{1.0,2.0,2.0},{2.0,1.0,1.0},{2.0,1.0,1.0} , PKA,STA,TFA:HYA:SMA{[6,7,14],0,0} , {0,[15],0} , {0,0,[11]}}
			</motifData>
		</motif>
		<motif index="28">
			<pValParam>0.00000015875050995984</pValParam>
			<zScore>4.327489153457147</zScore>
			<pVal>0.0</pVal>
			<origCount>209.0</origCount>
			<randAvgCount>177.166</randAvgCount>
			<origConc>5.371259393278987E-4</origConc>
			<randAvgConc>4.6650836922474694E-4</randAvgConc>
			<image>images/motif-28.jpg</image>
			<motifData>
					noninteractive{1.0,2.0,2.0},{2.0,1.0,1.0},{2.0,1.0,1.0} , PKA,STA,TFA:HYA:ERA{[6,7,14],0,0} , {0,[15],0} , {0,0,[17]}}
			</motifData>
		</motif>
		<motif index="29">
			<pValParam>0.00000000000045197179</pValParam>
			<zScore>6.122607013215347</zScore>
			<pVal>0.0</pVal>
			<origCount>484.0</origCount>
			<randAvgCount>413.688</randAvgCount>
			<origConc>0.0012438705963382917</origConc>
			<randAvgConc>0.0010893012489863213</randAvgConc>
			<image>images/motif-29.jpg</image>
			<motifData>
					noninteractive{1.0,2.0,1.0},{2.0,1.0,2.0},{1.0,2.0,1.0} , HYA:PKA,STA,TFA:DNAB,TRA{[15],0,0} , {0,[6,7,14],0} , {0,0,[4,19]}}
			</motifData>
		</motif>
		<motif index="30">
			<pValParam>0.00000001665895510428</pValParam>
			<zScore>4.552561983414262</zScore>
			<pVal>0.0</pVal>
			<origCount>628.0</origCount>
			<randAvgCount>550.368</randAvgCount>
			<origConc>0.001613947798554643</origConc>
			<randAvgConc>0.001449200261620936</randAvgConc>
			<image>images/motif-30.jpg</image>
			<motifData>
					noninteractive{1.0,2.0,1.0},{2.0,1.0,2.0},{1.0,2.0,1.0} , MFU:HYA,STA:HYA{[8],0,0} , {0,[6,15],0} , {0,0,[15]}}
			</motifData>
		</motif>
		<motif index="31">
			<pValParam>0.00005445217570976269</pValParam>
			<zScore>3.316251231574198</zScore>
			<pVal>0.0</pVal>
			<origCount>235.0</origCount>
			<randAvgCount>197.666</randAvgCount>
			<origConc>6.039454341725176E-4</origConc>
			<randAvgConc>5.204805754795524E-4</randAvgConc>
			<image>images/motif-31.jpg</image>
			<motifData>
					noninteractive{1.0,2.0,1.0},{2.0,1.0,2.0},{1.0,2.0,1.0} , TRA:PKA,STA,TFA:ERA{[19],0,0} , {0,[6,7,14],0} , {0,0,[17]}}
			</motifData>
		</motif>
		<motif index="32">
			<pValParam>0.00000260949050812087</pValParam>
			<zScore>4.174480328378424</zScore>
			<pVal>0.0</pVal>
			<origCount>71.0</origCount>
			<randAvgCount>51.198</randAvgCount>
			<origConc>1.8246862053722873E-4</origConc>
			<randAvgConc>1.3481210967435458E-4</randAvgConc>
			<image>images/motif-32.jpg</image>
			<motifData>
					noninteractive{1.0,2.0,2.0},{2.0,1.0,1.0},{2.0,1.0,1.0} , PKA,STA,TFA:DNAB,TRA:TPA{[6,7,14],0,0} , {0,[4,19],0} , {0,0,[12]}}
			</motifData>
		</motif>
		<motif index="33">
			<pValParam>0.00003928305828371226</pValParam>
			<zScore>3.386260908674773</zScore>
			<pVal>0.0</pVal>
			<origCount>246.0</origCount>
			<randAvgCount>206.722</randAvgCount>
			<origConc>6.322152204529334E-4</origConc>
			<randAvgConc>5.443266598716186E-4</randAvgConc>
			<image>images/motif-33.jpg</image>
			<motifData>
					noninteractive{1.0,2.0,2.0},{2.0,1.0,1.0},{2.0,1.0,1.0} , PKA,STA,TFA:DNAB,TRA:ERA{[6,7,14],0,0} , {0,[4,19],0} , {0,0,[17]}}
			</motifData>
		</motif>
		<motif index="34">
			<pValParam>0.00002012310791610350</pValParam>
			<zScore>3.557114676166458</zScore>
			<pVal>0.0</pVal>
			<origCount>240.0</origCount>
			<randAvgCount>199.426</randAvgCount>
			<origConc>6.167953370272521E-4</origConc>
			<randAvgConc>5.251142347393683E-4</randAvgConc>
			<image>images/motif-34.jpg</image>
			<motifData>
					noninteractive{1.0,2.0,1.0},{2.0,1.0,2.0},{1.0,2.0,1.0} , DNAB,TRA:HYA,STA:ERA{[4,19],0,0} , {0,[6,15],0} , {0,0,[17]}}
			</motifData>
		</motif>
		<motif index="35">
			<pValParam>0.00000000000045197179</pValParam>
			<zScore>6.122607013215347</zScore>
			<pVal>0.0</pVal>
			<origCount>484.0</origCount>
			<randAvgCount>413.688</randAvgCount>
			<origConc>0.0012438705963382917</origConc>
			<randAvgConc>0.0010893012489863213</randAvgConc>
			<image>images/motif-35.jpg</image>
			<motifData>
					noninteractive{1.0,2.0,1.0},{2.0,1.0,2.0},{1.0,2.0,1.0} , DNAB,TRA:PKA,STA,TFA:HYA,PPPA{[4,19],0,0} , {0,[6,7,14],0} , {0,0,[15,16]}}
			</motifData>
		</motif>
		<motif index="36">
			<pValParam>0.00000000000048760995</pValParam>
			<zScore>6.110053201105135</zScore>
			<pVal>0.0</pVal>
			<origCount>459.0</origCount>
			<randAvgCount>392.56</randAvgCount>
			<origConc>0.0011796210820646197</origConc>
			<randAvgConc>0.0010336681291165603</randAvgConc>
			<image>images/motif-36.jpg</image>
			<motifData>
					noninteractive{1.0,2.0,1.0},{2.0,1.0,2.0},{1.0,2.0,1.0} , HYA:PKA,STA,TFA:TRA{[15],0,0} , {0,[6,7,14],0} , {0,0,[19]}}
			</motifData>
		</motif>
		<motif index="37">
			<pValParam>0.00000003993574382299</pValParam>
			<zScore>4.3873787588630355</zScore>
			<pVal>0.0</pVal>
			<origCount>638.0</origCount>
			<randAvgCount>561.226</randAvgCount>
			<origConc>0.0016396476042641118</origConc>
			<randAvgConc>0.0014777926471471485</randAvgConc>
			<image>images/motif-37.jpg</image>
			<motifData>
					noninteractive{1.0,2.0,2.0},{2.0,1.0,1.0},{2.0,1.0,1.0} , PKA,STA,TFA:HYA,PPPA:MFU{[6,7,14],0,0} , {0,[15,16],0} , {0,0,[8]}}
			</motifData>
		</motif>
		<motif index="38">
			<pValParam>0.00000000000000011102</pValParam>
			<zScore>7.154374674603574</zScore>
			<pVal>0.0</pVal>
			<origCount>522.0</origCount>
			<randAvgCount>444.04</randAvgCount>
			<origConc>0.0013415298580342733</origConc>
			<randAvgConc>0.001169217232597718</randAvgConc>
			<image>images/motif-38.jpg</image>
			<motifData>
					noninteractive{1.0,2.0,1.0},{2.0,1.0,2.0},{1.0,2.0,1.0} , HYA:PKA,STA,TFA:DNAB,PRB{[15],0,0} , {0,[6,7,14],0} , {0,0,[4,13]}}
			</motifData>
		</motif>
		<motif index="39">
			<pValParam>0.00016636615969500834</pValParam>
			<zScore>2.7606499688658777</zScore>
			<pVal>0.0</pVal>
			<origCount>749.0</origCount>
			<randAvgCount>676.254</randAvgCount>
			<origConc>0.0019249154476392158</origConc>
			<randAvgConc>0.0017806689099266336</randAvgConc>
			<image>images/motif-39.jpg</image>
			<motifData>
					noninteractive{1.0,2.0,1.0},{2.0,1.0,2.0},{1.0,2.0,1.0} , MFU:PKA,STA,TFA:DNAB,TRA{[8],0,0} , {0,[6,7,14],0} , {0,0,[4,19]}}
			</motifData>
		</motif>
		<motif index="40">
			<pValParam>0.00000001665895510428</pValParam>
			<zScore>4.552561983414262</zScore>
			<pVal>0.0</pVal>
			<origCount>628.0</origCount>
			<randAvgCount>550.368</randAvgCount>
			<origConc>0.001613947798554643</origConc>
			<randAvgConc>0.001449200261620936</randAvgConc>
			<image>images/motif-40.jpg</image>
			<motifData>
					noninteractive{1.0,2.0,2.0},{2.0,1.0,1.0},{2.0,1.0,1.0} , HYA,STA:HYA,PPPA:MFU{[6,15],0,0} , {0,[15,16],0} , {0,0,[8]}}
			</motifData>
		</motif>
		<motif index="41">
			<pValParam>0.00000003993574382299</pValParam>
			<zScore>4.3873787588630355</zScore>
			<pVal>0.0</pVal>
			<origCount>638.0</origCount>
			<randAvgCount>561.226</randAvgCount>
			<origConc>0.0016396476042641118</origConc>
			<randAvgConc>0.0014777926471471485</randAvgConc>
			<image>images/motif-41.jpg</image>
			<motifData>
					noninteractive{1.0,2.0,2.0},{2.0,1.0,1.0},{2.0,1.0,1.0} , PKA,STA,TFA:HYA,PDA:MFU{[6,7,14],0,0} , {0,[1,15],0} , {0,0,[8]}}
			</motifData>
		</motif>
		<motif index="42">
			<pValParam>0.00048699198927493192</pValParam>
			<zScore>2.7782289811060474</zScore>
			<pVal>0.0</pVal>
			<origCount>125.0</origCount>
			<randAvgCount>106.334</randAvgCount>
			<origConc>3.2124757136836043E-4</origConc>
			<randAvgConc>2.7999471532362796E-4</randAvgConc>
			<image>images/motif-42.jpg</image>
			<motifData>
					noninteractive{1.0,2.0,1.0},{2.0,1.0,2.0},{1.0,2.0,1.0} , ERA:PKA,STA,TFA:PRB{[17],0,0} , {0,[6,7,14],0} , {0,0,[13]}}
			</motifData>
		</motif>
		<motif index="43">
			<pValParam>0.00000000000048760995</pValParam>
			<zScore>6.110053201105135</zScore>
			<pVal>0.0</pVal>
			<origCount>459.0</origCount>
			<randAvgCount>392.56</randAvgCount>
			<origConc>0.0011796210820646197</origConc>
			<randAvgConc>0.0010336681291165603</randAvgConc>
			<image>images/motif-43.jpg</image>
			<motifData>
					noninteractive{1.0,2.0,2.0},{2.0,1.0,1.0},{2.0,1.0,1.0} , PKA,STA,TFA:HYA,PDA:TRA{[6,7,14],0,0} , {0,[1,15],0} , {0,0,[19]}}
			</motifData>
		</motif>
		<motif index="44">
			<pValParam>0.00000008282633146006</pValParam>
			<zScore>4.319288483452699</zScore>
			<pVal>0.0</pVal>
			<origCount>259.0</origCount>
			<randAvgCount>227.334</randAvgCount>
			<origConc>6.656249678752428E-4</origConc>
			<randAvgConc>5.986017869851433E-4</randAvgConc>
			<image>images/motif-44.jpg</image>
			<motifData>
					noninteractive{1.0,2.0,2.0},{2.0,1.0,1.0},{2.0,1.0,1.0} , HYA,STA:HYA:PRB{[6,15],0,0} , {0,[15],0} , {0,0,[13]}}
			</motifData>
		</motif>
		<motif index="45">
			<pValParam>0.00000033237194696500</pValParam>
			<zScore>4.336441315656329</zScore>
			<pVal>0.0</pVal>
			<origCount>149.0</origCount>
			<randAvgCount>121.744</randAvgCount>
			<origConc>3.8292710507108565E-4</origConc>
			<randAvgConc>3.2057230447626135E-4</randAvgConc>
			<image>images/motif-45.jpg</image>
			<motifData>
					noninteractive{1.0,2.0,1.0},{2.0,1.0,2.0},{1.0,2.0,1.0} , ERA:PKA,TFA:HYA,PDA{[17],0,0} , {0,[7,14],0} , {0,0,[1,15]}}
			</motifData>
		</motif>
		<motif index="46">
			<pValParam>0.00000033135424815089</pValParam>
			<zScore>4.303943574475177</zScore>
			<pVal>0.0</pVal>
			<origCount>486.0</origCount>
			<randAvgCount>408.238</randAvgCount>
			<origConc>0.0012490105574801855</origConc>
			<randAvgConc>0.0010749387313293277</randAvgConc>
			<image>images/motif-46.jpg</image>
			<motifData>
					noninteractive{1.0,2.0,2.0},{2.0,1.0,1.0},{2.0,1.0,1.0} , PKA,TFA:MFU:TRA{[7,14],0,0} , {0,[8],0} , {0,0,[19]}}
			</motifData>
		</motif>
		<motif index="47">
			<pValParam>0.00056844912025144634</pValParam>
			<zScore>2.749930699125854</zScore>
			<pVal>0.0</pVal>
			<origCount>123.0</origCount>
			<randAvgCount>104.334</randAvgCount>
			<origConc>3.161076102264667E-4</origConc>
			<randAvgConc>2.7472821963702977E-4</randAvgConc>
			<image>images/motif-47.jpg</image>
			<motifData>
					noninteractive{1.0,2.0,1.0},{2.0,1.0,2.0},{1.0,2.0,1.0} , ERA:HYA,STA:PRB{[17],0,0} , {0,[6,15],0} , {0,0,[13]}}
			</motifData>
		</motif>
		<motif index="48">
			<pValParam>0.00000015875050995984</pValParam>
			<zScore>4.327489153457147</zScore>
			<pVal>0.0</pVal>
			<origCount>209.0</origCount>
			<randAvgCount>177.166</randAvgCount>
			<origConc>5.371259393278987E-4</origConc>
			<randAvgConc>4.6650836922474694E-4</randAvgConc>
			<image>images/motif-48.jpg</image>
			<motifData>
					noninteractive{1.0,2.0,1.0},{2.0,1.0,2.0},{1.0,2.0,1.0} , HYA,PPPA:STA,TFA:ERA{[15,16],0,0} , {0,[6,14],0} , {0,0,[17]}}
			</motifData>
		</motif>
		<motif index="49">
			<pValParam>0.00000000000006517009</pValParam>
			<zScore>6.429976283136776</zScore>
			<pVal>0.0</pVal>
			<origCount>464.0</origCount>
			<randAvgCount>393.248</randAvgCount>
			<origConc>0.001192470984919354</origConc>
			<randAvgConc>0.0010354769516270448</randAvgConc>
			<image>images/motif-49.jpg</image>
			<motifData>
					noninteractive{1.0,2.0,1.0},{2.0,1.0,2.0},{1.0,2.0,1.0} , DNAB,TRA:HYA,STA:HYA{[4,19],0,0} , {0,[6,15],0} , {0,0,[15]}}
			</motifData>
		</motif>
		<motif index="50">
			<pValParam>0.00015273575707475118</pValParam>
			<zScore>3.3001978071470663</zScore>
			<pVal>0.0</pVal>
			<origCount>30.0</origCount>
			<randAvgCount>21.632</randAvgCount>
			<origConc>7.709941712840651E-5</origConc>
			<randAvgConc>5.6961501057816385E-5</randAvgConc>
			<image>images/motif-50.jpg</image>
			<motifData>
					noninteractive{1.0,2.0,1.0},{2.0,1.0,2.0},{1.0,2.0,1.0} , TPA:HYA,STA:ERA{[12],0,0} , {0,[6,15],0} , {0,0,[17]}}
			</motifData>
		</motif>
		<motif index="51">
			<pValParam>0.00000145113653982065</pValParam>
			<zScore>3.9647763615172176</zScore>
			<pVal>0.0</pVal>
			<origCount>192.0</origCount>
			<randAvgCount>164.444</randAvgCount>
			<origConc>4.934362696218016E-4</origConc>
			<randAvgConc>4.330021440374592E-4</randAvgConc>
			<image>images/motif-51.jpg</image>
			<motifData>
					noninteractive{1.0,2.0,1.0},{2.0,1.0,2.0},{1.0,2.0,1.0} , HYA:HYA,STA:HYA,PDA{[15],0,0} , {0,[6,15],0} , {0,0,[1,15]}}
			</motifData>
		</motif>
		<motif index="52">
			<pValParam>0.00000000000000444089</pValParam>
			<zScore>6.883657257229396</zScore>
			<pVal>0.0</pVal>
			<origCount>393.0</origCount>
			<randAvgCount>319.064</randAvgCount>
			<origConc>0.0010100023643821252</origConc>
			<randAvgConc>8.401418957221802E-4</randAvgConc>
			<image>images/motif-52.jpg</image>
			<motifData>
					noninteractive{1.0,2.0,2.0},{2.0,1.0,1.0},{2.0,1.0,1.0} , PKA,TFA:DNAB,TRA:HYA{[7,14],0,0} , {0,[4,19],0} , {0,0,[15]}}
			</motifData>
		</motif>
		<motif index="53">
			<pValParam>0.00015273575707475118</pValParam>
			<zScore>3.3001978071470663</zScore>
			<pVal>0.0</pVal>
			<origCount>30.0</origCount>
			<randAvgCount>21.632</randAvgCount>
			<origConc>7.709941712840651E-5</origConc>
			<randAvgConc>5.6961501057816385E-5</randAvgConc>
			<image>images/motif-53.jpg</image>
			<motifData>
					noninteractive{1.0,2.0,1.0},{2.0,1.0,2.0},{1.0,2.0,1.0} , TPA:PKA,STA,TFA:ERA{[12],0,0} , {0,[6,7,14],0} , {0,0,[17]}}
			</motifData>
		</motif>
		<motif index="54">
			<pValParam>0.00000000000000000000</pValParam>
			<zScore>7.508563495838318</zScore>
			<pVal>0.0</pVal>
			<origCount>692.0</origCount>
			<randAvgCount>592.606</randAvgCount>
			<origConc>0.0017784265550952435</origConc>
			<randAvgConc>0.0015604154579345012</randAvgConc>
			<image>images/motif-54.jpg</image>
			<motifData>
					noninteractive{1.0,2.0,1.0},{2.0,1.0,2.0},{1.0,2.0,1.0} , HYA:PKA,STA,TFA:PRB,TRA{[15],0,0} , {0,[6,7,14],0} , {0,0,[13,19]}}
			</motifData>
		</motif>
		<motif index="55">
			<pValParam>0.00000015875050995984</pValParam>
			<zScore>4.327489153457147</zScore>
			<pVal>0.0</pVal>
			<origCount>209.0</origCount>
			<randAvgCount>177.166</randAvgCount>
			<origConc>5.371259393278987E-4</origConc>
			<randAvgConc>4.6650836922474694E-4</randAvgConc>
			<image>images/motif-55.jpg</image>
			<motifData>
					noninteractive{1.0,2.0,2.0},{2.0,1.0,1.0},{2.0,1.0,1.0} , PKA,STA,TFA:HYA,PPPA:ERA{[6,7,14],0,0} , {0,[15,16],0} , {0,0,[17]}}
			</motifData>
		</motif>
		<motif index="56">
			<pValParam>0.00001260479382048096</pValParam>
			<zScore>3.6975878552788597</zScore>
			<pVal>0.0</pVal>
			<origCount>222.0</origCount>
			<randAvgCount>183.182</randAvgCount>
			<origConc>5.705356867502082E-4</origConc>
			<randAvgConc>4.823332938068205E-4</randAvgConc>
			<image>images/motif-56.jpg</image>
			<motifData>
					noninteractive{1.0,2.0,1.0},{2.0,1.0,2.0},{1.0,2.0,1.0} , DNAB,TRA:PKA,TFA:PRB{[4,19],0,0} , {0,[7,14],0} , {0,0,[13]}}
			</motifData>
		</motif>
		<motif index="57">
			<pValParam>0.00000000000000244249</pValParam>
			<zScore>6.963664997853054</zScore>
			<pVal>0.0</pVal>
			<origCount>368.0</origCount>
			<randAvgCount>297.936</randAvgCount>
			<origConc>9.457528501084531E-4</origConc>
			<randAvgConc>7.845087758524207E-4</randAvgConc>
			<image>images/motif-57.jpg</image>
			<motifData>
					noninteractive{1.0,2.0,2.0},{2.0,1.0,1.0},{2.0,1.0,1.0} , PKA,TFA:HYA:TRA{[7,14],0,0} , {0,[15],0} , {0,0,[19]}}
			</motifData>
		</motif>
		<motif index="58">
			<pValParam>0.00001919925398763400</pValParam>
			<zScore>3.1552161270205445</zScore>
			<pVal>0.0</pVal>
			<origCount>780.0</origCount>
			<randAvgCount>705.752</randAvgCount>
			<origConc>0.0020045848453385693</origConc>
			<randAvgConc>0.0018583469169996863</randAvgConc>
			<image>images/motif-58.jpg</image>
			<motifData>
					noninteractive{1.0,2.0,2.0},{2.0,1.0,1.0},{2.0,1.0,1.0} , PKA,STA,TFA:MFU:DNAB,PRB{[6,7,14],0,0} , {0,[8],0} , {0,0,[4,13]}}
			</motifData>
		</motif>
		<motif index="59">
			<pValParam>0.00000000359689955598</pValParam>
			<zScore>4.9521462879853555</zScore>
			<pVal>0.0</pVal>
			<origCount>250.0</origCount>
			<randAvgCount>212.42</randAvgCount>
			<origConc>6.424951427367209E-4</origConc>
			<randAvgConc>5.593321133284846E-4</randAvgConc>
			<image>images/motif-59.jpg</image>
			<motifData>
					noninteractive{1.0,2.0,1.0},{2.0,1.0,2.0},{1.0,2.0,1.0} , PRB:TFA:HYA,STA{[13],0,0} , {0,[14],0} , {0,0,[6,15]}}
			</motifData>
		</motif>
		<motif index="60">
			<pValParam>0.00000000054313187281</pValParam>
			<zScore>5.596928946864521</zScore>
			<pVal>0.0</pVal>
			<origCount>100.0</origCount>
			<randAvgCount>72.252</randAvgCount>
			<origConc>2.569980570946884E-4</origConc>
			<randAvgConc>1.9024979205853101E-4</randAvgConc>
			<image>images/motif-60.jpg</image>
			<motifData>
					noninteractive{1.0,2.0,1.0},{2.0,1.0,2.0},{1.0,2.0,1.0} , TPA:PKA,STA,TFA:PRB,TRA{[12],0,0} , {0,[6,7,14],0} , {0,0,[13,19]}}
			</motifData>
		</motif>
		<motif index="61">
			<pValParam>0.00000992771042718221</pValParam>
			<zScore>3.656755401082001</zScore>
			<pVal>0.0</pVal>
			<origCount>341.0</origCount>
			<randAvgCount>286.82</randAvgCount>
			<origConc>8.763633746928873E-4</origConc>
			<randAvgConc>7.552371960160584E-4</randAvgConc>
			<image>images/motif-61.jpg</image>
			<motifData>
					noninteractive{1.0,2.0,1.0},{2.0,1.0,2.0},{1.0,2.0,1.0} , ERA:PKA,STA,TFA:PRB,TRA{[17],0,0} , {0,[6,7,14],0} , {0,0,[13,19]}}
			</motifData>
		</motif>
		<motif index="62">
			<pValParam>0.00000066605304016587</pValParam>
			<zScore>3.9079279775729097</zScore>
			<pVal>0.0</pVal>
			<origCount>1008.0</origCount>
			<randAvgCount>896.028</randAvgCount>
			<origConc>0.002590540415514459</origConc>
			<randAvgConc>0.0023593614369445894</randAvgConc>
			<image>images/motif-62.jpg</image>
			<motifData>
					noninteractive{1.0,2.0,2.0},{2.0,1.0,1.0},{2.0,1.0,1.0} , HYA,STA:MFU:PRB,TRA{[6,15],0,0} , {0,[8],0} , {0,0,[13,19]}}
			</motifData>
		</motif>
		<motif index="63">
			<pValParam>0.00002149850616028903</pValParam>
			<zScore>3.2751672265003546</zScore>
			<pVal>0.0</pVal>
			<origCount>690.0</origCount>
			<randAvgCount>614.192</randAvgCount>
			<origConc>0.0017732865939533496</origConc>
			<randAvgConc>0.0016172472933829846</randAvgConc>
			<image>images/motif-63.jpg</image>
			<motifData>
					noninteractive{1.0,2.0,1.0},{2.0,1.0,2.0},{1.0,2.0,1.0} , TRA:HYA,STA:MFU{[19],0,0} , {0,[6,15],0} , {0,0,[8]}}
			</motifData>
		</motif>
		<motif index="64">
			<pValParam>0.00000488349375649122</pValParam>
			<zScore>3.4346188733406335</zScore>
			<pVal>0.0</pVal>
			<origCount>1043.0</origCount>
			<randAvgCount>941.152</randAvgCount>
			<origConc>0.0026804897354975998</origConc>
			<randAvgConc>0.002478185614006945</randAvgConc>
			<image>images/motif-64.jpg</image>
			<motifData>
					noninteractive{1.0,2.0,1.0},{2.0,1.0,2.0},{1.0,2.0,1.0} , MFU:PKA,STA,TFA:PRB,TRA{[8],0,0} , {0,[6,7,14],0} , {0,0,[13,19]}}
			</motifData>
		</motif>
		<motif index="65">
			<pValParam>0.00000019265800177415</pValParam>
			<zScore>4.58070830723179</zScore>
			<pVal>0.0</pVal>
			<origCount>163.0</origCount>
			<randAvgCount>126.11</randAvgCount>
			<origConc>4.1890683306434204E-4</origConc>
			<randAvgConc>3.320614033498508E-4</randAvgConc>
			<image>images/motif-65.jpg</image>
			<motifData>
					noninteractive{1.0,2.0,1.0},{2.0,1.0,2.0},{1.0,2.0,1.0} , DNAB,TRA:PKA,TFA:ERA{[4,19],0,0} , {0,[7,14],0} , {0,0,[17]}}
			</motifData>
		</motif>
		<motif index="66">
			<pValParam>0.00000001446286124196</pValParam>
			<zScore>5.111330251076236</zScore>
			<pVal>0.0</pVal>
			<origCount>75.0</origCount>
			<randAvgCount>53.074</randAvgCount>
			<origConc>1.9274854282101626E-4</origConc>
			<randAvgConc>1.3975150645109398E-4</randAvgConc>
			<image>images/motif-66.jpg</image>
			<motifData>
					noninteractive{1.0,2.0,2.0},{2.0,1.0,1.0},{2.0,1.0,1.0} , PKA,STA,TFA:DNAB,PRB:TPA{[6,7,14],0,0} , {0,[4,13],0} , {0,0,[12]}}
			</motifData>
		</motif>
		<motif index="67">
			<pValParam>0.00000015875050995984</pValParam>
			<zScore>4.327489153457147</zScore>
			<pVal>0.0</pVal>
			<origCount>209.0</origCount>
			<randAvgCount>177.166</randAvgCount>
			<origConc>5.371259393278987E-4</origConc>
			<randAvgConc>4.6650836922474694E-4</randAvgConc>
			<image>images/motif-67.jpg</image>
			<motifData>
					noninteractive{1.0,2.0,2.0},{2.0,1.0,1.0},{2.0,1.0,1.0} , PKA,STA,TFA:HYA,PDA:ERA{[6,7,14],0,0} , {0,[1,15],0} , {0,0,[17]}}
			</motifData>
		</motif>
		<motif index="68">
			<pValParam>0.00000000000005517808</pValParam>
			<zScore>6.451419603322899</zScore>
			<pVal>0.0</pVal>
			<origCount>439.0</origCount>
			<randAvgCount>372.12</randAvgCount>
			<origConc>0.001128221470645682</origConc>
			<randAvgConc>9.798438317572841E-4</randAvgConc>
			<image>images/motif-68.jpg</image>
			<motifData>
					noninteractive{1.0,2.0,1.0},{2.0,1.0,2.0},{1.0,2.0,1.0} , TRA:HYA,STA:HYA{[19],0,0} , {0,[6,15],0} , {0,0,[15]}}
			</motifData>
		</motif>
		<motif index="69">
			<pValParam>0.00000000000048760995</pValParam>
			<zScore>6.110053201105135</zScore>
			<pVal>0.0</pVal>
			<origCount>459.0</origCount>
			<randAvgCount>392.56</randAvgCount>
			<origConc>0.0011796210820646197</origConc>
			<randAvgConc>0.0010336681291165603</randAvgConc>
			<image>images/motif-69.jpg</image>
			<motifData>
					noninteractive{1.0,2.0,2.0},{2.0,1.0,1.0},{2.0,1.0,1.0} , PKA,STA,TFA:TRA:HYA,PPPA{[6,7,14],0,0} , {0,[19],0} , {0,0,[15,16]}}
			</motifData>
		</motif>
		<motif index="70">
			<pValParam>0.00000145113653982065</pValParam>
			<zScore>3.9647763615172176</zScore>
			<pVal>0.0</pVal>
			<origCount>192.0</origCount>
			<randAvgCount>164.444</randAvgCount>
			<origConc>4.934362696218016E-4</origConc>
			<randAvgConc>4.330021440374592E-4</randAvgConc>
			<image>images/motif-70.jpg</image>
			<motifData>
					noninteractive{1.0,2.0,1.0},{2.0,1.0,2.0},{1.0,2.0,1.0} , HYA,PPPA:HYA,STA:HYA{[15,16],0,0} , {0,[6,15],0} , {0,0,[15]}}
			</motifData>
		</motif>
		<motif index="71">
			<pValParam>0.00000000000006517009</pValParam>
			<zScore>6.429976283136776</zScore>
			<pVal>0.0</pVal>
			<origCount>464.0</origCount>
			<randAvgCount>393.248</randAvgCount>
			<origConc>0.001192470984919354</origConc>
			<randAvgConc>0.0010354769516270448</randAvgConc>
			<image>images/motif-71.jpg</image>
			<motifData>
					noninteractive{1.0,2.0,1.0},{2.0,1.0,2.0},{1.0,2.0,1.0} , DNAB,TRA:HYA,STA:HYA,PPPA{[4,19],0,0} , {0,[6,15],0} , {0,0,[15,16]}}
			</motifData>
		</motif>
		<motif index="72">
			<pValParam>0.00000002886389482981</pValParam>
			<zScore>4.484902785233437</zScore>
			<pVal>0.0</pVal>
			<origCount>268.0</origCount>
			<randAvgCount>235.046</randAvgCount>
			<origConc>6.887547930137649E-4</origConc>
			<randAvgConc>6.189090275784434E-4</randAvgConc>
			<image>images/motif-72.jpg</image>
			<motifData>
					noninteractive{1.0,2.0,1.0},{2.0,1.0,2.0},{1.0,2.0,1.0} , HYA,PPPA:PKA,STA,TFA:PRB{[15,16],0,0} , {0,[6,7,14],0} , {0,0,[13]}}
			</motifData>
		</motif>
		<motif index="73">
			<pValParam>0.00000000000045197179</pValParam>
			<zScore>6.122607013215347</zScore>
			<pVal>0.0</pVal>
			<origCount>484.0</origCount>
			<randAvgCount>413.688</randAvgCount>
			<origConc>0.0012438705963382917</origConc>
			<randAvgConc>0.0010893012489863213</randAvgConc>
			<image>images/motif-73.jpg</image>
			<motifData>
					noninteractive{1.0,2.0,2.0},{2.0,1.0,1.0},{2.0,1.0,1.0} , PKA,STA,TFA:HYA,PDA:DNAB,TRA{[6,7,14],0,0} , {0,[1,15],0} , {0,0,[4,19]}}
			</motifData>
		</motif>
		<motif index="74">
			<pValParam>0.00000000000000011102</pValParam>
			<zScore>7.154374674603574</zScore>
			<pVal>0.0</pVal>
			<origCount>522.0</origCount>
			<randAvgCount>444.04</randAvgCount>
			<origConc>0.0013415298580342733</origConc>
			<randAvgConc>0.001169217232597718</randAvgConc>
			<image>images/motif-74.jpg</image>
			<motifData>
					noninteractive{1.0,2.0,1.0},{2.0,1.0,2.0},{1.0,2.0,1.0} , HYA,PDA:PKA,STA,TFA:DNAB,PRB{[1,15],0,0} , {0,[6,7,14],0} , {0,0,[4,13]}}
			</motifData>
		</motif>
		<motif index="75">
			<pValParam>0.00000002985745439776</pValParam>
			<zScore>4.627616800895133</zScore>
			<pVal>0.0</pVal>
			<origCount>205.0</origCount>
			<randAvgCount>172.414</randAvgCount>
			<origConc>5.268460170441111E-4</origConc>
			<randAvgConc>4.539950446580917E-4</randAvgConc>
			<image>images/motif-75.jpg</image>
			<motifData>
					noninteractive{1.0,2.0,1.0},{2.0,1.0,2.0},{1.0,2.0,1.0} , HYA:HYA,STA:ERA{[15],0,0} , {0,[6,15],0} , {0,0,[17]}}
			</motifData>
		</motif>
		<motif index="76">
			<pValParam>0.00000033237194696500</pValParam>
			<zScore>4.336441315656329</zScore>
			<pVal>0.0</pVal>
			<origCount>149.0</origCount>
			<randAvgCount>121.744</randAvgCount>
			<origConc>3.8292710507108565E-4</origConc>
			<randAvgConc>3.2057230447626135E-4</randAvgConc>
			<image>images/motif-76.jpg</image>
			<motifData>
					noninteractive{1.0,2.0,2.0},{2.0,1.0,1.0},{2.0,1.0,1.0} , PKA,TFA:ERA:HYA{[7,14],0,0} , {0,[17],0} , {0,0,[15]}}
			</motifData>
		</motif>
		<motif index="77">
			<pValParam>0.00000421387012772279</pValParam>
			<zScore>3.9128122787843993</zScore>
			<pVal>0.0</pVal>
			<origCount>212.0</origCount>
			<randAvgCount>175.038</randAvgCount>
			<origConc>5.448358810407393E-4</origConc>
			<randAvgConc>4.6089001788178203E-4</randAvgConc>
			<image>images/motif-77.jpg</image>
			<motifData>
					noninteractive{1.0,2.0,2.0},{2.0,1.0,1.0},{2.0,1.0,1.0} , PKA,TFA:PRB:TRA{[7,14],0,0} , {0,[13],0} , {0,0,[19]}}
			</motifData>
		</motif>
		<motif index="78">
			<pValParam>0.00001313716225859185</pValParam>
			<zScore>3.6395854471238374</zScore>
			<pVal>0.0</pVal>
			<origCount>120.0</origCount>
			<randAvgCount>99.258</randAvgCount>
			<origConc>3.0839766851362604E-4</origConc>
			<randAvgConc>2.6136182373906437E-4</randAvgConc>
			<image>images/motif-78.jpg</image>
			<motifData>
					noninteractive{1.0,2.0,2.0},{2.0,1.0,1.0},{2.0,1.0,1.0} , PKA,STA,TFA:PRB,TRA:STA{[6,7,14],0,0} , {0,[13,19],0} , {0,0,[6]}}
			</motifData>
		</motif>
		<motif index="79">
			<pValParam>0.00000004057011238068</pValParam>
			<zScore>4.892722070559856</zScore>
			<pVal>0.0</pVal>
			<origCount>62.0</origCount>
			<randAvgCount>45.4</randAvgCount>
			<origConc>1.5933879539870678E-4</origConc>
			<randAvgConc>1.1954623226954654E-4</randAvgConc>
			<image>images/motif-79.jpg</image>
			<motifData>
					noninteractive{1.0,2.0,1.0},{2.0,1.0,2.0},{1.0,2.0,1.0} , HYA,PPPA:PKA,STA,TFA:TPA{[15,16],0,0} , {0,[6,7,14],0} , {0,0,[12]}}
			</motifData>
		</motif>
		<motif index="80">
			<pValParam>0.00000591822468865022</pValParam>
			<zScore>3.809219962837127</zScore>
			<pVal>0.0</pVal>
			<origCount>441.0</origCount>
			<randAvgCount>371.022</randAvgCount>
			<origConc>0.0011333614317875758</origConc>
			<randAvgConc>9.769287619547937E-4</randAvgConc>
			<image>images/motif-80.jpg</image>
			<motifData>
					noninteractive{1.0,2.0,2.0},{2.0,1.0,1.0},{2.0,1.0,1.0} , HYA,STA:PRB,TRA:TRA{[6,15],0,0} , {0,[13,19],0} , {0,0,[19]}}
			</motifData>
		</motif>
		<motif index="81">
			<pValParam>0.00000028375902272337</pValParam>
			<zScore>4.229087998094345</zScore>
			<pVal>0.0</pVal>
			<origCount>251.0</origCount>
			<randAvgCount>214.876</randAvgCount>
			<origConc>6.450651233076678E-4</origConc>
			<randAvgConc>5.657992949034272E-4</randAvgConc>
			<image>images/motif-81.jpg</image>
			<motifData>
					noninteractive{1.0,2.0,2.0},{2.0,1.0,1.0},{2.0,1.0,1.0} , STA,TFA:HYA:HYA,STA{[6,14],0,0} , {0,[15],0} , {0,0,[6,15]}}
			</motifData>
		</motif>
		<motif index="82">
			<pValParam>0.00000002886389482981</pValParam>
			<zScore>4.484902785233437</zScore>
			<pVal>0.0</pVal>
			<origCount>268.0</origCount>
			<randAvgCount>235.046</randAvgCount>
			<origConc>6.887547930137649E-4</origConc>
			<randAvgConc>6.189090275784434E-4</randAvgConc>
			<image>images/motif-82.jpg</image>
			<motifData>
					noninteractive{1.0,2.0,1.0},{2.0,1.0,2.0},{1.0,2.0,1.0} , HYA:STA,TFA:PRB{[15],0,0} , {0,[6,14],0} , {0,0,[13]}}
			</motifData>
		</motif>
		<motif index="83">
			<pValParam>0.00000004057011238068</pValParam>
			<zScore>4.892722070559856</zScore>
			<pVal>0.0</pVal>
			<origCount>62.0</origCount>
			<randAvgCount>45.4</randAvgCount>
			<origConc>1.5933879539870678E-4</origConc>
			<randAvgConc>1.1954623226954654E-4</randAvgConc>
			<image>images/motif-83.jpg</image>
			<motifData>
					noninteractive{1.0,2.0,1.0},{2.0,1.0,2.0},{1.0,2.0,1.0} , HYA:HYA,STA:TPA{[15],0,0} , {0,[6,15],0} , {0,0,[12]}}
			</motifData>
		</motif>
		<motif index="84">
			<pValParam>0.00000000000000000000</pValParam>
			<zScore>7.508563495838318</zScore>
			<pVal>0.0</pVal>
			<origCount>692.0</origCount>
			<randAvgCount>592.606</randAvgCount>
			<origConc>0.0017784265550952435</origConc>
			<randAvgConc>0.0015604154579345012</randAvgConc>
			<image>images/motif-84.jpg</image>
			<motifData>
					noninteractive{1.0,2.0,1.0},{2.0,1.0,2.0},{1.0,2.0,1.0} , HYA,PPPA:PKA,STA,TFA:PRB,TRA{[15,16],0,0} , {0,[6,7,14],0} , {0,0,[13,19]}}
			</motifData>
		</motif>
		<motif index="85">
			<pValParam>0.00085493410131276537</pValParam>
			<zScore>2.7097954683522536</zScore>
			<pVal>0.0</pVal>
			<origCount>80.0</origCount>
			<randAvgCount>66.36</randAvgCount>
			<origConc>2.055984456757507E-4</origConc>
			<randAvgConc>1.747348920075447E-4</randAvgConc>
			<image>images/motif-85.jpg</image>
			<motifData>
					noninteractive{1.0,2.0,1.0},{2.0,1.0,2.0},{1.0,2.0,1.0} , STA:PKA,STA,TFA:DNAB,TRA{[6],0,0} , {0,[6,7,14],0} , {0,0,[4,19]}}
			</motifData>
		</motif>
		<motif index="86">
			<pValParam>0.00000004057011238068</pValParam>
			<zScore>4.892722070559856</zScore>
			<pVal>0.0</pVal>
			<origCount>62.0</origCount>
			<randAvgCount>45.4</randAvgCount>
			<origConc>1.5933879539870678E-4</origConc>
			<randAvgConc>1.1954623226954654E-4</randAvgConc>
			<image>images/motif-86.jpg</image>
			<motifData>
					noninteractive{1.0,2.0,2.0},{2.0,1.0,1.0},{2.0,1.0,1.0} , PKA,STA,TFA:TPA:HYA{[6,7,14],0,0} , {0,[12],0} , {0,0,[15]}}
			</motifData>
		</motif>
		<motif index="87">
			<pValParam>0.00002773490733254391</pValParam>
			<zScore>3.4916989421120324</zScore>
			<pVal>0.0</pVal>
			<origCount>229.0</origCount>
			<randAvgCount>190.37</randAvgCount>
			<origConc>5.885255507468364E-4</origConc>
			<randAvgConc>5.012681503473016E-4</randAvgConc>
			<image>images/motif-87.jpg</image>
			<motifData>
					noninteractive{1.0,2.0,1.0},{2.0,1.0,2.0},{1.0,2.0,1.0} , TRA:HYA,STA:ERA{[19],0,0} , {0,[6,15],0} , {0,0,[17]}}
			</motifData>
		</motif>
		<motif index="88">
			<pValParam>0.00001844237261194870</pValParam>
			<zScore>3.514632124453307</zScore>
			<pVal>0.0</pVal>
			<origCount>255.0</origCount>
			<randAvgCount>215.13</randAvgCount>
			<origConc>6.553450455914553E-4</origConc>
			<randAvgConc>5.664705544185529E-4</randAvgConc>
			<image>images/motif-88.jpg</image>
			<motifData>
					noninteractive{1.0,2.0,2.0},{2.0,1.0,1.0},{2.0,1.0,1.0} , PKA,STA,TFA:DNAB,PRB:ERA{[6,7,14],0,0} , {0,[4,13],0} , {0,0,[17]}}
			</motifData>
		</motif>
		<motif index="89">
			<pValParam>0.00000002886389482981</pValParam>
			<zScore>4.484902785233437</zScore>
			<pVal>0.0</pVal>
			<origCount>268.0</origCount>
			<randAvgCount>235.046</randAvgCount>
			<origConc>6.887547930137649E-4</origConc>
			<randAvgConc>6.189090275784434E-4</randAvgConc>
			<image>images/motif-89.jpg</image>
			<motifData>
					noninteractive{1.0,2.0,2.0},{2.0,1.0,1.0},{2.0,1.0,1.0} , PKA,STA,TFA:HYA,PDA:PRB{[6,7,14],0,0} , {0,[1,15],0} , {0,0,[13]}}
			</motifData>
		</motif>
		<motif index="90">
			<pValParam>0.00000001665895510428</pValParam>
			<zScore>4.552561983414262</zScore>
			<pVal>0.0</pVal>
			<origCount>628.0</origCount>
			<randAvgCount>550.368</randAvgCount>
			<origConc>0.001613947798554643</origConc>
			<randAvgConc>0.001449200261620936</randAvgConc>
			<image>images/motif-90.jpg</image>
			<motifData>
					noninteractive{1.0,2.0,1.0},{2.0,1.0,2.0},{1.0,2.0,1.0} , MFU:HYA,STA:HYA,PDA{[8],0,0} , {0,[6,15],0} , {0,0,[1,15]}}
			</motifData>
		</motif>
		<motif index="91">
			<pValParam>0.00000145113653982065</pValParam>
			<zScore>3.9647763615172176</zScore>
			<pVal>0.0</pVal>
			<origCount>192.0</origCount>
			<randAvgCount>164.444</randAvgCount>
			<origConc>4.934362696218016E-4</origConc>
			<randAvgConc>4.330021440374592E-4</randAvgConc>
			<image>images/motif-91.jpg</image>
			<motifData>
					noninteractive{1.0,2.0,1.0},{2.0,1.0,2.0},{1.0,2.0,1.0} , HYA:HYA,STA:HYA{[15],0,0} , {0,[6,15],0} , {0,0,[15]}}
			</motifData>
		</motif>
		<motif index="92">
			<pValParam>0.00000028375902272337</pValParam>
			<zScore>4.229087998094345</zScore>
			<pVal>0.0</pVal>
			<origCount>251.0</origCount>
			<randAvgCount>214.876</randAvgCount>
			<origConc>6.450651233076678E-4</origConc>
			<randAvgConc>5.657992949034272E-4</randAvgConc>
			<image>images/motif-92.jpg</image>
			<motifData>
					noninteractive{1.0,2.0,2.0},{2.0,1.0,1.0},{2.0,1.0,1.0} , PKA,STA,TFA:HYA:HYA,STA{[6,7,14],0,0} , {0,[15],0} , {0,0,[6,15]}}
			</motifData>
		</motif>
		<motif index="93">
			<pValParam>0.00000000000006517009</pValParam>
			<zScore>6.429976283136776</zScore>
			<pVal>0.0</pVal>
			<origCount>464.0</origCount>
			<randAvgCount>393.248</randAvgCount>
			<origConc>0.001192470984919354</origConc>
			<randAvgConc>0.0010354769516270448</randAvgConc>
			<image>images/motif-93.jpg</image>
			<motifData>
					noninteractive{1.0,2.0,1.0},{2.0,1.0,2.0},{1.0,2.0,1.0} , HYA,PDA:HYA,STA:DNAB,TRA{[1,15],0,0} , {0,[6,15],0} , {0,0,[4,19]}}
			</motifData>
		</motif>
		<motif index="94">
			<pValParam>0.00000002985745439776</pValParam>
			<zScore>4.627616800895133</zScore>
			<pVal>0.0</pVal>
			<origCount>205.0</origCount>
			<randAvgCount>172.414</randAvgCount>
			<origConc>5.268460170441111E-4</origConc>
			<randAvgConc>4.539950446580917E-4</randAvgConc>
			<image>images/motif-94.jpg</image>
			<motifData>
					noninteractive{1.0,2.0,1.0},{2.0,1.0,2.0},{1.0,2.0,1.0} , HYA,PPPA:HYA,STA:ERA{[15,16],0,0} , {0,[6,15],0} , {0,0,[17]}}
			</motifData>
		</motif>
		<motif index="95">
			<pValParam>0.00000000000000000000</pValParam>
			<zScore>7.508563495838318</zScore>
			<pVal>0.0</pVal>
			<origCount>692.0</origCount>
			<randAvgCount>592.606</randAvgCount>
			<origConc>0.0017784265550952435</origConc>
			<randAvgConc>0.0015604154579345012</randAvgConc>
			<image>images/motif-95.jpg</image>
			<motifData>
					noninteractive{1.0,2.0,1.0},{2.0,1.0,2.0},{1.0,2.0,1.0} , HYA,PDA:PKA,STA,TFA:PRB,TRA{[1,15],0,0} , {0,[6,7,14],0} , {0,0,[13,19]}}
			</motifData>
		</motif>
		<motif index="96">
			<pValParam>0.00000000000000011102</pValParam>
			<zScore>7.3535427004732385</zScore>
			<pVal>0.0</pVal>
			<origCount>406.0</origCount>
			<randAvgCount>324.268</randAvgCount>
			<origConc>0.0010434121118044347</origConc>
			<randAvgConc>8.538447276090475E-4</randAvgConc>
			<image>images/motif-96.jpg</image>
			<motifData>
					noninteractive{1.0,2.0,2.0},{2.0,1.0,1.0},{2.0,1.0,1.0} , TFA:TRA:HYA,STA{[14],0,0} , {0,[19],0} , {0,0,[6,15]}}
			</motifData>
		</motif>
		<motif index="97">
			<pValParam>0.00000000564759361499</pValParam>
			<zScore>4.695306971272702</zScore>
			<pVal>0.0</pVal>
			<origCount>718.0</origCount>
			<randAvgCount>628.454</randAvgCount>
			<origConc>0.0018452460499398624</origConc>
			<randAvgConc>0.0016548175756910955</randAvgConc>
			<image>images/motif-97.jpg</image>
			<motifData>
					noninteractive{1.0,2.0,1.0},{2.0,1.0,2.0},{1.0,2.0,1.0} , MFU:PKA,STA,TFA:HYA,STA{[8],0,0} , {0,[6,7,14],0} , {0,0,[6,15]}}
			</motifData>
		</motif>
		<motif index="98">
			<pValParam>0.00000000000005517808</pValParam>
			<zScore>6.451419603322899</zScore>
			<pVal>0.0</pVal>
			<origCount>439.0</origCount>
			<randAvgCount>372.12</randAvgCount>
			<origConc>0.001128221470645682</origConc>
			<randAvgConc>9.798438317572841E-4</randAvgConc>
			<image>images/motif-98.jpg</image>
			<motifData>
					noninteractive{1.0,2.0,1.0},{2.0,1.0,2.0},{1.0,2.0,1.0} , TRA:HYA,STA:HYA,PPPA{[19],0,0} , {0,[6,15],0} , {0,0,[15,16]}}
			</motifData>
		</motif>
		<motif index="99">
			<pValParam>0.00000003993574382299</pValParam>
			<zScore>4.3873787588630355</zScore>
			<pVal>0.0</pVal>
			<origCount>638.0</origCount>
			<randAvgCount>561.226</randAvgCount>
			<origConc>0.0016396476042641118</origConc>
			<randAvgConc>0.0014777926471471485</randAvgConc>
			<image>images/motif-99.jpg</image>
			<motifData>
					noninteractive{1.0,2.0,1.0},{2.0,1.0,2.0},{1.0,2.0,1.0} , HYA,PPPA:STA,TFA:MFU{[15,16],0,0} , {0,[6,14],0} , {0,0,[8]}}
			</motifData>
		</motif>
		<motif index="100">
			<pValParam>0.00000421387012772279</pValParam>
			<zScore>3.9128122787843993</zScore>
			<pVal>0.0</pVal>
			<origCount>212.0</origCount>
			<randAvgCount>175.038</randAvgCount>
			<origConc>5.448358810407393E-4</origConc>
			<randAvgConc>4.6089001788178203E-4</randAvgConc>
			<image>images/motif-100.jpg</image>
			<motifData>
					noninteractive{1.0,2.0,1.0},{2.0,1.0,2.0},{1.0,2.0,1.0} , PRB:TFA:TRA{[13],0,0} , {0,[14],0} , {0,0,[19]}}
			</motifData>
		</motif>
		<motif index="101">
			<pValParam>0.00000000000000011102</pValParam>
			<zScore>7.154374674603574</zScore>
			<pVal>0.0</pVal>
			<origCount>522.0</origCount>
			<randAvgCount>444.04</randAvgCount>
			<origConc>0.0013415298580342733</origConc>
			<randAvgConc>0.001169217232597718</randAvgConc>
			<image>images/motif-101.jpg</image>
			<motifData>
					noninteractive{1.0,2.0,2.0},{2.0,1.0,1.0},{2.0,1.0,1.0} , PKA,STA,TFA:HYA,PPPA:DNAB,PRB{[6,7,14],0,0} , {0,[15,16],0} , {0,0,[4,13]}}
			</motifData>
		</motif>
		<motif index="102">
			<pValParam>0.00001397323788421279</pValParam>
			<zScore>3.7584514401184888</zScore>
			<pVal>0.0</pVal>
			<origCount>198.0</origCount>
			<randAvgCount>155.734</randAvgCount>
			<origConc>5.088561530474829E-4</origConc>
			<randAvgConc>4.1005978257245757E-4</randAvgConc>
			<image>images/motif-102.jpg</image>
			<motifData>
					noninteractive{1.0,2.0,2.0},{2.0,1.0,1.0},{2.0,1.0,1.0} , PKA,TFA:DNAB,TRA:TRA{[7,14],0,0} , {0,[4,19],0} , {0,0,[19]}}
			</motifData>
		</motif>
		<motif index="103">
			<pValParam>0.00000004057011238068</pValParam>
			<zScore>4.892722070559856</zScore>
			<pVal>0.0</pVal>
			<origCount>62.0</origCount>
			<randAvgCount>45.4</randAvgCount>
			<origConc>1.5933879539870678E-4</origConc>
			<randAvgConc>1.1954623226954654E-4</randAvgConc>
			<image>images/motif-103.jpg</image>
			<motifData>
					noninteractive{1.0,2.0,2.0},{2.0,1.0,1.0},{2.0,1.0,1.0} , PKA,STA,TFA:HYA,PDA:TPA{[6,7,14],0,0} , {0,[1,15],0} , {0,0,[12]}}
			</motifData>
		</motif>
		<motif index="104">
			<pValParam>0.00000001110422631623</pValParam>
			<zScore>4.704548296045804</zScore>
			<pVal>0.0</pVal>
			<origCount>473.0</origCount>
			<randAvgCount>405.8</randAvgCount>
			<origConc>0.0012156008100578759</origConc>
			<randAvgConc>0.001068536085608967</randAvgConc>
			<image>images/motif-104.jpg</image>
			<motifData>
					noninteractive{1.0,2.0,2.0},{2.0,1.0,1.0},{2.0,1.0,1.0} , PKA,TFA:HYA,PDA:MFU{[7,14],0,0} , {0,[1,15],0} , {0,0,[8]}}
			</motifData>
		</motif>
		<motif index="105">
			<pValParam>0.00000635563377415771</pValParam>
			<zScore>3.772988766695067</zScore>
			<pVal>0.0</pVal>
			<origCount>333.0</origCount>
			<randAvgCount>277.524</randAvgCount>
			<origConc>8.558035301253123E-4</origConc>
			<randAvgConc>7.307582751972095E-4</randAvgConc>
			<image>images/motif-105.jpg</image>
			<motifData>
					noninteractive{1.0,2.0,2.0},{2.0,1.0,1.0},{2.0,1.0,1.0} , HYA,STA:ERA:PRB,TRA{[6,15],0,0} , {0,[17],0} , {0,0,[13,19]}}
			</motifData>
		</motif>
		<motif index="106">
			<pValParam>0.00000015875050995984</pValParam>
			<zScore>4.327489153457147</zScore>
			<pVal>0.0</pVal>
			<origCount>209.0</origCount>
			<randAvgCount>177.166</randAvgCount>
			<origConc>5.371259393278987E-4</origConc>
			<randAvgConc>4.6650836922474694E-4</randAvgConc>
			<image>images/motif-106.jpg</image>
			<motifData>
					noninteractive{1.0,2.0,1.0},{2.0,1.0,2.0},{1.0,2.0,1.0} , HYA:STA,TFA:ERA{[15],0,0} , {0,[6,14],0} , {0,0,[17]}}
			</motifData>
		</motif>
		<motif index="107">
			<pValParam>0.00000000278299450152</pValParam>
			<zScore>4.878192105425923</zScore>
			<pVal>0.0</pVal>
			<origCount>300.0</origCount>
			<randAvgCount>260.86</randAvgCount>
			<origConc>7.709941712840651E-4</origConc>
			<randAvgConc>6.868816566953621E-4</randAvgConc>
			<image>images/motif-107.jpg</image>
			<motifData>
					noninteractive{1.0,2.0,2.0},{2.0,1.0,1.0},{2.0,1.0,1.0} , PKA,STA,TFA:HYA,STA:PRB{[6,7,14],0,0} , {0,[6,15],0} , {0,0,[13]}}
			</motifData>
		</motif>
		<motif index="108">
			<pValParam>0.00064410309633566865</pValParam>
			<zScore>2.789123370558116</zScore>
			<pVal>0.0</pVal>
			<origCount>77.0</origCount>
			<randAvgCount>63.63</randAvgCount>
			<origConc>1.9788850396291005E-4</origConc>
			<randAvgConc>1.6754642700413647E-4</randAvgConc>
			<image>images/motif-108.jpg</image>
			<motifData>
					noninteractive{1.0,2.0,1.0},{2.0,1.0,2.0},{1.0,2.0,1.0} , TRA:PKA,STA,TFA:STA{[19],0,0} , {0,[6,7,14],0} , {0,0,[6]}}
			</motifData>
		</motif>
		<motif index="109">
			<pValParam>0.00000008282633146006</pValParam>
			<zScore>4.319288483452699</zScore>
			<pVal>0.0</pVal>
			<origCount>259.0</origCount>
			<randAvgCount>227.334</randAvgCount>
			<origConc>6.656249678752428E-4</origConc>
			<randAvgConc>5.986017869851433E-4</randAvgConc>
			<image>images/motif-109.jpg</image>
			<motifData>
					noninteractive{1.0,2.0,2.0},{2.0,1.0,1.0},{2.0,1.0,1.0} , HYA,STA:HYA,PPPA:PRB{[6,15],0,0} , {0,[15,16],0} , {0,0,[13]}}
			</motifData>
		</motif>
		<motif index="110">
			<pValParam>0.00000002886389482981</pValParam>
			<zScore>4.484902785233437</zScore>
			<pVal>0.0</pVal>
			<origCount>268.0</origCount>
			<randAvgCount>235.046</randAvgCount>
			<origConc>6.887547930137649E-4</origConc>
			<randAvgConc>6.189090275784434E-4</randAvgConc>
			<image>images/motif-110.jpg</image>
			<motifData>
					noninteractive{1.0,2.0,1.0},{2.0,1.0,2.0},{1.0,2.0,1.0} , HYA,PPPA:STA,TFA:PRB{[15,16],0,0} , {0,[6,14],0} , {0,0,[13]}}
			</motifData>
		</motif>
		<motif index="111">
			<pValParam>0.00101652485805980850</pValParam>
			<zScore>2.724392112994392</zScore>
			<pVal>0.0</pVal>
			<origCount>31.0</origCount>
			<randAvgCount>24.882</randAvgCount>
			<origConc>7.966939769935339E-5</origConc>
			<randAvgConc>6.551716949027068E-5</randAvgConc>
			<image>images/motif-111.jpg</image>
			<motifData>
					noninteractive{1.0,2.0,2.0},{2.0,1.0,1.0},{2.0,1.0,1.0} , PKA,STA,TFA:SMA:HYA,PDA{[6,7,14],0,0} , {0,[11],0} , {0,0,[1,15]}}
			</motifData>
		</motif>
		<motif index="112">
			<pValParam>0.00000000000000444089</pValParam>
			<zScore>6.883657257229396</zScore>
			<pVal>0.0</pVal>
			<origCount>393.0</origCount>
			<randAvgCount>319.064</randAvgCount>
			<origConc>0.0010100023643821252</origConc>
			<randAvgConc>8.401418957221802E-4</randAvgConc>
			<image>images/motif-112.jpg</image>
			<motifData>
					noninteractive{1.0,2.0,2.0},{2.0,1.0,1.0},{2.0,1.0,1.0} , PKA,TFA:DNAB,TRA:HYA,PDA{[7,14],0,0} , {0,[4,19],0} , {0,0,[1,15]}}
			</motifData>
		</motif>
		<motif index="113">
			<pValParam>0.00000000278299450152</pValParam>
			<zScore>4.878192105425923</zScore>
			<pVal>0.0</pVal>
			<origCount>300.0</origCount>
			<randAvgCount>260.86</randAvgCount>
			<origConc>7.709941712840651E-4</origConc>
			<randAvgConc>6.868816566953621E-4</randAvgConc>
			<image>images/motif-113.jpg</image>
			<motifData>
					noninteractive{1.0,2.0,1.0},{2.0,1.0,2.0},{1.0,2.0,1.0} , PRB:STA,TFA:HYA,STA{[13],0,0} , {0,[6,14],0} , {0,0,[6,15]}}
			</motifData>
		</motif>
		<motif index="114">
			<pValParam>0.00000000000007649437</pValParam>
			<zScore>6.375662121534086</zScore>
			<pVal>0.0</pVal>
			<origCount>554.0</origCount>
			<randAvgCount>470.998</randAvgCount>
			<origConc>0.0014237692363045736</origConc>
			<randAvgConc>0.0012402058867564915</randAvgConc>
			<image>images/motif-114.jpg</image>
			<motifData>
					noninteractive{1.0,2.0,2.0},{2.0,1.0,1.0},{2.0,1.0,1.0} , PKA,STA,TFA:DNAB,TRA:HYA,STA{[6,7,14],0,0} , {0,[4,19],0} , {0,0,[6,15]}}
			</motifData>
		</motif>
		<motif index="115">
			<pValParam>0.00017108836651358317</pValParam>
			<zScore>3.101355831860892</zScore>
			<pVal>0.0</pVal>
			<origCount>84.0</origCount>
			<randAvgCount>69.16</randAvgCount>
			<origConc>2.1587836795953821E-4</origConc>
			<randAvgConc>1.821101713670464E-4</randAvgConc>
			<image>images/motif-115.jpg</image>
			<motifData>
					noninteractive{1.0,2.0,2.0},{2.0,1.0,1.0},{2.0,1.0,1.0} , PKA,STA,TFA:DNAB,PRB:STA{[6,7,14],0,0} , {0,[4,13],0} , {0,0,[6]}}
			</motifData>
		</motif>
		<motif index="116">
			<pValParam>0.00101652485805980850</pValParam>
			<zScore>2.724392112994392</zScore>
			<pVal>0.0</pVal>
			<origCount>31.0</origCount>
			<randAvgCount>24.882</randAvgCount>
			<origConc>7.966939769935339E-5</origConc>
			<randAvgConc>6.551716949027068E-5</randAvgConc>
			<image>images/motif-116.jpg</image>
			<motifData>
					noninteractive{1.0,2.0,1.0},{2.0,1.0,2.0},{1.0,2.0,1.0} , HYA,PPPA:PKA,STA,TFA:SMA{[15,16],0,0} , {0,[6,7,14],0} , {0,0,[11]}}
			</motifData>
		</motif>
		<motif index="117">
			<pValParam>0.00001397323788421279</pValParam>
			<zScore>3.7584514401184888</zScore>
			<pVal>0.0</pVal>
			<origCount>198.0</origCount>
			<randAvgCount>155.734</randAvgCount>
			<origConc>5.088561530474829E-4</origConc>
			<randAvgConc>4.1005978257245757E-4</randAvgConc>
			<image>images/motif-117.jpg</image>
			<motifData>
					noninteractive{1.0,2.0,1.0},{2.0,1.0,2.0},{1.0,2.0,1.0} , DNAB,TRA:PKA,TFA:DNAB,TRA{[4,19],0,0} , {0,[7,14],0} , {0,0,[4,19]}}
			</motifData>
		</motif>
		<motif index="118">
			<pValParam>0.00000000000010857981</pValParam>
			<zScore>6.331843781847002</zScore>
			<pVal>0.0</pVal>
			<origCount>527.0</origCount>
			<randAvgCount>448.14</randAvgCount>
			<origConc>0.0013543797608890076</origConc>
			<randAvgConc>0.0011800174932764787</randAvgConc>
			<image>images/motif-118.jpg</image>
			<motifData>
					noninteractive{1.0,2.0,2.0},{2.0,1.0,1.0},{2.0,1.0,1.0} , PKA,STA,TFA:TRA:HYA,STA{[6,7,14],0,0} , {0,[19],0} , {0,0,[6,15]}}
			</motifData>
		</motif>
		<motif index="119">
			<pValParam>0.00000000359689955598</pValParam>
			<zScore>4.9521462879853555</zScore>
			<pVal>0.0</pVal>
			<origCount>250.0</origCount>
			<randAvgCount>212.42</randAvgCount>
			<origConc>6.424951427367209E-4</origConc>
			<randAvgConc>5.593321133284846E-4</randAvgConc>
			<image>images/motif-119.jpg</image>
			<motifData>
					noninteractive{1.0,2.0,2.0},{2.0,1.0,1.0},{2.0,1.0,1.0} , PKA,TFA:HYA,STA:PRB{[7,14],0,0} , {0,[6,15],0} , {0,0,[13]}}
			</motifData>
		</motif>
		<motif index="120">
			<pValParam>0.00000003652764657414</pValParam>
			<zScore>4.530227373398943</zScore>
			<pVal>0.0</pVal>
			<origCount>229.0</origCount>
			<randAvgCount>197.606</randAvgCount>
			<origConc>5.885255507468364E-4</origConc>
			<randAvgConc>5.203245895362935E-4</randAvgConc>
			<image>images/motif-120.jpg</image>
			<motifData>
					noninteractive{1.0,2.0,2.0},{2.0,1.0,1.0},{2.0,1.0,1.0} , PKA,TFA:PRB:HYA{[7,14],0,0} , {0,[13],0} , {0,0,[15]}}
			</motifData>
		</motif>
		<motif index="121">
			<pValParam>0.00000000000000000000</pValParam>
			<zScore>7.689183234306741</zScore>
			<pVal>0.0</pVal>
			<origCount>663.0</origCount>
			<randAvgCount>564.454</randAvgCount>
			<origConc>0.0017038971185377838</origConc>
			<randAvgConc>0.0014862839199819237</randAvgConc>
			<image>images/motif-121.jpg</image>
			<motifData>
					noninteractive{1.0,2.0,1.0},{2.0,1.0,2.0},{1.0,2.0,1.0} , HYA:HYA,STA:PRB,TRA{[15],0,0} , {0,[6,15],0} , {0,0,[13,19]}}
			</motifData>
		</motif>
		<motif index="122">
			<pValParam>0.00000002985745439776</pValParam>
			<zScore>4.627616800895133</zScore>
			<pVal>0.0</pVal>
			<origCount>205.0</origCount>
			<randAvgCount>172.414</randAvgCount>
			<origConc>5.268460170441111E-4</origConc>
			<randAvgConc>4.539950446580917E-4</randAvgConc>
			<image>images/motif-122.jpg</image>
			<motifData>
					noninteractive{1.0,2.0,1.0},{2.0,1.0,2.0},{1.0,2.0,1.0} , ERA:HYA,STA:HYA,PDA{[17],0,0} , {0,[6,15],0} , {0,0,[1,15]}}
			</motifData>
		</motif>
		<motif index="123">
			<pValParam>0.00101652485805980850</pValParam>
			<zScore>2.724392112994392</zScore>
			<pVal>0.0</pVal>
			<origCount>31.0</origCount>
			<randAvgCount>24.882</randAvgCount>
			<origConc>7.966939769935339E-5</origConc>
			<randAvgConc>6.551716949027068E-5</randAvgConc>
			<image>images/motif-123.jpg</image>
			<motifData>
					noninteractive{1.0,2.0,2.0},{2.0,1.0,1.0},{2.0,1.0,1.0} , HYA,STA:SMA:HYA{[6,15],0,0} , {0,[11],0} , {0,0,[15]}}
			</motifData>
		</motif>
		<motif index="124">
			<pValParam>0.00000003993574382299</pValParam>
			<zScore>4.3873787588630355</zScore>
			<pVal>0.0</pVal>
			<origCount>638.0</origCount>
			<randAvgCount>561.226</randAvgCount>
			<origConc>0.0016396476042641118</origConc>
			<randAvgConc>0.0014777926471471485</randAvgConc>
			<image>images/motif-124.jpg</image>
			<motifData>
					noninteractive{1.0,2.0,1.0},{2.0,1.0,2.0},{1.0,2.0,1.0} , MFU:STA,TFA:HYA{[8],0,0} , {0,[6,14],0} , {0,0,[15]}}
			</motifData>
		</motif>
		<motif index="125">
			<pValParam>0.00000260949050812087</pValParam>
			<zScore>4.174480328378424</zScore>
			<pVal>0.0</pVal>
			<origCount>71.0</origCount>
			<randAvgCount>51.198</randAvgCount>
			<origConc>1.8246862053722873E-4</origConc>
			<randAvgConc>1.3481210967435458E-4</randAvgConc>
			<image>images/motif-125.jpg</image>
			<motifData>
					noninteractive{1.0,2.0,1.0},{2.0,1.0,2.0},{1.0,2.0,1.0} , TPA:HYA,STA:DNAB,TRA{[12],0,0} , {0,[6,15],0} , {0,0,[4,19]}}
			</motifData>
		</motif>
		<motif index="126">
			<pValParam>0.00048699198927493192</pValParam>
			<zScore>2.7782289811060474</zScore>
			<pVal>0.0</pVal>
			<origCount>125.0</origCount>
			<randAvgCount>106.334</randAvgCount>
			<origConc>3.2124757136836043E-4</origConc>
			<randAvgConc>2.7999471532362796E-4</randAvgConc>
			<image>images/motif-126.jpg</image>
			<motifData>
					noninteractive{1.0,2.0,1.0},{2.0,1.0,2.0},{1.0,2.0,1.0} , ERA:STA,TFA:PRB{[17],0,0} , {0,[6,14],0} , {0,0,[13]}}
			</motifData>
		</motif>
		<motif index="127">
			<pValParam>0.00000064665080723447</pValParam>
			<zScore>4.432450573202818</zScore>
			<pVal>0.0</pVal>
			<origCount>67.0</origCount>
			<randAvgCount>48.522</randAvgCount>
			<origConc>1.7218869825344122E-4</origConc>
			<randAvgConc>1.2776576038861197E-4</randAvgConc>
			<image>images/motif-127.jpg</image>
			<motifData>
					noninteractive{1.0,2.0,1.0},{2.0,1.0,2.0},{1.0,2.0,1.0} , TPA:HYA,STA:TRA{[12],0,0} , {0,[6,15],0} , {0,0,[19]}}
			</motifData>
		</motif>
		<motif index="128">
			<pValParam>0.00000000000005517808</pValParam>
			<zScore>6.451419603322899</zScore>
			<pVal>0.0</pVal>
			<origCount>439.0</origCount>
			<randAvgCount>372.12</randAvgCount>
			<origConc>0.001128221470645682</origConc>
			<randAvgConc>9.798438317572841E-4</randAvgConc>
			<image>images/motif-128.jpg</image>
			<motifData>
					noninteractive{1.0,2.0,1.0},{2.0,1.0,2.0},{1.0,2.0,1.0} , TRA:HYA,STA:HYA,PDA{[19],0,0} , {0,[6,15],0} , {0,0,[1,15]}}
			</motifData>
		</motif>
		<motif index="129">
			<pValParam>0.00000002290594691701</pValParam>
			<zScore>5.0168462109714165</zScore>
			<pVal>0.0</pVal>
			<origCount>70.0</origCount>
			<randAvgCount>50.064</randAvgCount>
			<origConc>1.7989863996628185E-4</origConc>
			<randAvgConc>1.3182705137590393E-4</randAvgConc>
			<image>images/motif-129.jpg</image>
			<motifData>
					noninteractive{1.0,2.0,1.0},{2.0,1.0,2.0},{1.0,2.0,1.0} , TPA:PKA,STA,TFA:HYA,STA{[12],0,0} , {0,[6,7,14],0} , {0,0,[6,15]}}
			</motifData>
		</motif>
		<motif index="130">
			<pValParam>0.00000028375902272337</pValParam>
			<zScore>4.229087998094345</zScore>
			<pVal>0.0</pVal>
			<origCount>251.0</origCount>
			<randAvgCount>214.876</randAvgCount>
			<origConc>6.450651233076678E-4</origConc>
			<randAvgConc>5.657992949034272E-4</randAvgConc>
			<image>images/motif-130.jpg</image>
			<motifData>
					noninteractive{1.0,2.0,1.0},{2.0,1.0,2.0},{1.0,2.0,1.0} , HYA,PPPA:PKA,STA,TFA:HYA,STA{[15,16],0,0} , {0,[6,7,14],0} , {0,0,[6,15]}}
			</motifData>
		</motif>
		<motif index="131">
			<pValParam>0.00101652485805980850</pValParam>
			<zScore>2.724392112994392</zScore>
			<pVal>0.0</pVal>
			<origCount>31.0</origCount>
			<randAvgCount>24.882</randAvgCount>
			<origConc>7.966939769935339E-5</origConc>
			<randAvgConc>6.551716949027068E-5</randAvgConc>
			<image>images/motif-131.jpg</image>
			<motifData>
					noninteractive{1.0,2.0,2.0},{2.0,1.0,1.0},{2.0,1.0,1.0} , HYA,STA:HYA,PPPA:SMA{[6,15],0,0} , {0,[15,16],0} , {0,0,[11]}}
			</motifData>
		</motif>
		<motif index="132">
			<pValParam>0.00000000000000000000</pValParam>
			<zScore>7.689183234306741</zScore>
			<pVal>0.0</pVal>
			<origCount>663.0</origCount>
			<randAvgCount>564.454</randAvgCount>
			<origConc>0.0017038971185377838</origConc>
			<randAvgConc>0.0014862839199819237</randAvgConc>
			<image>images/motif-132.jpg</image>
			<motifData>
					noninteractive{1.0,2.0,2.0},{2.0,1.0,1.0},{2.0,1.0,1.0} , HYA,STA:HYA,PPPA:PRB,TRA{[6,15],0,0} , {0,[15,16],0} , {0,0,[13,19]}}
			</motifData>
		</motif>
		<motif index="133">
			<pValParam>0.00000014863689445921</pValParam>
			<zScore>4.635687047213015</zScore>
			<pVal>0.0</pVal>
			<origCount>152.0</origCount>
			<randAvgCount>117.054</randAvgCount>
			<origConc>3.9063704678392634E-4</origConc>
			<randAvgConc>3.082153189577841E-4</randAvgConc>
			<image>images/motif-133.jpg</image>
			<motifData>
					noninteractive{1.0,2.0,2.0},{2.0,1.0,1.0},{2.0,1.0,1.0} , PKA,TFA:ERA:TRA{[7,14],0,0} , {0,[17],0} , {0,0,[19]}}
			</motifData>
		</motif>
		<motif index="134">
			<pValParam>0.00000014048995089500</pValParam>
			<zScore>4.458119008262869</zScore>
			<pVal>0.0</pVal>
			<origCount>211.0</origCount>
			<randAvgCount>174.772</randAvgCount>
			<origConc>5.422659004697925E-4</origConc>
			<randAvgConc>4.6020063885509336E-4</randAvgConc>
			<image>images/motif-134.jpg</image>
			<motifData>
					noninteractive{1.0,2.0,2.0},{2.0,1.0,1.0},{2.0,1.0,1.0} , TFA:HYA,STA:HYA,STA{[14],0,0} , {0,[6,15],0} , {0,0,[6,15]}}
			</motifData>
		</motif>
		<motif index="135">
			<pValParam>0.00000003652764657414</pValParam>
			<zScore>4.530227373398943</zScore>
			<pVal>0.0</pVal>
			<origCount>229.0</origCount>
			<randAvgCount>197.606</randAvgCount>
			<origConc>5.885255507468364E-4</origConc>
			<randAvgConc>5.203245895362935E-4</randAvgConc>
			<image>images/motif-135.jpg</image>
			<motifData>
					noninteractive{1.0,2.0,2.0},{2.0,1.0,1.0},{2.0,1.0,1.0} , PKA,TFA:PRB:HYA,PDA{[7,14],0,0} , {0,[13],0} , {0,0,[1,15]}}
			</motifData>
		</motif>
		<motif index="136">
			<pValParam>0.00001235310980307602</pValParam>
			<zScore>3.7949583566937823</zScore>
			<pVal>0.0</pVal>
			<origCount>173.0</origCount>
			<randAvgCount>135.136</randAvgCount>
			<origConc>4.4460663877381087E-4</origConc>
			<randAvgConc>3.5582303340486856E-4</randAvgConc>
			<image>images/motif-136.jpg</image>
			<motifData>
					noninteractive{1.0,2.0,2.0},{2.0,1.0,1.0},{2.0,1.0,1.0} , TFA:TRA:TRA{[14],0,0} , {0,[19],0} , {0,0,[19]}}
			</motifData>
		</motif>
		<motif index="137">
			<pValParam>0.00000028375902272337</pValParam>
			<zScore>4.229087998094345</zScore>
			<pVal>0.0</pVal>
			<origCount>251.0</origCount>
			<randAvgCount>214.876</randAvgCount>
			<origConc>6.450651233076678E-4</origConc>
			<randAvgConc>5.657992949034272E-4</randAvgConc>
			<image>images/motif-137.jpg</image>
			<motifData>
					noninteractive{1.0,2.0,1.0},{2.0,1.0,2.0},{1.0,2.0,1.0} , HYA,PPPA:STA,TFA:HYA,STA{[15,16],0,0} , {0,[6,14],0} , {0,0,[6,15]}}
			</motifData>
		</motif>
		<motif index="138">
			<pValParam>0.00000000000000000000</pValParam>
			<zScore>7.345000867223726</zScore>
			<pVal>0.0</pVal>
			<origCount>586.0</origCount>
			<randAvgCount>495.232</randAvgCount>
			<origConc>0.0015060086145748737</origConc>
			<randAvgConc>0.0013040141437936155</randAvgConc>
			<image>images/motif-138.jpg</image>
			<motifData>
					noninteractive{1.0,2.0,2.0},{2.0,1.0,1.0},{2.0,1.0,1.0} , PKA,STA,TFA:DNAB,PRB:HYA,STA{[6,7,14],0,0} , {0,[4,13],0} , {0,0,[6,15]}}
			</motifData>
		</motif>
		<motif index="139">
			<pValParam>0.00000000054313187281</pValParam>
			<zScore>5.596928946864521</zScore>
			<pVal>0.0</pVal>
			<origCount>100.0</origCount>
			<randAvgCount>72.252</randAvgCount>
			<origConc>2.569980570946884E-4</origConc>
			<randAvgConc>1.9024979205853101E-4</randAvgConc>
			<image>images/motif-139.jpg</image>
			<motifData>
					noninteractive{1.0,2.0,1.0},{2.0,1.0,2.0},{1.0,2.0,1.0} , TPA:HYA,STA:PRB,TRA{[12],0,0} , {0,[6,15],0} , {0,0,[13,19]}}
			</motifData>
		</motif>
		<motif index="140">
			<pValParam>0.00000000000000244249</pValParam>
			<zScore>6.963664997853054</zScore>
			<pVal>0.0</pVal>
			<origCount>368.0</origCount>
			<randAvgCount>297.936</randAvgCount>
			<origConc>9.457528501084531E-4</origConc>
			<randAvgConc>7.845087758524207E-4</randAvgConc>
			<image>images/motif-140.jpg</image>
			<motifData>
					noninteractive{1.0,2.0,2.0},{2.0,1.0,1.0},{2.0,1.0,1.0} , PKA,TFA:TRA:HYA,PDA{[7,14],0,0} , {0,[19],0} , {0,0,[1,15]}}
			</motifData>
		</motif>
		<motif index="141">
			<pValParam>0.00000008282633146006</pValParam>
			<zScore>4.319288483452699</zScore>
			<pVal>0.0</pVal>
			<origCount>259.0</origCount>
			<randAvgCount>227.334</randAvgCount>
			<origConc>6.656249678752428E-4</origConc>
			<randAvgConc>5.986017869851433E-4</randAvgConc>
			<image>images/motif-141.jpg</image>
			<motifData>
					noninteractive{1.0,2.0,1.0},{2.0,1.0,2.0},{1.0,2.0,1.0} , PRB:HYA,STA:HYA,PDA{[13],0,0} , {0,[6,15],0} , {0,0,[1,15]}}
			</motifData>
		</motif>
		<motif index="142">
			<pValParam>0.00000004057011238068</pValParam>
			<zScore>4.892722070559856</zScore>
			<pVal>0.0</pVal>
			<origCount>62.0</origCount>
			<randAvgCount>45.4</randAvgCount>
			<origConc>1.5933879539870678E-4</origConc>
			<randAvgConc>1.1954623226954654E-4</randAvgConc>
			<image>images/motif-142.jpg</image>
			<motifData>
					noninteractive{1.0,2.0,1.0},{2.0,1.0,2.0},{1.0,2.0,1.0} , TPA:HYA,STA:HYA,PPPA{[12],0,0} , {0,[6,15],0} , {0,0,[15,16]}}
			</motifData>
		</motif>
		<motif index="143">
			<pValParam>0.00000028375902272337</pValParam>
			<zScore>4.229087998094345</zScore>
			<pVal>0.0</pVal>
			<origCount>251.0</origCount>
			<randAvgCount>214.876</randAvgCount>
			<origConc>6.450651233076678E-4</origConc>
			<randAvgConc>5.657992949034272E-4</randAvgConc>
			<image>images/motif-143.jpg</image>
			<motifData>
					noninteractive{1.0,2.0,2.0},{2.0,1.0,1.0},{2.0,1.0,1.0} , PKA,STA,TFA:HYA,PDA:HYA,STA{[6,7,14],0,0} , {0,[1,15],0} , {0,0,[6,15]}}
			</motifData>
		</motif>
		<motif index="144">
			<pValParam>0.00000145113653982065</pValParam>
			<zScore>3.9647763615172176</zScore>
			<pVal>0.0</pVal>
			<origCount>192.0</origCount>
			<randAvgCount>164.444</randAvgCount>
			<origConc>4.934362696218016E-4</origConc>
			<randAvgConc>4.330021440374592E-4</randAvgConc>
			<image>images/motif-144.jpg</image>
			<motifData>
					noninteractive{1.0,2.0,1.0},{2.0,1.0,2.0},{1.0,2.0,1.0} , HYA,PPPA:HYA,STA:HYA,PPPA{[15,16],0,0} , {0,[6,15],0} , {0,0,[15,16]}}
			</motifData>
		</motif>
		<motif index="145">
			<pValParam>0.00000145113653982065</pValParam>
			<zScore>3.9647763615172176</zScore>
			<pVal>0.0</pVal>
			<origCount>192.0</origCount>
			<randAvgCount>164.444</randAvgCount>
			<origConc>4.934362696218016E-4</origConc>
			<randAvgConc>4.330021440374592E-4</randAvgConc>
			<image>images/motif-145.jpg</image>
			<motifData>
					noninteractive{1.0,2.0,1.0},{2.0,1.0,2.0},{1.0,2.0,1.0} , HYA,PPPA:HYA,STA:HYA,PDA{[15,16],0,0} , {0,[6,15],0} , {0,0,[1,15]}}
			</motifData>
		</motif>
		<motif index="146">
			<pValParam>0.00191997161571533240</pValParam>
			<zScore>2.7540060096981893</zScore>
			<pVal>0.0</pVal>
			<origCount>11.0</origCount>
			<randAvgCount>5.546</randAvgCount>
			<origConc>2.826978628041572E-5</origConc>
			<randAvgConc>1.4603318483652664E-5</randAvgConc>
			<image>images/motif-146.jpg</image>
			<motifData>
					noninteractive{1.0,2.0,1.0},{2.0,1.0,1.0},{1.0,1.0,1.0} , epistatic{1.0,1.0,1.0},{1.0,1.0,2.0},{1.0,1.0,1.0} , PRB:MFU:TRA{[13],0,0} , {0,[8],0} , {0,0,[19]}}
			</motifData>
		</motif>
		<motif index="147">
			<pValParam>0.00191997161571533240</pValParam>
			<zScore>2.7540060096981893</zScore>
			<pVal>0.0</pVal>
			<origCount>11.0</origCount>
			<randAvgCount>5.546</randAvgCount>
			<origConc>2.826978628041572E-5</origConc>
			<randAvgConc>1.4603318483652664E-5</randAvgConc>
			<image>images/motif-147.jpg</image>
			<motifData>
					noninteractive{1.0,2.0,1.0},{2.0,1.0,1.0},{1.0,1.0,1.0} , epistatic{1.0,1.0,1.0},{1.0,1.0,2.0},{1.0,1.0,1.0} , PRB:MFU:DNAB,TRA{[13],0,0} , {0,[8],0} , {0,0,[4,19]}}
			</motifData>
		</motif>
		<motif index="148">
			<pValParam>0.00082024531631397224</pValParam>
			<zScore>2.962607112041824</zScore>
			<pVal>0.0</pVal>
			<origCount>12.0</origCount>
			<randAvgCount>7.192</randAvgCount>
			<origConc>3.08397668513626E-5</origConc>
			<randAvgConc>1.8938016313324478E-5</randAvgConc>
			<image>images/motif-148.jpg</image>
			<motifData>
					noninteractive{1.0,1.0,1.0},{1.0,1.0,2.0},{1.0,2.0,1.0} , suppressive{1.0,2.0,1.0},{1.0,1.0,1.0},{1.0,1.0,1.0} , HYA,STA:HYA,PDA:PKA,TFA{[6,15],0,0} , {0,[1,15],0} , {0,0,[7,14]}}
			</motifData>
		</motif>
		<motif index="149">
			<pValParam>0.00000050525972716819</pValParam>
			<zScore>4.712555018806581</zScore>
			<pVal>0.0</pVal>
			<origCount>11.0</origCount>
			<randAvgCount>4.024</randAvgCount>
			<origConc>2.826978628041572E-5</origConc>
			<randAvgConc>1.059533668243084E-5</randAvgConc>
			<image>images/motif-149.jpg</image>
			<motifData>
					epistatic{1.0,1.0,1.0},{2.0,1.0,2.0},{1.0,1.0,1.0} , DNAB,TRA:MFU:HYA,STA{[4,19],0,0} , {0,[8],0} , {0,0,[6,15]}}
			</motifData>
		</motif>
		<motif index="150">
			<pValParam>0.00000050525972716819</pValParam>
			<zScore>4.712555018806581</zScore>
			<pVal>0.0</pVal>
			<origCount>11.0</origCount>
			<randAvgCount>4.024</randAvgCount>
			<origConc>2.826978628041572E-5</origConc>
			<randAvgConc>1.059533668243084E-5</randAvgConc>
			<image>images/motif-150.jpg</image>
			<motifData>
					epistatic{1.0,1.0,1.0},{2.0,1.0,2.0},{1.0,1.0,1.0} , TRA:MFU:HYA,STA{[19],0,0} , {0,[8],0} , {0,0,[6,15]}}
			</motifData>
		</motif>
		<motif index="151">
			<pValParam>0.00007143936101383641</pValParam>
			<zScore>3.63699903471072</zScore>
			<pVal>0.0</pVal>
			<origCount>17.0</origCount>
			<randAvgCount>7.974</randAvgCount>
			<origConc>4.3689669706097024E-5</origConc>
			<randAvgConc>2.0996010989708963E-5</randAvgConc>
			<image>images/motif-151.jpg</image>
			<motifData>
					epistatic{1.0,1.0,1.0},{2.0,1.0,2.0},{1.0,1.0,1.0} , PKA,TFA:MFU:TRA{[7,14],0,0} , {0,[8],0} , {0,0,[19]}}
			</motifData>
		</motif>
		<motif index="152">
			<pValParam>0.00007143936101383641</pValParam>
			<zScore>3.63699903471072</zScore>
			<pVal>0.0</pVal>
			<origCount>17.0</origCount>
			<randAvgCount>7.974</randAvgCount>
			<origConc>4.3689669706097024E-5</origConc>
			<randAvgConc>2.0996010989708963E-5</randAvgConc>
			<image>images/motif-152.jpg</image>
			<motifData>
					epistatic{1.0,1.0,1.0},{2.0,1.0,2.0},{1.0,1.0,1.0} , PKA,TFA:MFU:DNAB,TRA{[7,14],0,0} , {0,[8],0} , {0,0,[4,19]}}
			</motifData>
		</motif>
		<motif index="153">
			<pValParam>0.00931181615104192950</pValParam>
			<zScore>3.243416125858713</zScore>
			<pVal>0.0</pVal>
			<origCount>3.0</origCount>
			<randAvgCount>0.806</randAvgCount>
			<origConc>7.70994171284065E-6</origConc>
			<randAvgConc>2.122058847060112E-6</randAvgConc>
			<image>images/motif-153.jpg</image>
			<motifData>
					conditional{1.0,1.0,1.0},{2.0,1.0,1.0},{1.0,1.0,1.0} , single-nonmonotonic{1.0,1.0,1.0},{1.0,1.0,1.0},{1.0,2.0,1.0} , PRB:HYA:PKA,TFA{[13],0,0} , {0,[15],0} , {0,0,[7,14]}}
			</motifData>
		</motif>
		<motif index="154">
			<pValParam>0.00001478615240768644</pValParam>
			<zScore>3.8630864397750706</zScore>
			<pVal>0.0</pVal>
			<origCount>59.0</origCount>
			<randAvgCount>40.754</randAvgCount>
			<origConc>1.5162885368586614E-4</origConc>
			<randAvgConc>1.073109633942352E-4</randAvgConc>
			<image>images/motif-154.jpg</image>
			<motifData>
					suppressive{1.0,1.0,1.0},{2.0,1.0,2.0},{1.0,1.0,1.0} , HYA:PKA,TFA:MFU{[15],0,0} , {0,[7,14],0} , {0,0,[8]}}
			</motifData>
		</motif>
		<motif index="155">
			<pValParam>0.00000313090982151376</pValParam>
			<zScore>4.280875046326937</zScore>
			<pVal>0.0</pVal>
			<origCount>50.0</origCount>
			<randAvgCount>27.852</randAvgCount>
			<origConc>1.284990285473442E-4</origConc>
			<randAvgConc>7.333760579755248E-5</randAvgConc>
			<image>images/motif-155.jpg</image>
			<motifData>
					suppressive{1.0,1.0,1.0},{2.0,1.0,2.0},{1.0,1.0,1.0} , MFU:PKA,STA,TFA:DNAB,TRA{[8],0,0} , {0,[6,7,14],0} , {0,0,[4,19]}}
			</motifData>
		</motif>
		<motif index="156">
			<pValParam>0.00000014534840719893</pValParam>
			<zScore>4.899888383726463</zScore>
			<pVal>0.0</pVal>
			<origCount>44.0</origCount>
			<randAvgCount>21.298</randAvgCount>
			<origConc>1.1307914512166288E-4</origConc>
			<randAvgConc>5.6079951919119135E-5</randAvgConc>
			<image>images/motif-156.jpg</image>
			<motifData>
					suppressive{1.0,2.0,2.0},{1.0,1.0,1.0},{1.0,1.0,1.0} , PKA,TFA:MFU:DNAB,TRA{[7,14],0,0} , {0,[8],0} , {0,0,[4,19]}}
			</motifData>
		</motif>
		<motif index="157">
			<pValParam>0.00000102523703704449</pValParam>
			<zScore>4.484485236268407</zScore>
			<pVal>0.0</pVal>
			<origCount>44.0</origCount>
			<randAvgCount>25.59</randAvgCount>
			<origConc>1.1307914512166288E-4</origConc>
			<randAvgConc>6.738190701289505E-5</randAvgConc>
			<image>images/motif-157.jpg</image>
			<motifData>
					suppressive{1.0,1.0,1.0},{2.0,1.0,2.0},{1.0,1.0,1.0} , HYA:PKA,STA,TFA:DNAB,TRA{[15],0,0} , {0,[6,7,14],0} , {0,0,[4,19]}}
			</motifData>
		</motif>
		<motif index="158">
			<pValParam>0.00005408799765582728</pValParam>
			<zScore>3.541517348021379</zScore>
			<pVal>0.0</pVal>
			<origCount>63.0</origCount>
			<randAvgCount>45.828</randAvgCount>
			<origConc>1.6190877596965368E-4</origConc>
			<randAvgConc>1.2067147365781163E-4</randAvgConc>
			<image>images/motif-158.jpg</image>
			<motifData>
					suppressive{1.0,2.0,2.0},{1.0,1.0,1.0},{1.0,1.0,1.0} , PKA,STA,TFA:HYA:MFU{[6,7,14],0,0} , {0,[15],0} , {0,0,[8]}}
			</motifData>
		</motif>
		<motif index="159">
			<pValParam>0.00000102523703704449</pValParam>
			<zScore>4.484485236268407</zScore>
			<pVal>0.0</pVal>
			<origCount>44.0</origCount>
			<randAvgCount>25.59</randAvgCount>
			<origConc>1.1307914512166288E-4</origConc>
			<randAvgConc>6.738190701289505E-5</randAvgConc>
			<image>images/motif-159.jpg</image>
			<motifData>
					suppressive{1.0,1.0,1.0},{2.0,1.0,2.0},{1.0,1.0,1.0} , TRA:PKA,STA,TFA:HYA,PDA{[19],0,0} , {0,[6,7,14],0} , {0,0,[1,15]}}
			</motifData>
		</motif>
		<motif index="160">
			<pValParam>0.00000068740074443685</pValParam>
			<zScore>4.666238949526154</zScore>
			<pVal>0.0</pVal>
			<origCount>11.0</origCount>
			<randAvgCount>3.44</randAvgCount>
			<origConc>2.826978628041572E-5</origConc>
			<randAvgConc>9.05764810327825E-6</randAvgConc>
			<image>images/motif-160.jpg</image>
			<motifData>
					suppressive{1.0,1.0,1.0},{2.0,1.0,2.0},{1.0,1.0,1.0} , DNAB,TRA:PKA,STA,TFA:TPA{[4,19],0,0} , {0,[6,7,14],0} , {0,0,[12]}}
			</motifData>
		</motif>
		<motif index="161">
			<pValParam>0.00000014534840719893</pValParam>
			<zScore>4.899888383726463</zScore>
			<pVal>0.0</pVal>
			<origCount>44.0</origCount>
			<randAvgCount>21.298</randAvgCount>
			<origConc>1.1307914512166288E-4</origConc>
			<randAvgConc>5.6079951919119135E-5</randAvgConc>
			<image>images/motif-161.jpg</image>
			<motifData>
					suppressive{1.0,2.0,2.0},{1.0,1.0,1.0},{1.0,1.0,1.0} , PKA,TFA:MFU:TRA{[7,14],0,0} , {0,[8],0} , {0,0,[19]}}
			</motifData>
		</motif>
		<motif index="162">
			<pValParam>0.00000102523703704449</pValParam>
			<zScore>4.484485236268407</zScore>
			<pVal>0.0</pVal>
			<origCount>44.0</origCount>
			<randAvgCount>25.59</randAvgCount>
			<origConc>1.1307914512166288E-4</origConc>
			<randAvgConc>6.738190701289505E-5</randAvgConc>
			<image>images/motif-162.jpg</image>
			<motifData>
					suppressive{1.0,2.0,2.0},{1.0,1.0,1.0},{1.0,1.0,1.0} , PKA,STA,TFA:HYA,PDA:DNAB,TRA{[6,7,14],0,0} , {0,[1,15],0} , {0,0,[4,19]}}
			</motifData>
		</motif>
		<motif index="163">
			<pValParam>0.00000313090982151376</pValParam>
			<zScore>4.280875046326937</zScore>
			<pVal>0.0</pVal>
			<origCount>50.0</origCount>
			<randAvgCount>27.852</randAvgCount>
			<origConc>1.284990285473442E-4</origConc>
			<randAvgConc>7.333760579755248E-5</randAvgConc>
			<image>images/motif-163.jpg</image>
			<motifData>
					suppressive{1.0,1.0,1.0},{2.0,1.0,2.0},{1.0,1.0,1.0} , MFU:PKA,STA,TFA:TRA{[8],0,0} , {0,[6,7,14],0} , {0,0,[19]}}
			</motifData>
		</motif>
		<motif index="164">
			<pValParam>0.00005408799765582728</pValParam>
			<zScore>3.594578600604285</zScore>
			<pVal>0.0</pVal>
			<origCount>53.0</origCount>
			<randAvgCount>35.828</randAvgCount>
			<origConc>1.3620897026018483E-4</origConc>
			<randAvgConc>9.433955972623969E-5</randAvgConc>
			<image>images/motif-164.jpg</image>
			<motifData>
					suppressive{1.0,1.0,1.0},{2.0,1.0,2.0},{1.0,1.0,1.0} , MFU:HYA,STA:HYA,PDA{[8],0,0} , {0,[6,15],0} , {0,0,[1,15]}}
			</motifData>
		</motif>
		<motif index="165">
			<pValParam>0.00005408799765582728</pValParam>
			<zScore>3.541517348021379</zScore>
			<pVal>0.0</pVal>
			<origCount>63.0</origCount>
			<randAvgCount>45.828</randAvgCount>
			<origConc>1.6190877596965368E-4</origConc>
			<randAvgConc>1.2067147365781163E-4</randAvgConc>
			<image>images/motif-165.jpg</image>
			<motifData>
					suppressive{1.0,1.0,1.0},{2.0,1.0,2.0},{1.0,1.0,1.0} , MFU:PKA,STA,TFA:HYA,PDA{[8],0,0} , {0,[6,7,14],0} , {0,0,[1,15]}}
			</motifData>
		</motif>
		<motif index="166">
			<pValParam>0.00000068638373129648</pValParam>
			<zScore>4.5702278386145245</zScore>
			<pVal>0.0</pVal>
			<origCount>43.0</origCount>
			<randAvgCount>24.36</randAvgCount>
			<origConc>1.10509164550716E-4</origConc>
			<randAvgConc>6.414306561796615E-5</randAvgConc>
			<image>images/motif-166.jpg</image>
			<motifData>
					suppressive{1.0,1.0,1.0},{2.0,1.0,2.0},{1.0,1.0,1.0} , TRA:PKA,TFA:HYA{[19],0,0} , {0,[7,14],0} , {0,0,[15]}}
			</motifData>
		</motif>
		<motif index="167">
			<pValParam>0.00000068638373129648</pValParam>
			<zScore>4.5702278386145245</zScore>
			<pVal>0.0</pVal>
			<origCount>43.0</origCount>
			<randAvgCount>24.36</randAvgCount>
			<origConc>1.10509164550716E-4</origConc>
			<randAvgConc>6.414306561796615E-5</randAvgConc>
			<image>images/motif-167.jpg</image>
			<motifData>
					suppressive{1.0,1.0,1.0},{2.0,1.0,2.0},{1.0,1.0,1.0} , HYA,PPPA:PKA,TFA:DNAB,TRA{[15,16],0,0} , {0,[7,14],0} , {0,0,[4,19]}}
			</motifData>
		</motif>
		<motif index="168">
			<pValParam>0.00000582681620964198</pValParam>
			<zScore>4.162131303273787</zScore>
			<pVal>0.0</pVal>
			<origCount>46.0</origCount>
			<randAvgCount>24.912</randAvgCount>
			<origConc>1.1821910626355664E-4</origConc>
			<randAvgConc>6.559627524292403E-5</randAvgConc>
			<image>images/motif-168.jpg</image>
			<motifData>
					suppressive{1.0,1.0,1.0},{2.0,1.0,2.0},{1.0,1.0,1.0} , MFU:HYA,STA:DNAB,TRA{[8],0,0} , {0,[6,15],0} , {0,0,[4,19]}}
			</motifData>
		</motif>
		<motif index="169">
			<pValParam>0.00000582681620964198</pValParam>
			<zScore>4.162131303273787</zScore>
			<pVal>0.0</pVal>
			<origCount>46.0</origCount>
			<randAvgCount>24.912</randAvgCount>
			<origConc>1.1821910626355664E-4</origConc>
			<randAvgConc>6.559627524292403E-5</randAvgConc>
			<image>images/motif-169.jpg</image>
			<motifData>
					suppressive{1.0,1.0,1.0},{2.0,1.0,2.0},{1.0,1.0,1.0} , MFU:HYA,STA:TRA{[8],0,0} , {0,[6,15],0} , {0,0,[19]}}
			</motifData>
		</motif>
		<motif index="170">
			<pValParam>0.00000102523703704449</pValParam>
			<zScore>4.484485236268407</zScore>
			<pVal>0.0</pVal>
			<origCount>44.0</origCount>
			<randAvgCount>25.59</randAvgCount>
			<origConc>1.1307914512166288E-4</origConc>
			<randAvgConc>6.738190701289505E-5</randAvgConc>
			<image>images/motif-170.jpg</image>
			<motifData>
					suppressive{1.0,1.0,1.0},{2.0,1.0,2.0},{1.0,1.0,1.0} , HYA:PKA,STA,TFA:TRA{[15],0,0} , {0,[6,7,14],0} , {0,0,[19]}}
			</motifData>
		</motif>
		<motif index="171">
			<pValParam>0.00000068638373129648</pValParam>
			<zScore>4.5702278386145245</zScore>
			<pVal>0.0</pVal>
			<origCount>43.0</origCount>
			<randAvgCount>24.36</randAvgCount>
			<origConc>1.10509164550716E-4</origConc>
			<randAvgConc>6.414306561796615E-5</randAvgConc>
			<image>images/motif-171.jpg</image>
			<motifData>
					suppressive{1.0,2.0,2.0},{1.0,1.0,1.0},{1.0,1.0,1.0} , PKA,TFA:HYA:DNAB,TRA{[7,14],0,0} , {0,[15],0} , {0,0,[4,19]}}
			</motifData>
		</motif>
		<motif index="172">
			<pValParam>0.00000068638373129648</pValParam>
			<zScore>4.5702278386145245</zScore>
			<pVal>0.0</pVal>
			<origCount>43.0</origCount>
			<randAvgCount>24.36</randAvgCount>
			<origConc>1.10509164550716E-4</origConc>
			<randAvgConc>6.414306561796615E-5</randAvgConc>
			<image>images/motif-172.jpg</image>
			<motifData>
					suppressive{1.0,1.0,1.0},{2.0,1.0,2.0},{1.0,1.0,1.0} , TRA:PKA,TFA:HYA,PPPA{[19],0,0} , {0,[7,14],0} , {0,0,[15,16]}}
			</motifData>
		</motif>
		<motif index="173">
			<pValParam>0.00000102523703704449</pValParam>
			<zScore>4.484485236268407</zScore>
			<pVal>0.0</pVal>
			<origCount>44.0</origCount>
			<randAvgCount>25.59</randAvgCount>
			<origConc>1.1307914512166288E-4</origConc>
			<randAvgConc>6.738190701289505E-5</randAvgConc>
			<image>images/motif-173.jpg</image>
			<motifData>
					suppressive{1.0,1.0,1.0},{2.0,1.0,2.0},{1.0,1.0,1.0} , HYA,PPPA:STA,TFA:DNAB,TRA{[15,16],0,0} , {0,[6,14],0} , {0,0,[4,19]}}
			</motifData>
		</motif>
		<motif index="174">
			<pValParam>0.00001478615240768644</pValParam>
			<zScore>3.8630864397750706</zScore>
			<pVal>0.0</pVal>
			<origCount>59.0</origCount>
			<randAvgCount>40.754</randAvgCount>
			<origConc>1.5162885368586614E-4</origConc>
			<randAvgConc>1.073109633942352E-4</randAvgConc>
			<image>images/motif-174.jpg</image>
			<motifData>
					suppressive{1.0,2.0,2.0},{1.0,1.0,1.0},{1.0,1.0,1.0} , PKA,TFA:MFU:HYA,PPPA{[7,14],0,0} , {0,[8],0} , {0,0,[15,16]}}
			</motifData>
		</motif>
		<motif index="175">
			<pValParam>0.00000068740074443685</pValParam>
			<zScore>4.666238949526154</zScore>
			<pVal>0.0</pVal>
			<origCount>11.0</origCount>
			<randAvgCount>3.44</randAvgCount>
			<origConc>2.826978628041572E-5</origConc>
			<randAvgConc>9.05764810327825E-6</randAvgConc>
			<image>images/motif-175.jpg</image>
			<motifData>
					suppressive{1.0,1.0,1.0},{2.0,1.0,2.0},{1.0,1.0,1.0} , TPA:HYA,STA:TRA{[12],0,0} , {0,[6,15],0} , {0,0,[19]}}
			</motifData>
		</motif>
		<motif index="176">
			<pValParam>0.00000068740074443685</pValParam>
			<zScore>4.666238949526154</zScore>
			<pVal>0.0</pVal>
			<origCount>11.0</origCount>
			<randAvgCount>3.44</randAvgCount>
			<origConc>2.826978628041572E-5</origConc>
			<randAvgConc>9.05764810327825E-6</randAvgConc>
			<image>images/motif-176.jpg</image>
			<motifData>
					suppressive{1.0,1.0,1.0},{2.0,1.0,2.0},{1.0,1.0,1.0} , TRA:PKA,STA,TFA:TPA{[19],0,0} , {0,[6,7,14],0} , {0,0,[12]}}
			</motifData>
		</motif>
		<motif index="177">
			<pValParam>0.00000060908723475972</pValParam>
			<zScore>4.576242027364019</zScore>
			<pVal>0.0</pVal>
			<origCount>48.0</origCount>
			<randAvgCount>28.496</randAvgCount>
			<origConc>1.233590674054504E-4</origConc>
			<randAvgConc>7.50334661598614E-5</randAvgConc>
			<image>images/motif-177.jpg</image>
			<motifData>
					suppressive{1.0,2.0,2.0},{1.0,1.0,1.0},{1.0,1.0,1.0} , PKA,TFA:HYA,STA:DNAB,TRA{[7,14],0,0} , {0,[6,15],0} , {0,0,[4,19]}}
			</motifData>
		</motif>
		<motif index="178">
			<pValParam>0.00091820782294615988</pValParam>
			<zScore>2.9464979613066666</zScore>
			<pVal>0.0</pVal>
			<origCount>15.0</origCount>
			<randAvgCount>8.596</randAvgCount>
			<origConc>3.8549708564203255E-5</origConc>
			<randAvgConc>2.2633248898913864E-5</randAvgConc>
			<image>images/motif-178.jpg</image>
			<motifData>
					asynthetic{1.0,2.0,1.0},{2.0,1.0,1.0},{1.0,1.0,1.0} , epistatic{1.0,1.0,1.0},{1.0,1.0,1.0},{1.0,2.0,1.0} , PKA,STA,TFA:HYA,STA:TRA{[6,7,14],0,0} , {0,[6,15],0} , {0,0,[19]}}
			</motifData>
		</motif>
		<motif index="179">
			<pValParam>0.00001433942747319783</pValParam>
			<zScore>5.658589649063143</zScore>
			<pVal>0.0</pVal>
			<origCount>4.0</origCount>
			<randAvgCount>0.294</randAvgCount>
			<origConc>1.0279922283787535E-5</origConc>
			<randAvgConc>7.736861115848979E-7</randAvgConc>
			<image>images/motif-179.jpg</image>
			<motifData>
					suppressive{1.0,2.0,1.0},{1.0,1.0,1.0},{1.0,1.0,1.0} , conditional{1.0,1.0,2.0},{1.0,1.0,1.0},{1.0,1.0,1.0} , synthetic{1.0,1.0,1.0},{1.0,1.0,2.0},{1.0,2.0,1.0} , TRA:TRA:PKA,STA,TFA{[19],0,0} , {0,[19],0} , {0,0,[6,7,14]}}
			</motifData>
		</motif>
		<motif index="180">
			<pValParam>0.00001433942747319783</pValParam>
			<zScore>5.658589649063143</zScore>
			<pVal>0.0</pVal>
			<origCount>4.0</origCount>
			<randAvgCount>0.294</randAvgCount>
			<origConc>1.0279922283787535E-5</origConc>
			<randAvgConc>7.736861115848979E-7</randAvgConc>
			<image>images/motif-180.jpg</image>
			<motifData>
					suppressive{1.0,1.0,1.0},{1.0,1.0,1.0},{2.0,1.0,1.0} , conditional{1.0,1.0,1.0},{1.0,1.0,1.0},{1.0,2.0,1.0} , synthetic{1.0,2.0,1.0},{2.0,1.0,1.0},{1.0,1.0,1.0} , DNAB,TRA:PKA,STA,TFA:TRA{[4,19],0,0} , {0,[6,7,14],0} , {0,0,[19]}}
			</motifData>
		</motif>
		<motif index="181">
			<pValParam>0.00041190093845300257</pValParam>
			<zScore>5.223176052375069</zScore>
			<pVal>0.0</pVal>
			<origCount>2.0</origCount>
			<randAvgCount>0.14</randAvgCount>
			<origConc>5.1399611418937674E-6</origConc>
			<randAvgConc>3.685729210604826E-7</randAvgConc>
			<image>images/motif-181.jpg</image>
			<motifData>
					suppressive{1.0,1.0,1.0},{1.0,1.0,1.0},{1.0,2.0,1.0} , double-nonmonotonic{1.0,2.0,1.0},{2.0,1.0,1.0},{1.0,1.0,1.0} , PKA,TFA:PRB:TRA{[7,14],0,0} , {0,[13],0} , {0,0,[19]}}
			</motifData>
		</motif>
		<motif index="182">
			<pValParam>0.00015047399503353986</pValParam>
			<zScore>3.639528427277282</zScore>
			<pVal>0.0</pVal>
			<origCount>6.0</origCount>
			<randAvgCount>1.102</randAvgCount>
			<origConc>1.54198834256813E-5</origConc>
			<randAvgConc>2.901110021374492E-6</randAvgConc>
			<image>images/motif-182.jpg</image>
			<motifData>
					conditional{1.0,1.0,2.0},{2.0,1.0,2.0},{1.0,1.0,1.0} , TRA:MFU:PRB{[19],0,0} , {0,[8],0} , {0,0,[13]}}
			</motifData>
		</motif>
		<motif index="183">
			<pValParam>0.00000061995447986352</pValParam>
			<zScore>3.6826212619820264</zScore>
			<pVal>0.0</pVal>
			<origCount>12.0</origCount>
			<randAvgCount>2.208</randAvgCount>
			<origConc>3.08397668513626E-5</origConc>
			<randAvgConc>5.809524597265643E-6</randAvgConc>
			<image>images/motif-183.jpg</image>
			<motifData>
					additive{1.0,1.0,2.0},{1.0,1.0,1.0},{2.0,1.0,1.0} , conditional{1.0,2.0,1.0},{1.0,1.0,1.0},{1.0,2.0,1.0} , TRA:PKA,STA,TFA:MFU{[19],0,0} , {0,[6,7,14],0} , {0,0,[8]}}
			</motifData>
		</motif>
		<motif index="184">
			<pValParam>0.00000061995447986352</pValParam>
			<zScore>3.6826212619820264</zScore>
			<pVal>0.0</pVal>
			<origCount>12.0</origCount>
			<randAvgCount>2.208</randAvgCount>
			<origConc>3.08397668513626E-5</origConc>
			<randAvgConc>5.809524597265643E-6</randAvgConc>
			<image>images/motif-184.jpg</image>
			<motifData>
					additive{1.0,2.0,1.0},{2.0,1.0,1.0},{1.0,1.0,1.0} , conditional{1.0,1.0,2.0},{1.0,1.0,2.0},{1.0,1.0,1.0} , MFU:DNAB,TRA:PKA,STA,TFA{[8],0,0} , {0,[4,19],0} , {0,0,[6,7,14]}}
			</motifData>
		</motif>
		<motif index="185">
			<pValParam>0.00014636113022514774</pValParam>
			<zScore>3.4678551249388634</zScore>
			<pVal>0.0</pVal>
			<origCount>7.0</origCount>
			<randAvgCount>3.114</randAvgCount>
			<origConc>1.7989863996628186E-5</origConc>
			<randAvgConc>8.19985944170851E-6</randAvgConc>
			<image>images/motif-185.jpg</image>
			<motifData>
					single-nonmonotonic{1.0,1.0,1.0},{1.0,1.0,1.0},{1.0,2.0,1.0} , epistatic{1.0,1.0,1.0},{2.0,1.0,1.0},{1.0,1.0,1.0} , TRA:TRA:HYA,STA{[19],0,0} , {0,[19],0} , {0,0,[6,15]}}
			</motifData>
		</motif>
		<motif index="186">
			<pValParam>0.00014636113022514774</pValParam>
			<zScore>3.4678551249388634</zScore>
			<pVal>0.0</pVal>
			<origCount>7.0</origCount>
			<randAvgCount>3.114</randAvgCount>
			<origConc>1.7989863996628186E-5</origConc>
			<randAvgConc>8.19985944170851E-6</randAvgConc>
			<image>images/motif-186.jpg</image>
			<motifData>
					single-nonmonotonic{1.0,1.0,1.0},{1.0,1.0,1.0},{2.0,1.0,1.0} , epistatic{1.0,2.0,1.0},{1.0,1.0,1.0},{1.0,1.0,1.0} , TRA:DNAB,TRA:HYA,STA{[19],0,0} , {0,[4,19],0} , {0,0,[6,15]}}
			</motifData>
		</motif>
		<motif index="187">
			<pValParam>0.00520410979192320600</pValParam>
			<zScore>3.3798182564375794</zScore>
			<pVal>0.0</pVal>
			<origCount>5.0</origCount>
			<randAvgCount>1.55</randAvgCount>
			<origConc>1.2849902854734419E-5</origConc>
			<randAvgConc>4.081100320424129E-6</randAvgConc>
			<image>images/motif-187.jpg</image>
			<motifData>
					single-nonmonotonic{1.0,1.0,1.0},{1.0,1.0,1.0},{1.0,2.0,1.0} , epistatic{1.0,1.0,1.0},{2.0,1.0,1.0},{1.0,1.0,1.0} , DNAB,TRA:HYA:PKA,TFA{[4,19],0,0} , {0,[15],0} , {0,0,[7,14]}}
			</motifData>
		</motif>
		<motif index="188">
			<pValParam>0.04450201848696966300</pValParam>
			<zScore>1.5866575774306302</zScore>
			<pVal>0.0</pVal>
			<origCount>52.0</origCount>
			<randAvgCount>33.662</randAvgCount>
			<origConc>1.3363898968923795E-4</origConc>
			<randAvgConc>8.86359685312993E-5</randAvgConc>
			<image>images/motif-188.jpg</image>
			<motifData>
					additive{1.0,2.0,2.0},{2.0,1.0,2.0},{2.0,2.0,1.0} , TRA:MFU:TRA{[19],0,0} , {0,[8],0} , {0,0,[19]}}
			</motifData>
		</motif>
		<motif index="189">
			<pValParam>0.04450201848696966300</pValParam>
			<zScore>1.5866575774306302</zScore>
			<pVal>0.0</pVal>
			<origCount>52.0</origCount>
			<randAvgCount>33.662</randAvgCount>
			<origConc>1.3363898968923795E-4</origConc>
			<randAvgConc>8.86359685312993E-5</randAvgConc>
			<image>images/motif-189.jpg</image>
			<motifData>
					additive{1.0,2.0,2.0},{2.0,1.0,2.0},{2.0,2.0,1.0} , TRA:MFU:DNAB,TRA{[19],0,0} , {0,[8],0} , {0,0,[4,19]}}
			</motifData>
		</motif>
		<motif index="190">
			<pValParam>0.00015498159254279109</pValParam>
			<zScore>4.065976754422353</zScore>
			<pVal>0.0</pVal>
			<origCount>7.0</origCount>
			<randAvgCount>1.48</randAvgCount>
			<origConc>1.7989863996628186E-5</origConc>
			<randAvgConc>3.896478370993236E-6</randAvgConc>
			<image>images/motif-190.jpg</image>
			<motifData>
					conditional{1.0,1.0,1.0},{1.0,1.0,1.0},{2.0,1.0,1.0} , single-nonmonotonic{1.0,1.0,1.0},{1.0,1.0,2.0},{1.0,1.0,1.0} , epistatic{1.0,2.0,1.0},{1.0,1.0,1.0},{1.0,1.0,1.0} , TRA:DNAB,TRA:MFU{[19],0,0} , {0,[4,19],0} , {0,0,[8]}}
			</motifData>
		</motif>
		<motif index="191">
			<pValParam>0.00034195250184809733</pValParam>
			<zScore>3.878389440143452</zScore>
			<pVal>0.0</pVal>
			<origCount>6.0</origCount>
			<randAvgCount>1.264</randAvgCount>
			<origConc>1.54198834256813E-5</origConc>
			<randAvgConc>3.328311851675892E-6</randAvgConc>
			<image>images/motif-191.jpg</image>
			<motifData>
					conditional{1.0,1.0,1.0},{1.0,1.0,2.0},{1.0,1.0,1.0} , single-nonmonotonic{1.0,2.0,1.0},{1.0,1.0,1.0},{1.0,1.0,1.0} , epistatic{1.0,1.0,1.0},{1.0,1.0,1.0},{2.0,1.0,1.0} , PKA,TFA:MFU:TRA{[7,14],0,0} , {0,[8],0} , {0,0,[19]}}
			</motifData>
		</motif>
		<motif index="192">
			<pValParam>0.00091895308594114322</pValParam>
			<zScore>3.9423400846604815</zScore>
			<pVal>0.0</pVal>
			<origCount>6.0</origCount>
			<randAvgCount>1.498</randAvgCount>
			<origConc>1.54198834256813E-5</origConc>
			<randAvgConc>3.944340078006156E-6</randAvgConc>
			<image>images/motif-192.jpg</image>
			<motifData>
					suppressive{1.0,2.0,1.0},{1.0,1.0,1.0},{1.0,1.0,1.0} , synthetic{1.0,1.0,1.0},{1.0,1.0,2.0},{1.0,2.0,1.0} , PRB:DNAB,TRA:HYA,STA{[13],0,0} , {0,[4,19],0} , {0,0,[6,15]}}
			</motifData>
		</motif>
		<motif index="193">
			<pValParam>0.00091895308594114322</pValParam>
			<zScore>3.9423400846604815</zScore>
			<pVal>0.0</pVal>
			<origCount>6.0</origCount>
			<randAvgCount>1.498</randAvgCount>
			<origConc>1.54198834256813E-5</origConc>
			<randAvgConc>3.944340078006156E-6</randAvgConc>
			<image>images/motif-193.jpg</image>
			<motifData>
					suppressive{1.0,1.0,1.0},{1.0,1.0,1.0},{2.0,1.0,1.0} , synthetic{1.0,2.0,1.0},{2.0,1.0,1.0},{1.0,1.0,1.0} , TRA:HYA,STA:PRB{[19],0,0} , {0,[6,15],0} , {0,0,[13]}}
			</motifData>
		</motif>
		<motif index="194">
			<pValParam>0.00065536042042058096</pValParam>
			<zScore>3.6592892843344815</zScore>
			<pVal>0.0</pVal>
			<origCount>4.0</origCount>
			<randAvgCount>0.672</randAvgCount>
			<origConc>1.0279922283787535E-5</origConc>
			<randAvgConc>1.7690190910616613E-6</randAvgConc>
			<image>images/motif-194.jpg</image>
			<motifData>
					conditional{1.0,2.0,1.0},{1.0,1.0,1.0},{1.0,1.0,1.0} , single-nonmonotonic{1.0,1.0,1.0},{1.0,1.0,1.0},{1.0,2.0,1.0} , epistatic{1.0,1.0,1.0},{1.0,1.0,1.0},{2.0,1.0,1.0} , MFU:TRA:HYA,STA{[8],0,0} , {0,[19],0} , {0,0,[6,15]}}
			</motifData>
		</motif>
		<motif index="195">
			<pValParam>0.00134303418399039920</pValParam>
			<zScore>4.120180405920426</zScore>
			<pVal>0.0</pVal>
			<origCount>7.0</origCount>
			<randAvgCount>2.066</randAvgCount>
			<origConc>1.7989863996628186E-5</origConc>
			<randAvgConc>5.440138844033727E-6</randAvgConc>
			<image>images/motif-195.jpg</image>
			<motifData>
					single-nonmonotonic{1.0,2.0,1.0},{1.0,1.0,1.0},{1.0,2.0,1.0} , PKA,TFA:MFU:DNAB,TRA{[7,14],0,0} , {0,[8],0} , {0,0,[4,19]}}
			</motifData>
		</motif>
		<motif index="196">
			<pValParam>0.00250351395191805710</pValParam>
			<zScore>3.8764761870887585</zScore>
			<pVal>0.0</pVal>
			<origCount>4.0</origCount>
			<randAvgCount>0.914</randAvgCount>
			<origConc>1.0279922283787535E-5</origConc>
			<randAvgConc>2.40690480710572E-6</randAvgConc>
			<image>images/motif-196.jpg</image>
			<motifData>
					additive{1.0,1.0,2.0},{1.0,1.0,1.0},{2.0,1.0,1.0} , conditional{1.0,1.0,1.0},{1.0,1.0,2.0},{1.0,1.0,1.0} , epistatic{1.0,2.0,1.0},{1.0,1.0,1.0},{1.0,1.0,1.0} , HYA:DNAB,TRA:STA,TFA{[15],0,0} , {0,[4,19],0} , {0,0,[6,14]}}
			</motifData>
		</motif>
		<motif index="197">
			<pValParam>0.00250351395191805710</pValParam>
			<zScore>3.8764761870887585</zScore>
			<pVal>0.0</pVal>
			<origCount>4.0</origCount>
			<randAvgCount>0.914</randAvgCount>
			<origConc>1.0279922283787535E-5</origConc>
			<randAvgConc>2.40690480710572E-6</randAvgConc>
			<image>images/motif-197.jpg</image>
			<motifData>
					additive{1.0,2.0,1.0},{2.0,1.0,1.0},{1.0,1.0,1.0} , conditional{1.0,1.0,1.0},{1.0,1.0,1.0},{2.0,1.0,1.0} , epistatic{1.0,1.0,1.0},{1.0,1.0,2.0},{1.0,1.0,1.0} , PKA,STA,TFA:HYA,STA:DNAB,TRA{[6,7,14],0,0} , {0,[6,15],0} , {0,0,[4,19]}}
			</motifData>
		</motif>
		<motif index="198">
			<pValParam>0.00077946867011469134</pValParam>
			<zScore>3.0156709879098167</zScore>
			<pVal>0.0</pVal>
			<origCount>8.0</origCount>
			<randAvgCount>3.836</randAvgCount>
			<origConc>2.055984456757507E-5</origConc>
			<randAvgConc>1.0102432289300758E-5</randAvgConc>
			<image>images/motif-198.jpg</image>
			<motifData>
					noninteractive{1.0,1.0,1.0},{1.0,1.0,2.0},{1.0,2.0,1.0} , conditional{1.0,1.0,1.0},{2.0,1.0,1.0},{1.0,1.0,1.0} , synthetic{1.0,1.0,2.0},{1.0,1.0,1.0},{2.0,1.0,1.0} , DNAB,TRA:STA,TFA:HYA,STA{[4,19],0,0} , {0,[6,14],0} , {0,0,[6,15]}}
			</motifData>
		</motif>
		<motif index="199">
			<pValParam>0.00077946867011469134</pValParam>
			<zScore>3.0156709879098167</zScore>
			<pVal>0.0</pVal>
			<origCount>8.0</origCount>
			<randAvgCount>3.836</randAvgCount>
			<origConc>2.055984456757507E-5</origConc>
			<randAvgConc>1.0102432289300758E-5</randAvgConc>
			<image>images/motif-199.jpg</image>
			<motifData>
					noninteractive{1.0,1.0,1.0},{1.0,1.0,2.0},{1.0,2.0,1.0} , conditional{1.0,1.0,1.0},{2.0,1.0,1.0},{1.0,1.0,1.0} , synthetic{1.0,1.0,2.0},{1.0,1.0,1.0},{2.0,1.0,1.0} , TRA:STA,TFA:HYA,STA{[19],0,0} , {0,[6,14],0} , {0,0,[6,15]}}
			</motifData>
		</motif>
		<motif index="200">
			<pValParam>0.00017529682647843270</pValParam>
			<zScore>4.558572452029485</zScore>
			<pVal>0.0</pVal>
			<origCount>4.0</origCount>
			<randAvgCount>0.502</randAvgCount>
			<origConc>1.0279922283787535E-5</origConc>
			<randAvgConc>1.321114982189896E-6</randAvgConc>
			<image>images/motif-200.jpg</image>
			<motifData>
					suppressive{1.0,2.0,1.0},{1.0,1.0,1.0},{2.0,1.0,1.0} , conditional{1.0,1.0,1.0},{1.0,1.0,2.0},{1.0,1.0,1.0} , MFU:HYA:PKA,STA,TFA{[8],0,0} , {0,[15],0} , {0,0,[6,7,14]}}
			</motifData>
		</motif>
		<motif index="201">
			<pValParam>0.00017529682647843270</pValParam>
			<zScore>4.558572452029485</zScore>
			<pVal>0.0</pVal>
			<origCount>4.0</origCount>
			<randAvgCount>0.502</randAvgCount>
			<origConc>1.0279922283787535E-5</origConc>
			<randAvgConc>1.321114982189896E-6</randAvgConc>
			<image>images/motif-201.jpg</image>
			<motifData>
					suppressive{1.0,1.0,1.0},{1.0,1.0,2.0},{2.0,1.0,1.0} , conditional{1.0,2.0,1.0},{1.0,1.0,1.0},{1.0,1.0,1.0} , HYA:HYA,STA:MFU{[15],0,0} , {0,[6,15],0} , {0,0,[8]}}
			</motifData>
		</motif>
		<motif index="202">
			<pValParam>0.00283528778441854980</pValParam>
			<zScore>3.9907264870084784</zScore>
			<pVal>0.0</pVal>
			<origCount>3.0</origCount>
			<randAvgCount>0.572</randAvgCount>
			<origConc>7.70994171284065E-6</origConc>
			<randAvgConc>1.5059620927811785E-6</randAvgConc>
			<image>images/motif-202.jpg</image>
			<motifData>
					additive{1.0,2.0,1.0},{2.0,1.0,1.0},{1.0,1.0,1.0} , conditional{1.0,1.0,1.0},{1.0,1.0,1.0},{1.0,2.0,1.0} , single-nonmonotonic{1.0,1.0,1.0},{1.0,1.0,1.0},{2.0,1.0,1.0} , HYA:STA,TFA:PKA,TFA{[15],0,0} , {0,[6,14],0} , {0,0,[7,14]}}
			</motifData>
		</motif>
		<motif index="203">
			<pValParam>0.00010639594940187180</pValParam>
			<zScore>4.832962662527868</zScore>
			<pVal>0.0</pVal>
			<origCount>5.0</origCount>
			<randAvgCount>0.722</randAvgCount>
			<origConc>1.2849902854734419E-5</origConc>
			<randAvgConc>1.900703491915595E-6</randAvgConc>
			<image>images/motif-203.jpg</image>
			<motifData>
					conditional{1.0,1.0,1.0},{1.0,1.0,1.0},{2.0,1.0,1.0} , epistatic{1.0,1.0,1.0},{2.0,1.0,2.0},{1.0,1.0,1.0} , PKA,TFA:TRA:TRA{[7,14],0,0} , {0,[19],0} , {0,0,[19]}}
			</motifData>
		</motif>
		<motif index="204">
			<pValParam>0.00010639594940187180</pValParam>
			<zScore>4.832962662527868</zScore>
			<pVal>0.0</pVal>
			<origCount>5.0</origCount>
			<randAvgCount>0.722</randAvgCount>
			<origConc>1.2849902854734419E-5</origConc>
			<randAvgConc>1.900703491915595E-6</randAvgConc>
			<image>images/motif-204.jpg</image>
			<motifData>
					conditional{1.0,1.0,2.0},{1.0,1.0,1.0},{1.0,1.0,1.0} , epistatic{1.0,1.0,1.0},{2.0,1.0,2.0},{1.0,1.0,1.0} , TRA:TRA:STA,TFA{[19],0,0} , {0,[19],0} , {0,0,[6,14]}}
			</motifData>
		</motif>
		<motif index="205">
			<pValParam>0.00010639594940187180</pValParam>
			<zScore>4.832962662527868</zScore>
			<pVal>0.0</pVal>
			<origCount>5.0</origCount>
			<randAvgCount>0.722</randAvgCount>
			<origConc>1.2849902854734419E-5</origConc>
			<randAvgConc>1.900703491915595E-6</randAvgConc>
			<image>images/motif-205.jpg</image>
			<motifData>
					conditional{1.0,1.0,1.0},{1.0,1.0,1.0},{2.0,1.0,1.0} , epistatic{1.0,1.0,1.0},{2.0,1.0,2.0},{1.0,1.0,1.0} , STA,TFA:TRA:DNAB,TRA{[6,14],0,0} , {0,[19],0} , {0,0,[4,19]}}
			</motifData>
		</motif>
		<motif index="206">
			<pValParam>0.00011219028044573420</pValParam>
			<zScore>4.8058965145103</zScore>
			<pVal>0.0</pVal>
			<origCount>6.0</origCount>
			<randAvgCount>1.05</randAvgCount>
			<origConc>1.54198834256813E-5</origConc>
			<randAvgConc>2.7652359169809362E-6</randAvgConc>
			<image>images/motif-206.jpg</image>
			<motifData>
					single-nonmonotonic{1.0,1.0,1.0},{1.0,1.0,1.0},{2.0,1.0,1.0} , synthetic{1.0,2.0,1.0},{2.0,1.0,1.0},{1.0,1.0,1.0} , MFU:HYA,STA:PKA,TFA{[8],0,0} , {0,[6,15],0} , {0,0,[7,14]}}
			</motifData>
		</motif>
		<motif index="207">
			<pValParam>0.00015720338274416434</pValParam>
			<zScore>4.621612792050292</zScore>
			<pVal>0.0</pVal>
			<origCount>6.0</origCount>
			<randAvgCount>1.11</randAvgCount>
			<origConc>1.54198834256813E-5</origConc>
			<randAvgConc>2.9232831290205826E-6</randAvgConc>
			<image>images/motif-207.jpg</image>
			<motifData>
					single-nonmonotonic{1.0,2.0,1.0},{1.0,1.0,1.0},{1.0,1.0,1.0} , synthetic{1.0,1.0,1.0},{1.0,1.0,2.0},{1.0,2.0,1.0} , TFA:MFU:PKA,STA,TFA{[14],0,0} , {0,[8],0} , {0,0,[6,7,14]}}
			</motifData>
		</motif>
		<motif index="208">
			<pValParam>0.00015720338274416434</pValParam>
			<zScore>4.621612792050292</zScore>
			<pVal>0.0</pVal>
			<origCount>6.0</origCount>
			<randAvgCount>1.11</randAvgCount>
			<origConc>1.54198834256813E-5</origConc>
			<randAvgConc>2.9232831290205826E-6</randAvgConc>
			<image>images/motif-208.jpg</image>
			<motifData>
					single-nonmonotonic{1.0,2.0,1.0},{1.0,1.0,1.0},{1.0,1.0,1.0} , synthetic{1.0,1.0,1.0},{1.0,1.0,2.0},{1.0,2.0,1.0} , PKA,TFA:MFU:PKA,STA,TFA{[7,14],0,0} , {0,[8],0} , {0,0,[6,7,14]}}
			</motifData>
		</motif>
		<motif index="209">
			<pValParam>0.00086806784628223888</pValParam>
			<zScore>3.9987202090760237</zScore>
			<pVal>0.0</pVal>
			<origCount>4.0</origCount>
			<randAvgCount>0.716</randAvgCount>
			<origConc>1.0279922283787535E-5</origConc>
			<randAvgConc>1.885591924602023E-6</randAvgConc>
			<image>images/motif-209.jpg</image>
			<motifData>
					single-nonmonotonic{1.0,1.0,1.0},{1.0,1.0,1.0},{2.0,1.0,1.0} , synthetic{1.0,2.0,1.0},{2.0,1.0,1.0},{1.0,1.0,1.0} , MFU:PKA,STA,TFA:DNAB,TRA{[8],0,0} , {0,[6,7,14],0} , {0,0,[4,19]}}
			</motifData>
		</motif>
		<motif index="210">
			<pValParam>0.00086806784628223888</pValParam>
			<zScore>3.9987202090760237</zScore>
			<pVal>0.0</pVal>
			<origCount>4.0</origCount>
			<randAvgCount>0.716</randAvgCount>
			<origConc>1.0279922283787535E-5</origConc>
			<randAvgConc>1.885591924602023E-6</randAvgConc>
			<image>images/motif-210.jpg</image>
			<motifData>
					single-nonmonotonic{1.0,1.0,1.0},{1.0,1.0,1.0},{2.0,1.0,1.0} , synthetic{1.0,2.0,1.0},{2.0,1.0,1.0},{1.0,1.0,1.0} , MFU:HYA,STA:DNAB,TRA{[8],0,0} , {0,[6,15],0} , {0,0,[4,19]}}
			</motifData>
		</motif>
		<motif index="211">
			<pValParam>0.00351866842618797640</pValParam>
			<zScore>3.6046754975736595</zScore>
			<pVal>0.0</pVal>
			<origCount>3.0</origCount>
			<randAvgCount>0.608</randAvgCount>
			<origConc>7.70994171284065E-6</origConc>
			<randAvgConc>1.6008744483960983E-6</randAvgConc>
			<image>images/motif-211.jpg</image>
			<motifData>
					suppressive{1.0,1.0,1.0},{1.0,1.0,2.0},{1.0,1.0,1.0} , synthetic{1.0,2.0,2.0},{2.0,1.0,1.0},{2.0,1.0,1.0} , TRA:PKA,STA,TFA:PKA,STA,TFA{[19],0,0} , {0,[6,7,14],0} , {0,0,[6,7,14]}}
			</motifData>
		</motif>
		<motif index="212">
			<pValParam>0.00351866842618797640</pValParam>
			<zScore>3.6046754975736595</zScore>
			<pVal>0.0</pVal>
			<origCount>3.0</origCount>
			<randAvgCount>0.608</randAvgCount>
			<origConc>7.70994171284065E-6</origConc>
			<randAvgConc>1.6008744483960983E-6</randAvgConc>
			<image>images/motif-212.jpg</image>
			<motifData>
					suppressive{1.0,1.0,1.0},{1.0,1.0,2.0},{1.0,1.0,1.0} , synthetic{1.0,2.0,2.0},{2.0,1.0,1.0},{2.0,1.0,1.0} , DNAB,TRA:PKA,STA,TFA:PKA,STA,TFA{[4,19],0,0} , {0,[6,7,14],0} , {0,0,[6,7,14]}}
			</motifData>
		</motif>
		<motif index="213">
			<pValParam>0.00108243132546892440</pValParam>
			<zScore>2.701100053372148</zScore>
			<pVal>0.0020</pVal>
			<origCount>60.0</origCount>
			<randAvgCount>48.072</randAvgCount>
			<origConc>1.5419883425681302E-4</origConc>
			<randAvgConc>1.2658179728963602E-4</randAvgConc>
			<image>images/motif-213.jpg</image>
			<motifData>
					additive{1.0,1.0,2.0},{1.0,1.0,1.0},{2.0,1.0,1.0} , conditional{1.0,2.0,1.0},{1.0,1.0,1.0},{1.0,1.0,1.0} , MFU:PKA,STA,TFA:TRA{[8],0,0} , {0,[6,7,14],0} , {0,0,[19]}}
			</motifData>
		</motif>
		<motif index="214">
			<pValParam>0.00108243132546892440</pValParam>
			<zScore>2.701100053372148</zScore>
			<pVal>0.0020</pVal>
			<origCount>60.0</origCount>
			<randAvgCount>48.072</randAvgCount>
			<origConc>1.5419883425681302E-4</origConc>
			<randAvgConc>1.2658179728963602E-4</randAvgConc>
			<image>images/motif-214.jpg</image>
			<motifData>
					additive{1.0,2.0,1.0},{2.0,1.0,1.0},{1.0,1.0,1.0} , conditional{1.0,1.0,2.0},{1.0,1.0,1.0},{1.0,1.0,1.0} , MFU:TRA:HYA,STA{[8],0,0} , {0,[19],0} , {0,0,[6,15]}}
			</motifData>
		</motif>
		<motif index="215">
			<pValParam>0.00108243132546892440</pValParam>
			<zScore>2.701100053372148</zScore>
			<pVal>0.0020</pVal>
			<origCount>60.0</origCount>
			<randAvgCount>48.072</randAvgCount>
			<origConc>1.5419883425681302E-4</origConc>
			<randAvgConc>1.2658179728963602E-4</randAvgConc>
			<image>images/motif-215.jpg</image>
			<motifData>
					additive{1.0,1.0,2.0},{1.0,1.0,1.0},{2.0,1.0,1.0} , conditional{1.0,2.0,1.0},{1.0,1.0,1.0},{1.0,1.0,1.0} , MFU:PKA,STA,TFA:DNAB,TRA{[8],0,0} , {0,[6,7,14],0} , {0,0,[4,19]}}
			</motifData>
		</motif>
		<motif index="216">
			<pValParam>0.02880786401526858100</pValParam>
			<zScore>1.7640449196104164</zScore>
			<pVal>0.0020</pVal>
			<origCount>37.0</origCount>
			<randAvgCount>24.43</randAvgCount>
			<origConc>9.508928112503469E-5</origConc>
			<randAvgConc>6.433680618841114E-5</randAvgConc>
			<image>images/motif-216.jpg</image>
			<motifData>
					noninteractive{1.0,2.0,1.0},{2.0,1.0,1.0},{1.0,1.0,1.0} , synthetic{1.0,1.0,2.0},{1.0,1.0,1.0},{2.0,1.0,1.0} , PKA,STA,TFA:PRB,TRA:PRB{[6,7,14],0,0} , {0,[13,19],0} , {0,0,[13]}}
			</motifData>
		</motif>
		<motif index="217">
			<pValParam>0.01297388769413110300</pValParam>
			<zScore>2.9764778170682695</zScore>
			<pVal>0.0020</pVal>
			<origCount>5.0</origCount>
			<randAvgCount>1.892</randAvgCount>
			<origConc>1.2849902854734419E-5</origConc>
			<randAvgConc>4.981667795986786E-6</randAvgConc>
			<image>images/motif-217.jpg</image>
			<motifData>
					conditional{1.0,1.0,1.0},{2.0,1.0,1.0},{1.0,1.0,1.0} , epistatic{1.0,1.0,1.0},{1.0,1.0,2.0},{1.0,1.0,1.0} , PRB:HYA:DNAB,TRA{[13],0,0} , {0,[15],0} , {0,0,[4,19]}}
			</motifData>
		</motif>
		<motif index="218">
			<pValParam>0.00493688857438812080</pValParam>
			<zScore>2.3444886377253598</zScore>
			<pVal>0.0020</pVal>
			<origCount>18.0</origCount>
			<randAvgCount>13.4</randAvgCount>
			<origConc>4.625965027704391E-5</origConc>
			<randAvgConc>3.52836165680159E-5</randAvgConc>
			<image>images/motif-218.jpg</image>
			<motifData>
					noninteractive{1.0,1.0,1.0},{1.0,1.0,2.0},{1.0,2.0,1.0} , conditional{1.0,2.0,1.0},{1.0,1.0,1.0},{1.0,1.0,1.0} , RNAB:HYA,STA:ERA{[10],0,0} , {0,[6,15],0} , {0,0,[17]}}
			</motifData>
		</motif>
		<motif index="219">
			<pValParam>0.00493688857438812080</pValParam>
			<zScore>2.3444886377253598</zScore>
			<pVal>0.0020</pVal>
			<origCount>18.0</origCount>
			<randAvgCount>13.4</randAvgCount>
			<origConc>4.625965027704391E-5</origConc>
			<randAvgConc>3.52836165680159E-5</randAvgConc>
			<image>images/motif-219.jpg</image>
			<motifData>
					noninteractive{1.0,2.0,1.0},{2.0,1.0,1.0},{1.0,1.0,1.0} , conditional{1.0,1.0,1.0},{1.0,1.0,1.0},{2.0,1.0,1.0} , PKA,STA,TFA:ERA:RNAB{[6,7,14],0,0} , {0,[17],0} , {0,0,[10]}}
			</motifData>
		</motif>
		<motif index="220">
			<pValParam>0.00000486784489306391</pValParam>
			<zScore>3.703630223107445</zScore>
			<pVal>0.0020</pVal>
			<origCount>198.0</origCount>
			<randAvgCount>171.068</randAvgCount>
			<origConc>5.088561530474829E-4</origConc>
			<randAvgConc>4.5044466468629855E-4</randAvgConc>
			<image>images/motif-220.jpg</image>
			<motifData>
					noninteractive{1.0,2.0,2.0},{2.0,1.0,1.0},{2.0,1.0,1.0} , PKA,STA,TFA:HYA:HYA{[6,7,14],0,0} , {0,[15],0} , {0,0,[15]}}
			</motifData>
		</motif>
		<motif index="221">
			<pValParam>0.00000486784489306391</pValParam>
			<zScore>3.703630223107445</zScore>
			<pVal>0.0020</pVal>
			<origCount>198.0</origCount>
			<randAvgCount>171.068</randAvgCount>
			<origConc>5.088561530474829E-4</origConc>
			<randAvgConc>4.5044466468629855E-4</randAvgConc>
			<image>images/motif-221.jpg</image>
			<motifData>
					noninteractive{1.0,2.0,1.0},{2.0,1.0,2.0},{1.0,2.0,1.0} , HYA:PKA,STA,TFA:HYA,PDA{[15],0,0} , {0,[6,7,14],0} , {0,0,[1,15]}}
			</motifData>
		</motif>
		<motif index="222">
			<pValParam>0.00006316623295843371</pValParam>
			<zScore>3.2545955615578883</zScore>
			<pVal>0.0020</pVal>
			<origCount>267.0</origCount>
			<randAvgCount>229.208</randAvgCount>
			<origConc>6.861848124428179E-4</origConc>
			<randAvgConc>6.035245093407621E-4</randAvgConc>
			<image>images/motif-222.jpg</image>
			<motifData>
					noninteractive{1.0,2.0,1.0},{2.0,1.0,2.0},{1.0,2.0,1.0} , DNAB,TRA:HYA,STA:PRB{[4,19],0,0} , {0,[6,15],0} , {0,0,[13]}}
			</motifData>
		</motif>
		<motif index="223">
			<pValParam>0.00007561672118094887</pValParam>
			<zScore>3.110102618768943</zScore>
			<pVal>0.0020</pVal>
			<origCount>354.0</origCount>
			<randAvgCount>306.594</randAvgCount>
			<origConc>9.097731221151968E-4</origConc>
			<randAvgConc>8.073194414311613E-4</randAvgConc>
			<image>images/motif-223.jpg</image>
			<motifData>
					noninteractive{1.0,2.0,1.0},{2.0,1.0,2.0},{1.0,2.0,1.0} , MFU:PKA,STA,TFA:ERA{[8],0,0} , {0,[6,7,14],0} , {0,0,[17]}}
			</motifData>
		</motif>
		<motif index="224">
			<pValParam>0.00111621403383865840</pValParam>
			<zScore>2.5629312770460215</zScore>
			<pVal>0.0020</pVal>
			<origCount>254.0</origCount>
			<randAvgCount>219.114</randAvgCount>
			<origConc>6.527750650205085E-4</origConc>
			<randAvgConc>5.769452771947221E-4</randAvgConc>
			<image>images/motif-224.jpg</image>
			<motifData>
					noninteractive{1.0,2.0,2.0},{2.0,1.0,1.0},{2.0,1.0,1.0} , PKA,STA,TFA:DNAB,TRA:TRA{[6,7,14],0,0} , {0,[4,19],0} , {0,0,[19]}}
			</motifData>
		</motif>
		<motif index="225">
			<pValParam>0.00020301932896160668</pValParam>
			<zScore>3.0560374630090674</zScore>
			<pVal>0.0020</pVal>
			<origCount>244.0</origCount>
			<randAvgCount>204.938</randAvgCount>
			<origConc>6.270752593110396E-4</origConc>
			<randAvgConc>5.396158803718138E-4</randAvgConc>
			<image>images/motif-225.jpg</image>
			<motifData>
					noninteractive{1.0,2.0,1.0},{2.0,1.0,2.0},{1.0,2.0,1.0} , DNAB,TRA:HYA,STA:TRA{[4,19],0,0} , {0,[6,15],0} , {0,0,[19]}}
			</motifData>
		</motif>
		<motif index="226">
			<pValParam>0.00000171133510062926</pValParam>
			<zScore>4.206994354430544</zScore>
			<pVal>0.0020</pVal>
			<origCount>38.0</origCount>
			<randAvgCount>28.73</randAvgCount>
			<origConc>9.765926169598158E-5</origConc>
			<randAvgConc>7.564998863570509E-5</randAvgConc>
			<image>images/motif-226.jpg</image>
			<motifData>
					noninteractive{1.0,2.0,1.0},{2.0,1.0,2.0},{1.0,2.0,1.0} , PRB:PKA,STA,TFA:TPA{[13],0,0} , {0,[6,7,14],0} , {0,0,[12]}}
			</motifData>
		</motif>
		<motif index="227">
			<pValParam>0.00008252340294145899</pValParam>
			<zScore>3.0890676684704994</zScore>
			<pVal>0.0020</pVal>
			<origCount>353.0</origCount>
			<randAvgCount>306.044</randAvgCount>
			<origConc>9.072031415442499E-4</origConc>
			<randAvgConc>8.058706262272597E-4</randAvgConc>
			<image>images/motif-227.jpg</image>
			<motifData>
					noninteractive{1.0,2.0,1.0},{2.0,1.0,2.0},{1.0,2.0,1.0} , MFU:HYA,STA:ERA{[8],0,0} , {0,[6,15],0} , {0,0,[17]}}
			</motifData>
		</motif>
		<motif index="228">
			<pValParam>0.00000677075158983520</pValParam>
			<zScore>3.785374736306926</zScore>
			<pVal>0.0020</pVal>
			<origCount>451.0</origCount>
			<randAvgCount>379.166</randAvgCount>
			<origConc>0.0011590612374970445</origConc>
			<randAvgConc>9.983720378798325E-4</randAvgConc>
			<image>images/motif-228.jpg</image>
			<motifData>
					noninteractive{1.0,2.0,2.0},{2.0,1.0,1.0},{2.0,1.0,1.0} , HYA,STA:PRB,TRA:DNAB,TRA{[6,15],0,0} , {0,[13,19],0} , {0,0,[4,19]}}
			</motifData>
		</motif>
		<motif index="229">
			<pValParam>0.00012821732772239081</pValParam>
			<zScore>3.0214697667538317</zScore>
			<pVal>0.0020</pVal>
			<origCount>266.0</origCount>
			<randAvgCount>233.024</randAvgCount>
			<origConc>6.83614831871871E-4</origConc>
			<randAvgConc>6.135744477049072E-4</randAvgConc>
			<image>images/motif-229.jpg</image>
			<motifData>
					noninteractive{1.0,2.0,1.0},{2.0,1.0,2.0},{1.0,2.0,1.0} , TRA:PKA,STA,TFA:PRB{[19],0,0} , {0,[6,7,14],0} , {0,0,[13]}}
			</motifData>
		</motif>
		<motif index="230">
			<pValParam>0.00020944624909435827</pValParam>
			<zScore>2.9229341908940016</zScore>
			<pVal>0.0020</pVal>
			<origCount>276.0</origCount>
			<randAvgCount>241.168</randAvgCount>
			<origConc>7.093146375813399E-4</origConc>
			<randAvgConc>6.350177236299457E-4</randAvgConc>
			<image>images/motif-230.jpg</image>
			<motifData>
					noninteractive{1.0,2.0,1.0},{2.0,1.0,2.0},{1.0,2.0,1.0} , DNAB,TRA:PKA,STA,TFA:PRB{[4,19],0,0} , {0,[6,7,14],0} , {0,0,[13]}}
			</motifData>
		</motif>
		<motif index="231">
			<pValParam>0.00000486784489306391</pValParam>
			<zScore>3.703630223107445</zScore>
			<pVal>0.0020</pVal>
			<origCount>198.0</origCount>
			<randAvgCount>171.068</randAvgCount>
			<origConc>5.088561530474829E-4</origConc>
			<randAvgConc>4.5044466468629855E-4</randAvgConc>
			<image>images/motif-231.jpg</image>
			<motifData>
					noninteractive{1.0,2.0,1.0},{2.0,1.0,2.0},{1.0,2.0,1.0} , HYA,PPPA:PKA,STA,TFA:HYA,PPPA{[15,16],0,0} , {0,[6,7,14],0} , {0,0,[15,16]}}
			</motifData>
		</motif>
		<motif index="232">
			<pValParam>0.00006048695075022703</pValParam>
			<zScore>3.2449793131851177</zScore>
			<pVal>0.0020</pVal>
			<origCount>460.0</origCount>
			<randAvgCount>397.158</randAvgCount>
			<origConc>0.0011821910626355664</origConc>
			<randAvgConc>0.0010457513730668863</randAvgConc>
			<image>images/motif-232.jpg</image>
			<motifData>
					noninteractive{1.0,2.0,1.0},{2.0,1.0,2.0},{1.0,2.0,1.0} , TRA:PKA,STA,TFA:PRB,TRA{[19],0,0} , {0,[6,7,14],0} , {0,0,[13,19]}}
			</motifData>
		</motif>
		<motif index="233">
			<pValParam>0.00067636664453918360</pValParam>
			<zScore>2.714520580198417</zScore>
			<pVal>0.0020</pVal>
			<origCount>47.0</origCount>
			<randAvgCount>39.628</randAvgCount>
			<origConc>1.2078908683450353E-4</origConc>
			<randAvgConc>1.0434816230755686E-4</randAvgConc>
			<image>images/motif-233.jpg</image>
			<motifData>
					noninteractive{1.0,2.0,2.0},{2.0,1.0,1.0},{2.0,1.0,1.0} , PKA,STA,TFA:PRB:STA{[6,7,14],0,0} , {0,[13],0} , {0,0,[6]}}
			</motifData>
		</motif>
		<motif index="234">
			<pValParam>0.00000486784489306391</pValParam>
			<zScore>3.703630223107445</zScore>
			<pVal>0.0020</pVal>
			<origCount>198.0</origCount>
			<randAvgCount>171.068</randAvgCount>
			<origConc>5.088561530474829E-4</origConc>
			<randAvgConc>4.5044466468629855E-4</randAvgConc>
			<image>images/motif-234.jpg</image>
			<motifData>
					noninteractive{1.0,2.0,2.0},{2.0,1.0,1.0},{2.0,1.0,1.0} , PKA,STA,TFA:HYA,PPPA:HYA{[6,7,14],0,0} , {0,[15,16],0} , {0,0,[15]}}
			</motifData>
		</motif>
		<motif index="235">
			<pValParam>0.00000073638334252557</pValParam>
			<zScore>4.2711492991575435</zScore>
			<pVal>0.0020</pVal>
			<origCount>89.0</origCount>
			<randAvgCount>70.414</randAvgCount>
			<origConc>2.2872827081427266E-4</origConc>
			<randAvgConc>1.8541229136408234E-4</randAvgConc>
			<image>images/motif-235.jpg</image>
			<motifData>
					noninteractive{1.0,2.0,1.0},{2.0,1.0,2.0},{1.0,2.0,1.0} , MFU:PKA,STA,TFA:TPA{[8],0,0} , {0,[6,7,14],0} , {0,0,[12]}}
			</motifData>
		</motif>
		<motif index="236">
			<pValParam>0.00014158071408265638</pValParam>
			<zScore>3.0357189434194636</zScore>
			<pVal>0.0020</pVal>
			<origCount>95.0</origCount>
			<randAvgCount>80.978</randAvgCount>
			<origConc>2.4414815423995395E-4</origConc>
			<randAvgConc>2.1323099173413052E-4</randAvgConc>
			<image>images/motif-236.jpg</image>
			<motifData>
					noninteractive{1.0,2.0,1.0},{2.0,1.0,2.0},{1.0,2.0,1.0} , STA:HYA,STA:MFU{[6],0,0} , {0,[6,15],0} , {0,0,[8]}}
			</motifData>
		</motif>
		<motif index="237">
			<pValParam>0.00006270196820123974</pValParam>
			<zScore>3.242300688073829</zScore>
			<pVal>0.0020</pVal>
			<origCount>470.0</origCount>
			<randAvgCount>405.302</randAvgCount>
			<origConc>0.0012078908683450353</origConc>
			<randAvgConc>0.0010671946489919227</randAvgConc>
			<image>images/motif-237.jpg</image>
			<motifData>
					noninteractive{1.0,2.0,1.0},{2.0,1.0,2.0},{1.0,2.0,1.0} , DNAB,TRA:PKA,STA,TFA:PRB,TRA{[4,19],0,0} , {0,[6,7,14],0} , {0,0,[13,19]}}
			</motifData>
		</motif>
		<motif index="238">
			<pValParam>0.00111621403383865840</pValParam>
			<zScore>2.5629312770460215</zScore>
			<pVal>0.0020</pVal>
			<origCount>254.0</origCount>
			<randAvgCount>219.114</randAvgCount>
			<origConc>6.527750650205085E-4</origConc>
			<randAvgConc>5.769452771947221E-4</randAvgConc>
			<image>images/motif-238.jpg</image>
			<motifData>
					noninteractive{1.0,2.0,2.0},{2.0,1.0,1.0},{2.0,1.0,1.0} , PKA,STA,TFA:DNAB,TRA:DNAB,TRA{[6,7,14],0,0} , {0,[4,19],0} , {0,0,[4,19]}}
			</motifData>
		</motif>
		<motif index="239">
			<pValParam>0.00183515460853400650</pValParam>
			<zScore>2.4188986536136174</zScore>
			<pVal>0.0020</pVal>
			<origCount>229.0</origCount>
			<randAvgCount>198.516</randAvgCount>
			<origConc>5.885255507468364E-4</origConc>
			<randAvgConc>5.22708528027133E-4</randAvgConc>
			<image>images/motif-239.jpg</image>
			<motifData>
					noninteractive{1.0,2.0,1.0},{2.0,1.0,2.0},{1.0,2.0,1.0} , TRA:PKA,STA,TFA:TRA{[19],0,0} , {0,[6,7,14],0} , {0,0,[19]}}
			</motifData>
		</motif>
		<motif index="240">
			<pValParam>0.00009552601142426287</pValParam>
			<zScore>3.195371714948943</zScore>
			<pVal>0.0020</pVal>
			<origCount>85.0</origCount>
			<randAvgCount>70.736</randAvgCount>
			<origConc>2.1844834853048512E-4</origConc>
			<randAvgConc>1.8626160083801336E-4</randAvgConc>
			<image>images/motif-240.jpg</image>
			<motifData>
					noninteractive{1.0,2.0,1.0},{2.0,1.0,2.0},{1.0,2.0,1.0} , MFU:PKA,STA,TFA:STA{[8],0,0} , {0,[6,7,14],0} , {0,0,[6]}}
			</motifData>
		</motif>
		<motif index="241">
			<pValParam>0.00006910013714067631</pValParam>
			<zScore>3.211702445896209</zScore>
			<pVal>0.0020</pVal>
			<origCount>431.0</origCount>
			<randAvgCount>372.62</randAvgCount>
			<origConc>0.001107661626078107</origConc>
			<randAvgConc>9.811406178629396E-4</randAvgConc>
			<image>images/motif-241.jpg</image>
			<motifData>
					noninteractive{1.0,2.0,2.0},{2.0,1.0,1.0},{2.0,1.0,1.0} , PKA,STA,TFA:DNAB,PRB:TRA{[6,7,14],0,0} , {0,[4,13],0} , {0,0,[19]}}
			</motifData>
		</motif>
		<motif index="242">
			<pValParam>0.00000171133510062926</pValParam>
			<zScore>4.206994354430544</zScore>
			<pVal>0.0020</pVal>
			<origCount>38.0</origCount>
			<randAvgCount>28.73</randAvgCount>
			<origConc>9.765926169598158E-5</origConc>
			<randAvgConc>7.564998863570509E-5</randAvgConc>
			<image>images/motif-242.jpg</image>
			<motifData>
					noninteractive{1.0,2.0,1.0},{2.0,1.0,2.0},{1.0,2.0,1.0} , TPA:HYA,STA:PRB{[12],0,0} , {0,[6,15],0} , {0,0,[13]}}
			</motifData>
		</motif>
		<motif index="243">
			<pValParam>0.00020301932896160668</pValParam>
			<zScore>3.0560374630090674</zScore>
			<pVal>0.0020</pVal>
			<origCount>244.0</origCount>
			<randAvgCount>204.938</randAvgCount>
			<origConc>6.270752593110396E-4</origConc>
			<randAvgConc>5.396158803718138E-4</randAvgConc>
			<image>images/motif-243.jpg</image>
			<motifData>
					noninteractive{1.0,2.0,1.0},{2.0,1.0,2.0},{1.0,2.0,1.0} , DNAB,TRA:HYA,STA:DNAB,TRA{[4,19],0,0} , {0,[6,15],0} , {0,0,[4,19]}}
			</motifData>
		</motif>
		<motif index="244">
			<pValParam>0.00003996610365364361</pValParam>
			<zScore>3.3517928748159282</zScore>
			<pVal>0.0020</pVal>
			<origCount>301.0</origCount>
			<randAvgCount>258.482</randAvgCount>
			<origConc>7.73564151855012E-4</origConc>
			<randAvgConc>6.806058391355176E-4</randAvgConc>
			<image>images/motif-244.jpg</image>
			<motifData>
					noninteractive{1.0,2.0,1.0},{2.0,1.0,2.0},{1.0,2.0,1.0} , PRB:HYA,STA:PRB,TRA{[13],0,0} , {0,[6,15],0} , {0,0,[13,19]}}
			</motifData>
		</motif>
		<motif index="245">
			<pValParam>0.00000486784489306391</pValParam>
			<zScore>3.703630223107445</zScore>
			<pVal>0.0020</pVal>
			<origCount>198.0</origCount>
			<randAvgCount>171.068</randAvgCount>
			<origConc>5.088561530474829E-4</origConc>
			<randAvgConc>4.5044466468629855E-4</randAvgConc>
			<image>images/motif-245.jpg</image>
			<motifData>
					noninteractive{1.0,2.0,1.0},{2.0,1.0,2.0},{1.0,2.0,1.0} , HYA:STA,TFA:HYA{[15],0,0} , {0,[6,14],0} , {0,0,[15]}}
			</motifData>
		</motif>
		<motif index="246">
			<pValParam>0.00003298451637745448</pValParam>
			<zScore>3.385093754370135</zScore>
			<pVal>0.0020</pVal>
			<origCount>257.0</origCount>
			<randAvgCount>221.064</randAvgCount>
			<origConc>6.604850067333491E-4</origConc>
			<randAvgConc>5.820812334157241E-4</randAvgConc>
			<image>images/motif-246.jpg</image>
			<motifData>
					noninteractive{1.0,2.0,1.0},{2.0,1.0,2.0},{1.0,2.0,1.0} , PRB:HYA,STA:TRA{[13],0,0} , {0,[6,15],0} , {0,0,[19]}}
			</motifData>
		</motif>
		<motif index="247">
			<pValParam>0.00007420209848318926</pValParam>
			<zScore>3.2017232981544255</zScore>
			<pVal>0.0020</pVal>
			<origCount>441.0</origCount>
			<randAvgCount>380.764</randAvgCount>
			<origConc>0.0011333614317875758</origConc>
			<randAvgConc>0.0010025838937879781</randAvgConc>
			<image>images/motif-247.jpg</image>
			<motifData>
					noninteractive{1.0,2.0,1.0},{2.0,1.0,2.0},{1.0,2.0,1.0} , DNAB,TRA:PKA,STA,TFA:DNAB,PRB{[4,19],0,0} , {0,[6,7,14],0} , {0,0,[4,13]}}
			</motifData>
		</motif>
		<motif index="248">
			<pValParam>0.00000742630134253908</pValParam>
			<zScore>3.7219979121338906</zScore>
			<pVal>0.0020</pVal>
			<origCount>199.0</origCount>
			<randAvgCount>165.69</randAvgCount>
			<origConc>5.114261336184298E-4</origConc>
			<randAvgConc>4.362900217411919E-4</randAvgConc>
			<image>images/motif-248.jpg</image>
			<motifData>
					noninteractive{1.0,2.0,2.0},{2.0,1.0,1.0},{2.0,1.0,1.0} , PKA,TFA:ERA:MFU{[7,14],0,0} , {0,[17],0} , {0,0,[8]}}
			</motifData>
		</motif>
		<motif index="249">
			<pValParam>0.00030191191722450661</pValParam>
			<zScore>2.9584612793788283</zScore>
			<pVal>0.0020</pVal>
			<origCount>219.0</origCount>
			<randAvgCount>184.34</randAvgCount>
			<origConc>5.628257450373675E-4</origConc>
			<randAvgConc>4.853791312042247E-4</randAvgConc>
			<image>images/motif-249.jpg</image>
			<motifData>
					noninteractive{1.0,2.0,1.0},{2.0,1.0,2.0},{1.0,2.0,1.0} , TRA:HYA,STA:TRA{[19],0,0} , {0,[6,15],0} , {0,0,[19]}}
			</motifData>
		</motif>
		<motif index="250">
			<pValParam>0.00000073638334252557</pValParam>
			<zScore>4.2711492991575435</zScore>
			<pVal>0.0020</pVal>
			<origCount>89.0</origCount>
			<randAvgCount>70.414</randAvgCount>
			<origConc>2.2872827081427266E-4</origConc>
			<randAvgConc>1.8541229136408234E-4</randAvgConc>
			<image>images/motif-250.jpg</image>
			<motifData>
					noninteractive{1.0,2.0,1.0},{2.0,1.0,2.0},{1.0,2.0,1.0} , TPA:HYA,STA:MFU{[12],0,0} , {0,[6,15],0} , {0,0,[8]}}
			</motifData>
		</motif>
		<motif index="251">
			<pValParam>0.00004202880831449818</pValParam>
			<zScore>3.3235179821933376</zScore>
			<pVal>0.0020</pVal>
			<origCount>476.0</origCount>
			<randAvgCount>411.038</randAvgCount>
			<origConc>0.0012233107517707167</origConc>
			<randAvgConc>0.0010822984149758909</randAvgConc>
			<image>images/motif-251.jpg</image>
			<motifData>
					noninteractive{1.0,2.0,2.0},{2.0,1.0,1.0},{2.0,1.0,1.0} , PKA,STA,TFA:DNAB,PRB:PRB,TRA{[6,7,14],0,0} , {0,[4,13],0} , {0,0,[13,19]}}
			</motifData>
		</motif>
		<motif index="252">
			<pValParam>0.00051698053438542502</pValParam>
			<zScore>2.808432457501147</zScore>
			<pVal>0.0020</pVal>
			<origCount>87.0</origCount>
			<randAvgCount>72.95</randAvgCount>
			<origConc>2.2358830967237887E-4</origConc>
			<randAvgConc>1.9208795904643698E-4</randAvgConc>
			<image>images/motif-252.jpg</image>
			<motifData>
					noninteractive{1.0,2.0,1.0},{2.0,1.0,2.0},{1.0,2.0,1.0} , ERA:PKA,TFA:PRB{[17],0,0} , {0,[7,14],0} , {0,0,[13]}}
			</motifData>
		</motif>
		<motif index="253">
			<pValParam>0.00000802748486639082</pValParam>
			<zScore>3.659203562530881</zScore>
			<pVal>0.0020</pVal>
			<origCount>171.0</origCount>
			<randAvgCount>145.628</randAvgCount>
			<origConc>4.394666776319171E-4</origConc>
			<randAvgConc>3.8345852336203593E-4</randAvgConc>
			<image>images/motif-253.jpg</image>
			<motifData>
					noninteractive{1.0,2.0,2.0},{2.0,1.0,1.0},{2.0,1.0,1.0} , PKA,TFA:HYA,PDA:HYA{[7,14],0,0} , {0,[1,15],0} , {0,0,[15]}}
			</motifData>
		</motif>
		<motif index="254">
			<pValParam>0.00000486784489306391</pValParam>
			<zScore>3.703630223107445</zScore>
			<pVal>0.0020</pVal>
			<origCount>198.0</origCount>
			<randAvgCount>171.068</randAvgCount>
			<origConc>5.088561530474829E-4</origConc>
			<randAvgConc>4.5044466468629855E-4</randAvgConc>
			<image>images/motif-254.jpg</image>
			<motifData>
					noninteractive{1.0,2.0,2.0},{2.0,1.0,1.0},{2.0,1.0,1.0} , PKA,STA,TFA:HYA,PDA:HYA,PPPA{[6,7,14],0,0} , {0,[1,15],0} , {0,0,[15,16]}}
			</motifData>
		</motif>
		<motif index="255">
			<pValParam>0.00007561672118094887</pValParam>
			<zScore>3.110102618768943</zScore>
			<pVal>0.0020</pVal>
			<origCount>354.0</origCount>
			<randAvgCount>306.594</randAvgCount>
			<origConc>9.097731221151968E-4</origConc>
			<randAvgConc>8.073194414311613E-4</randAvgConc>
			<image>images/motif-255.jpg</image>
			<motifData>
					noninteractive{1.0,2.0,1.0},{2.0,1.0,2.0},{1.0,2.0,1.0} , MFU:STA,TFA:ERA{[8],0,0} , {0,[6,14],0} , {0,0,[17]}}
			</motifData>
		</motif>
		<motif index="256">
			<pValParam>0.00000486784489306391</pValParam>
			<zScore>3.703630223107445</zScore>
			<pVal>0.0020</pVal>
			<origCount>198.0</origCount>
			<randAvgCount>171.068</randAvgCount>
			<origConc>5.088561530474829E-4</origConc>
			<randAvgConc>4.5044466468629855E-4</randAvgConc>
			<image>images/motif-256.jpg</image>
			<motifData>
					noninteractive{1.0,2.0,1.0},{2.0,1.0,2.0},{1.0,2.0,1.0} , HYA,PPPA:STA,TFA:HYA{[15,16],0,0} , {0,[6,14],0} , {0,0,[15]}}
			</motifData>
		</motif>
		<motif index="257">
			<pValParam>0.00000486784489306391</pValParam>
			<zScore>3.703630223107445</zScore>
			<pVal>0.0020</pVal>
			<origCount>198.0</origCount>
			<randAvgCount>171.068</randAvgCount>
			<origConc>5.088561530474829E-4</origConc>
			<randAvgConc>4.5044466468629855E-4</randAvgConc>
			<image>images/motif-257.jpg</image>
			<motifData>
					noninteractive{1.0,2.0,2.0},{2.0,1.0,1.0},{2.0,1.0,1.0} , PKA,STA,TFA:HYA,PDA:HYA,PDA{[6,7,14],0,0} , {0,[1,15],0} , {0,0,[1,15]}}
			</motifData>
		</motif>
		<motif index="258">
			<pValParam>0.00000802748486639082</pValParam>
			<zScore>3.659203562530881</zScore>
			<pVal>0.0020</pVal>
			<origCount>171.0</origCount>
			<randAvgCount>145.628</randAvgCount>
			<origConc>4.394666776319171E-4</origConc>
			<randAvgConc>3.8345852336203593E-4</randAvgConc>
			<image>images/motif-258.jpg</image>
			<motifData>
					noninteractive{1.0,2.0,2.0},{2.0,1.0,1.0},{2.0,1.0,1.0} , PKA,TFA:HYA:HYA{[7,14],0,0} , {0,[15],0} , {0,0,[15]}}
			</motifData>
		</motif>
		<motif index="259">
			<pValParam>0.00294185077033004560</pValParam>
			<zScore>2.5405180077804195</zScore>
			<pVal>0.0020</pVal>
			<origCount>36.0</origCount>
			<randAvgCount>24.676</randAvgCount>
			<origConc>9.251930055408782E-5</origConc>
			<randAvgConc>6.498049504030055E-5</randAvgConc>
			<image>images/motif-259.jpg</image>
			<motifData>
					conditional{1.0,1.0,1.0},{1.0,1.0,1.0},{1.0,2.0,1.0} , synthetic{1.0,2.0,1.0},{2.0,1.0,1.0},{1.0,1.0,1.0} , DNAB,TRA:PKA,STA,TFA:HYA{[4,19],0,0} , {0,[6,7,14],0} , {0,0,[15]}}
			</motifData>
		</motif>
		<motif index="260">
			<pValParam>0.00001263186535138683</pValParam>
			<zScore>3.817618608841365</zScore>
			<pVal>0.0020</pVal>
			<origCount>99.0</origCount>
			<randAvgCount>73.82</randAvgCount>
			<origConc>2.5442807652374146E-4</origConc>
			<randAvgConc>1.9438183758416317E-4</randAvgConc>
			<image>images/motif-260.jpg</image>
			<motifData>
					conditional{1.0,1.0,1.0},{1.0,1.0,1.0},{1.0,2.0,1.0} , synthetic{1.0,2.0,1.0},{2.0,1.0,1.0},{1.0,1.0,1.0} , DNAB,TRA:PKA,STA,TFA:MFU{[4,19],0,0} , {0,[6,7,14],0} , {0,0,[8]}}
			</motifData>
		</motif>
		<motif index="261">
			<pValParam>0.00294185077033004560</pValParam>
			<zScore>2.5405180077804195</zScore>
			<pVal>0.0020</pVal>
			<origCount>36.0</origCount>
			<randAvgCount>24.676</randAvgCount>
			<origConc>9.251930055408782E-5</origConc>
			<randAvgConc>6.498049504030055E-5</randAvgConc>
			<image>images/motif-261.jpg</image>
			<motifData>
					conditional{1.0,2.0,1.0},{1.0,1.0,1.0},{1.0,1.0,1.0} , synthetic{1.0,1.0,1.0},{1.0,1.0,2.0},{1.0,2.0,1.0} , HYA:HYA,STA:DNAB,TRA{[15],0,0} , {0,[6,15],0} , {0,0,[4,19]}}
			</motifData>
		</motif>
		<motif index="262">
			<pValParam>0.00001263186535138683</pValParam>
			<zScore>3.817618608841365</zScore>
			<pVal>0.0020</pVal>
			<origCount>99.0</origCount>
			<randAvgCount>73.82</randAvgCount>
			<origConc>2.5442807652374146E-4</origConc>
			<randAvgConc>1.9438183758416317E-4</randAvgConc>
			<image>images/motif-262.jpg</image>
			<motifData>
					conditional{1.0,1.0,1.0},{1.0,1.0,1.0},{1.0,2.0,1.0} , synthetic{1.0,2.0,1.0},{2.0,1.0,1.0},{1.0,1.0,1.0} , TRA:PKA,STA,TFA:MFU{[19],0,0} , {0,[6,7,14],0} , {0,0,[8]}}
			</motifData>
		</motif>
		<motif index="263">
			<pValParam>0.00083744854707534788</pValParam>
			<zScore>2.952486160496983</zScore>
			<pVal>0.0020</pVal>
			<origCount>18.0</origCount>
			<randAvgCount>10.934</randAvgCount>
			<origConc>4.625965027704391E-5</origConc>
			<randAvgConc>2.8791244573159664E-5</randAvgConc>
			<image>images/motif-263.jpg</image>
			<motifData>
					conditional{1.0,1.0,1.0},{1.0,1.0,1.0},{1.0,2.0,1.0} , synthetic{1.0,2.0,1.0},{2.0,1.0,1.0},{1.0,1.0,1.0} , DNAB,TRA:PKA,STA,TFA:TPA{[4,19],0,0} , {0,[6,7,14],0} , {0,0,[12]}}
			</motifData>
		</motif>
		<motif index="264">
			<pValParam>0.00083744854707534788</pValParam>
			<zScore>2.952486160496983</zScore>
			<pVal>0.0020</pVal>
			<origCount>18.0</origCount>
			<randAvgCount>10.934</randAvgCount>
			<origConc>4.625965027704391E-5</origConc>
			<randAvgConc>2.8791244573159664E-5</randAvgConc>
			<image>images/motif-264.jpg</image>
			<motifData>
					conditional{1.0,2.0,1.0},{1.0,1.0,1.0},{1.0,1.0,1.0} , synthetic{1.0,1.0,1.0},{1.0,1.0,2.0},{1.0,2.0,1.0} , TPA:HYA,STA:DNAB,TRA{[12],0,0} , {0,[6,15],0} , {0,0,[4,19]}}
			</motifData>
		</motif>
		<motif index="265">
			<pValParam>0.00083744854707534788</pValParam>
			<zScore>2.952486160496983</zScore>
			<pVal>0.0020</pVal>
			<origCount>18.0</origCount>
			<randAvgCount>10.934</randAvgCount>
			<origConc>4.625965027704391E-5</origConc>
			<randAvgConc>2.8791244573159664E-5</randAvgConc>
			<image>images/motif-265.jpg</image>
			<motifData>
					conditional{1.0,2.0,1.0},{1.0,1.0,1.0},{1.0,1.0,1.0} , synthetic{1.0,1.0,1.0},{1.0,1.0,2.0},{1.0,2.0,1.0} , TPA:PKA,STA,TFA:TRA{[12],0,0} , {0,[6,7,14],0} , {0,0,[19]}}
			</motifData>
		</motif>
		<motif index="266">
			<pValParam>0.00001263186535138683</pValParam>
			<zScore>3.817618608841365</zScore>
			<pVal>0.0020</pVal>
			<origCount>99.0</origCount>
			<randAvgCount>73.82</randAvgCount>
			<origConc>2.5442807652374146E-4</origConc>
			<randAvgConc>1.9438183758416317E-4</randAvgConc>
			<image>images/motif-266.jpg</image>
			<motifData>
					conditional{1.0,1.0,1.0},{1.0,1.0,1.0},{1.0,2.0,1.0} , synthetic{1.0,2.0,1.0},{2.0,1.0,1.0},{1.0,1.0,1.0} , DNAB,TRA:HYA,STA:MFU{[4,19],0,0} , {0,[6,15],0} , {0,0,[8]}}
			</motifData>
		</motif>
		<motif index="267">
			<pValParam>0.00294185077033004560</pValParam>
			<zScore>2.5405180077804195</zScore>
			<pVal>0.0020</pVal>
			<origCount>36.0</origCount>
			<randAvgCount>24.676</randAvgCount>
			<origConc>9.251930055408782E-5</origConc>
			<randAvgConc>6.498049504030055E-5</randAvgConc>
			<image>images/motif-267.jpg</image>
			<motifData>
					conditional{1.0,1.0,1.0},{1.0,1.0,1.0},{1.0,2.0,1.0} , synthetic{1.0,2.0,1.0},{2.0,1.0,1.0},{1.0,1.0,1.0} , TRA:PKA,STA,TFA:HYA{[19],0,0} , {0,[6,7,14],0} , {0,0,[15]}}
			</motifData>
		</motif>
		<motif index="268">
			<pValParam>0.00083744854707534788</pValParam>
			<zScore>2.952486160496983</zScore>
			<pVal>0.0020</pVal>
			<origCount>18.0</origCount>
			<randAvgCount>10.934</randAvgCount>
			<origConc>4.625965027704391E-5</origConc>
			<randAvgConc>2.8791244573159664E-5</randAvgConc>
			<image>images/motif-268.jpg</image>
			<motifData>
					conditional{1.0,2.0,1.0},{1.0,1.0,1.0},{1.0,1.0,1.0} , synthetic{1.0,1.0,1.0},{1.0,1.0,2.0},{1.0,2.0,1.0} , TPA:HYA,STA:TRA{[12],0,0} , {0,[6,15],0} , {0,0,[19]}}
			</motifData>
		</motif>
		<motif index="269">
			<pValParam>0.00294185077033004560</pValParam>
			<zScore>2.5405180077804195</zScore>
			<pVal>0.0020</pVal>
			<origCount>36.0</origCount>
			<randAvgCount>24.676</randAvgCount>
			<origConc>9.251930055408782E-5</origConc>
			<randAvgConc>6.498049504030055E-5</randAvgConc>
			<image>images/motif-269.jpg</image>
			<motifData>
					conditional{1.0,2.0,1.0},{1.0,1.0,1.0},{1.0,1.0,1.0} , synthetic{1.0,1.0,1.0},{1.0,1.0,2.0},{1.0,2.0,1.0} , HYA,PPPA:PKA,STA,TFA:DNAB,TRA{[15,16],0,0} , {0,[6,7,14],0} , {0,0,[4,19]}}
			</motifData>
		</motif>
		<motif index="270">
			<pValParam>0.00001263186535138683</pValParam>
			<zScore>3.817618608841365</zScore>
			<pVal>0.0020</pVal>
			<origCount>99.0</origCount>
			<randAvgCount>73.82</randAvgCount>
			<origConc>2.5442807652374146E-4</origConc>
			<randAvgConc>1.9438183758416317E-4</randAvgConc>
			<image>images/motif-270.jpg</image>
			<motifData>
					conditional{1.0,1.0,1.0},{1.0,1.0,1.0},{1.0,2.0,1.0} , synthetic{1.0,2.0,1.0},{2.0,1.0,1.0},{1.0,1.0,1.0} , TRA:HYA,STA:MFU{[19],0,0} , {0,[6,15],0} , {0,0,[8]}}
			</motifData>
		</motif>
		<motif index="271">
			<pValParam>0.00294185077033004560</pValParam>
			<zScore>2.5405180077804195</zScore>
			<pVal>0.0020</pVal>
			<origCount>36.0</origCount>
			<randAvgCount>24.676</randAvgCount>
			<origConc>9.251930055408782E-5</origConc>
			<randAvgConc>6.498049504030055E-5</randAvgConc>
			<image>images/motif-271.jpg</image>
			<motifData>
					conditional{1.0,1.0,1.0},{1.0,1.0,1.0},{1.0,2.0,1.0} , synthetic{1.0,2.0,1.0},{2.0,1.0,1.0},{1.0,1.0,1.0} , TRA:HYA,STA:HYA{[19],0,0} , {0,[6,15],0} , {0,0,[15]}}
			</motifData>
		</motif>
		<motif index="272">
			<pValParam>0.00294185077033004560</pValParam>
			<zScore>2.5405180077804195</zScore>
			<pVal>0.0020</pVal>
			<origCount>36.0</origCount>
			<randAvgCount>24.676</randAvgCount>
			<origConc>9.251930055408782E-5</origConc>
			<randAvgConc>6.498049504030055E-5</randAvgConc>
			<image>images/motif-272.jpg</image>
			<motifData>
					conditional{1.0,1.0,1.0},{1.0,1.0,1.0},{1.0,2.0,1.0} , synthetic{1.0,2.0,1.0},{2.0,1.0,1.0},{1.0,1.0,1.0} , TRA:PKA,STA,TFA:HYA,PPPA{[19],0,0} , {0,[6,7,14],0} , {0,0,[15,16]}}
			</motifData>
		</motif>
		<motif index="273">
			<pValParam>0.00176462160683299450</pValParam>
			<zScore>2.7349799836382687</zScore>
			<pVal>0.0020</pVal>
			<origCount>18.0</origCount>
			<randAvgCount>11.21</randAvgCount>
			<origConc>4.625965027704391E-5</origConc>
			<randAvgConc>2.9518119691833424E-5</randAvgConc>
			<image>images/motif-273.jpg</image>
			<motifData>
					suppressive{1.0,1.0,1.0},{2.0,1.0,1.0},{1.0,1.0,1.0} , conditional{1.0,1.0,1.0},{1.0,1.0,1.0},{1.0,2.0,1.0} , PRB:PKA,STA,TFA:PRB{[13],0,0} , {0,[6,7,14],0} , {0,0,[13]}}
			</motifData>
		</motif>
		<motif index="274">
			<pValParam>0.00061571463207943378</pValParam>
			<zScore>2.954671206752447</zScore>
			<pVal>0.0020</pVal>
			<origCount>21.0</origCount>
			<randAvgCount>15.228</randAvgCount>
			<origConc>5.3969591989884554E-5</origConc>
			<randAvgConc>4.0097605673207354E-5</randAvgConc>
			<image>images/motif-274.jpg</image>
			<motifData>
					noninteractive{1.0,2.0,1.0},{2.0,1.0,1.0},{1.0,1.0,1.0} , epistatic{1.0,1.0,1.0},{1.0,1.0,2.0},{1.0,1.0,1.0} , PKA,STA,TFA:PKA,TFA:STA,TFA{[6,7,14],0,0} , {0,[7,14],0} , {0,0,[6,14]}}
			</motifData>
		</motif>
		<motif index="275">
			<pValParam>0.00131746984551395220</pValParam>
			<zScore>2.8253907222947134</zScore>
			<pVal>0.0020</pVal>
			<origCount>13.0</origCount>
			<randAvgCount>7.988</randAvgCount>
			<origConc>3.340974742230949E-5</origConc>
			<randAvgConc>2.1033132157336944E-5</randAvgConc>
			<image>images/motif-275.jpg</image>
			<motifData>
					noninteractive{1.0,1.0,1.0},{1.0,1.0,2.0},{1.0,2.0,1.0} , epistatic{1.0,1.0,1.0},{2.0,1.0,1.0},{1.0,1.0,1.0} , PKA,TFA:PKA,STA,TFA:STA{[7,14],0,0} , {0,[6,7,14],0} , {0,0,[6]}}
			</motifData>
		</motif>
		<motif index="276">
			<pValParam>0.00173742446961322460</pValParam>
			<zScore>2.735747352823914</zScore>
			<pVal>0.0020</pVal>
			<origCount>18.0</origCount>
			<randAvgCount>11.296</randAvgCount>
			<origConc>4.625965027704391E-5</origConc>
			<randAvgConc>2.974466233316177E-5</randAvgConc>
			<image>images/motif-276.jpg</image>
			<motifData>
					epistatic{1.0,2.0,2.0},{1.0,1.0,1.0},{1.0,1.0,1.0} , TRA:TFA:TRA{[19],0,0} , {0,[14],0} , {0,0,[19]}}
			</motifData>
		</motif>
		<motif index="277">
			<pValParam>0.00173742446961322460</pValParam>
			<zScore>2.735747352823914</zScore>
			<pVal>0.0020</pVal>
			<origCount>18.0</origCount>
			<randAvgCount>11.296</randAvgCount>
			<origConc>4.625965027704391E-5</origConc>
			<randAvgConc>2.974466233316177E-5</randAvgConc>
			<image>images/motif-277.jpg</image>
			<motifData>
					epistatic{1.0,1.0,1.0},{2.0,1.0,2.0},{1.0,1.0,1.0} , TRA:TRA:PKA,TFA{[19],0,0} , {0,[19],0} , {0,0,[7,14]}}
			</motifData>
		</motif>
		<motif index="278">
			<pValParam>0.00002418340249021878</pValParam>
			<zScore>3.898766901816336</zScore>
			<pVal>0.0020</pVal>
			<origCount>15.0</origCount>
			<randAvgCount>6.326</randAvgCount>
			<origConc>3.8549708564203255E-5</origConc>
			<randAvgConc>1.6657513038535384E-5</randAvgConc>
			<image>images/motif-278.jpg</image>
			<motifData>
					epistatic{1.0,1.0,1.0},{2.0,1.0,2.0},{1.0,1.0,1.0} , TRA:MFU:TRA{[19],0,0} , {0,[8],0} , {0,0,[19]}}
			</motifData>
		</motif>
		<motif index="279">
			<pValParam>0.00002418340249021878</pValParam>
			<zScore>3.898766901816336</zScore>
			<pVal>0.0020</pVal>
			<origCount>15.0</origCount>
			<randAvgCount>6.326</randAvgCount>
			<origConc>3.8549708564203255E-5</origConc>
			<randAvgConc>1.6657513038535384E-5</randAvgConc>
			<image>images/motif-279.jpg</image>
			<motifData>
					epistatic{1.0,2.0,2.0},{1.0,1.0,1.0},{1.0,1.0,1.0} , MFU:DNAB,TRA:TRA{[8],0,0} , {0,[4,19],0} , {0,0,[19]}}
			</motifData>
		</motif>
		<motif index="280">
			<pValParam>0.00002418340249021878</pValParam>
			<zScore>3.898766901816336</zScore>
			<pVal>0.0020</pVal>
			<origCount>15.0</origCount>
			<randAvgCount>6.326</randAvgCount>
			<origConc>3.8549708564203255E-5</origConc>
			<randAvgConc>1.6657513038535384E-5</randAvgConc>
			<image>images/motif-280.jpg</image>
			<motifData>
					epistatic{1.0,1.0,1.0},{2.0,1.0,2.0},{1.0,1.0,1.0} , DNAB,TRA:MFU:DNAB,TRA{[4,19],0,0} , {0,[8],0} , {0,0,[4,19]}}
			</motifData>
		</motif>
		<motif index="281">
			<pValParam>0.00173742446961322460</pValParam>
			<zScore>2.735747352823914</zScore>
			<pVal>0.0020</pVal>
			<origCount>18.0</origCount>
			<randAvgCount>11.296</randAvgCount>
			<origConc>4.625965027704391E-5</origConc>
			<randAvgConc>2.974466233316177E-5</randAvgConc>
			<image>images/motif-281.jpg</image>
			<motifData>
					epistatic{1.0,2.0,2.0},{1.0,1.0,1.0},{1.0,1.0,1.0} , TRA:DNAB,TRA:PKA,TFA{[19],0,0} , {0,[4,19],0} , {0,0,[7,14]}}
			</motifData>
		</motif>
		<motif index="282">
			<pValParam>0.00173742446961322460</pValParam>
			<zScore>2.735747352823914</zScore>
			<pVal>0.0020</pVal>
			<origCount>18.0</origCount>
			<randAvgCount>11.296</randAvgCount>
			<origConc>4.625965027704391E-5</origConc>
			<randAvgConc>2.974466233316177E-5</randAvgConc>
			<image>images/motif-282.jpg</image>
			<motifData>
					epistatic{1.0,1.0,1.0},{2.0,1.0,2.0},{1.0,1.0,1.0} , DNAB,TRA:DNAB,TRA:PKA,TFA{[4,19],0,0} , {0,[4,19],0} , {0,0,[7,14]}}
			</motifData>
		</motif>
		<motif index="283">
			<pValParam>0.00173742446961322460</pValParam>
			<zScore>2.735747352823914</zScore>
			<pVal>0.0020</pVal>
			<origCount>18.0</origCount>
			<randAvgCount>11.296</randAvgCount>
			<origConc>4.625965027704391E-5</origConc>
			<randAvgConc>2.974466233316177E-5</randAvgConc>
			<image>images/motif-283.jpg</image>
			<motifData>
					epistatic{1.0,2.0,2.0},{1.0,1.0,1.0},{1.0,1.0,1.0} , TRA:DNAB,TRA:TFA{[19],0,0} , {0,[4,19],0} , {0,0,[14]}}
			</motifData>
		</motif>
		<motif index="284">
			<pValParam>0.00160415120981660660</pValParam>
			<zScore>2.753840016563136</zScore>
			<pVal>0.0020</pVal>
			<origCount>11.0</origCount>
			<randAvgCount>7.094</randAvgCount>
			<origConc>2.826978628041572E-5</origConc>
			<randAvgConc>1.867902311332607E-5</randAvgConc>
			<image>images/motif-284.jpg</image>
			<motifData>
					noninteractive{1.0,1.0,1.0},{1.0,1.0,2.0},{1.0,2.0,1.0} , epistatic{1.0,2.0,1.0},{1.0,1.0,1.0},{1.0,1.0,1.0} , TFA:HYA,STA:PKA,TFA{[14],0,0} , {0,[6,15],0} , {0,0,[7,14]}}
			</motifData>
		</motif>
		<motif index="285">
			<pValParam>0.00160415120981660660</pValParam>
			<zScore>2.7361126712993773</zScore>
			<pVal>0.0020</pVal>
			<origCount>12.0</origCount>
			<randAvgCount>8.094</randAvgCount>
			<origConc>3.08397668513626E-5</origConc>
			<randAvgConc>2.1312214506483274E-5</randAvgConc>
			<image>images/motif-285.jpg</image>
			<motifData>
					noninteractive{1.0,2.0,1.0},{2.0,1.0,1.0},{1.0,1.0,1.0} , epistatic{1.0,1.0,1.0},{1.0,1.0,1.0},{1.0,2.0,1.0} , TFA:HYA,STA:PKA,TFA{[14],0,0} , {0,[6,15],0} , {0,0,[7,14]}}
			</motifData>
		</motif>
		<motif index="286">
			<pValParam>0.00160415120981660660</pValParam>
			<zScore>2.7361126712993773</zScore>
			<pVal>0.0020</pVal>
			<origCount>12.0</origCount>
			<randAvgCount>8.094</randAvgCount>
			<origConc>3.08397668513626E-5</origConc>
			<randAvgConc>2.1312214506483274E-5</randAvgConc>
			<image>images/motif-286.jpg</image>
			<motifData>
					noninteractive{1.0,1.0,1.0},{1.0,1.0,2.0},{1.0,2.0,1.0} , epistatic{1.0,2.0,1.0},{1.0,1.0,1.0},{1.0,1.0,1.0} , PKA,TFA:HYA,STA:PKA,TFA{[7,14],0,0} , {0,[6,15],0} , {0,0,[7,14]}}
			</motifData>
		</motif>
		<motif index="287">
			<pValParam>0.00209810775581753540</pValParam>
			<zScore>2.7155668974801537</zScore>
			<pVal>0.0020</pVal>
			<origCount>9.0</origCount>
			<randAvgCount>4.928</randAvgCount>
			<origConc>2.3129825138521954E-5</origConc>
			<randAvgConc>1.297566860174036E-5</randAvgConc>
			<image>images/motif-287.jpg</image>
			<motifData>
					noninteractive{1.0,1.0,1.0},{1.0,1.0,2.0},{1.0,2.0,1.0} , epistatic{1.0,2.0,1.0},{1.0,1.0,1.0},{1.0,1.0,1.0} , HYA,STA:HYA:PKA,STA,TFA{[6,15],0,0} , {0,[15],0} , {0,0,[6,7,14]}}
			</motifData>
		</motif>
		<motif index="288">
			<pValParam>0.00001569805575096783</pValParam>
			<zScore>3.9678936742949804</zScore>
			<pVal>0.0020</pVal>
			<origCount>18.0</origCount>
			<randAvgCount>9.01</randAvgCount>
			<origConc>4.625965027704391E-5</origConc>
			<randAvgConc>2.3724883255890744E-5</randAvgConc>
			<image>images/motif-288.jpg</image>
			<motifData>
					suppressive{1.0,1.0,1.0},{2.0,1.0,2.0},{1.0,1.0,1.0} , MFU:PKA,STA,TFA:TPA{[8],0,0} , {0,[6,7,14],0} , {0,0,[12]}}
			</motifData>
		</motif>
		<motif index="289">
			<pValParam>0.00027326266247851283</pValParam>
			<zScore>3.2673380417686286</zScore>
			<pVal>0.0020</pVal>
			<origCount>22.0</origCount>
			<randAvgCount>12.56</randAvgCount>
			<origConc>5.653957256083144E-5</origConc>
			<randAvgConc>3.307258390711971E-5</randAvgConc>
			<image>images/motif-289.jpg</image>
			<motifData>
					suppressive{1.0,1.0,1.0},{2.0,1.0,2.0},{1.0,1.0,1.0} , PRB:PKA,STA,TFA:DNAB,TRA{[13],0,0} , {0,[6,7,14],0} , {0,0,[4,19]}}
			</motifData>
		</motif>
		<motif index="290">
			<pValParam>0.00005201380825226032</pValParam>
			<zScore>3.7170521405954013</zScore>
			<pVal>0.0020</pVal>
			<origCount>12.0</origCount>
			<randAvgCount>5.366</randAvgCount>
			<origConc>3.08397668513626E-5</origConc>
			<randAvgConc>1.4129291817521881E-5</randAvgConc>
			<image>images/motif-290.jpg</image>
			<motifData>
					suppressive{1.0,1.0,1.0},{2.0,1.0,2.0},{1.0,1.0,1.0} , TPA:PKA,STA,TFA:HYA,PDA{[12],0,0} , {0,[6,7,14],0} , {0,0,[1,15]}}
			</motifData>
		</motif>
		<motif index="291">
			<pValParam>0.00005201380825226032</pValParam>
			<zScore>3.7170521405954013</zScore>
			<pVal>0.0020</pVal>
			<origCount>12.0</origCount>
			<randAvgCount>5.366</randAvgCount>
			<origConc>3.08397668513626E-5</origConc>
			<randAvgConc>1.4129291817521881E-5</randAvgConc>
			<image>images/motif-291.jpg</image>
			<motifData>
					suppressive{1.0,1.0,1.0},{2.0,1.0,2.0},{1.0,1.0,1.0} , TPA:PKA,STA,TFA:HYA{[12],0,0} , {0,[6,7,14],0} , {0,0,[15]}}
			</motifData>
		</motif>
		<motif index="292">
			<pValParam>0.00001569805575096783</pValParam>
			<zScore>3.9678936742949804</zScore>
			<pVal>0.0020</pVal>
			<origCount>18.0</origCount>
			<randAvgCount>9.01</randAvgCount>
			<origConc>4.625965027704391E-5</origConc>
			<randAvgConc>2.3724883255890744E-5</randAvgConc>
			<image>images/motif-292.jpg</image>
			<motifData>
					suppressive{1.0,1.0,1.0},{2.0,1.0,2.0},{1.0,1.0,1.0} , MFU:HYA,STA:TPA{[8],0,0} , {0,[6,15],0} , {0,0,[12]}}
			</motifData>
		</motif>
		<motif index="293">
			<pValParam>0.00027326266247851283</pValParam>
			<zScore>3.2673380417686286</zScore>
			<pVal>0.0020</pVal>
			<origCount>22.0</origCount>
			<randAvgCount>12.56</randAvgCount>
			<origConc>5.653957256083144E-5</origConc>
			<randAvgConc>3.307258390711971E-5</randAvgConc>
			<image>images/motif-293.jpg</image>
			<motifData>
					suppressive{1.0,1.0,1.0},{2.0,1.0,2.0},{1.0,1.0,1.0} , TRA:PKA,STA,TFA:PRB{[19],0,0} , {0,[6,7,14],0} , {0,0,[13]}}
			</motifData>
		</motif>
		<motif index="294">
			<pValParam>0.00000351473012594195</pValParam>
			<zScore>4.277943078047735</zScore>
			<pVal>0.0020</pVal>
			<origCount>33.0</origCount>
			<randAvgCount>17.104</randAvgCount>
			<origConc>8.480935884124716E-5</origConc>
			<randAvgConc>4.503638669831394E-5</randAvgConc>
			<image>images/motif-294.jpg</image>
			<motifData>
					suppressive{1.0,2.0,2.0},{1.0,1.0,1.0},{1.0,1.0,1.0} , HYA,STA:HYA,PDA:DNAB,TRA{[6,15],0,0} , {0,[1,15],0} , {0,0,[4,19]}}
			</motifData>
		</motif>
		<motif index="295">
			<pValParam>0.00027326266247851283</pValParam>
			<zScore>3.2673380417686286</zScore>
			<pVal>0.0020</pVal>
			<origCount>22.0</origCount>
			<randAvgCount>12.56</randAvgCount>
			<origConc>5.653957256083144E-5</origConc>
			<randAvgConc>3.307258390711971E-5</randAvgConc>
			<image>images/motif-295.jpg</image>
			<motifData>
					suppressive{1.0,1.0,1.0},{2.0,1.0,2.0},{1.0,1.0,1.0} , TRA:PKA,TFA:PRB{[19],0,0} , {0,[7,14],0} , {0,0,[13]}}
			</motifData>
		</motif>
		<motif index="296">
			<pValParam>0.00027326266247851283</pValParam>
			<zScore>3.2673380417686286</zScore>
			<pVal>0.0020</pVal>
			<origCount>22.0</origCount>
			<randAvgCount>12.56</randAvgCount>
			<origConc>5.653957256083144E-5</origConc>
			<randAvgConc>3.307258390711971E-5</randAvgConc>
			<image>images/motif-296.jpg</image>
			<motifData>
					suppressive{1.0,2.0,2.0},{1.0,1.0,1.0},{1.0,1.0,1.0} , PKA,TFA:DNAB,TRA:PRB{[7,14],0,0} , {0,[4,19],0} , {0,0,[13]}}
			</motifData>
		</motif>
		<motif index="297">
			<pValParam>0.00636396403893024760</pValParam>
			<zScore>3.1450090751399116</zScore>
			<pVal>0.0020</pVal>
			<origCount>5.0</origCount>
			<randAvgCount>1.618</randAvgCount>
			<origConc>1.2849902854734419E-5</origConc>
			<randAvgConc>4.260345421694193E-6</randAvgConc>
			<image>images/motif-297.jpg</image>
			<motifData>
					synthetic{1.0,1.0,2.0},{1.0,1.0,1.0},{2.0,1.0,1.0} , epistatic{1.0,1.0,1.0},{2.0,1.0,1.0},{1.0,1.0,1.0} , MFU:HYA,STA:PKA,STA,TFA{[8],0,0} , {0,[6,15],0} , {0,0,[6,7,14]}}
			</motifData>
		</motif>
		<motif index="298">
			<pValParam>0.00636396403893024760</pValParam>
			<zScore>3.1450090751399116</zScore>
			<pVal>0.0020</pVal>
			<origCount>5.0</origCount>
			<randAvgCount>1.618</randAvgCount>
			<origConc>1.2849902854734419E-5</origConc>
			<randAvgConc>4.260345421694193E-6</randAvgConc>
			<image>images/motif-298.jpg</image>
			<motifData>
					synthetic{1.0,1.0,2.0},{1.0,1.0,1.0},{2.0,1.0,1.0} , epistatic{1.0,1.0,1.0},{2.0,1.0,1.0},{1.0,1.0,1.0} , MFU:HYA,STA:HYA,STA{[8],0,0} , {0,[6,15],0} , {0,0,[6,15]}}
			</motifData>
		</motif>
		<motif index="299">
			<pValParam>0.00020431330230963329</pValParam>
			<zScore>5.771254125016907</zScore>
			<pVal>0.0020</pVal>
			<origCount>2.0</origCount>
			<randAvgCount>0.11</randAvgCount>
			<origConc>5.1399611418937674E-6</origConc>
			<randAvgConc>2.8963240449529385E-7</randAvgConc>
			<image>images/motif-299.jpg</image>
			<motifData>
					noninteractive{1.0,1.0,1.0},{1.0,1.0,2.0},{1.0,2.0,1.0} , single-nonmonotonic{1.0,1.0,1.0},{1.0,1.0,1.0},{2.0,1.0,1.0} , epistatic{1.0,2.0,1.0},{1.0,1.0,1.0},{1.0,1.0,1.0} , PKA,TFA:PKA,TFA:DNAB,TRA{[7,14],0,0} , {0,[7,14],0} , {0,0,[4,19]}}
			</motifData>
		</motif>
		<motif index="300">
			<pValParam>0.00057004905594681965</pValParam>
			<zScore>4.233296240148066</zScore>
			<pVal>0.0020</pVal>
			<origCount>5.0</origCount>
			<randAvgCount>0.992</randAvgCount>
			<origConc>1.2849902854734419E-5</origConc>
			<randAvgConc>2.6119054525599576E-6</randAvgConc>
			<image>images/motif-300.jpg</image>
			<motifData>
					suppressive{1.0,2.0,1.0},{1.0,1.0,1.0},{2.0,2.0,1.0} , MFU:ERA:PKA,STA,TFA{[8],0,0} , {0,[17],0} , {0,0,[6,7,14]}}
			</motifData>
		</motif>
		<motif index="301">
			<pValParam>0.00128935875254265750</pValParam>
			<zScore>3.6345672960796156</zScore>
			<pVal>0.0020</pVal>
			<origCount>6.0</origCount>
			<randAvgCount>1.59</randAvgCount>
			<origConc>1.54198834256813E-5</origConc>
			<randAvgConc>4.18652177888625E-6</randAvgConc>
			<image>images/motif-301.jpg</image>
			<motifData>
					suppressive{1.0,1.0,1.0},{1.0,1.0,1.0},{2.0,1.0,1.0} , synthetic{1.0,2.0,1.0},{2.0,1.0,1.0},{1.0,1.0,1.0} , DNAB,TRA:PKA,STA,TFA:PRB{[4,19],0,0} , {0,[6,7,14],0} , {0,0,[13]}}
			</motifData>
		</motif>
		<motif index="302">
			<pValParam>0.00128935875254265750</pValParam>
			<zScore>3.6345672960796156</zScore>
			<pVal>0.0020</pVal>
			<origCount>6.0</origCount>
			<randAvgCount>1.59</randAvgCount>
			<origConc>1.54198834256813E-5</origConc>
			<randAvgConc>4.18652177888625E-6</randAvgConc>
			<image>images/motif-302.jpg</image>
			<motifData>
					suppressive{1.0,1.0,1.0},{1.0,1.0,1.0},{2.0,1.0,1.0} , synthetic{1.0,2.0,1.0},{2.0,1.0,1.0},{1.0,1.0,1.0} , TRA:PKA,STA,TFA:PRB{[19],0,0} , {0,[6,7,14],0} , {0,0,[13]}}
			</motifData>
		</motif>
		<motif index="303">
			<pValParam>0.00559946508707942490</pValParam>
			<zScore>3.451232544871733</zScore>
			<pVal>0.0020</pVal>
			<origCount>4.0</origCount>
			<randAvgCount>1.108</randAvgCount>
			<origConc>1.0279922283787535E-5</origConc>
			<randAvgConc>2.9174294953558933E-6</randAvgConc>
			<image>images/motif-303.jpg</image>
			<motifData>
					single-nonmonotonic{1.0,1.0,1.0},{2.0,1.0,1.0},{2.0,1.0,1.0} , MFU:HYA,STA:PKA,TFA{[8],0,0} , {0,[6,15],0} , {0,0,[7,14]}}
			</motifData>
		</motif>
		<motif index="304">
			<pValParam>0.00160449148737085160</pValParam>
			<zScore>3.9073789586733096</zScore>
			<pVal>0.0020</pVal>
			<origCount>3.0</origCount>
			<randAvgCount>0.488</randAvgCount>
			<origConc>7.70994171284065E-6</origConc>
			<randAvgConc>1.2852173459312527E-6</randAvgConc>
			<image>images/motif-304.jpg</image>
			<motifData>
					suppressive{1.0,1.0,1.0},{2.0,1.0,1.0},{1.0,1.0,1.0} , additive{1.0,1.0,1.0},{1.0,1.0,2.0},{1.0,2.0,1.0} , asynthetic{1.0,1.0,2.0},{1.0,1.0,1.0},{2.0,1.0,1.0} , MFU:PKA,STA,TFA:HYA,STA{[8],0,0} , {0,[6,7,14],0} , {0,0,[6,15]}}
			</motifData>
		</motif>
		<motif index="305">
			<pValParam>0.00059440495741136523</pValParam>
			<zScore>3.753608871108145</zScore>
			<pVal>0.0020</pVal>
			<origCount>7.0</origCount>
			<randAvgCount>1.816</randAvgCount>
			<origConc>1.7989863996628186E-5</origConc>
			<randAvgConc>4.781620338594769E-6</randAvgConc>
			<image>images/motif-305.jpg</image>
			<motifData>
					noninteractive{1.0,1.0,2.0},{1.0,1.0,1.0},{2.0,1.0,1.0} , suppressive{1.0,1.0,1.0},{1.0,1.0,2.0},{1.0,1.0,1.0} , additive{1.0,2.0,1.0},{2.0,1.0,1.0},{1.0,1.0,1.0} , PKA,STA,TFA:HYA,STA:TRA{[6,7,14],0,0} , {0,[6,15],0} , {0,0,[19]}}
			</motifData>
		</motif>
		<motif index="306">
			<pValParam>0.00006389771672010713</pValParam>
			<zScore>6.97498508319625</zScore>
			<pVal>0.0020</pVal>
			<origCount>2.0</origCount>
			<randAvgCount>0.074</randAvgCount>
			<origConc>5.1399611418937674E-6</origConc>
			<randAvgConc>1.9480570980024055E-7</randAvgConc>
			<image>images/motif-306.jpg</image>
			<motifData>
					suppressive{1.0,1.0,1.0},{2.0,1.0,1.0},{1.0,1.0,1.0} , additive{1.0,1.0,2.0},{1.0,1.0,1.0},{2.0,1.0,1.0} , epistatic{1.0,1.0,1.0},{1.0,1.0,2.0},{1.0,1.0,1.0} , TRA:MFU:TRA{[19],0,0} , {0,[8],0} , {0,0,[19]}}
			</motifData>
		</motif>
		<motif index="307">
			<pValParam>0.00009276492138121650</pValParam>
			<zScore>6.569334052020318</zScore>
			<pVal>0.0020</pVal>
			<origCount>2.0</origCount>
			<randAvgCount>0.084</randAvgCount>
			<origConc>5.1399611418937674E-6</origConc>
			<randAvgConc>2.210419173974002E-7</randAvgConc>
			<image>images/motif-307.jpg</image>
			<motifData>
					noninteractive{1.0,1.0,2.0},{1.0,1.0,1.0},{2.0,1.0,1.0} , suppressive{1.0,1.0,1.0},{2.0,1.0,1.0},{1.0,1.0,1.0} , double-nonmonotonic{1.0,1.0,1.0},{1.0,1.0,2.0},{1.0,2.0,1.0} , PKA,TFA:TRA:DNAB,TRA{[7,14],0,0} , {0,[19],0} , {0,0,[4,19]}}
			</motifData>
		</motif>
		<motif index="308">
			<pValParam>0.00038331264382918118</pValParam>
			<zScore>3.114370677108872</zScore>
			<pVal>0.0040</pVal>
			<origCount>19.0</origCount>
			<randAvgCount>12.926</randAvgCount>
			<origConc>4.882963084799079E-5</origConc>
			<randAvgConc>3.403669436707256E-5</randAvgConc>
			<image>images/motif-308.jpg</image>
			<motifData>
					noninteractive{1.0,2.0,1.0},{2.0,1.0,1.0},{1.0,1.0,1.0} , suppressive{1.0,1.0,1.0},{1.0,1.0,2.0},{1.0,1.0,1.0} , OTHER:PKA,STA,TFA:HYA{[18],0,0} , {0,[6,7,14],0} , {0,0,[15]}}
			</motifData>
		</motif>
		<motif index="309">
			<pValParam>0.00038331264382918118</pValParam>
			<zScore>3.141175433735971</zScore>
			<pVal>0.0040</pVal>
			<origCount>17.0</origCount>
			<randAvgCount>10.926</randAvgCount>
			<origConc>4.3689669706097024E-5</origConc>
			<randAvgConc>2.877031158075818E-5</randAvgConc>
			<image>images/motif-309.jpg</image>
			<motifData>
					noninteractive{1.0,2.0,1.0},{2.0,1.0,1.0},{1.0,1.0,1.0} , suppressive{1.0,1.0,2.0},{1.0,1.0,1.0},{1.0,1.0,1.0} , PKA,TFA:OTHER:HYA,PPPA{[7,14],0,0} , {0,[18],0} , {0,0,[15,16]}}
			</motifData>
		</motif>
		<motif index="310">
			<pValParam>0.00038331264382918118</pValParam>
			<zScore>3.181343139003215</zScore>
			<pVal>0.0040</pVal>
			<origCount>14.0</origCount>
			<randAvgCount>7.926</randAvgCount>
			<origConc>3.597972799325637E-5</origConc>
			<randAvgConc>2.0870737401286586E-5</randAvgConc>
			<image>images/motif-310.jpg</image>
			<motifData>
					noninteractive{1.0,2.0,1.0},{2.0,1.0,1.0},{1.0,1.0,1.0} , suppressive{1.0,1.0,1.0},{1.0,1.0,2.0},{1.0,1.0,1.0} , OTHER:HYA,STA:HYA,PDA{[18],0,0} , {0,[6,15],0} , {0,0,[1,15]}}
			</motifData>
		</motif>
		<motif index="311">
			<pValParam>0.00038331264382918118</pValParam>
			<zScore>3.114370677108872</zScore>
			<pVal>0.0040</pVal>
			<origCount>19.0</origCount>
			<randAvgCount>12.926</randAvgCount>
			<origConc>4.882963084799079E-5</origConc>
			<randAvgConc>3.403669436707256E-5</randAvgConc>
			<image>images/motif-311.jpg</image>
			<motifData>
					noninteractive{1.0,2.0,1.0},{2.0,1.0,1.0},{1.0,1.0,1.0} , suppressive{1.0,1.0,1.0},{1.0,1.0,2.0},{1.0,1.0,1.0} , OTHER:PKA,STA,TFA:HYA,PDA{[18],0,0} , {0,[6,7,14],0} , {0,0,[1,15]}}
			</motifData>
		</motif>
		<motif index="312">
			<pValParam>0.00159980578516272230</pValParam>
			<zScore>2.677228039403267</zScore>
			<pVal>0.0040</pVal>
			<origCount>15.0</origCount>
			<randAvgCount>11.238</randAvgCount>
			<origConc>3.8549708564203255E-5</origConc>
			<randAvgConc>2.9590534315443805E-5</randAvgConc>
			<image>images/motif-312.jpg</image>
			<motifData>
					noninteractive{1.0,2.0,1.0},{2.0,1.0,1.0},{1.0,1.0,1.0} , suppressive{1.0,1.0,1.0},{1.0,1.0,2.0},{1.0,1.0,1.0} , HYA:PKA,STA,TFA:HLA{[15],0,0} , {0,[6,7,14],0} , {0,0,[3]}}
			</motifData>
		</motif>
		<motif index="313">
			<pValParam>0.00005294411061051996</pValParam>
			<zScore>3.7055890689986137</zScore>
			<pVal>0.0040</pVal>
			<origCount>12.0</origCount>
			<randAvgCount>5.6</randAvgCount>
			<origConc>3.08397668513626E-5</origConc>
			<randAvgConc>1.4745833154045834E-5</randAvgConc>
			<image>images/motif-313.jpg</image>
			<motifData>
					noninteractive{1.0,2.0,1.0},{2.0,1.0,1.0},{1.0,1.0,1.0} , suppressive{1.0,1.0,2.0},{1.0,1.0,1.0},{1.0,1.0,1.0} , PKA,TFA:OTHER:DNAB,TRA{[7,14],0,0} , {0,[18],0} , {0,0,[4,19]}}
			</motifData>
		</motif>
		<motif index="314">
			<pValParam>0.00159980578516272230</pValParam>
			<zScore>2.677228039403267</zScore>
			<pVal>0.0040</pVal>
			<origCount>15.0</origCount>
			<randAvgCount>11.238</randAvgCount>
			<origConc>3.8549708564203255E-5</origConc>
			<randAvgConc>2.9590534315443805E-5</randAvgConc>
			<image>images/motif-314.jpg</image>
			<motifData>
					noninteractive{1.0,2.0,1.0},{2.0,1.0,1.0},{1.0,1.0,1.0} , suppressive{1.0,1.0,1.0},{1.0,1.0,2.0},{1.0,1.0,1.0} , HYA,PPPA:PKA,STA,TFA:HLA{[15,16],0,0} , {0,[6,7,14],0} , {0,0,[3]}}
			</motifData>
		</motif>
		<motif index="315">
			<pValParam>0.00005294411061051996</pValParam>
			<zScore>3.7055890689986137</zScore>
			<pVal>0.0040</pVal>
			<origCount>12.0</origCount>
			<randAvgCount>5.6</randAvgCount>
			<origConc>3.08397668513626E-5</origConc>
			<randAvgConc>1.4745833154045834E-5</randAvgConc>
			<image>images/motif-315.jpg</image>
			<motifData>
					noninteractive{1.0,1.0,1.0},{1.0,1.0,2.0},{1.0,2.0,1.0} , suppressive{1.0,1.0,1.0},{2.0,1.0,1.0},{1.0,1.0,1.0} , TRA:PKA,TFA:OTHER{[19],0,0} , {0,[7,14],0} , {0,0,[18]}}
			</motifData>
		</motif>
		<motif index="316">
			<pValParam>0.00038331264382918118</pValParam>
			<zScore>3.141175433735971</zScore>
			<pVal>0.0040</pVal>
			<origCount>17.0</origCount>
			<randAvgCount>10.926</randAvgCount>
			<origConc>4.3689669706097024E-5</origConc>
			<randAvgConc>2.877031158075818E-5</randAvgConc>
			<image>images/motif-316.jpg</image>
			<motifData>
					noninteractive{1.0,1.0,1.0},{1.0,1.0,2.0},{1.0,2.0,1.0} , suppressive{1.0,1.0,1.0},{2.0,1.0,1.0},{1.0,1.0,1.0} , HYA:PKA,TFA:OTHER{[15],0,0} , {0,[7,14],0} , {0,0,[18]}}
			</motifData>
		</motif>
		<motif index="317">
			<pValParam>0.00159980578516272230</pValParam>
			<zScore>2.677228039403267</zScore>
			<pVal>0.0040</pVal>
			<origCount>15.0</origCount>
			<randAvgCount>11.238</randAvgCount>
			<origConc>3.8549708564203255E-5</origConc>
			<randAvgConc>2.9590534315443805E-5</randAvgConc>
			<image>images/motif-317.jpg</image>
			<motifData>
					noninteractive{1.0,2.0,1.0},{2.0,1.0,1.0},{1.0,1.0,1.0} , suppressive{1.0,1.0,2.0},{1.0,1.0,1.0},{1.0,1.0,1.0} , PKA,STA,TFA:HYA,PDA:HLA{[6,7,14],0,0} , {0,[1,15],0} , {0,0,[3]}}
			</motifData>
		</motif>
		<motif index="318">
			<pValParam>0.00843425626702287710</pValParam>
			<zScore>1.934266134576509</zScore>
			<pVal>0.0040</pVal>
			<origCount>53.0</origCount>
			<randAvgCount>46.458</randAvgCount>
			<origConc>1.3620897026018483E-4</origConc>
			<randAvgConc>1.2233105886262288E-4</randAvgConc>
			<image>images/motif-318.jpg</image>
			<motifData>
					single-nonmonotonic{1.0,1.0,2.0},{1.0,1.0,1.0},{1.0,1.0,1.0} , epistatic{1.0,1.0,1.0},{2.0,1.0,1.0},{1.0,1.0,1.0} , TFA:DNAB,PRB:PRB,TRA{[14],0,0} , {0,[4,13],0} , {0,0,[13,19]}}
			</motifData>
		</motif>
		<motif index="319">
			<pValParam>0.00159980578516272230</pValParam>
			<zScore>2.677228039403267</zScore>
			<pVal>0.0040</pVal>
			<origCount>15.0</origCount>
			<randAvgCount>11.238</randAvgCount>
			<origConc>3.8549708564203255E-5</origConc>
			<randAvgConc>2.9590534315443805E-5</randAvgConc>
			<image>images/motif-319.jpg</image>
			<motifData>
					noninteractive{1.0,2.0,1.0},{2.0,1.0,1.0},{1.0,1.0,1.0} , synthetic{1.0,1.0,2.0},{1.0,1.0,1.0},{2.0,1.0,1.0} , PKA,STA,TFA:HYA:OTHER{[6,7,14],0,0} , {0,[15],0} , {0,0,[18]}}
			</motifData>
		</motif>
		<motif index="320">
			<pValParam>0.00159980578516272230</pValParam>
			<zScore>2.677228039403267</zScore>
			<pVal>0.0040</pVal>
			<origCount>15.0</origCount>
			<randAvgCount>11.238</randAvgCount>
			<origConc>3.8549708564203255E-5</origConc>
			<randAvgConc>2.9590534315443805E-5</randAvgConc>
			<image>images/motif-320.jpg</image>
			<motifData>
					noninteractive{1.0,2.0,1.0},{2.0,1.0,1.0},{1.0,1.0,1.0} , synthetic{1.0,1.0,2.0},{1.0,1.0,1.0},{2.0,1.0,1.0} , PKA,STA,TFA:HYA,PPPA:OTHER{[6,7,14],0,0} , {0,[15,16],0} , {0,0,[18]}}
			</motifData>
		</motif>
		<motif index="321">
			<pValParam>0.00159980578516272230</pValParam>
			<zScore>2.677228039403267</zScore>
			<pVal>0.0040</pVal>
			<origCount>15.0</origCount>
			<randAvgCount>11.238</randAvgCount>
			<origConc>3.8549708564203255E-5</origConc>
			<randAvgConc>2.9590534315443805E-5</randAvgConc>
			<image>images/motif-321.jpg</image>
			<motifData>
					noninteractive{1.0,2.0,1.0},{2.0,1.0,1.0},{1.0,1.0,1.0} , synthetic{1.0,1.0,2.0},{1.0,1.0,1.0},{2.0,1.0,1.0} , PKA,STA,TFA:HYA,PDA:OTHER{[6,7,14],0,0} , {0,[1,15],0} , {0,0,[18]}}
			</motifData>
		</motif>
		<motif index="322">
			<pValParam>0.00838799128730638440</pValParam>
			<zScore>3.062654689100844</zScore>
			<pVal>0.0040</pVal>
			<origCount>4.0</origCount>
			<randAvgCount>1.224</randAvgCount>
			<origConc>1.0279922283787535E-5</origConc>
			<randAvgConc>3.222888606886049E-6</randAvgConc>
			<image>images/motif-322.jpg</image>
			<motifData>
					conditional{1.0,1.0,1.0},{2.0,1.0,1.0},{1.0,1.0,1.0} , epistatic{1.0,1.0,1.0},{1.0,1.0,2.0},{1.0,1.0,1.0} , TRA:HYA:PKA,TFA{[19],0,0} , {0,[15],0} , {0,0,[7,14]}}
			</motifData>
		</motif>
		<motif index="323">
			<pValParam>0.00838799128730638440</pValParam>
			<zScore>3.062654689100844</zScore>
			<pVal>0.0040</pVal>
			<origCount>4.0</origCount>
			<randAvgCount>1.224</randAvgCount>
			<origConc>1.0279922283787535E-5</origConc>
			<randAvgConc>3.222888606886049E-6</randAvgConc>
			<image>images/motif-323.jpg</image>
			<motifData>
					conditional{1.0,1.0,1.0},{1.0,1.0,2.0},{1.0,1.0,1.0} , epistatic{1.0,1.0,1.0},{2.0,1.0,1.0},{1.0,1.0,1.0} , TFA:HYA:TRA{[14],0,0} , {0,[15],0} , {0,0,[19]}}
			</motifData>
		</motif>
		<motif index="324">
			<pValParam>0.00159980578516272230</pValParam>
			<zScore>2.659013033505505</zScore>
			<pVal>0.0040</pVal>
			<origCount>16.0</origCount>
			<randAvgCount>12.238</randAvgCount>
			<origConc>4.111968913515014E-5</origConc>
			<randAvgConc>3.2223725708601034E-5</randAvgConc>
			<image>images/motif-324.jpg</image>
			<motifData>
					noninteractive{1.0,1.0,2.0},{1.0,1.0,1.0},{2.0,1.0,1.0} , conditional{1.0,1.0,1.0},{2.0,1.0,1.0},{1.0,1.0,1.0} , PKA,STA,TFA:TLA:HYA{[6,7,14],0,0} , {0,[5],0} , {0,0,[15]}}
			</motifData>
		</motif>
		<motif index="325">
			<pValParam>0.00159980578516272230</pValParam>
			<zScore>2.659013033505505</zScore>
			<pVal>0.0040</pVal>
			<origCount>16.0</origCount>
			<randAvgCount>12.238</randAvgCount>
			<origConc>4.111968913515014E-5</origConc>
			<randAvgConc>3.2223725708601034E-5</randAvgConc>
			<image>images/motif-325.jpg</image>
			<motifData>
					noninteractive{1.0,2.0,1.0},{2.0,1.0,1.0},{1.0,1.0,1.0} , conditional{1.0,1.0,1.0},{1.0,1.0,1.0},{2.0,1.0,1.0} , PKA,STA,TFA:HYA,PDA:TLA{[6,7,14],0,0} , {0,[1,15],0} , {0,0,[5]}}
			</motifData>
		</motif>
		<motif index="326">
			<pValParam>0.00159980578516272230</pValParam>
			<zScore>2.659013033505505</zScore>
			<pVal>0.0040</pVal>
			<origCount>16.0</origCount>
			<randAvgCount>12.238</randAvgCount>
			<origConc>4.111968913515014E-5</origConc>
			<randAvgConc>3.2223725708601034E-5</randAvgConc>
			<image>images/motif-326.jpg</image>
			<motifData>
					noninteractive{1.0,1.0,2.0},{1.0,1.0,1.0},{2.0,1.0,1.0} , conditional{1.0,1.0,1.0},{2.0,1.0,1.0},{1.0,1.0,1.0} , PKA,STA,TFA:TLA:HYA,PPPA{[6,7,14],0,0} , {0,[5],0} , {0,0,[15,16]}}
			</motifData>
		</motif>
		<motif index="327">
			<pValParam>0.00289767132620322170</pValParam>
			<zScore>2.497985532685915</zScore>
			<pVal>0.0040</pVal>
			<origCount>18.0</origCount>
			<randAvgCount>13.41</randAvgCount>
			<origConc>4.625965027704391E-5</origConc>
			<randAvgConc>3.5311803322073224E-5</randAvgConc>
			<image>images/motif-327.jpg</image>
			<motifData>
					noninteractive{1.0,2.0,2.0},{2.0,1.0,1.0},{2.0,1.0,1.0} , HYA,STA:SMA:ERA{[6,15],0,0} , {0,[11],0} , {0,0,[17]}}
			</motifData>
		</motif>
		<motif index="328">
			<pValParam>0.00012092736600288756</pValParam>
			<zScore>3.0510003726817145</zScore>
			<pVal>0.0040</pVal>
			<origCount>311.0</origCount>
			<randAvgCount>271.442</randAvgCount>
			<origConc>7.992639575644808E-4</origConc>
			<randAvgConc>7.147322448178582E-4</randAvgConc>
			<image>images/motif-328.jpg</image>
			<motifData>
					noninteractive{1.0,2.0,1.0},{2.0,1.0,2.0},{1.0,2.0,1.0} , PRB:PKA,STA,TFA:PRB,TRA{[13],0,0} , {0,[6,7,14],0} , {0,0,[13,19]}}
			</motifData>
		</motif>
		<motif index="329">
			<pValParam>0.00289767132620322170</pValParam>
			<zScore>2.497985532685915</zScore>
			<pVal>0.0040</pVal>
			<origCount>18.0</origCount>
			<randAvgCount>13.41</randAvgCount>
			<origConc>4.625965027704391E-5</origConc>
			<randAvgConc>3.5311803322073224E-5</randAvgConc>
			<image>images/motif-329.jpg</image>
			<motifData>
					noninteractive{1.0,2.0,2.0},{2.0,1.0,1.0},{2.0,1.0,1.0} , PKA,STA,TFA:SMA:ERA{[6,7,14],0,0} , {0,[11],0} , {0,0,[17]}}
			</motifData>
		</motif>
		<motif index="330">
			<pValParam>0.00125604462587969310</pValParam>
			<zScore>2.896607731049906</zScore>
			<pVal>0.0040</pVal>
			<origCount>10.0</origCount>
			<randAvgCount>4.364</randAvgCount>
			<origConc>2.5699805709468838E-5</origConc>
			<randAvgConc>1.149096760594823E-5</randAvgConc>
			<image>images/motif-330.jpg</image>
			<motifData>
					asynthetic{1.0,1.0,2.0},{1.0,1.0,1.0},{2.0,1.0,1.0} , epistatic{1.0,2.0,1.0},{1.0,1.0,1.0},{1.0,1.0,1.0} , TRA:ERA:STA,TFA{[19],0,0} , {0,[17],0} , {0,0,[6,14]}}
			</motifData>
		</motif>
		<motif index="331">
			<pValParam>0.00125604462587969310</pValParam>
			<zScore>2.896607731049906</zScore>
			<pVal>0.0040</pVal>
			<origCount>10.0</origCount>
			<randAvgCount>4.364</randAvgCount>
			<origConc>2.5699805709468838E-5</origConc>
			<randAvgConc>1.149096760594823E-5</randAvgConc>
			<image>images/motif-331.jpg</image>
			<motifData>
					asynthetic{1.0,1.0,1.0},{1.0,1.0,2.0},{1.0,2.0,1.0} , epistatic{1.0,1.0,1.0},{2.0,1.0,1.0},{1.0,1.0,1.0} , ERA:TRA:PKA,STA,TFA{[17],0,0} , {0,[19],0} , {0,0,[6,7,14]}}
			</motifData>
		</motif>
		<motif index="332">
			<pValParam>0.00028201780102421470</pValParam>
			<zScore>3.270290521505733</zScore>
			<pVal>0.0040</pVal>
			<origCount>14.0</origCount>
			<randAvgCount>7.616</randAvgCount>
			<origConc>3.597972799325637E-5</origConc>
			<randAvgConc>2.0054192585198163E-5</randAvgConc>
			<image>images/motif-332.jpg</image>
			<motifData>
					additive{1.0,2.0,1.0},{2.0,1.0,1.0},{1.0,1.0,1.0} , epistatic{1.0,1.0,2.0},{1.0,1.0,1.0},{1.0,1.0,1.0} , MFU:ERA:TRA{[8],0,0} , {0,[17],0} , {0,0,[19]}}
			</motifData>
		</motif>
		<motif index="333">
			<pValParam>0.00028201780102421470</pValParam>
			<zScore>3.270290521505733</zScore>
			<pVal>0.0040</pVal>
			<origCount>14.0</origCount>
			<randAvgCount>7.616</randAvgCount>
			<origConc>3.597972799325637E-5</origConc>
			<randAvgConc>2.0054192585198163E-5</randAvgConc>
			<image>images/motif-333.jpg</image>
			<motifData>
					additive{1.0,1.0,2.0},{1.0,1.0,1.0},{2.0,1.0,1.0} , epistatic{1.0,2.0,1.0},{1.0,1.0,1.0},{1.0,1.0,1.0} , MFU:DNAB,TRA:ERA{[8],0,0} , {0,[4,19],0} , {0,0,[17]}}
			</motifData>
		</motif>
		<motif index="334">
			<pValParam>0.00015658469613100134</pValParam>
			<zScore>3.4468689164576216</zScore>
			<pVal>0.0040</pVal>
			<origCount>12.0</origCount>
			<randAvgCount>5.574</randAvgCount>
			<origConc>3.08397668513626E-5</origConc>
			<randAvgConc>1.4676790924480608E-5</randAvgConc>
			<image>images/motif-334.jpg</image>
			<motifData>
					epistatic{1.0,1.0,1.0},{2.0,1.0,2.0},{1.0,1.0,1.0} , TRA:TRA:DNAB,TRA{[19],0,0} , {0,[19],0} , {0,0,[4,19]}}
			</motifData>
		</motif>
		<motif index="335">
			<pValParam>0.00015658469613100134</pValParam>
			<zScore>3.4468689164576216</zScore>
			<pVal>0.0040</pVal>
			<origCount>12.0</origCount>
			<randAvgCount>5.574</randAvgCount>
			<origConc>3.08397668513626E-5</origConc>
			<randAvgConc>1.4676790924480608E-5</randAvgConc>
			<image>images/motif-335.jpg</image>
			<motifData>
					epistatic{1.0,1.0,1.0},{2.0,1.0,2.0},{1.0,1.0,1.0} , DNAB,TRA:DNAB,TRA:DNAB,TRA{[4,19],0,0} , {0,[4,19],0} , {0,0,[4,19]}}
			</motifData>
		</motif>
		<motif index="336">
			<pValParam>0.00015658469613100134</pValParam>
			<zScore>3.4468689164576216</zScore>
			<pVal>0.0040</pVal>
			<origCount>12.0</origCount>
			<randAvgCount>5.574</randAvgCount>
			<origConc>3.08397668513626E-5</origConc>
			<randAvgConc>1.4676790924480608E-5</randAvgConc>
			<image>images/motif-336.jpg</image>
			<motifData>
					epistatic{1.0,1.0,1.0},{2.0,1.0,2.0},{1.0,1.0,1.0} , TRA:TRA:TRA{[19],0,0} , {0,[19],0} , {0,0,[19]}}
			</motifData>
		</motif>
		<motif index="337">
			<pValParam>0.00015658469613100134</pValParam>
			<zScore>3.4468689164576216</zScore>
			<pVal>0.0040</pVal>
			<origCount>12.0</origCount>
			<randAvgCount>5.574</randAvgCount>
			<origConc>3.08397668513626E-5</origConc>
			<randAvgConc>1.4676790924480608E-5</randAvgConc>
			<image>images/motif-337.jpg</image>
			<motifData>
					epistatic{1.0,2.0,2.0},{1.0,1.0,1.0},{1.0,1.0,1.0} , TRA:DNAB,TRA:DNAB,TRA{[19],0,0} , {0,[4,19],0} , {0,0,[4,19]}}
			</motifData>
		</motif>
		<motif index="338">
			<pValParam>0.00038445261943320652</pValParam>
			<zScore>3.2129480348827317</zScore>
			<pVal>0.0040</pVal>
			<origCount>13.0</origCount>
			<randAvgCount>6.158</randAvgCount>
			<origConc>3.340974742230949E-5</origConc>
			<randAvgConc>1.6215714497768706E-5</randAvgConc>
			<image>images/motif-338.jpg</image>
			<motifData>
					epistatic{1.0,2.0,2.0},{1.0,1.0,1.0},{1.0,1.0,1.0} , TRA:ERA:HYA,STA{[19],0,0} , {0,[17],0} , {0,0,[6,15]}}
			</motifData>
		</motif>
		<motif index="339">
			<pValParam>0.00971680920004502900</pValParam>
			<zScore>2.962558098191929</zScore>
			<pVal>0.0040</pVal>
			<origCount>5.0</origCount>
			<randAvgCount>1.774</randAvgCount>
			<origConc>1.2849902854734419E-5</origConc>
			<randAvgConc>4.671329121184376E-6</randAvgConc>
			<image>images/motif-339.jpg</image>
			<motifData>
					suppressive{1.0,1.0,1.0},{1.0,1.0,1.0},{1.0,2.0,1.0} , epistatic{1.0,2.0,1.0},{1.0,1.0,1.0},{1.0,1.0,1.0} , DNAB,TRA:MFU:PRB{[4,19],0,0} , {0,[8],0} , {0,0,[13]}}
			</motifData>
		</motif>
		<motif index="340">
			<pValParam>0.00971680920004502900</pValParam>
			<zScore>2.962558098191929</zScore>
			<pVal>0.0040</pVal>
			<origCount>5.0</origCount>
			<randAvgCount>1.774</randAvgCount>
			<origConc>1.2849902854734419E-5</origConc>
			<randAvgConc>4.671329121184376E-6</randAvgConc>
			<image>images/motif-340.jpg</image>
			<motifData>
					suppressive{1.0,2.0,1.0},{1.0,1.0,1.0},{1.0,1.0,1.0} , epistatic{1.0,1.0,1.0},{1.0,1.0,1.0},{1.0,2.0,1.0} , PRB:MFU:TRA{[13],0,0} , {0,[8],0} , {0,0,[19]}}
			</motifData>
		</motif>
		<motif index="341">
			<pValParam>0.00552769799034202870</pValParam>
			<zScore>3.066365638439348</zScore>
			<pVal>0.0040</pVal>
			<origCount>5.0</origCount>
			<randAvgCount>1.57</randAvgCount>
			<origConc>1.2849902854734419E-5</origConc>
			<randAvgConc>4.13392333355972E-6</randAvgConc>
			<image>images/motif-341.jpg</image>
			<motifData>
					suppressive{1.0,1.0,1.0},{2.0,1.0,2.0},{1.0,1.0,1.0} , DNAB,TRA:PKA,STA,TFA:SMA{[4,19],0,0} , {0,[6,7,14],0} , {0,0,[11]}}
			</motifData>
		</motif>
		<motif index="342">
			<pValParam>0.00048434526109752962</pValParam>
			<zScore>3.1658211074205336</zScore>
			<pVal>0.0040</pVal>
			<origCount>8.0</origCount>
			<randAvgCount>3.396</randAvgCount>
			<origConc>2.055984456757507E-5</origConc>
			<randAvgConc>8.942110007751369E-6</randAvgConc>
			<image>images/motif-342.jpg</image>
			<motifData>
					suppressive{1.0,2.0,2.0},{1.0,1.0,1.0},{1.0,1.0,1.0} , PKA,STA,TFA:ERA:TPA{[6,7,14],0,0} , {0,[17],0} , {0,0,[12]}}
			</motifData>
		</motif>
		<motif index="343">
			<pValParam>0.00048434526109752962</pValParam>
			<zScore>3.1658211074205336</zScore>
			<pVal>0.0040</pVal>
			<origCount>8.0</origCount>
			<randAvgCount>3.396</randAvgCount>
			<origConc>2.055984456757507E-5</origConc>
			<randAvgConc>8.942110007751369E-6</randAvgConc>
			<image>images/motif-343.jpg</image>
			<motifData>
					suppressive{1.0,2.0,2.0},{1.0,1.0,1.0},{1.0,1.0,1.0} , HYA,STA:ERA:TPA{[6,15],0,0} , {0,[17],0} , {0,0,[12]}}
			</motifData>
		</motif>
		<motif index="344">
			<pValParam>0.00552769799034202870</pValParam>
			<zScore>3.066365638439348</zScore>
			<pVal>0.0040</pVal>
			<origCount>5.0</origCount>
			<randAvgCount>1.57</randAvgCount>
			<origConc>1.2849902854734419E-5</origConc>
			<randAvgConc>4.13392333355972E-6</randAvgConc>
			<image>images/motif-344.jpg</image>
			<motifData>
					suppressive{1.0,1.0,1.0},{2.0,1.0,2.0},{1.0,1.0,1.0} , TRA:PKA,STA,TFA:SMA{[19],0,0} , {0,[6,7,14],0} , {0,0,[11]}}
			</motifData>
		</motif>
		<motif index="345">
			<pValParam>0.00096594626377211057</pValParam>
			<zScore>3.5216655761114923</zScore>
			<pVal>0.0040</pVal>
			<origCount>7.0</origCount>
			<randAvgCount>1.96</randAvgCount>
			<origConc>1.7989863996628186E-5</origConc>
			<randAvgConc>5.160982718392035E-6</randAvgConc>
			<image>images/motif-345.jpg</image>
			<motifData>
					asynthetic{1.0,1.0,1.0},{1.0,1.0,2.0},{1.0,2.0,1.0} , epistatic{1.0,2.0,1.0},{1.0,1.0,1.0},{1.0,1.0,1.0} , TRA:MFU:DNAB,TRA{[19],0,0} , {0,[8],0} , {0,0,[4,19]}}
			</motifData>
		</motif>
		<motif index="346">
			<pValParam>0.00096594626377211057</pValParam>
			<zScore>3.5216655761114923</zScore>
			<pVal>0.0040</pVal>
			<origCount>7.0</origCount>
			<randAvgCount>1.96</randAvgCount>
			<origConc>1.7989863996628186E-5</origConc>
			<randAvgConc>5.160982718392035E-6</randAvgConc>
			<image>images/motif-346.jpg</image>
			<motifData>
					asynthetic{1.0,1.0,1.0},{1.0,1.0,2.0},{1.0,2.0,1.0} , epistatic{1.0,2.0,1.0},{1.0,1.0,1.0},{1.0,1.0,1.0} , DNAB,TRA:MFU:DNAB,TRA{[4,19],0,0} , {0,[8],0} , {0,0,[4,19]}}
			</motifData>
		</motif>
		<motif index="347">
			<pValParam>0.00169069589858805710</pValParam>
			<zScore>2.7540526243946433</zScore>
			<pVal>0.0040</pVal>
			<origCount>12.0</origCount>
			<randAvgCount>7.234</randAvgCount>
			<origConc>3.08397668513626E-5</origConc>
			<randAvgConc>1.9049163301745143E-5</randAvgConc>
			<image>images/motif-347.jpg</image>
			<motifData>
					noninteractive{1.0,1.0,2.0},{1.0,1.0,2.0},{2.0,2.0,1.0} , conditional{1.0,2.0,1.0},{1.0,1.0,1.0},{1.0,1.0,1.0} , PKA,TFA:PKA,STA,TFA:PKA,TFA{[7,14],0,0} , {0,[6,7,14],0} , {0,0,[7,14]}}
			</motifData>
		</motif>
		<motif index="348">
			<pValParam>0.05483098754651460900</pValParam>
			<zScore>1.4885507727248428</zScore>
			<pVal>0.0040</pVal>
			<origCount>44.0</origCount>
			<randAvgCount>29.034</randAvgCount>
			<origConc>1.1307914512166288E-4</origConc>
			<randAvgConc>7.644969917014496E-5</randAvgConc>
			<image>images/motif-348.jpg</image>
			<motifData>
					additive{1.0,2.0,2.0},{2.0,1.0,2.0},{2.0,2.0,1.0} , TRA:TRA:PRB,TRA{[19],0,0} , {0,[19],0} , {0,0,[13,19]}}
			</motifData>
		</motif>
		<motif index="349">
			<pValParam>0.04765874465801966900</pValParam>
			<zScore>1.5573688184643362</zScore>
			<pVal>0.0040</pVal>
			<origCount>37.0</origCount>
			<randAvgCount>23.816</randAvgCount>
			<origConc>9.508928112503469E-5</origConc>
			<randAvgConc>6.271023367503864E-5</randAvgConc>
			<image>images/motif-349.jpg</image>
			<motifData>
					additive{1.0,2.0,2.0},{2.0,1.0,2.0},{2.0,2.0,1.0} , TRA:DNAB,PRB:TRA{[19],0,0} , {0,[4,13],0} , {0,0,[19]}}
			</motifData>
		</motif>
		<motif index="350">
			<pValParam>0.04765874465801966900</pValParam>
			<zScore>1.5573688184643362</zScore>
			<pVal>0.0040</pVal>
			<origCount>37.0</origCount>
			<randAvgCount>23.816</randAvgCount>
			<origConc>9.508928112503469E-5</origConc>
			<randAvgConc>6.271023367503864E-5</randAvgConc>
			<image>images/motif-350.jpg</image>
			<motifData>
					additive{1.0,2.0,2.0},{2.0,1.0,2.0},{2.0,2.0,1.0} , TRA:DNAB,TRA:DNAB,PRB{[19],0,0} , {0,[4,19],0} , {0,0,[4,13]}}
			</motifData>
		</motif>
		<motif index="351">
			<pValParam>0.00207346099966809750</pValParam>
			<zScore>3.6195484314719213</zScore>
			<pVal>0.0040</pVal>
			<origCount>3.0</origCount>
			<randAvgCount>0.524</randAvgCount>
			<origConc>7.70994171284065E-6</origConc>
			<randAvgConc>1.3795845688276094E-6</randAvgConc>
			<image>images/motif-351.jpg</image>
			<motifData>
					double-nonmonotonic{1.0,1.0,1.0},{1.0,1.0,2.0},{1.0,2.0,1.0} , epistatic{1.0,2.0,2.0},{1.0,1.0,1.0},{1.0,1.0,1.0} , TRA:DNAB,TRA:PKA,TFA{[19],0,0} , {0,[4,19],0} , {0,0,[7,14]}}
			</motifData>
		</motif>
		<motif index="352">
			<pValParam>0.00207346099966809750</pValParam>
			<zScore>3.6195484314719213</zScore>
			<pVal>0.0040</pVal>
			<origCount>3.0</origCount>
			<randAvgCount>0.524</randAvgCount>
			<origConc>7.70994171284065E-6</origConc>
			<randAvgConc>1.3795845688276094E-6</randAvgConc>
			<image>images/motif-352.jpg</image>
			<motifData>
					double-nonmonotonic{1.0,1.0,2.0},{1.0,1.0,1.0},{2.0,1.0,1.0} , epistatic{1.0,1.0,1.0},{2.0,1.0,2.0},{1.0,1.0,1.0} , TRA:TRA:TFA{[19],0,0} , {0,[19],0} , {0,0,[14]}}
			</motifData>
		</motif>
		<motif index="353">
			<pValParam>0.00052563950246664604</pValParam>
			<zScore>4.338431622929858</zScore>
			<pVal>0.0040</pVal>
			<origCount>3.0</origCount>
			<randAvgCount>0.36</randAvgCount>
			<origConc>7.70994171284065E-6</origConc>
			<randAvgConc>9.479569967364317E-7</randAvgConc>
			<image>images/motif-353.jpg</image>
			<motifData>
					suppressive{1.0,2.0,1.0},{1.0,1.0,1.0},{1.0,1.0,1.0} , additive{1.0,1.0,2.0},{1.0,1.0,1.0},{2.0,1.0,1.0} , epistatic{1.0,1.0,1.0},{1.0,1.0,1.0},{1.0,2.0,1.0} , TRA:MFU:TRA{[19],0,0} , {0,[8],0} , {0,0,[19]}}
			</motifData>
		</motif>
		<motif index="354">
			<pValParam>0.00004919658931124005</pValParam>
			<zScore>3.739869106701713</zScore>
			<pVal>0.0040</pVal>
			<origCount>8.0</origCount>
			<randAvgCount>3.184</randAvgCount>
			<origConc>2.055984456757507E-5</origConc>
			<randAvgConc>8.384898930452261E-6</randAvgConc>
			<image>images/motif-354.jpg</image>
			<motifData>
					noninteractive{1.0,2.0,1.0},{2.0,1.0,2.0},{1.0,2.0,1.0} , double-nonmonotonic{1.0,1.0,2.0},{1.0,1.0,1.0},{2.0,1.0,1.0} , MFU:HYA,STA:TFA{[8],0,0} , {0,[6,15],0} , {0,0,[14]}}
			</motifData>
		</motif>
		<motif index="355">
			<pValParam>0.00038340658015345586</pValParam>
			<zScore>3.2140732079326972</zScore>
			<pVal>0.0040</pVal>
			<origCount>12.0</origCount>
			<randAvgCount>5.566</randAvgCount>
			<origConc>3.08397668513626E-5</origConc>
			<randAvgConc>1.4657551068285171E-5</randAvgConc>
			<image>images/motif-355.jpg</image>
			<motifData>
					noninteractive{1.0,1.0,2.0},{1.0,1.0,2.0},{2.0,2.0,1.0} , double-nonmonotonic{1.0,2.0,1.0},{2.0,1.0,1.0},{1.0,1.0,1.0} , DNAB,TRA:PKA,TFA:HYA,STA{[4,19],0,0} , {0,[7,14],0} , {0,0,[6,15]}}
			</motifData>
		</motif>
		<motif index="356">
			<pValParam>0.00004919658931124005</pValParam>
			<zScore>3.739869106701713</zScore>
			<pVal>0.0040</pVal>
			<origCount>8.0</origCount>
			<randAvgCount>3.184</randAvgCount>
			<origConc>2.055984456757507E-5</origConc>
			<randAvgConc>8.384898930452261E-6</randAvgConc>
			<image>images/motif-356.jpg</image>
			<motifData>
					noninteractive{1.0,1.0,2.0},{1.0,1.0,2.0},{2.0,2.0,1.0} , double-nonmonotonic{1.0,2.0,1.0},{2.0,1.0,1.0},{1.0,1.0,1.0} , MFU:PKA,TFA:HYA,STA{[8],0,0} , {0,[7,14],0} , {0,0,[6,15]}}
			</motifData>
		</motif>
		<motif index="357">
			<pValParam>0.00067348792049848338</pValParam>
			<zScore>4.670341797299176</zScore>
			<pVal>0.0040</pVal>
			<origCount>2.0</origCount>
			<randAvgCount>0.166</randAvgCount>
			<origConc>5.1399611418937674E-6</origConc>
			<randAvgConc>4.368213481980337E-7</randAvgConc>
			<image>images/motif-357.jpg</image>
			<motifData>
					noninteractive{1.0,1.0,2.0},{1.0,1.0,1.0},{2.0,1.0,1.0} , double-nonmonotonic{1.0,2.0,1.0},{2.0,1.0,1.0},{1.0,1.0,1.0} , conditional{1.0,1.0,1.0},{1.0,1.0,2.0},{1.0,1.0,1.0} , MFU:DNAB,TRA:PKA,STA,TFA{[8],0,0} , {0,[4,19],0} , {0,0,[6,7,14]}}
			</motifData>
		</motif>
		<motif index="358">
			<pValParam>0.00067348792049848338</pValParam>
			<zScore>4.670341797299176</zScore>
			<pVal>0.0040</pVal>
			<origCount>2.0</origCount>
			<randAvgCount>0.166</randAvgCount>
			<origConc>5.1399611418937674E-6</origConc>
			<randAvgConc>4.368213481980337E-7</randAvgConc>
			<image>images/motif-358.jpg</image>
			<motifData>
					noninteractive{1.0,1.0,2.0},{1.0,1.0,1.0},{2.0,1.0,1.0} , double-nonmonotonic{1.0,2.0,1.0},{2.0,1.0,1.0},{1.0,1.0,1.0} , conditional{1.0,1.0,1.0},{1.0,1.0,2.0},{1.0,1.0,1.0} , MFU:DNAB,TRA:STA,TFA{[8],0,0} , {0,[4,19],0} , {0,0,[6,14]}}
			</motifData>
		</motif>
		<motif index="359">
			<pValParam>0.00009940142786379891</pValParam>
			<zScore>6.339471965417822</zScore>
			<pVal>0.0040</pVal>
			<origCount>2.0</origCount>
			<randAvgCount>0.086</randAvgCount>
			<origConc>5.1399611418937674E-6</origConc>
			<randAvgConc>2.2649525186268953E-7</randAvgConc>
			<image>images/motif-359.jpg</image>
			<motifData>
					suppressive{1.0,2.0,1.0},{1.0,1.0,1.0},{1.0,2.0,1.0} , single-nonmonotonic{1.0,1.0,1.0},{1.0,1.0,1.0},{2.0,1.0,1.0} , TRA:MFU:HYA,STA{[19],0,0} , {0,[8],0} , {0,0,[6,15]}}
			</motifData>
		</motif>
		<motif index="360">
			<pValParam>0.00010033477295645632</pValParam>
			<zScore>5.042235650954888</zScore>
			<pVal>0.0040</pVal>
			<origCount>3.0</origCount>
			<randAvgCount>0.232</randAvgCount>
			<origConc>7.70994171284065E-6</origConc>
			<randAvgConc>6.10631427862777E-7</randAvgConc>
			<image>images/motif-360.jpg</image>
			<motifData>
					conditional{1.0,1.0,2.0},{1.0,1.0,1.0},{1.0,2.0,1.0} , synthetic{1.0,2.0,1.0},{2.0,1.0,1.0},{1.0,1.0,1.0} , MFU:PKA,STA,TFA:TRA{[8],0,0} , {0,[6,7,14],0} , {0,0,[19]}}
			</motifData>
		</motif>
		<motif index="361">
			<pValParam>0.00009975095993353111</pValParam>
			<zScore>3.5230224876163705</zScore>
			<pVal>0.0060</pVal>
			<origCount>15.0</origCount>
			<randAvgCount>8.3</randAvgCount>
			<origConc>3.8549708564203255E-5</origConc>
			<randAvgConc>2.1855418101941364E-5</randAvgConc>
			<image>images/motif-361.jpg</image>
			<motifData>
					noninteractive{1.0,1.0,1.0},{1.0,1.0,2.0},{1.0,2.0,1.0} , suppressive{1.0,1.0,1.0},{2.0,1.0,1.0},{1.0,1.0,1.0} , DNAB,TRA:PKA,STA,TFA:OTHER{[4,19],0,0} , {0,[6,7,14],0} , {0,0,[18]}}
			</motifData>
		</motif>
		<motif index="362">
			<pValParam>0.00009975095993353111</pValParam>
			<zScore>3.5230224876163705</zScore>
			<pVal>0.0060</pVal>
			<origCount>15.0</origCount>
			<randAvgCount>8.3</randAvgCount>
			<origConc>3.8549708564203255E-5</origConc>
			<randAvgConc>2.1855418101941364E-5</randAvgConc>
			<image>images/motif-362.jpg</image>
			<motifData>
					noninteractive{1.0,1.0,1.0},{1.0,1.0,2.0},{1.0,2.0,1.0} , suppressive{1.0,1.0,1.0},{2.0,1.0,1.0},{1.0,1.0,1.0} , TRA:PKA,STA,TFA:OTHER{[19],0,0} , {0,[6,7,14],0} , {0,0,[18]}}
			</motifData>
		</motif>
		<motif index="363">
			<pValParam>0.00021521061988372114</pValParam>
			<zScore>3.345431260218409</zScore>
			<pVal>0.0060</pVal>
			<origCount>13.0</origCount>
			<randAvgCount>6.83</randAvgCount>
			<origConc>3.340974742230949E-5</origConc>
			<randAvgConc>1.7984752824627123E-5</randAvgConc>
			<image>images/motif-363.jpg</image>
			<motifData>
					noninteractive{1.0,1.0,2.0},{1.0,1.0,1.0},{2.0,1.0,1.0} , suppressive{1.0,2.0,1.0},{1.0,1.0,1.0},{1.0,1.0,1.0} , HYA,STA:DNAB,TRA:OTHER{[6,15],0,0} , {0,[4,19],0} , {0,0,[18]}}
			</motifData>
		</motif>
		<motif index="364">
			<pValParam>0.00037943178316213189</pValParam>
			<zScore>3.174234994730955</zScore>
			<pVal>0.0060</pVal>
			<origCount>19.0</origCount>
			<randAvgCount>11.392</randAvgCount>
			<origConc>4.882963084799079E-5</origConc>
			<randAvgConc>2.999527036682703E-5</randAvgConc>
			<image>images/motif-364.jpg</image>
			<motifData>
					noninteractive{1.0,1.0,2.0},{1.0,1.0,1.0},{2.0,1.0,1.0} , suppressive{1.0,2.0,1.0},{1.0,1.0,1.0},{1.0,1.0,1.0} , PKA,TFA:MFU:OTHER{[7,14],0,0} , {0,[8],0} , {0,0,[18]}}
			</motifData>
		</motif>
		<motif index="365">
			<pValParam>0.00021521061988372114</pValParam>
			<zScore>3.345431260218409</zScore>
			<pVal>0.0060</pVal>
			<origCount>13.0</origCount>
			<randAvgCount>6.83</randAvgCount>
			<origConc>3.340974742230949E-5</origConc>
			<randAvgConc>1.7984752824627123E-5</randAvgConc>
			<image>images/motif-365.jpg</image>
			<motifData>
					noninteractive{1.0,2.0,1.0},{2.0,1.0,1.0},{1.0,1.0,1.0} , suppressive{1.0,1.0,1.0},{1.0,1.0,2.0},{1.0,1.0,1.0} , OTHER:HYA,STA:TRA{[18],0,0} , {0,[6,15],0} , {0,0,[19]}}
			</motifData>
		</motif>
		<motif index="366">
			<pValParam>0.00503109553824787610</pValParam>
			<zScore>2.0955236501270944</zScore>
			<pVal>0.0060</pVal>
			<origCount>51.0</origCount>
			<randAvgCount>44.458</randAvgCount>
			<origConc>1.3106900911829107E-4</origConc>
			<randAvgConc>1.1706591598845882E-4</randAvgConc>
			<image>images/motif-366.jpg</image>
			<motifData>
					noninteractive{1.0,2.0,1.0},{2.0,1.0,1.0},{1.0,1.0,1.0} , conditional{1.0,1.0,1.0},{1.0,1.0,1.0},{2.0,1.0,1.0} , HYA,STA:MFU:RNAB{[6,15],0,0} , {0,[8],0} , {0,0,[10]}}
			</motifData>
		</motif>
		<motif index="367">
			<pValParam>0.00503109553824787610</pValParam>
			<zScore>2.0955236501270944</zScore>
			<pVal>0.0060</pVal>
			<origCount>51.0</origCount>
			<randAvgCount>44.458</randAvgCount>
			<origConc>1.3106900911829107E-4</origConc>
			<randAvgConc>1.1706591598845882E-4</randAvgConc>
			<image>images/motif-367.jpg</image>
			<motifData>
					noninteractive{1.0,2.0,1.0},{2.0,1.0,1.0},{1.0,1.0,1.0} , conditional{1.0,1.0,1.0},{1.0,1.0,1.0},{1.0,2.0,1.0} , MFU:PKA,STA,TFA:RNAB{[8],0,0} , {0,[6,7,14],0} , {0,0,[10]}}
			</motifData>
		</motif>
		<motif index="368">
			<pValParam>0.00037871285252832898</pValParam>
			<zScore>2.573914550820636</zScore>
			<pVal>0.0060</pVal>
			<origCount>376.0</origCount>
			<randAvgCount>339.274</randAvgCount>
			<origConc>9.663126946760283E-4</origConc>
			<randAvgConc>8.933600071501618E-4</randAvgConc>
			<image>images/motif-368.jpg</image>
			<motifData>
					noninteractive{1.0,2.0,1.0},{2.0,1.0,2.0},{1.0,2.0,1.0} , PRB:HYA,STA:MFU{[13],0,0} , {0,[6,15],0} , {0,0,[8]}}
			</motifData>
		</motif>
		<motif index="369">
			<pValParam>0.00017244010090078365</pValParam>
			<zScore>2.6537290541183225</zScore>
			<pVal>0.0060</pVal>
			<origCount>384.0</origCount>
			<randAvgCount>349.74</randAvgCount>
			<origConc>9.868725392436033E-4</origConc>
			<randAvgConc>9.209209846804134E-4</randAvgConc>
			<image>images/motif-369.jpg</image>
			<motifData>
					noninteractive{1.0,2.0,1.0},{2.0,1.0,2.0},{1.0,2.0,1.0} , PRB:PKA,STA,TFA:MFU{[13],0,0} , {0,[6,7,14],0} , {0,0,[8]}}
			</motifData>
		</motif>
		<motif index="370">
			<pValParam>0.00223677551275691670</pValParam>
			<zScore>2.3211272161962335</zScore>
			<pVal>0.0060</pVal>
			<origCount>64.0</origCount>
			<randAvgCount>55.668</randAvgCount>
			<origConc>1.6447875654060056E-4</origConc>
			<randAvgConc>1.4658398718703062E-4</randAvgConc>
			<image>images/motif-370.jpg</image>
			<motifData>
					noninteractive{1.0,2.0,1.0},{2.0,1.0,2.0},{1.0,2.0,1.0} , HYA:PKA,STA,TFA:STA{[15],0,0} , {0,[6,7,14],0} , {0,0,[6]}}
			</motifData>
		</motif>
		<motif index="371">
			<pValParam>0.00223677551275691670</pValParam>
			<zScore>2.3211272161962335</zScore>
			<pVal>0.0060</pVal>
			<origCount>64.0</origCount>
			<randAvgCount>55.668</randAvgCount>
			<origConc>1.6447875654060056E-4</origConc>
			<randAvgConc>1.4658398718703062E-4</randAvgConc>
			<image>images/motif-371.jpg</image>
			<motifData>
					noninteractive{1.0,2.0,2.0},{2.0,1.0,1.0},{2.0,1.0,1.0} , PKA,STA,TFA:HYA,PDA:STA{[6,7,14],0,0} , {0,[1,15],0} , {0,0,[6]}}
			</motifData>
		</motif>
		<motif index="372">
			<pValParam>0.00223677551275691670</pValParam>
			<zScore>2.3211272161962335</zScore>
			<pVal>0.0060</pVal>
			<origCount>64.0</origCount>
			<randAvgCount>55.668</randAvgCount>
			<origConc>1.6447875654060056E-4</origConc>
			<randAvgConc>1.4658398718703062E-4</randAvgConc>
			<image>images/motif-372.jpg</image>
			<motifData>
					noninteractive{1.0,2.0,2.0},{2.0,1.0,1.0},{2.0,1.0,1.0} , PKA,STA,TFA:HYA,PPPA:STA{[6,7,14],0,0} , {0,[15,16],0} , {0,0,[6]}}
			</motifData>
		</motif>
		<motif index="373">
			<pValParam>0.00020218712539632477</pValParam>
			<zScore>2.836104126322434</zScore>
			<pVal>0.0060</pVal>
			<origCount>281.0</origCount>
			<randAvgCount>248.988</randAvgCount>
			<origConc>7.221645404360743E-4</origConc>
			<randAvgConc>6.55619220043466E-4</randAvgConc>
			<image>images/motif-373.jpg</image>
			<motifData>
					noninteractive{1.0,2.0,2.0},{2.0,1.0,1.0},{2.0,1.0,1.0} , PKA,TFA:PRB:MFU{[7,14],0,0} , {0,[13],0} , {0,0,[8]}}
			</motifData>
		</motif>
		<motif index="374">
			<pValParam>0.00017244010090078365</pValParam>
			<zScore>2.6537290541183225</zScore>
			<pVal>0.0060</pVal>
			<origCount>384.0</origCount>
			<randAvgCount>349.74</randAvgCount>
			<origConc>9.868725392436033E-4</origConc>
			<randAvgConc>9.209209846804134E-4</randAvgConc>
			<image>images/motif-374.jpg</image>
			<motifData>
					noninteractive{1.0,2.0,1.0},{2.0,1.0,2.0},{1.0,2.0,1.0} , MFU:STA,TFA:PRB{[8],0,0} , {0,[6,14],0} , {0,0,[13]}}
			</motifData>
		</motif>
		<motif index="375">
			<pValParam>0.00074946265983377724</pValParam>
			<zScore>3.057706254117038</zScore>
			<pVal>0.0060</pVal>
			<origCount>9.0</origCount>
			<randAvgCount>3.294</randAvgCount>
			<origConc>2.3129825138521954E-5</origConc>
			<randAvgConc>8.67343689076985E-6</randAvgConc>
			<image>images/motif-375.jpg</image>
			<motifData>
					asynthetic{1.0,1.0,2.0},{1.0,1.0,1.0},{2.0,1.0,1.0} , epistatic{1.0,2.0,1.0},{1.0,1.0,1.0},{1.0,1.0,1.0} , DNAB,TRA:ERA:PKA,TFA{[4,19],0,0} , {0,[17],0} , {0,0,[7,14]}}
			</motifData>
		</motif>
		<motif index="376">
			<pValParam>0.00074946265983377724</pValParam>
			<zScore>3.057706254117038</zScore>
			<pVal>0.0060</pVal>
			<origCount>9.0</origCount>
			<randAvgCount>3.294</randAvgCount>
			<origConc>2.3129825138521954E-5</origConc>
			<randAvgConc>8.67343689076985E-6</randAvgConc>
			<image>images/motif-376.jpg</image>
			<motifData>
					asynthetic{1.0,2.0,1.0},{2.0,1.0,1.0},{1.0,1.0,1.0} , epistatic{1.0,1.0,2.0},{1.0,1.0,1.0},{1.0,1.0,1.0} , TRA:PKA,TFA:ERA{[19],0,0} , {0,[7,14],0} , {0,0,[17]}}
			</motifData>
		</motif>
		<motif index="377">
			<pValParam>0.00074946265983377724</pValParam>
			<zScore>3.057706254117038</zScore>
			<pVal>0.0060</pVal>
			<origCount>9.0</origCount>
			<randAvgCount>3.294</randAvgCount>
			<origConc>2.3129825138521954E-5</origConc>
			<randAvgConc>8.67343689076985E-6</randAvgConc>
			<image>images/motif-377.jpg</image>
			<motifData>
					asynthetic{1.0,1.0,1.0},{1.0,1.0,2.0},{1.0,2.0,1.0} , epistatic{1.0,1.0,1.0},{2.0,1.0,1.0},{1.0,1.0,1.0} , ERA:DNAB,TRA:TFA{[17],0,0} , {0,[4,19],0} , {0,0,[14]}}
			</motifData>
		</motif>
		<motif index="378">
			<pValParam>0.00074946265983377724</pValParam>
			<zScore>3.057706254117038</zScore>
			<pVal>0.0060</pVal>
			<origCount>9.0</origCount>
			<randAvgCount>3.294</randAvgCount>
			<origConc>2.3129825138521954E-5</origConc>
			<randAvgConc>8.67343689076985E-6</randAvgConc>
			<image>images/motif-378.jpg</image>
			<motifData>
					asynthetic{1.0,2.0,1.0},{2.0,1.0,1.0},{1.0,1.0,1.0} , epistatic{1.0,1.0,2.0},{1.0,1.0,1.0},{1.0,1.0,1.0} , TRA:TFA:ERA{[19],0,0} , {0,[14],0} , {0,0,[17]}}
			</motifData>
		</motif>
		<motif index="379">
			<pValParam>0.00223759280504343130</pValParam>
			<zScore>2.4422027691969674</zScore>
			<pVal>0.0060</pVal>
			<origCount>20.0</origCount>
			<randAvgCount>16.606</randAvgCount>
			<origConc>5.1399611418937676E-5</origConc>
			<randAvgConc>4.372678309668089E-5</randAvgConc>
			<image>images/motif-379.jpg</image>
			<motifData>
					noninteractive{1.0,1.0,2.0},{1.0,1.0,1.0},{2.0,1.0,1.0} , asynthetic{1.0,2.0,1.0},{2.0,1.0,1.0},{1.0,1.0,1.0} , TRA:STA,TFA:MFU{[19],0,0} , {0,[6,14],0} , {0,0,[8]}}
			</motifData>
		</motif>
		<motif index="380">
			<pValParam>0.00164432947053738680</pValParam>
			<zScore>2.7255529288479097</zScore>
			<pVal>0.0060</pVal>
			<origCount>10.0</origCount>
			<randAvgCount>6.77</randAvgCount>
			<origConc>2.5699805709468838E-5</origConc>
			<randAvgConc>1.782637902810988E-5</randAvgConc>
			<image>images/motif-380.jpg</image>
			<motifData>
					noninteractive{1.0,1.0,2.0},{1.0,1.0,1.0},{2.0,1.0,1.0} , asynthetic{1.0,2.0,1.0},{2.0,1.0,1.0},{1.0,1.0,1.0} , DNAB,TRA:TFA:MFU{[4,19],0,0} , {0,[14],0} , {0,0,[8]}}
			</motifData>
		</motif>
		<motif index="381">
			<pValParam>0.00164432947053738680</pValParam>
			<zScore>2.7255529288479097</zScore>
			<pVal>0.0060</pVal>
			<origCount>10.0</origCount>
			<randAvgCount>6.77</randAvgCount>
			<origConc>2.5699805709468838E-5</origConc>
			<randAvgConc>1.782637902810988E-5</randAvgConc>
			<image>images/motif-381.jpg</image>
			<motifData>
					noninteractive{1.0,1.0,2.0},{1.0,1.0,1.0},{2.0,1.0,1.0} , asynthetic{1.0,2.0,1.0},{2.0,1.0,1.0},{1.0,1.0,1.0} , TRA:PKA,TFA:MFU{[19],0,0} , {0,[7,14],0} , {0,0,[8]}}
			</motifData>
		</motif>
		<motif index="382">
			<pValParam>0.00164432947053738680</pValParam>
			<zScore>2.7255529288479097</zScore>
			<pVal>0.0060</pVal>
			<origCount>10.0</origCount>
			<randAvgCount>6.77</randAvgCount>
			<origConc>2.5699805709468838E-5</origConc>
			<randAvgConc>1.782637902810988E-5</randAvgConc>
			<image>images/motif-382.jpg</image>
			<motifData>
					noninteractive{1.0,2.0,1.0},{2.0,1.0,1.0},{1.0,1.0,1.0} , asynthetic{1.0,1.0,2.0},{1.0,1.0,1.0},{2.0,1.0,1.0} , TRA:MFU:TFA{[19],0,0} , {0,[8],0} , {0,0,[14]}}
			</motifData>
		</motif>
		<motif index="383">
			<pValParam>0.00242256253693640120</pValParam>
			<zScore>2.6155148257677348</zScore>
			<pVal>0.0060</pVal>
			<origCount>12.0</origCount>
			<randAvgCount>8.004</randAvgCount>
			<origConc>3.08397668513626E-5</origConc>
			<randAvgConc>2.1076243457514137E-5</randAvgConc>
			<image>images/motif-383.jpg</image>
			<motifData>
					noninteractive{1.0,1.0,1.0},{1.0,1.0,2.0},{1.0,2.0,1.0} , suppressive{1.0,2.0,1.0},{1.0,1.0,1.0},{1.0,1.0,1.0} , PKA,TFA:HYA,STA:TFA{[7,14],0,0} , {0,[6,15],0} , {0,0,[14]}}
			</motifData>
		</motif>
		<motif index="384">
			<pValParam>0.00443452202425409500</pValParam>
			<zScore>2.3208046254384627</zScore>
			<pVal>0.0060</pVal>
			<origCount>18.0</origCount>
			<randAvgCount>14.246</randAvgCount>
			<origConc>4.625965027704391E-5</origConc>
			<randAvgConc>3.7511977443108305E-5</randAvgConc>
			<image>images/motif-384.jpg</image>
			<motifData>
					noninteractive{1.0,2.0,1.0},{2.0,1.0,1.0},{1.0,1.0,1.0} , double-nonmonotonic{1.0,1.0,2.0},{1.0,1.0,1.0},{2.0,1.0,1.0} , PKA,STA,TFA:PRB:DNAB,TRA{[6,7,14],0,0} , {0,[13],0} , {0,0,[4,19]}}
			</motifData>
		</motif>
		<motif index="385">
			<pValParam>0.00443452202425409500</pValParam>
			<zScore>2.4040458232259185</zScore>
			<pVal>0.0060</pVal>
			<origCount>13.0</origCount>
			<randAvgCount>9.246</randAvgCount>
			<origConc>3.340974742230949E-5</origConc>
			<randAvgConc>2.4346020477322353E-5</randAvgConc>
			<image>images/motif-385.jpg</image>
			<motifData>
					noninteractive{1.0,1.0,1.0},{1.0,1.0,2.0},{1.0,2.0,1.0} , double-nonmonotonic{1.0,2.0,1.0},{2.0,1.0,1.0},{1.0,1.0,1.0} , TRA:TFA:PRB{[19],0,0} , {0,[14],0} , {0,0,[13]}}
			</motifData>
		</motif>
		<motif index="386">
			<pValParam>0.00443452202425409500</pValParam>
			<zScore>2.4040458232259185</zScore>
			<pVal>0.0060</pVal>
			<origCount>13.0</origCount>
			<randAvgCount>9.246</randAvgCount>
			<origConc>3.340974742230949E-5</origConc>
			<randAvgConc>2.4346020477322353E-5</randAvgConc>
			<image>images/motif-386.jpg</image>
			<motifData>
					noninteractive{1.0,2.0,1.0},{2.0,1.0,1.0},{1.0,1.0,1.0} , double-nonmonotonic{1.0,1.0,2.0},{1.0,1.0,1.0},{2.0,1.0,1.0} , PKA,TFA:PRB:DNAB,TRA{[7,14],0,0} , {0,[13],0} , {0,0,[4,19]}}
			</motifData>
		</motif>
		<motif index="387">
			<pValParam>0.00443452202425409500</pValParam>
			<zScore>2.4040458232259185</zScore>
			<pVal>0.0060</pVal>
			<origCount>13.0</origCount>
			<randAvgCount>9.246</randAvgCount>
			<origConc>3.340974742230949E-5</origConc>
			<randAvgConc>2.4346020477322353E-5</randAvgConc>
			<image>images/motif-387.jpg</image>
			<motifData>
					noninteractive{1.0,2.0,1.0},{2.0,1.0,1.0},{1.0,1.0,1.0} , double-nonmonotonic{1.0,1.0,2.0},{1.0,1.0,1.0},{2.0,1.0,1.0} , PKA,TFA:PRB:TRA{[7,14],0,0} , {0,[13],0} , {0,0,[19]}}
			</motifData>
		</motif>
		<motif index="388">
			<pValParam>0.00848447277665420610</pValParam>
			<zScore>2.2640336219540718</zScore>
			<pVal>0.0060</pVal>
			<origCount>14.0</origCount>
			<randAvgCount>7.632</randAvgCount>
			<origConc>3.597972799325637E-5</origConc>
			<randAvgConc>2.009632596441076E-5</randAvgConc>
			<image>images/motif-388.jpg</image>
			<motifData>
					suppressive{1.0,1.0,2.0},{1.0,1.0,1.0},{1.0,1.0,1.0} , synthetic{1.0,2.0,1.0},{2.0,1.0,1.0},{1.0,1.0,1.0} , TFA:PKA,STA,TFA:TFA{[14],0,0} , {0,[6,7,14],0} , {0,0,[14]}}
			</motifData>
		</motif>
		<motif index="389">
			<pValParam>0.00848447277665420610</pValParam>
			<zScore>2.2640336219540718</zScore>
			<pVal>0.0060</pVal>
			<origCount>14.0</origCount>
			<randAvgCount>7.632</randAvgCount>
			<origConc>3.597972799325637E-5</origConc>
			<randAvgConc>2.009632596441076E-5</randAvgConc>
			<image>images/motif-389.jpg</image>
			<motifData>
					suppressive{1.0,1.0,2.0},{1.0,1.0,1.0},{1.0,1.0,1.0} , synthetic{1.0,2.0,1.0},{2.0,1.0,1.0},{1.0,1.0,1.0} , PKA,TFA:PKA,STA,TFA:TFA{[7,14],0,0} , {0,[6,7,14],0} , {0,0,[14]}}
			</motifData>
		</motif>
		<motif index="390">
			<pValParam>0.00848447277665420610</pValParam>
			<zScore>2.2640336219540718</zScore>
			<pVal>0.0060</pVal>
			<origCount>14.0</origCount>
			<randAvgCount>7.632</randAvgCount>
			<origConc>3.597972799325637E-5</origConc>
			<randAvgConc>2.009632596441076E-5</randAvgConc>
			<image>images/motif-390.jpg</image>
			<motifData>
					suppressive{1.0,2.0,1.0},{1.0,1.0,1.0},{1.0,1.0,1.0} , synthetic{1.0,1.0,2.0},{1.0,1.0,1.0},{2.0,1.0,1.0} , PKA,TFA:PKA,TFA:PKA,STA,TFA{[7,14],0,0} , {0,[7,14],0} , {0,0,[6,7,14]}}
			</motifData>
		</motif>
		<motif index="391">
			<pValParam>0.00189707808561734300</pValParam>
			<zScore>2.6150432082590966</zScore>
			<pVal>0.0060</pVal>
			<origCount>5.0</origCount>
			<randAvgCount>1.258</randAvgCount>
			<origConc>1.2849902854734419E-5</origConc>
			<randAvgConc>3.311499107258253E-6</randAvgConc>
			<image>images/motif-391.jpg</image>
			<motifData>
					noninteractive{1.0,2.0,1.0},{2.0,1.0,1.0},{1.0,1.0,1.0} , asynthetic{1.0,1.0,2.0},{1.0,1.0,1.0},{2.0,1.0,1.0} , single-nonmonotonic{1.0,1.0,1.0},{1.0,1.0,1.0},{1.0,2.0,1.0} , MFU:TRA:HYA,STA{[8],0,0} , {0,[19],0} , {0,0,[6,15]}}
			</motifData>
		</motif>
		<motif index="392">
			<pValParam>0.00131825872748658760</pValParam>
			<zScore>3.0704668824703814</zScore>
			<pVal>0.0060</pVal>
			<origCount>8.0</origCount>
			<randAvgCount>2.554</randAvgCount>
			<origConc>2.055984456757507E-5</origConc>
			<randAvgConc>6.7250521145869895E-6</randAvgConc>
			<image>images/motif-392.jpg</image>
			<motifData>
					suppressive{1.0,1.0,1.0},{2.0,1.0,1.0},{1.0,1.0,1.0} , conditional{1.0,1.0,1.0},{1.0,1.0,1.0},{2.0,1.0,1.0} , TRA:PKA,STA,TFA:TRA{[19],0,0} , {0,[6,7,14],0} , {0,0,[19]}}
			</motifData>
		</motif>
		<motif index="393">
			<pValParam>0.00131825872748658760</pValParam>
			<zScore>3.0704668824703814</zScore>
			<pVal>0.0060</pVal>
			<origCount>8.0</origCount>
			<randAvgCount>2.554</randAvgCount>
			<origConc>2.055984456757507E-5</origConc>
			<randAvgConc>6.7250521145869895E-6</randAvgConc>
			<image>images/motif-393.jpg</image>
			<motifData>
					suppressive{1.0,1.0,1.0},{2.0,1.0,1.0},{1.0,1.0,1.0} , conditional{1.0,1.0,1.0},{1.0,1.0,1.0},{2.0,1.0,1.0} , DNAB,TRA:PKA,STA,TFA:TRA{[4,19],0,0} , {0,[6,7,14],0} , {0,0,[19]}}
			</motifData>
		</motif>
		<motif index="394">
			<pValParam>0.00131825872748658760</pValParam>
			<zScore>3.0704668824703814</zScore>
			<pVal>0.0060</pVal>
			<origCount>8.0</origCount>
			<randAvgCount>2.554</randAvgCount>
			<origConc>2.055984456757507E-5</origConc>
			<randAvgConc>6.7250521145869895E-6</randAvgConc>
			<image>images/motif-394.jpg</image>
			<motifData>
					suppressive{1.0,1.0,1.0},{1.0,1.0,1.0},{1.0,2.0,1.0} , conditional{1.0,2.0,1.0},{1.0,1.0,1.0},{1.0,1.0,1.0} , TRA:DNAB,TRA:STA,TFA{[19],0,0} , {0,[4,19],0} , {0,0,[6,14]}}
			</motifData>
		</motif>
		<motif index="395">
			<pValParam>0.00118121509735014120</pValParam>
			<zScore>3.1275204223377964</zScore>
			<pVal>0.0060</pVal>
			<origCount>4.0</origCount>
			<randAvgCount>0.768</randAvgCount>
			<origConc>1.0279922283787535E-5</origConc>
			<randAvgConc>2.0214429978443075E-6</randAvgConc>
			<image>images/motif-395.jpg</image>
			<motifData>
					conditional{1.0,1.0,2.0},{1.0,1.0,1.0},{1.0,1.0,1.0} , single-nonmonotonic{1.0,1.0,1.0},{2.0,1.0,2.0},{1.0,1.0,1.0} , MFU:HYA,STA:TRA{[8],0,0} , {0,[6,15],0} , {0,0,[19]}}
			</motifData>
		</motif>
		<motif index="396">
			<pValParam>0.00133638229968324750</pValParam>
			<zScore>3.856109710022808</zScore>
			<pVal>0.0060</pVal>
			<origCount>3.0</origCount>
			<randAvgCount>0.464</randAvgCount>
			<origConc>7.70994171284065E-6</origConc>
			<randAvgConc>1.2212908952982824E-6</randAvgConc>
			<image>images/motif-396.jpg</image>
			<motifData>
					conditional{1.0,1.0,1.0},{1.0,1.0,1.0},{2.0,1.0,1.0} , epistatic{1.0,2.0,1.0},{1.0,1.0,1.0},{1.0,2.0,1.0} , TRA:DNAB,TRA:HYA{[19],0,0} , {0,[4,19],0} , {0,0,[15]}}
			</motifData>
		</motif>
		<motif index="397">
			<pValParam>0.00414830771726948380</pValParam>
			<zScore>2.460718613525194</zScore>
			<pVal>0.0060</pVal>
			<origCount>15.0</origCount>
			<randAvgCount>9.75</randAvgCount>
			<origConc>3.8549708564203255E-5</origConc>
			<randAvgConc>2.5673786305053244E-5</randAvgConc>
			<image>images/motif-397.jpg</image>
			<motifData>
					additive{1.0,1.0,1.0},{1.0,1.0,2.0},{1.0,2.0,1.0} , conditional{1.0,1.0,1.0},{1.0,1.0,1.0},{2.0,1.0,1.0} , epistatic{1.0,2.0,1.0},{1.0,1.0,1.0},{1.0,1.0,1.0} , PKA,TFA:DNAB,PRB:TRA{[7,14],0,0} , {0,[4,13],0} , {0,0,[19]}}
			</motifData>
		</motif>
		<motif index="398">
			<pValParam>0.00035979407867958724</pValParam>
			<zScore>3.1111436451854786</zScore>
			<pVal>0.0060</pVal>
			<origCount>5.0</origCount>
			<randAvgCount>0.908</randAvgCount>
			<origConc>1.2849902854734419E-5</origConc>
			<randAvgConc>2.390178184482403E-6</randAvgConc>
			<image>images/motif-398.jpg</image>
			<motifData>
					noninteractive{1.0,1.0,2.0},{1.0,1.0,1.0},{2.0,1.0,1.0} , suppressive{1.0,2.0,1.0},{1.0,1.0,2.0},{1.0,1.0,1.0} , PRB:TRA:TFA{[13],0,0} , {0,[19],0} , {0,0,[14]}}
			</motifData>
		</motif>
		<motif index="399">
			<pValParam>0.01631966203064305600</pValParam>
			<zScore>3.1447723670653978</zScore>
			<pVal>0.0060</pVal>
			<origCount>4.0</origCount>
			<randAvgCount>1.45</randAvgCount>
			<origConc>1.0279922283787535E-5</origConc>
			<randAvgConc>3.819421948625519E-6</randAvgConc>
			<image>images/motif-399.jpg</image>
			<motifData>
					noninteractive{1.0,1.0,1.0},{1.0,1.0,2.0},{1.0,2.0,1.0} , suppressive{1.0,2.0,1.0},{1.0,1.0,1.0},{2.0,1.0,1.0} , PKA,TFA:PKA,TFA:PKA,STA,TFA{[7,14],0,0} , {0,[7,14],0} , {0,0,[6,7,14]}}
			</motifData>
		</motif>
		<motif index="400">
			<pValParam>0.00035979407867958724</pValParam>
			<zScore>3.1111436451854786</zScore>
			<pVal>0.0060</pVal>
			<origCount>5.0</origCount>
			<randAvgCount>0.908</randAvgCount>
			<origConc>1.2849902854734419E-5</origConc>
			<randAvgConc>2.390178184482403E-6</randAvgConc>
			<image>images/motif-400.jpg</image>
			<motifData>
					noninteractive{1.0,1.0,2.0},{1.0,1.0,1.0},{2.0,1.0,1.0} , suppressive{1.0,2.0,1.0},{1.0,1.0,2.0},{1.0,1.0,1.0} , PRB:TRA:PKA,TFA{[13],0,0} , {0,[19],0} , {0,0,[7,14]}}
			</motifData>
		</motif>
		<motif index="401">
			<pValParam>0.00035979407867958724</pValParam>
			<zScore>3.1111436451854786</zScore>
			<pVal>0.0060</pVal>
			<origCount>5.0</origCount>
			<randAvgCount>0.908</randAvgCount>
			<origConc>1.2849902854734419E-5</origConc>
			<randAvgConc>2.390178184482403E-6</randAvgConc>
			<image>images/motif-401.jpg</image>
			<motifData>
					noninteractive{1.0,2.0,1.0},{2.0,1.0,1.0},{1.0,1.0,1.0} , suppressive{1.0,1.0,2.0},{1.0,1.0,1.0},{1.0,2.0,1.0} , PRB:TFA:DNAB,TRA{[13],0,0} , {0,[14],0} , {0,0,[4,19]}}
			</motifData>
		</motif>
		<motif index="402">
			<pValParam>0.00638320252820823160</pValParam>
			<zScore>2.2902555282528128</zScore>
			<pVal>0.0080</pVal>
			<origCount>20.0</origCount>
			<randAvgCount>14.118</randAvgCount>
			<origConc>5.1399611418937676E-5</origConc>
			<randAvgConc>3.717479463575615E-5</randAvgConc>
			<image>images/motif-402.jpg</image>
			<motifData>
					additive{1.0,1.0,2.0},{1.0,1.0,1.0},{2.0,1.0,1.0} , epistatic{1.0,1.0,1.0},{2.0,1.0,1.0},{1.0,1.0,1.0} , DNAB,TRA:HYA,STA:ERA{[4,19],0,0} , {0,[6,15],0} , {0,0,[17]}}
			</motifData>
		</motif>
		<motif index="403">
			<pValParam>0.00388092805818662790</pValParam>
			<zScore>2.2861839691408927</zScore>
			<pVal>0.0080</pVal>
			<origCount>51.0</origCount>
			<randAvgCount>42.8</randAvgCount>
			<origConc>1.3106900911829107E-4</origConc>
			<randAvgConc>1.1269567804127485E-4</randAvgConc>
			<image>images/motif-403.jpg</image>
			<motifData>
					noninteractive{1.0,2.0,1.0},{2.0,1.0,1.0},{1.0,1.0,1.0} , conditional{1.0,1.0,1.0},{1.0,1.0,1.0},{2.0,1.0,1.0} , PKA,STA,TFA:PRB,TRA:RNAB{[6,7,14],0,0} , {0,[13,19],0} , {0,0,[10]}}
			</motifData>
		</motif>
		<motif index="404">
			<pValParam>0.00388092805818662790</pValParam>
			<zScore>2.2861839691408927</zScore>
			<pVal>0.0080</pVal>
			<origCount>51.0</origCount>
			<randAvgCount>42.8</randAvgCount>
			<origConc>1.3106900911829107E-4</origConc>
			<randAvgConc>1.1269567804127485E-4</randAvgConc>
			<image>images/motif-404.jpg</image>
			<motifData>
					noninteractive{1.0,1.0,1.0},{1.0,1.0,2.0},{1.0,2.0,1.0} , conditional{1.0,2.0,1.0},{1.0,1.0,1.0},{1.0,1.0,1.0} , RNAB:HYA,STA:PRB,TRA{[10],0,0} , {0,[6,15],0} , {0,0,[13,19]}}
			</motifData>
		</motif>
		<motif index="405">
			<pValParam>0.00106039645981070850</pValParam>
			<zScore>2.525130042843854</zScore>
			<pVal>0.0080</pVal>
			<origCount>210.0</origCount>
			<randAvgCount>183.84</randAvgCount>
			<origConc>5.396959198988455E-4</origConc>
			<randAvgConc>4.8406832249697014E-4</randAvgConc>
			<image>images/motif-405.jpg</image>
			<motifData>
					noninteractive{1.0,2.0,1.0},{2.0,1.0,2.0},{1.0,2.0,1.0} , PRB:PKA,STA,TFA:DNAB,PRB{[13],0,0} , {0,[6,7,14],0} , {0,0,[4,13]}}
			</motifData>
		</motif>
		<motif index="406">
			<pValParam>0.00199934897656128820</pValParam>
			<zScore>2.255990848257726</zScore>
			<pVal>0.0080</pVal>
			<origCount>70.0</origCount>
			<randAvgCount>62.302</randAvgCount>
			<origConc>1.7989863996628185E-4</origConc>
			<randAvgConc>1.6405208529565347E-4</randAvgConc>
			<image>images/motif-406.jpg</image>
			<motifData>
					noninteractive{1.0,2.0,1.0},{2.0,1.0,2.0},{1.0,2.0,1.0} , STA:HYA,STA:HYA{[6],0,0} , {0,[6,15],0} , {0,0,[15]}}
			</motifData>
		</motif>
		<motif index="407">
			<pValParam>0.00453073810026249910</pValParam>
			<zScore>2.22819418143597</zScore>
			<pVal>0.0080</pVal>
			<origCount>51.0</origCount>
			<randAvgCount>42.89</randAvgCount>
			<origConc>1.3106900911829107E-4</origConc>
			<randAvgConc>1.1293481775735211E-4</randAvgConc>
			<image>images/motif-407.jpg</image>
			<motifData>
					noninteractive{1.0,2.0,2.0},{2.0,1.0,1.0},{2.0,1.0,1.0} , PKA,STA,TFA:SMA:PRB,TRA{[6,7,14],0,0} , {0,[11],0} , {0,0,[13,19]}}
			</motifData>
		</motif>
		<motif index="408">
			<pValParam>0.00199934897656128820</pValParam>
			<zScore>2.255990848257726</zScore>
			<pVal>0.0080</pVal>
			<origCount>70.0</origCount>
			<randAvgCount>62.302</randAvgCount>
			<origConc>1.7989863996628185E-4</origConc>
			<randAvgConc>1.6405208529565347E-4</randAvgConc>
			<image>images/motif-408.jpg</image>
			<motifData>
					noninteractive{1.0,2.0,2.0},{2.0,1.0,1.0},{2.0,1.0,1.0} , HYA,STA:HYA,PPPA:STA{[6,15],0,0} , {0,[15,16],0} , {0,0,[6]}}
			</motifData>
		</motif>
		<motif index="409">
			<pValParam>0.00453073810026249910</pValParam>
			<zScore>2.22819418143597</zScore>
			<pVal>0.0080</pVal>
			<origCount>51.0</origCount>
			<randAvgCount>42.89</randAvgCount>
			<origConc>1.3106900911829107E-4</origConc>
			<randAvgConc>1.1293481775735211E-4</randAvgConc>
			<image>images/motif-409.jpg</image>
			<motifData>
					noninteractive{1.0,2.0,2.0},{2.0,1.0,1.0},{2.0,1.0,1.0} , HYA,STA:PRB,TRA:SMA{[6,15],0,0} , {0,[13,19],0} , {0,0,[11]}}
			</motifData>
		</motif>
		<motif index="410">
			<pValParam>0.00603141928807393590</pValParam>
			<zScore>2.28617195569612</zScore>
			<pVal>0.0080</pVal>
			<origCount>42.0</origCount>
			<randAvgCount>30.91</randAvgCount>
			<origConc>1.0793918397976911E-4</origConc>
			<randAvgConc>8.139068020035678E-5</randAvgConc>
			<image>images/motif-410.jpg</image>
			<motifData>
					conditional{1.0,1.0,1.0},{1.0,1.0,1.0},{1.0,2.0,1.0} , synthetic{1.0,2.0,1.0},{2.0,1.0,1.0},{1.0,1.0,1.0} , HYA:PKA,STA,TFA:MFU{[15],0,0} , {0,[6,7,14],0} , {0,0,[8]}}
			</motifData>
		</motif>
		<motif index="411">
			<pValParam>0.00198676061629243780</pValParam>
			<zScore>2.652768077242952</zScore>
			<pVal>0.0080</pVal>
			<origCount>16.0</origCount>
			<randAvgCount>11.242</randAvgCount>
			<origConc>4.111968913515014E-5</origConc>
			<randAvgConc>2.960164450991205E-5</randAvgConc>
			<image>images/motif-411.jpg</image>
			<motifData>
					noninteractive{1.0,1.0,1.0},{1.0,1.0,2.0},{1.0,2.0,1.0} , epistatic{1.0,1.0,1.0},{2.0,1.0,1.0},{1.0,1.0,1.0} , TFA:PKA,TFA:PKA,STA,TFA{[14],0,0} , {0,[7,14],0} , {0,0,[6,7,14]}}
			</motifData>
		</motif>
		<motif index="412">
			<pValParam>0.00198676061629243780</pValParam>
			<zScore>2.652768077242952</zScore>
			<pVal>0.0080</pVal>
			<origCount>16.0</origCount>
			<randAvgCount>11.242</randAvgCount>
			<origConc>4.111968913515014E-5</origConc>
			<randAvgConc>2.960164450991205E-5</randAvgConc>
			<image>images/motif-412.jpg</image>
			<motifData>
					noninteractive{1.0,2.0,1.0},{2.0,1.0,1.0},{1.0,1.0,1.0} , epistatic{1.0,1.0,2.0},{1.0,1.0,1.0},{1.0,1.0,1.0} , PKA,TFA:PKA,STA,TFA:PKA,TFA{[7,14],0,0} , {0,[6,7,14],0} , {0,0,[7,14]}}
			</motifData>
		</motif>
		<motif index="413">
			<pValParam>0.01066303377189104000</pValParam>
			<zScore>3.055995625115956</zScore>
			<pVal>0.0080</pVal>
			<origCount>4.0</origCount>
			<randAvgCount>1.3</randAvgCount>
			<origConc>1.0279922283787535E-5</origConc>
			<randAvgConc>3.4230269309067803E-6</randAvgConc>
			<image>images/motif-413.jpg</image>
			<motifData>
					conditional{1.0,1.0,2.0},{1.0,1.0,1.0},{1.0,1.0,1.0} , single-nonmonotonic{1.0,1.0,1.0},{2.0,1.0,1.0},{1.0,1.0,1.0} , MFU:HYA,STA:PRB{[8],0,0} , {0,[6,15],0} , {0,0,[13]}}
			</motifData>
		</motif>
		<motif index="414">
			<pValParam>0.00837310029587068350</pValParam>
			<zScore>2.2487910930772275</zScore>
			<pVal>0.0080</pVal>
			<origCount>14.0</origCount>
			<randAvgCount>8.456</randAvgCount>
			<origConc>3.597972799325637E-5</origConc>
			<randAvgConc>2.2266886338247077E-5</randAvgConc>
			<image>images/motif-414.jpg</image>
			<motifData>
					suppressive{1.0,1.0,1.0},{1.0,1.0,2.0},{1.0,1.0,1.0} , synthetic{1.0,2.0,1.0},{2.0,1.0,1.0},{1.0,1.0,1.0} , HYA:PKA,STA,TFA:PRB{[15],0,0} , {0,[6,7,14],0} , {0,0,[13]}}
			</motifData>
		</motif>
		<motif index="415">
			<pValParam>0.00822886160567770640</pValParam>
			<zScore>2.6495638080952757</zScore>
			<pVal>0.0080</pVal>
			<origCount>7.0</origCount>
			<randAvgCount>2.806</randAvgCount>
			<origConc>1.7989863996628186E-5</origConc>
			<randAvgConc>7.389115532575977E-6</randAvgConc>
			<image>images/motif-415.jpg</image>
			<motifData>
					suppressive{1.0,1.0,1.0},{2.0,1.0,1.0},{1.0,1.0,1.0} , epistatic{1.0,1.0,2.0},{1.0,1.0,1.0},{1.0,1.0,1.0} , TRA:MFU:HYA,STA{[19],0,0} , {0,[8],0} , {0,0,[6,15]}}
			</motifData>
		</motif>
		<motif index="416">
			<pValParam>0.00244465902300106120</pValParam>
			<zScore>2.67965726181173</zScore>
			<pVal>0.0080</pVal>
			<origCount>9.0</origCount>
			<randAvgCount>4.498</randAvgCount>
			<origConc>2.3129825138521954E-5</origConc>
			<randAvgConc>1.1844893714306542E-5</randAvgConc>
			<image>images/motif-416.jpg</image>
			<motifData>
					noninteractive{1.0,1.0,1.0},{1.0,1.0,2.0},{1.0,2.0,1.0} , conditional{1.0,1.0,2.0},{1.0,1.0,1.0},{1.0,1.0,1.0} , epistatic{1.0,1.0,1.0},{2.0,1.0,1.0},{1.0,1.0,1.0} , MFU:STA,TFA:PKA,STA,TFA{[8],0,0} , {0,[6,14],0} , {0,0,[6,7,14]}}
			</motifData>
		</motif>
		<motif index="417">
			<pValParam>0.00244465902300106120</pValParam>
			<zScore>2.67965726181173</zScore>
			<pVal>0.0080</pVal>
			<origCount>9.0</origCount>
			<randAvgCount>4.498</randAvgCount>
			<origConc>2.3129825138521954E-5</origConc>
			<randAvgConc>1.1844893714306542E-5</randAvgConc>
			<image>images/motif-417.jpg</image>
			<motifData>
					noninteractive{1.0,1.0,1.0},{1.0,1.0,2.0},{1.0,2.0,1.0} , conditional{1.0,1.0,2.0},{1.0,1.0,1.0},{1.0,1.0,1.0} , epistatic{1.0,1.0,1.0},{2.0,1.0,1.0},{1.0,1.0,1.0} , MFU:PKA,TFA:PKA,STA,TFA{[8],0,0} , {0,[7,14],0} , {0,0,[6,7,14]}}
			</motifData>
		</motif>
		<motif index="418">
			<pValParam>0.05540032055764121400</pValParam>
			<zScore>4.065712121447885</zScore>
			<pVal>0.0080</pVal>
			<origCount>4.0</origCount>
			<randAvgCount>2.03</randAvgCount>
			<origConc>1.0279922283787535E-5</origConc>
			<randAvgConc>5.344996258015027E-6</randAvgConc>
			<image>images/motif-418.jpg</image>
			<motifData>
					noninteractive{1.0,1.0,1.0},{1.0,1.0,2.0},{1.0,2.0,1.0} , double-nonmonotonic{1.0,1.0,2.0},{1.0,1.0,1.0},{2.0,1.0,1.0} , epistatic{1.0,2.0,1.0},{1.0,1.0,1.0},{1.0,1.0,1.0} , PKA,TFA:HYA:MFU{[7,14],0,0} , {0,[15],0} , {0,0,[8]}}
			</motifData>
		</motif>
		<motif index="419">
			<pValParam>0.05540032055764121400</pValParam>
			<zScore>4.065712121447885</zScore>
			<pVal>0.0080</pVal>
			<origCount>4.0</origCount>
			<randAvgCount>2.03</randAvgCount>
			<origConc>1.0279922283787535E-5</origConc>
			<randAvgConc>5.344996258015027E-6</randAvgConc>
			<image>images/motif-419.jpg</image>
			<motifData>
					noninteractive{1.0,1.0,1.0},{1.0,1.0,2.0},{1.0,2.0,1.0} , double-nonmonotonic{1.0,1.0,2.0},{1.0,1.0,1.0},{2.0,1.0,1.0} , epistatic{1.0,2.0,1.0},{1.0,1.0,1.0},{1.0,1.0,1.0} , TFA:HYA,STA:MFU{[14],0,0} , {0,[6,15],0} , {0,0,[8]}}
			</motifData>
		</motif>
		<motif index="420">
			<pValParam>0.01641722801573986000</pValParam>
			<zScore>2.8796713734967314</zScore>
			<pVal>0.0080</pVal>
			<origCount>6.0</origCount>
			<randAvgCount>2.576</randAvgCount>
			<origConc>1.54198834256813E-5</origConc>
			<randAvgConc>6.783834946465187E-6</randAvgConc>
			<image>images/motif-420.jpg</image>
			<motifData>
					double-nonmonotonic{1.0,2.0,2.0},{2.0,1.0,1.0},{2.0,1.0,1.0} , PKA,TFA:HYA,PDA:PRB{[7,14],0,0} , {0,[1,15],0} , {0,0,[13]}}
			</motifData>
		</motif>
		<motif index="421">
			<pValParam>0.01641722801573986000</pValParam>
			<zScore>2.8796713734967314</zScore>
			<pVal>0.0080</pVal>
			<origCount>6.0</origCount>
			<randAvgCount>2.576</randAvgCount>
			<origConc>1.54198834256813E-5</origConc>
			<randAvgConc>6.783834946465187E-6</randAvgConc>
			<image>images/motif-421.jpg</image>
			<motifData>
					double-nonmonotonic{1.0,2.0,2.0},{2.0,1.0,1.0},{2.0,1.0,1.0} , PKA,TFA:PRB:HYA{[7,14],0,0} , {0,[13],0} , {0,0,[15]}}
			</motifData>
		</motif>
		<motif index="422">
			<pValParam>0.04228313604588140900</pValParam>
			<zScore>1.6103937083426922</zScore>
			<pVal>0.0080</pVal>
			<origCount>28.0</origCount>
			<randAvgCount>18.026</randAvgCount>
			<origConc>7.195945598651274E-5</origConc>
			<randAvgConc>4.746439240485289E-5</randAvgConc>
			<image>images/motif-422.jpg</image>
			<motifData>
					additive{1.0,2.0,2.0},{2.0,1.0,2.0},{2.0,2.0,1.0} , TRA:DNAB,TRA:TRA{[19],0,0} , {0,[4,19],0} , {0,0,[19]}}
			</motifData>
		</motif>
		<motif index="423">
			<pValParam>0.02003518205064758200</pValParam>
			<zScore>2.6932105896153677</zScore>
			<pVal>0.0080</pVal>
			<origCount>5.0</origCount>
			<randAvgCount>2.09</randAvgCount>
			<origConc>1.2849902854734419E-5</origConc>
			<randAvgConc>5.5029910067820065E-6</randAvgConc>
			<image>images/motif-423.jpg</image>
			<motifData>
					single-nonmonotonic{1.0,1.0,1.0},{2.0,1.0,1.0},{2.0,1.0,1.0} , MFU:HYA,STA:DNAB,TRA{[8],0,0} , {0,[6,15],0} , {0,0,[4,19]}}
			</motifData>
		</motif>
		<motif index="424">
			<pValParam>0.00643756736938883020</pValParam>
			<zScore>2.964798858580115</zScore>
			<pVal>0.0080</pVal>
			<origCount>5.0</origCount>
			<randAvgCount>1.622</randAvgCount>
			<origConc>1.2849902854734419E-5</origConc>
			<randAvgConc>4.271137682834953E-6</randAvgConc>
			<image>images/motif-424.jpg</image>
			<motifData>
					noninteractive{1.0,1.0,2.0},{1.0,1.0,1.0},{2.0,1.0,1.0} , suppressive{1.0,1.0,1.0},{2.0,1.0,1.0},{1.0,1.0,1.0} , additive{1.0,1.0,1.0},{1.0,1.0,2.0},{1.0,2.0,1.0} , TRA:PKA,STA,TFA:HYA,STA{[19],0,0} , {0,[6,7,14],0} , {0,0,[6,15]}}
			</motifData>
		</motif>
		<motif index="425">
			<pValParam>0.00643756736938883020</pValParam>
			<zScore>2.964798858580115</zScore>
			<pVal>0.0080</pVal>
			<origCount>5.0</origCount>
			<randAvgCount>1.622</randAvgCount>
			<origConc>1.2849902854734419E-5</origConc>
			<randAvgConc>4.271137682834953E-6</randAvgConc>
			<image>images/motif-425.jpg</image>
			<motifData>
					noninteractive{1.0,2.0,1.0},{2.0,1.0,1.0},{1.0,1.0,1.0} , suppressive{1.0,1.0,1.0},{1.0,1.0,1.0},{2.0,1.0,1.0} , additive{1.0,1.0,1.0},{1.0,1.0,2.0},{1.0,2.0,1.0} , DNAB,TRA:HYA,STA:PKA,STA,TFA{[4,19],0,0} , {0,[6,15],0} , {0,0,[6,7,14]}}
			</motifData>
		</motif>
		<motif index="426">
			<pValParam>0.00412648565573192630</pValParam>
			<zScore>2.9674281295827916</zScore>
			<pVal>0.01</pVal>
			<origCount>5.0</origCount>
			<randAvgCount>1.476</randAvgCount>
			<origConc>1.2849902854734419E-5</origConc>
			<randAvgConc>3.885849340469346E-6</randAvgConc>
			<image>images/motif-426.jpg</image>
			<motifData>
					noninteractive{1.0,2.0,1.0},{2.0,1.0,1.0},{1.0,1.0,1.0} , suppressive{1.0,1.0,1.0},{1.0,1.0,2.0},{1.0,1.0,1.0} , RNAB:PKA,STA,TFA:DNAB,TRA{[10],0,0} , {0,[6,7,14],0} , {0,0,[4,19]}}
			</motifData>
		</motif>
		<motif index="427">
			<pValParam>0.00412648565573192630</pValParam>
			<zScore>2.9674281295827916</zScore>
			<pVal>0.01</pVal>
			<origCount>5.0</origCount>
			<randAvgCount>1.476</randAvgCount>
			<origConc>1.2849902854734419E-5</origConc>
			<randAvgConc>3.885849340469346E-6</randAvgConc>
			<image>images/motif-427.jpg</image>
			<motifData>
					noninteractive{1.0,1.0,1.0},{1.0,1.0,2.0},{1.0,2.0,1.0} , suppressive{1.0,1.0,1.0},{2.0,1.0,1.0},{1.0,1.0,1.0} , TRA:PKA,STA,TFA:RNAB{[19],0,0} , {0,[6,7,14],0} , {0,0,[10]}}
			</motifData>
		</motif>
		<motif index="428">
			<pValParam>0.01126799358612828900</pValParam>
			<zScore>2.0967242932735175</zScore>
			<pVal>0.01</pVal>
			<origCount>17.0</origCount>
			<randAvgCount>12.03</randAvgCount>
			<origConc>4.3689669706097024E-5</origConc>
			<randAvgConc>3.1676868265018714E-5</randAvgConc>
			<image>images/motif-428.jpg</image>
			<motifData>
					additive{1.0,1.0,1.0},{1.0,1.0,2.0},{1.0,2.0,1.0} , epistatic{1.0,2.0,1.0},{1.0,1.0,1.0},{1.0,1.0,1.0} , HYA:DNAB,TRA:ERA{[15],0,0} , {0,[4,19],0} , {0,0,[17]}}
			</motifData>
		</motif>
		<motif index="429">
			<pValParam>0.01126799358612828900</pValParam>
			<zScore>2.0967242932735175</zScore>
			<pVal>0.01</pVal>
			<origCount>17.0</origCount>
			<randAvgCount>12.03</randAvgCount>
			<origConc>4.3689669706097024E-5</origConc>
			<randAvgConc>3.1676868265018714E-5</randAvgConc>
			<image>images/motif-429.jpg</image>
			<motifData>
					additive{1.0,2.0,1.0},{2.0,1.0,1.0},{1.0,1.0,1.0} , epistatic{1.0,1.0,1.0},{1.0,1.0,1.0},{2.0,1.0,1.0} , TRA:ERA:HYA,PPPA{[19],0,0} , {0,[17],0} , {0,0,[15,16]}}
			</motifData>
		</motif>
		<motif index="430">
			<pValParam>0.00417612967091962610</pValParam>
			<zScore>2.0956712622349722</zScore>
			<pVal>0.01</pVal>
			<origCount>91.0</origCount>
			<randAvgCount>80.336</randAvgCount>
			<origConc>2.338682319561664E-4</origConc>
			<randAvgConc>2.1154047054798276E-4</randAvgConc>
			<image>images/motif-430.jpg</image>
			<motifData>
					noninteractive{1.0,1.0,1.0},{1.0,1.0,2.0},{1.0,2.0,1.0} , conditional{1.0,2.0,1.0},{1.0,1.0,1.0},{1.0,1.0,1.0} , PKA:PKA,STA,TFA:HYA{[7],0,0} , {0,[6,7,14],0} , {0,0,[15]}}
			</motifData>
		</motif>
		<motif index="431">
			<pValParam>0.00417612967091962610</pValParam>
			<zScore>2.0956712622349722</zScore>
			<pVal>0.01</pVal>
			<origCount>91.0</origCount>
			<randAvgCount>80.336</randAvgCount>
			<origConc>2.338682319561664E-4</origConc>
			<randAvgConc>2.1154047054798276E-4</randAvgConc>
			<image>images/motif-431.jpg</image>
			<motifData>
					noninteractive{1.0,1.0,1.0},{1.0,1.0,2.0},{1.0,2.0,1.0} , conditional{1.0,2.0,1.0},{1.0,1.0,1.0},{1.0,1.0,1.0} , PKA:PKA,STA,TFA:HYA,PDA{[7],0,0} , {0,[6,7,14],0} , {0,0,[1,15]}}
			</motifData>
		</motif>
		<motif index="432">
			<pValParam>0.00417612967091962610</pValParam>
			<zScore>2.0956712622349722</zScore>
			<pVal>0.01</pVal>
			<origCount>91.0</origCount>
			<randAvgCount>80.336</randAvgCount>
			<origConc>2.338682319561664E-4</origConc>
			<randAvgConc>2.1154047054798276E-4</randAvgConc>
			<image>images/motif-432.jpg</image>
			<motifData>
					noninteractive{1.0,1.0,1.0},{1.0,1.0,2.0},{1.0,2.0,1.0} , conditional{1.0,2.0,1.0},{1.0,1.0,1.0},{1.0,1.0,1.0} , PKA:PKA,STA,TFA:HYA,PPPA{[7],0,0} , {0,[6,7,14],0} , {0,0,[15,16]}}
			</motifData>
		</motif>
		<motif index="433">
			<pValParam>0.00228727398484507290</pValParam>
			<zScore>2.6617470005861357</zScore>
			<pVal>0.01</pVal>
			<origCount>9.0</origCount>
			<randAvgCount>5.542</randAvgCount>
			<origConc>2.3129825138521954E-5</origConc>
			<randAvgConc>1.4592800786508915E-5</randAvgConc>
			<image>images/motif-433.jpg</image>
			<motifData>
					noninteractive{1.0,2.0,1.0},{2.0,1.0,2.0},{1.0,2.0,1.0} , TPA:PKA,STA,TFA:STA{[12],0,0} , {0,[6,7,14],0} , {0,0,[6]}}
			</motifData>
		</motif>
		<motif index="434">
			<pValParam>0.00228727398484507290</pValParam>
			<zScore>2.6617470005861357</zScore>
			<pVal>0.01</pVal>
			<origCount>9.0</origCount>
			<randAvgCount>5.542</randAvgCount>
			<origConc>2.3129825138521954E-5</origConc>
			<randAvgConc>1.4592800786508915E-5</randAvgConc>
			<image>images/motif-434.jpg</image>
			<motifData>
					noninteractive{1.0,2.0,1.0},{2.0,1.0,2.0},{1.0,2.0,1.0} , TPA:HYA,STA:STA{[12],0,0} , {0,[6,15],0} , {0,0,[6]}}
			</motifData>
		</motif>
		<motif index="435">
			<pValParam>0.00811090211097154070</pValParam>
			<zScore>2.151643955780398</zScore>
			<pVal>0.01</pVal>
			<origCount>31.0</origCount>
			<randAvgCount>24.074</randAvgCount>
			<origConc>7.966939769935339E-5</origConc>
			<randAvgConc>6.339004842120222E-5</randAvgConc>
			<image>images/motif-435.jpg</image>
			<motifData>
					suppressive{1.0,1.0,1.0},{2.0,1.0,1.0},{1.0,1.0,1.0} , conditional{1.0,1.0,1.0},{1.0,1.0,1.0},{1.0,2.0,1.0} , MFU:PKA,STA,TFA:ERA{[8],0,0} , {0,[6,7,14],0} , {0,0,[17]}}
			</motifData>
		</motif>
		<motif index="436">
			<pValParam>0.00288905122749405500</pValParam>
			<zScore>2.618155273972593</zScore>
			<pVal>0.01</pVal>
			<origCount>15.0</origCount>
			<randAvgCount>8.204</randAvgCount>
			<origConc>3.8549708564203255E-5</origConc>
			<randAvgConc>2.16016485058144E-5</randAvgConc>
			<image>images/motif-436.jpg</image>
			<motifData>
					suppressive{1.0,1.0,1.0},{2.0,1.0,1.0},{1.0,1.0,1.0} , conditional{1.0,1.0,1.0},{1.0,1.0,1.0},{1.0,2.0,1.0} , DNAB,TRA:PKA,STA,TFA:PRB{[4,19],0,0} , {0,[6,7,14],0} , {0,0,[13]}}
			</motifData>
		</motif>
		<motif index="437">
			<pValParam>0.00288905122749405500</pValParam>
			<zScore>2.618155273972593</zScore>
			<pVal>0.01</pVal>
			<origCount>15.0</origCount>
			<randAvgCount>8.204</randAvgCount>
			<origConc>3.8549708564203255E-5</origConc>
			<randAvgConc>2.16016485058144E-5</randAvgConc>
			<image>images/motif-437.jpg</image>
			<motifData>
					suppressive{1.0,1.0,1.0},{2.0,1.0,1.0},{1.0,1.0,1.0} , conditional{1.0,1.0,1.0},{1.0,1.0,1.0},{1.0,2.0,1.0} , TRA:PKA,STA,TFA:PRB{[19],0,0} , {0,[6,7,14],0} , {0,0,[13]}}
			</motifData>
		</motif>
		<motif index="438">
			<pValParam>0.00457229423979799150</pValParam>
			<zScore>2.486701761697318</zScore>
			<pVal>0.01</pVal>
			<origCount>12.0</origCount>
			<randAvgCount>5.942</randAvgCount>
			<origConc>3.08397668513626E-5</origConc>
			<randAvgConc>1.5644991082643482E-5</randAvgConc>
			<image>images/motif-438.jpg</image>
			<motifData>
					noninteractive{1.0,2.0,1.0},{2.0,1.0,1.0},{1.0,1.0,1.0} , suppressive{1.0,1.0,1.0},{1.0,1.0,1.0},{1.0,2.0,1.0} , DNAB,TRA:MFU:HYA,STA{[4,19],0,0} , {0,[8],0} , {0,0,[6,15]}}
			</motifData>
		</motif>
		<motif index="439">
			<pValParam>0.00457229423979799150</pValParam>
			<zScore>2.486701761697318</zScore>
			<pVal>0.01</pVal>
			<origCount>12.0</origCount>
			<randAvgCount>5.942</randAvgCount>
			<origConc>3.08397668513626E-5</origConc>
			<randAvgConc>1.5644991082643482E-5</randAvgConc>
			<image>images/motif-439.jpg</image>
			<motifData>
					noninteractive{1.0,2.0,1.0},{2.0,1.0,1.0},{1.0,1.0,1.0} , suppressive{1.0,1.0,1.0},{1.0,1.0,1.0},{1.0,2.0,1.0} , TRA:MFU:HYA,STA{[19],0,0} , {0,[8],0} , {0,0,[6,15]}}
			</motifData>
		</motif>
		<motif index="440">
			<pValParam>0.01509809381119231500</pValParam>
			<zScore>2.703577863999944</zScore>
			<pVal>0.01</pVal>
			<origCount>6.0</origCount>
			<randAvgCount>2.532</randAvgCount>
			<origConc>1.54198834256813E-5</origConc>
			<randAvgConc>6.666590744923806E-6</randAvgConc>
			<image>images/motif-440.jpg</image>
			<motifData>
					suppressive{1.0,1.0,1.0},{2.0,1.0,2.0},{1.0,1.0,1.0} , HYA:PKA,STA,TFA:SMA{[15],0,0} , {0,[6,7,14],0} , {0,0,[11]}}
			</motifData>
		</motif>
		<motif index="441">
			<pValParam>0.01509809381119231500</pValParam>
			<zScore>2.703577863999944</zScore>
			<pVal>0.01</pVal>
			<origCount>6.0</origCount>
			<randAvgCount>2.532</randAvgCount>
			<origConc>1.54198834256813E-5</origConc>
			<randAvgConc>6.666590744923806E-6</randAvgConc>
			<image>images/motif-441.jpg</image>
			<motifData>
					suppressive{1.0,2.0,2.0},{1.0,1.0,1.0},{1.0,1.0,1.0} , PKA,STA,TFA:SMA:HYA,PDA{[6,7,14],0,0} , {0,[11],0} , {0,0,[1,15]}}
			</motifData>
		</motif>
		<motif index="442">
			<pValParam>0.00684775747015875510</pValParam>
			<zScore>3.015399491728318</zScore>
			<pVal>0.01</pVal>
			<origCount>4.0</origCount>
			<randAvgCount>1.164</randAvgCount>
			<origConc>1.0279922283787535E-5</origConc>
			<randAvgConc>3.065212011711256E-6</randAvgConc>
			<image>images/motif-442.jpg</image>
			<motifData>
					asynthetic{1.0,1.0,1.0},{1.0,1.0,2.0},{1.0,2.0,1.0} , epistatic{1.0,2.0,1.0},{1.0,1.0,1.0},{1.0,1.0,1.0} , TRA:ERA:PKA,TFA{[19],0,0} , {0,[17],0} , {0,0,[7,14]}}
			</motifData>
		</motif>
		<motif index="443">
			<pValParam>0.00684775747015875510</pValParam>
			<zScore>3.015399491728318</zScore>
			<pVal>0.01</pVal>
			<origCount>4.0</origCount>
			<randAvgCount>1.164</randAvgCount>
			<origConc>1.0279922283787535E-5</origConc>
			<randAvgConc>3.065212011711256E-6</randAvgConc>
			<image>images/motif-443.jpg</image>
			<motifData>
					asynthetic{1.0,2.0,1.0},{2.0,1.0,1.0},{1.0,1.0,1.0} , epistatic{1.0,1.0,1.0},{1.0,1.0,1.0},{2.0,1.0,1.0} , ERA:PKA,TFA:DNAB,TRA{[17],0,0} , {0,[7,14],0} , {0,0,[4,19]}}
			</motifData>
		</motif>
		<motif index="444">
			<pValParam>0.00338845339930793350</pValParam>
			<zScore>2.5601383089779306</zScore>
			<pVal>0.01</pVal>
			<origCount>10.0</origCount>
			<randAvgCount>5.704</randAvgCount>
			<origConc>2.5699805709468838E-5</origConc>
			<randAvgConc>1.5018986175822635E-5</randAvgConc>
			<image>images/motif-444.jpg</image>
			<motifData>
					asynthetic{1.0,1.0,2.0},{1.0,1.0,1.0},{2.0,1.0,1.0} , epistatic{1.0,1.0,1.0},{2.0,1.0,1.0},{1.0,1.0,1.0} , HYA,STA:DNAB,TRA:TFA{[6,15],0,0} , {0,[4,19],0} , {0,0,[14]}}
			</motifData>
		</motif>
		<motif index="445">
			<pValParam>0.00338845339930793350</pValParam>
			<zScore>2.5601383089779306</zScore>
			<pVal>0.01</pVal>
			<origCount>10.0</origCount>
			<randAvgCount>5.704</randAvgCount>
			<origConc>2.5699805709468838E-5</origConc>
			<randAvgConc>1.5018986175822635E-5</randAvgConc>
			<image>images/motif-445.jpg</image>
			<motifData>
					asynthetic{1.0,1.0,1.0},{1.0,1.0,2.0},{1.0,2.0,1.0} , epistatic{1.0,2.0,1.0},{1.0,1.0,1.0},{1.0,1.0,1.0} , TRA:HYA,STA:TFA{[19],0,0} , {0,[6,15],0} , {0,0,[14]}}
			</motifData>
		</motif>
		<motif index="446">
			<pValParam>0.00155082598603828450</pValParam>
			<zScore>3.1774973979829366</zScore>
			<pVal>0.01</pVal>
			<origCount>5.0</origCount>
			<randAvgCount>1.208</randAvgCount>
			<origConc>1.2849902854734419E-5</origConc>
			<randAvgConc>3.1804769674046326E-6</randAvgConc>
			<image>images/motif-446.jpg</image>
			<motifData>
					noninteractive{1.0,1.0,2.0},{1.0,1.0,1.0},{2.0,1.0,1.0} , conditional{1.0,1.0,1.0},{2.0,1.0,1.0},{1.0,1.0,1.0} , epistatic{1.0,1.0,1.0},{1.0,1.0,2.0},{1.0,1.0,1.0} , PRB:HYA:PKA,TFA{[13],0,0} , {0,[15],0} , {0,0,[7,14]}}
			</motifData>
		</motif>
		<motif index="447">
			<pValParam>0.00155082598603828450</pValParam>
			<zScore>3.1774973979829366</zScore>
			<pVal>0.01</pVal>
			<origCount>5.0</origCount>
			<randAvgCount>1.208</randAvgCount>
			<origConc>1.2849902854734419E-5</origConc>
			<randAvgConc>3.1804769674046326E-6</randAvgConc>
			<image>images/motif-447.jpg</image>
			<motifData>
					noninteractive{1.0,1.0,2.0},{1.0,1.0,1.0},{2.0,1.0,1.0} , conditional{1.0,1.0,1.0},{2.0,1.0,1.0},{1.0,1.0,1.0} , epistatic{1.0,1.0,1.0},{1.0,1.0,2.0},{1.0,1.0,1.0} , PRB:HYA:TFA{[13],0,0} , {0,[15],0} , {0,0,[14]}}
			</motifData>
		</motif>
		<motif index="448">
			<pValParam>0.00422237226593558110</pValParam>
			<zScore>2.4698594704962122</zScore>
			<pVal>0.01</pVal>
			<origCount>7.0</origCount>
			<randAvgCount>4.376</randAvgCount>
			<origConc>1.7989863996628186E-5</origConc>
			<randAvgConc>1.1522279705915702E-5</randAvgConc>
			<image>images/motif-448.jpg</image>
			<motifData>
					noninteractive{1.0,1.0,1.0},{1.0,1.0,2.0},{1.0,2.0,1.0} , single-nonmonotonic{1.0,2.0,1.0},{1.0,1.0,1.0},{1.0,1.0,1.0} , DNAB,TRA:DNAB,TRA:PKA,STA,TFA{[4,19],0,0} , {0,[4,19],0} , {0,0,[6,7,14]}}
			</motifData>
		</motif>
		<motif index="449">
			<pValParam>0.00121516407083444020</pValParam>
			<zScore>4.095530109190586</zScore>
			<pVal>0.01</pVal>
			<origCount>2.0</origCount>
			<randAvgCount>0.204</randAvgCount>
			<origConc>5.1399611418937674E-6</origConc>
			<randAvgConc>5.368500885689652E-7</randAvgConc>
			<image>images/motif-449.jpg</image>
			<motifData>
					suppressive{1.0,1.0,1.0},{1.0,1.0,1.0},{2.0,1.0,1.0} , double-nonmonotonic{1.0,2.0,1.0},{2.0,1.0,1.0},{1.0,1.0,1.0} , PKA,TFA:PRB:TRA{[7,14],0,0} , {0,[13],0} , {0,0,[19]}}
			</motifData>
		</motif>
		<motif index="450">
			<pValParam>0.01382023270009546900</pValParam>
			<zScore>2.0436218469321097</zScore>
			<pVal>0.01</pVal>
			<origCount>27.0</origCount>
			<randAvgCount>18.306</randAvgCount>
			<origConc>6.938947541556585E-5</origConc>
			<randAvgConc>4.819932853279454E-5</randAvgConc>
			<image>images/motif-450.jpg</image>
			<motifData>
					conditional{1.0,2.0,1.0},{1.0,1.0,1.0},{1.0,1.0,1.0} , epistatic{1.0,1.0,1.0},{1.0,1.0,1.0},{2.0,1.0,1.0} , TRA:STA,TFA:MFU{[19],0,0} , {0,[6,14],0} , {0,0,[8]}}
			</motifData>
		</motif>
		<motif index="451">
			<pValParam>0.00037872082755918690</pValParam>
			<zScore>4.900999383244689</zScore>
			<pVal>0.01</pVal>
			<origCount>2.0</origCount>
			<randAvgCount>0.136</randAvgCount>
			<origConc>5.1399611418937674E-6</origConc>
			<randAvgConc>3.578236052030239E-7</randAvgConc>
			<image>images/motif-451.jpg</image>
			<motifData>
					suppressive{1.0,1.0,2.0},{1.0,1.0,1.0},{1.0,1.0,1.0} , epistatic{1.0,2.0,1.0},{1.0,1.0,1.0},{1.0,1.0,1.0} , TRA:HYA:HYA,PPPA{[19],0,0} , {0,[15],0} , {0,0,[15,16]}}
			</motifData>
		</motif>
		<motif index="452">
			<pValParam>0.00023394811535992766</pValParam>
			<zScore>4.083793609836231</zScore>
			<pVal>0.01</pVal>
			<origCount>3.0</origCount>
			<randAvgCount>0.29</randAvgCount>
			<origConc>7.70994171284065E-6</origConc>
			<randAvgConc>7.632318689593866E-7</randAvgConc>
			<image>images/motif-452.jpg</image>
			<motifData>
					additive{1.0,1.0,2.0},{1.0,1.0,1.0},{2.0,1.0,1.0} , single-nonmonotonic{1.0,1.0,1.0},{1.0,1.0,1.0},{1.0,2.0,1.0} , epistatic{1.0,1.0,1.0},{2.0,1.0,1.0},{1.0,1.0,1.0} , TFA:HYA:PKA,TFA{[14],0,0} , {0,[15],0} , {0,0,[7,14]}}
			</motifData>
		</motif>
		<motif index="453">
			<pValParam>0.00369042076396408620</pValParam>
			<zScore>2.553745025374991</zScore>
			<pVal>0.01</pVal>
			<origCount>11.0</origCount>
			<randAvgCount>5.318</randAvgCount>
			<origConc>2.826978628041572E-5</origConc>
			<randAvgConc>1.4005749429869759E-5</randAvgConc>
			<image>images/motif-453.jpg</image>
			<motifData>
					noninteractive{1.0,2.0,1.0},{2.0,1.0,2.0},{1.0,2.0,1.0} , double-nonmonotonic{1.0,1.0,2.0},{1.0,1.0,1.0},{2.0,1.0,1.0} , PKA,TFA:PKA,STA,TFA:DNAB,TRA{[7,14],0,0} , {0,[6,7,14],0} , {0,0,[4,19]}}
			</motifData>
		</motif>
		<motif index="454">
			<pValParam>0.00263250376103540960</pValParam>
			<zScore>2.254374417718733</zScore>
			<pVal>0.01</pVal>
			<origCount>6.0</origCount>
			<randAvgCount>1.808</randAvgCount>
			<origConc>1.54198834256813E-5</origConc>
			<randAvgConc>4.759440917244736E-6</randAvgConc>
			<image>images/motif-454.jpg</image>
			<motifData>
					suppressive{1.0,1.0,1.0},{2.0,1.0,1.0},{2.0,1.0,1.0} , conditional{1.0,1.0,1.0},{1.0,1.0,2.0},{1.0,1.0,1.0} , DNAB,TRA:TRA:PRB{[4,19],0,0} , {0,[19],0} , {0,0,[13]}}
			</motifData>
		</motif>
		<motif index="455">
			<pValParam>0.00263250376103540960</pValParam>
			<zScore>2.254374417718733</zScore>
			<pVal>0.01</pVal>
			<origCount>6.0</origCount>
			<randAvgCount>1.808</randAvgCount>
			<origConc>1.54198834256813E-5</origConc>
			<randAvgConc>4.759440917244736E-6</randAvgConc>
			<image>images/motif-455.jpg</image>
			<motifData>
					suppressive{1.0,1.0,1.0},{2.0,1.0,1.0},{2.0,1.0,1.0} , conditional{1.0,1.0,1.0},{1.0,1.0,2.0},{1.0,1.0,1.0} , TRA:TRA:PRB{[19],0,0} , {0,[19],0} , {0,0,[13]}}
			</motifData>
		</motif>
		<motif index="456">
			<pValParam>0.01087053460993436800</pValParam>
			<zScore>2.8357948765875243</zScore>
			<pVal>0.01</pVal>
			<origCount>3.0</origCount>
			<randAvgCount>0.844</randAvgCount>
			<origConc>7.70994171284065E-6</origConc>
			<randAvgConc>2.22262817584969E-6</randAvgConc>
			<image>images/motif-456.jpg</image>
			<motifData>
					suppressive{1.0,2.0,1.0},{1.0,1.0,1.0},{1.0,1.0,1.0} , asynthetic{1.0,1.0,2.0},{1.0,1.0,1.0},{2.0,1.0,1.0} , conditional{1.0,1.0,1.0},{1.0,1.0,1.0},{1.0,2.0,1.0} , PKA,STA,TFA:HYA,PDA:TRA{[6,7,14],0,0} , {0,[1,15],0} , {0,0,[19]}}
			</motifData>
		</motif>
		<motif index="457">
			<pValParam>0.01087053460993436800</pValParam>
			<zScore>2.8357948765875243</zScore>
			<pVal>0.01</pVal>
			<origCount>3.0</origCount>
			<randAvgCount>0.844</randAvgCount>
			<origConc>7.70994171284065E-6</origConc>
			<randAvgConc>2.22262817584969E-6</randAvgConc>
			<image>images/motif-457.jpg</image>
			<motifData>
					suppressive{1.0,1.0,1.0},{1.0,1.0,1.0},{1.0,2.0,1.0} , asynthetic{1.0,1.0,2.0},{1.0,1.0,1.0},{2.0,1.0,1.0} , conditional{1.0,2.0,1.0},{1.0,1.0,1.0},{1.0,1.0,1.0} , TRA:HYA:PKA,STA,TFA{[19],0,0} , {0,[15],0} , {0,0,[6,7,14]}}
			</motifData>
		</motif>
		<motif index="458">
			<pValParam>0.01501805934578248600</pValParam>
			<zScore>1.752088463372782</zScore>
			<pVal>0.012</pVal>
			<origCount>40.0</origCount>
			<randAvgCount>35.096</randAvgCount>
			<origConc>1.0279922283787535E-4</origConc>
			<randAvgConc>9.241315344716129E-5</randAvgConc>
			<image>images/motif-458.jpg</image>
			<motifData>
					single-nonmonotonic{1.0,1.0,2.0},{1.0,1.0,1.0},{1.0,1.0,1.0} , epistatic{1.0,1.0,1.0},{2.0,1.0,1.0},{1.0,1.0,1.0} , TFA:DNAB,PRB:PRB{[14],0,0} , {0,[4,13],0} , {0,0,[13]}}
			</motifData>
		</motif>
		<motif index="459">
			<pValParam>0.03068571056045144000</pValParam>
			<zScore>1.7417044747347192</zScore>
			<pVal>0.012</pVal>
			<origCount>28.0</origCount>
			<randAvgCount>18.242</randAvgCount>
			<origConc>7.195945598651274E-5</origConc>
			<randAvgConc>4.804090254932651E-5</randAvgConc>
			<image>images/motif-459.jpg</image>
			<motifData>
					noninteractive{1.0,2.0,1.0},{2.0,1.0,1.0},{1.0,1.0,1.0} , synthetic{1.0,1.0,2.0},{1.0,1.0,1.0},{2.0,1.0,1.0} , PKA,STA,TFA:DNAB,PRB:PRB{[6,7,14],0,0} , {0,[4,13],0} , {0,0,[13]}}
			</motifData>
		</motif>
		<motif index="460">
			<pValParam>0.00951500316491904470</pValParam>
			<zScore>1.5939862633332176</zScore>
			<pVal>0.012</pVal>
			<origCount>91.0</origCount>
			<randAvgCount>84.154</randAvgCount>
			<origConc>2.338682319561664E-4</origConc>
			<randAvgConc>2.215936622779954E-4</randAvgConc>
			<image>images/motif-460.jpg</image>
			<motifData>
					additive{1.0,2.0,1.0},{2.0,1.0,1.0},{1.0,1.0,1.0} , epistatic{1.0,1.0,1.0},{1.0,1.0,1.0},{1.0,2.0,1.0} , HYA:TRA:MFU{[15],0,0} , {0,[19],0} , {0,0,[8]}}
			</motifData>
		</motif>
		<motif index="461">
			<pValParam>0.00951500316491904470</pValParam>
			<zScore>1.5939862633332176</zScore>
			<pVal>0.012</pVal>
			<origCount>91.0</origCount>
			<randAvgCount>84.154</randAvgCount>
			<origConc>2.338682319561664E-4</origConc>
			<randAvgConc>2.215936622779954E-4</randAvgConc>
			<image>images/motif-461.jpg</image>
			<motifData>
					additive{1.0,2.0,1.0},{2.0,1.0,1.0},{1.0,1.0,1.0} , epistatic{1.0,1.0,1.0},{1.0,1.0,1.0},{2.0,1.0,1.0} , TRA:HYA,PPPA:MFU{[19],0,0} , {0,[15,16],0} , {0,0,[8]}}
			</motifData>
		</motif>
		<motif index="462">
			<pValParam>0.00951500316491904470</pValParam>
			<zScore>1.5939862633332176</zScore>
			<pVal>0.012</pVal>
			<origCount>91.0</origCount>
			<randAvgCount>84.154</randAvgCount>
			<origConc>2.338682319561664E-4</origConc>
			<randAvgConc>2.215936622779954E-4</randAvgConc>
			<image>images/motif-462.jpg</image>
			<motifData>
					additive{1.0,2.0,1.0},{2.0,1.0,1.0},{1.0,1.0,1.0} , epistatic{1.0,1.0,1.0},{1.0,1.0,1.0},{2.0,1.0,1.0} , DNAB,TRA:HYA,PDA:MFU{[4,19],0,0} , {0,[1,15],0} , {0,0,[8]}}
			</motifData>
		</motif>
		<motif index="463">
			<pValParam>0.00951500316491904470</pValParam>
			<zScore>1.5939862633332176</zScore>
			<pVal>0.012</pVal>
			<origCount>91.0</origCount>
			<randAvgCount>84.154</randAvgCount>
			<origConc>2.338682319561664E-4</origConc>
			<randAvgConc>2.215936622779954E-4</randAvgConc>
			<image>images/motif-463.jpg</image>
			<motifData>
					additive{1.0,1.0,2.0},{1.0,1.0,1.0},{2.0,1.0,1.0} , epistatic{1.0,1.0,1.0},{2.0,1.0,1.0},{1.0,1.0,1.0} , DNAB,TRA:MFU:HYA,PPPA{[4,19],0,0} , {0,[8],0} , {0,0,[15,16]}}
			</motifData>
		</motif>
		<motif index="464">
			<pValParam>0.00951500316491904470</pValParam>
			<zScore>1.5939862633332176</zScore>
			<pVal>0.012</pVal>
			<origCount>91.0</origCount>
			<randAvgCount>84.154</randAvgCount>
			<origConc>2.338682319561664E-4</origConc>
			<randAvgConc>2.215936622779954E-4</randAvgConc>
			<image>images/motif-464.jpg</image>
			<motifData>
					additive{1.0,1.0,2.0},{1.0,1.0,1.0},{2.0,1.0,1.0} , epistatic{1.0,1.0,1.0},{2.0,1.0,1.0},{1.0,1.0,1.0} , DNAB,TRA:MFU:HYA{[4,19],0,0} , {0,[8],0} , {0,0,[15]}}
			</motifData>
		</motif>
		<motif index="465">
			<pValParam>0.00951500316491904470</pValParam>
			<zScore>1.5939862633332176</zScore>
			<pVal>0.012</pVal>
			<origCount>91.0</origCount>
			<randAvgCount>84.154</randAvgCount>
			<origConc>2.338682319561664E-4</origConc>
			<randAvgConc>2.215936622779954E-4</randAvgConc>
			<image>images/motif-465.jpg</image>
			<motifData>
					additive{1.0,1.0,2.0},{1.0,1.0,1.0},{2.0,1.0,1.0} , epistatic{1.0,1.0,1.0},{2.0,1.0,1.0},{1.0,1.0,1.0} , TRA:MFU:HYA,PDA{[19],0,0} , {0,[8],0} , {0,0,[1,15]}}
			</motifData>
		</motif>
		<motif index="466">
			<pValParam>0.00346750138149243270</pValParam>
			<zScore>2.560918795843795</zScore>
			<pVal>0.012</pVal>
			<origCount>8.0</origCount>
			<randAvgCount>4.382</randAvgCount>
			<origConc>2.055984456757507E-5</origConc>
			<randAvgConc>1.1538086603086634E-5</randAvgConc>
			<image>images/motif-466.jpg</image>
			<motifData>
					conditional{1.0,2.0,2.0},{1.0,1.0,1.0},{1.0,1.0,1.0} , PKA,TFA:HYA,STA:PRB{[7,14],0,0} , {0,[6,15],0} , {0,0,[13]}}
			</motifData>
		</motif>
		<motif index="467">
			<pValParam>0.00224476676148699370</pValParam>
			<zScore>2.7061549357810573</zScore>
			<pVal>0.012</pVal>
			<origCount>6.0</origCount>
			<randAvgCount>3.07</randAvgCount>
			<origConc>1.54198834256813E-5</origConc>
			<randAvgConc>8.083541800076673E-6</randAvgConc>
			<image>images/motif-467.jpg</image>
			<motifData>
					conditional{1.0,2.0,2.0},{1.0,1.0,1.0},{1.0,1.0,1.0} , PKA,TFA:PKA,STA,TFA:PRB{[7,14],0,0} , {0,[6,7,14],0} , {0,0,[13]}}
			</motifData>
		</motif>
		<motif index="468">
			<pValParam>0.00564604275567737180</pValParam>
			<zScore>2.041209476100538</zScore>
			<pVal>0.012</pVal>
			<origCount>51.0</origCount>
			<randAvgCount>44.644</randAvgCount>
			<origConc>1.3106900911829107E-4</origConc>
			<randAvgConc>1.1755712547737065E-4</randAvgConc>
			<image>images/motif-468.jpg</image>
			<motifData>
					noninteractive{1.0,2.0,2.0},{2.0,1.0,1.0},{2.0,1.0,1.0} , HYA,STA:SMA:MFU{[6,15],0,0} , {0,[11],0} , {0,0,[8]}}
			</motifData>
		</motif>
		<motif index="469">
			<pValParam>0.00564604275567737180</pValParam>
			<zScore>2.041209476100538</zScore>
			<pVal>0.012</pVal>
			<origCount>51.0</origCount>
			<randAvgCount>44.644</randAvgCount>
			<origConc>1.3106900911829107E-4</origConc>
			<randAvgConc>1.1755712547737065E-4</randAvgConc>
			<image>images/motif-469.jpg</image>
			<motifData>
					noninteractive{1.0,2.0,2.0},{2.0,1.0,1.0},{2.0,1.0,1.0} , PKA,STA,TFA:MFU:SMA{[6,7,14],0,0} , {0,[8],0} , {0,0,[11]}}
			</motifData>
		</motif>
		<motif index="470">
			<pValParam>0.00521461287236624220</pValParam>
			<zScore>2.415928829001616</zScore>
			<pVal>0.012</pVal>
			<origCount>14.0</origCount>
			<randAvgCount>8.174</randAvgCount>
			<origConc>3.597972799325637E-5</origConc>
			<randAvgConc>2.1523603305908297E-5</randAvgConc>
			<image>images/motif-470.jpg</image>
			<motifData>
					epistatic{1.0,2.0,2.0},{1.0,1.0,1.0},{1.0,1.0,1.0} , TRA:DNAB,TRA:ERA{[19],0,0} , {0,[4,19],0} , {0,0,[17]}}
			</motifData>
		</motif>
		<motif index="471">
			<pValParam>0.00521461287236624220</pValParam>
			<zScore>2.415928829001616</zScore>
			<pVal>0.012</pVal>
			<origCount>14.0</origCount>
			<randAvgCount>8.174</randAvgCount>
			<origConc>3.597972799325637E-5</origConc>
			<randAvgConc>2.1523603305908297E-5</randAvgConc>
			<image>images/motif-471.jpg</image>
			<motifData>
					epistatic{1.0,1.0,1.0},{2.0,1.0,2.0},{1.0,1.0,1.0} , ERA:TRA:TRA{[17],0,0} , {0,[19],0} , {0,0,[19]}}
			</motifData>
		</motif>
		<motif index="472">
			<pValParam>0.00521461287236624220</pValParam>
			<zScore>2.415928829001616</zScore>
			<pVal>0.012</pVal>
			<origCount>14.0</origCount>
			<randAvgCount>8.174</randAvgCount>
			<origConc>3.597972799325637E-5</origConc>
			<randAvgConc>2.1523603305908297E-5</randAvgConc>
			<image>images/motif-472.jpg</image>
			<motifData>
					epistatic{1.0,1.0,1.0},{2.0,1.0,2.0},{1.0,1.0,1.0} , ERA:DNAB,TRA:DNAB,TRA{[17],0,0} , {0,[4,19],0} , {0,0,[4,19]}}
			</motifData>
		</motif>
		<motif index="473">
			<pValParam>0.01505747000062562800</pValParam>
			<zScore>2.648652733941706</zScore>
			<pVal>0.012</pVal>
			<origCount>4.0</origCount>
			<randAvgCount>1.42</randAvgCount>
			<origConc>1.0279922283787535E-5</origConc>
			<randAvgConc>3.7391155200706285E-6</randAvgConc>
			<image>images/motif-473.jpg</image>
			<motifData>
					conditional{1.0,2.0,1.0},{1.0,1.0,1.0},{1.0,1.0,1.0} , single-nonmonotonic{1.0,1.0,1.0},{1.0,1.0,1.0},{2.0,1.0,1.0} , MFU:PRB:PKA,TFA{[8],0,0} , {0,[13],0} , {0,0,[7,14]}}
			</motifData>
		</motif>
		<motif index="474">
			<pValParam>0.01272006638465283900</pValParam>
			<zScore>2.111783986024928</zScore>
			<pVal>0.012</pVal>
			<origCount>12.0</origCount>
			<randAvgCount>6.878</randAvgCount>
			<origConc>3.08397668513626E-5</origConc>
			<randAvgConc>1.8110634787114947E-5</randAvgConc>
			<image>images/motif-474.jpg</image>
			<motifData>
					suppressive{1.0,1.0,2.0},{1.0,1.0,1.0},{1.0,1.0,1.0} , synthetic{1.0,2.0,1.0},{2.0,1.0,1.0},{1.0,1.0,1.0} , STA:PKA,STA,TFA:TFA{[6],0,0} , {0,[6,7,14],0} , {0,0,[14]}}
			</motifData>
		</motif>
		<motif index="475">
			<pValParam>0.01272006638465283900</pValParam>
			<zScore>2.111783986024928</zScore>
			<pVal>0.012</pVal>
			<origCount>12.0</origCount>
			<randAvgCount>6.878</randAvgCount>
			<origConc>3.08397668513626E-5</origConc>
			<randAvgConc>1.8110634787114947E-5</randAvgConc>
			<image>images/motif-475.jpg</image>
			<motifData>
					suppressive{1.0,2.0,1.0},{1.0,1.0,1.0},{1.0,1.0,1.0} , synthetic{1.0,1.0,2.0},{1.0,1.0,1.0},{2.0,1.0,1.0} , STA:PKA,TFA:PKA,STA,TFA{[6],0,0} , {0,[7,14],0} , {0,0,[6,7,14]}}
			</motifData>
		</motif>
		<motif index="476">
			<pValParam>0.00564349994761526030</pValParam>
			<zScore>2.4136166026570947</zScore>
			<pVal>0.012</pVal>
			<origCount>8.0</origCount>
			<randAvgCount>4.07</randAvgCount>
			<origConc>2.055984456757507E-5</origConc>
			<randAvgConc>1.0716705059136661E-5</randAvgConc>
			<image>images/motif-476.jpg</image>
			<motifData>
					suppressive{1.0,2.0,2.0},{1.0,1.0,1.0},{1.0,1.0,1.0} , PKA,STA,TFA:SMA:MFU{[6,7,14],0,0} , {0,[11],0} , {0,0,[8]}}
			</motifData>
		</motif>
		<motif index="477">
			<pValParam>0.01640622401353042400</pValParam>
			<zScore>2.9211283916253548</zScore>
			<pVal>0.012</pVal>
			<origCount>4.0</origCount>
			<randAvgCount>1.452</randAvgCount>
			<origConc>1.0279922283787535E-5</origConc>
			<randAvgConc>3.8238101233703085E-6</randAvgConc>
			<image>images/motif-477.jpg</image>
			<motifData>
					suppressive{1.0,2.0,1.0},{1.0,1.0,1.0},{1.0,1.0,1.0} , conditional{1.0,1.0,2.0},{1.0,1.0,1.0},{1.0,1.0,1.0} , HYA,STA:ERA:STA,TFA{[6,15],0,0} , {0,[17],0} , {0,0,[6,14]}}
			</motifData>
		</motif>
		<motif index="478">
			<pValParam>0.00650818050803081420</pValParam>
			<zScore>3.1153798144549945</zScore>
			<pVal>0.012</pVal>
			<origCount>2.0</origCount>
			<randAvgCount>0.372</randAvgCount>
			<origConc>5.1399611418937674E-6</origConc>
			<randAvgConc>9.790598616665318E-7</randAvgConc>
			<image>images/motif-478.jpg</image>
			<motifData>
					suppressive{1.0,1.0,1.0},{1.0,1.0,2.0},{1.0,1.0,1.0} , conditional{1.0,1.0,1.0},{2.0,1.0,1.0},{1.0,1.0,1.0} , TFA:DNAB,TRA:MFU{[14],0,0} , {0,[4,19],0} , {0,0,[8]}}
			</motifData>
		</motif>
		<motif index="479">
			<pValParam>0.00650818050803081420</pValParam>
			<zScore>3.1153798144549945</zScore>
			<pVal>0.012</pVal>
			<origCount>2.0</origCount>
			<randAvgCount>0.372</randAvgCount>
			<origConc>5.1399611418937674E-6</origConc>
			<randAvgConc>9.790598616665318E-7</randAvgConc>
			<image>images/motif-479.jpg</image>
			<motifData>
					suppressive{1.0,2.0,1.0},{1.0,1.0,1.0},{1.0,1.0,1.0} , conditional{1.0,1.0,2.0},{1.0,1.0,1.0},{1.0,1.0,1.0} , TRA:MFU:PKA,STA,TFA{[19],0,0} , {0,[8],0} , {0,0,[6,7,14]}}
			</motifData>
		</motif>
		<motif index="480">
			<pValParam>0.00940469821050116120</pValParam>
			<zScore>2.058395039469273</zScore>
			<pVal>0.012</pVal>
			<origCount>24.0</origCount>
			<randAvgCount>19.38</randAvgCount>
			<origConc>6.16795337027252E-5</origConc>
			<randAvgConc>5.103109136530221E-5</randAvgConc>
			<image>images/motif-480.jpg</image>
			<motifData>
					additive{1.0,1.0,1.0},{1.0,1.0,2.0},{1.0,2.0,1.0} , asynthetic{1.0,2.0,1.0},{2.0,1.0,1.0},{1.0,1.0,1.0} , PKA,TFA:MFU:TRA{[7,14],0,0} , {0,[8],0} , {0,0,[19]}}
			</motifData>
		</motif>
		<motif index="481">
			<pValParam>0.00940469821050116120</pValParam>
			<zScore>2.058395039469273</zScore>
			<pVal>0.012</pVal>
			<origCount>24.0</origCount>
			<randAvgCount>19.38</randAvgCount>
			<origConc>6.16795337027252E-5</origConc>
			<randAvgConc>5.103109136530221E-5</randAvgConc>
			<image>images/motif-481.jpg</image>
			<motifData>
					additive{1.0,1.0,1.0},{1.0,1.0,2.0},{1.0,2.0,1.0} , asynthetic{1.0,2.0,1.0},{2.0,1.0,1.0},{1.0,1.0,1.0} , PKA,TFA:MFU:DNAB,TRA{[7,14],0,0} , {0,[8],0} , {0,0,[4,19]}}
			</motifData>
		</motif>
		<motif index="482">
			<pValParam>0.00008727828808630100</pValParam>
			<zScore>3.410863862812953</zScore>
			<pVal>0.012</pVal>
			<origCount>5.0</origCount>
			<randAvgCount>0.696</randAvgCount>
			<origConc>1.2849902854734419E-5</origConc>
			<randAvgConc>1.8315238428608619E-6</randAvgConc>
			<image>images/motif-482.jpg</image>
			<motifData>
					conditional{1.0,2.0,2.0},{1.0,1.0,1.0},{1.0,2.0,1.0} , MFU:PKA,STA,TFA:TRA{[8],0,0} , {0,[6,7,14],0} , {0,0,[19]}}
			</motifData>
		</motif>
		<motif index="483">
			<pValParam>0.01531239781077853300</pValParam>
			<zScore>2.6720577165475734</zScore>
			<pVal>0.012</pVal>
			<origCount>3.0</origCount>
			<randAvgCount>0.936</randAvgCount>
			<origConc>7.70994171284065E-6</origConc>
			<randAvgConc>2.4644573531975273E-6</randAvgConc>
			<image>images/motif-483.jpg</image>
			<motifData>
					double-nonmonotonic{1.0,1.0,2.0},{1.0,1.0,1.0},{2.0,1.0,1.0} , epistatic{1.0,2.0,1.0},{1.0,1.0,1.0},{1.0,1.0,1.0} , MFU:TFA:PKA,TFA{[8],0,0} , {0,[14],0} , {0,0,[7,14]}}
			</motifData>
		</motif>
		<motif index="484">
			<pValParam>0.04759253053553202900</pValParam>
			<zScore>1.5550699293197887</zScore>
			<pVal>0.012</pVal>
			<origCount>25.0</origCount>
			<randAvgCount>16.318</randAvgCount>
			<origConc>6.42495142736721E-5</origConc>
			<randAvgConc>4.2967017149521377E-5</randAvgConc>
			<image>images/motif-484.jpg</image>
			<motifData>
					additive{1.0,2.0,2.0},{2.0,1.0,2.0},{2.0,2.0,1.0} , TRA:TRA:TRA{[19],0,0} , {0,[19],0} , {0,0,[19]}}
			</motifData>
		</motif>
		<motif index="485">
			<pValParam>0.00244420194737282600</pValParam>
			<zScore>2.805256029879376</zScore>
			<pVal>0.012</pVal>
			<origCount>8.0</origCount>
			<randAvgCount>2.802</randAvgCount>
			<origConc>2.055984456757507E-5</origConc>
			<randAvgConc>7.378296091683737E-6</randAvgConc>
			<image>images/motif-485.jpg</image>
			<motifData>
					suppressive{1.0,1.0,1.0},{2.0,1.0,1.0},{1.0,1.0,1.0} , conditional{1.0,1.0,1.0},{1.0,1.0,1.0},{2.0,1.0,1.0} , DNAB,TRA:PKA,STA,TFA:DNAB,TRA{[4,19],0,0} , {0,[6,7,14],0} , {0,0,[4,19]}}
			</motifData>
		</motif>
		<motif index="486">
			<pValParam>0.01139295938398088300</pValParam>
			<zScore>2.833986794501525</zScore>
			<pVal>0.012</pVal>
			<origCount>4.0</origCount>
			<randAvgCount>1.322</randAvgCount>
			<origConc>1.0279922283787535E-5</origConc>
			<randAvgConc>3.4810074650296797E-6</randAvgConc>
			<image>images/motif-486.jpg</image>
			<motifData>
					single-nonmonotonic{1.0,2.0,1.0},{1.0,1.0,1.0},{1.0,2.0,1.0} , PKA,TFA:PRB:DNAB,TRA{[7,14],0,0} , {0,[13],0} , {0,0,[4,19]}}
			</motifData>
		</motif>
		<motif index="487">
			<pValParam>0.00128423703382496420</pValParam>
			<zScore>4.014666668109396</zScore>
			<pVal>0.012</pVal>
			<origCount>2.0</origCount>
			<randAvgCount>0.208</randAvgCount>
			<origConc>5.1399611418937674E-6</origConc>
			<randAvgConc>5.475909943450301E-7</randAvgConc>
			<image>images/motif-487.jpg</image>
			<motifData>
					suppressive{1.0,1.0,1.0},{1.0,1.0,1.0},{1.0,2.0,1.0} , additive{1.0,1.0,2.0},{1.0,1.0,1.0},{2.0,1.0,1.0} , double-nonmonotonic{1.0,2.0,1.0},{2.0,1.0,1.0},{1.0,1.0,1.0} , DNAB,TRA:DNAB,TRA:TFA{[4,19],0,0} , {0,[4,19],0} , {0,0,[14]}}
			</motifData>
		</motif>
		<motif index="488">
			<pValParam>0.00128423703382496420</pValParam>
			<zScore>4.014666668109396</zScore>
			<pVal>0.012</pVal>
			<origCount>2.0</origCount>
			<randAvgCount>0.208</randAvgCount>
			<origConc>5.1399611418937674E-6</origConc>
			<randAvgConc>5.475909943450301E-7</randAvgConc>
			<image>images/motif-488.jpg</image>
			<motifData>
					suppressive{1.0,1.0,1.0},{1.0,1.0,1.0},{1.0,2.0,1.0} , additive{1.0,1.0,2.0},{1.0,1.0,1.0},{2.0,1.0,1.0} , double-nonmonotonic{1.0,2.0,1.0},{2.0,1.0,1.0},{1.0,1.0,1.0} , DNAB,TRA:DNAB,TRA:PKA,STA,TFA{[4,19],0,0} , {0,[4,19],0} , {0,0,[6,7,14]}}
			</motifData>
		</motif>
		<motif index="489">
			<pValParam>0.01973276231153009400</pValParam>
			<zScore>2.6899665144528915</zScore>
			<pVal>0.012</pVal>
			<origCount>3.0</origCount>
			<randAvgCount>1.012</randAvgCount>
			<origConc>7.70994171284065E-6</origConc>
			<randAvgConc>2.664464238155732E-6</randAvgConc>
			<image>images/motif-489.jpg</image>
			<motifData>
					noninteractive{1.0,2.0,1.0},{2.0,1.0,1.0},{1.0,1.0,1.0} , single-nonmonotonic{1.0,1.0,1.0},{1.0,1.0,1.0},{1.0,2.0,1.0} , epistatic{1.0,1.0,2.0},{1.0,1.0,1.0},{1.0,1.0,1.0} , PKA,STA,TFA:PRB:PKA,TFA{[6,7,14],0,0} , {0,[13],0} , {0,0,[7,14]}}
			</motifData>
		</motif>
		<motif index="490">
			<pValParam>0.00325819872774713030</pValParam>
			<zScore>2.0410511862861584</zScore>
			<pVal>0.014</pVal>
			<origCount>60.0</origCount>
			<randAvgCount>54.178</randAvgCount>
			<origConc>1.5419883425681302E-4</origConc>
			<randAvgConc>1.4266147603834284E-4</randAvgConc>
			<image>images/motif-490.jpg</image>
			<motifData>
					conditional{1.0,1.0,1.0},{2.0,1.0,2.0},{1.0,1.0,1.0} , DNAB,TRA:TRA:MFU{[4,19],0,0} , {0,[19],0} , {0,0,[8]}}
			</motifData>
		</motif>
		<motif index="491">
			<pValParam>0.00608667486977065850</pValParam>
			<zScore>2.2410678551579815</zScore>
			<pVal>0.014</pVal>
			<origCount>12.0</origCount>
			<randAvgCount>9.306</randAvgCount>
			<origConc>3.08397668513626E-5</origConc>
			<randAvgConc>2.450436934868094E-5</randAvgConc>
			<image>images/motif-491.jpg</image>
			<motifData>
					conditional{1.0,2.0,2.0},{1.0,1.0,1.0},{1.0,1.0,1.0} , TRA:MFU:NYA{[19],0,0} , {0,[8],0} , {0,0,[9]}}
			</motifData>
		</motif>
		<motif index="492">
			<pValParam>0.00325819872774713030</pValParam>
			<zScore>2.0410511862861584</zScore>
			<pVal>0.014</pVal>
			<origCount>60.0</origCount>
			<randAvgCount>54.178</randAvgCount>
			<origConc>1.5419883425681302E-4</origConc>
			<randAvgConc>1.4266147603834284E-4</randAvgConc>
			<image>images/motif-492.jpg</image>
			<motifData>
					conditional{1.0,2.0,2.0},{1.0,1.0,1.0},{1.0,1.0,1.0} , TRA:TRA:MFU{[19],0,0} , {0,[19],0} , {0,0,[8]}}
			</motifData>
		</motif>
		<motif index="493">
			<pValParam>0.00325819872774713030</pValParam>
			<zScore>2.0410511862861584</zScore>
			<pVal>0.014</pVal>
			<origCount>60.0</origCount>
			<randAvgCount>54.178</randAvgCount>
			<origConc>1.5419883425681302E-4</origConc>
			<randAvgConc>1.4266147603834284E-4</randAvgConc>
			<image>images/motif-493.jpg</image>
			<motifData>
					conditional{1.0,1.0,1.0},{2.0,1.0,2.0},{1.0,1.0,1.0} , MFU:DNAB,TRA:DNAB,TRA{[8],0,0} , {0,[4,19],0} , {0,0,[4,19]}}
			</motifData>
		</motif>
		<motif index="494">
			<pValParam>0.00011664590525162222</pValParam>
			<zScore>3.378151043152964</zScore>
			<pVal>0.014</pVal>
			<origCount>32.0</origCount>
			<randAvgCount>22.83</randAvgCount>
			<origConc>8.223937827030028E-5</origConc>
			<randAvgConc>6.011509267299538E-5</randAvgConc>
			<image>images/motif-494.jpg</image>
			<motifData>
					single-nonmonotonic{1.0,2.0,2.0},{1.0,1.0,1.0},{1.0,1.0,1.0} , TFA:PRB,TRA:MFU{[14],0,0} , {0,[13,19],0} , {0,0,[8]}}
			</motifData>
		</motif>
		<motif index="495">
			<pValParam>0.00353755720497783700</pValParam>
			<zScore>2.4351295943929454</zScore>
			<pVal>0.014</pVal>
			<origCount>20.0</origCount>
			<randAvgCount>15.11</randAvgCount>
			<origConc>5.1399611418937676E-5</origConc>
			<randAvgConc>3.9786444608861766E-5</randAvgConc>
			<image>images/motif-495.jpg</image>
			<motifData>
					single-nonmonotonic{1.0,2.0,2.0},{1.0,1.0,1.0},{1.0,1.0,1.0} , TFA:PKA,TFA:PRB,TRA{[14],0,0} , {0,[7,14],0} , {0,0,[13,19]}}
			</motifData>
		</motif>
		<motif index="496">
			<pValParam>0.00353755720497783700</pValParam>
			<zScore>2.4351295943929454</zScore>
			<pVal>0.014</pVal>
			<origCount>20.0</origCount>
			<randAvgCount>15.11</randAvgCount>
			<origConc>5.1399611418937676E-5</origConc>
			<randAvgConc>3.9786444608861766E-5</randAvgConc>
			<image>images/motif-496.jpg</image>
			<motifData>
					single-nonmonotonic{1.0,2.0,2.0},{1.0,1.0,1.0},{1.0,1.0,1.0} , TFA:PRB,TRA:TFA{[14],0,0} , {0,[13,19],0} , {0,0,[14]}}
			</motifData>
		</motif>
		<motif index="497">
			<pValParam>0.00337480099234699350</pValParam>
			<zScore>2.5261319432373703</zScore>
			<pVal>0.014</pVal>
			<origCount>22.0</origCount>
			<randAvgCount>14.258</randAvgCount>
			<origConc>5.653957256083144E-5</origConc>
			<randAvgConc>3.7544371913374235E-5</randAvgConc>
			<image>images/motif-497.jpg</image>
			<motifData>
					suppressive{1.0,2.0,1.0},{1.0,1.0,1.0},{1.0,1.0,1.0} , conditional{1.0,1.0,1.0},{1.0,1.0,1.0},{2.0,1.0,1.0} , PKA,STA,TFA:HYA,PDA:PRB{[6,7,14],0,0} , {0,[1,15],0} , {0,0,[13]}}
			</motifData>
		</motif>
		<motif index="498">
			<pValParam>0.00337480099234699350</pValParam>
			<zScore>2.5261319432373703</zScore>
			<pVal>0.014</pVal>
			<origCount>22.0</origCount>
			<randAvgCount>14.258</randAvgCount>
			<origConc>5.653957256083144E-5</origConc>
			<randAvgConc>3.7544371913374235E-5</randAvgConc>
			<image>images/motif-498.jpg</image>
			<motifData>
					suppressive{1.0,1.0,1.0},{2.0,1.0,1.0},{1.0,1.0,1.0} , conditional{1.0,1.0,1.0},{1.0,1.0,1.0},{1.0,2.0,1.0} , HYA:PKA,STA,TFA:PRB{[15],0,0} , {0,[6,7,14],0} , {0,0,[13]}}
			</motifData>
		</motif>
		<motif index="499">
			<pValParam>0.01076278285779919100</pValParam>
			<zScore>2.1219044387064705</zScore>
			<pVal>0.014</pVal>
			<origCount>9.0</origCount>
			<randAvgCount>6.248</randAvgCount>
			<origConc>2.3129825138521954E-5</origConc>
			<randAvgConc>1.645172522752151E-5</randAvgConc>
			<image>images/motif-499.jpg</image>
			<motifData>
					noninteractive{1.0,2.0,1.0},{2.0,1.0,1.0},{1.0,1.0,1.0} , asynthetic{1.0,1.0,1.0},{1.0,1.0,2.0},{1.0,2.0,1.0} , PRB:HYA,STA:HYA{[13],0,0} , {0,[6,15],0} , {0,0,[15]}}
			</motifData>
		</motif>
		<motif index="500">
			<pValParam>0.01076278285779919100</pValParam>
			<zScore>2.1219044387064705</zScore>
			<pVal>0.014</pVal>
			<origCount>9.0</origCount>
			<randAvgCount>6.248</randAvgCount>
			<origConc>2.3129825138521954E-5</origConc>
			<randAvgConc>1.645172522752151E-5</randAvgConc>
			<image>images/motif-500.jpg</image>
			<motifData>
					noninteractive{1.0,2.0,1.0},{2.0,1.0,1.0},{1.0,1.0,1.0} , asynthetic{1.0,1.0,1.0},{1.0,1.0,2.0},{1.0,2.0,1.0} , PRB:HYA,STA:HYA,PDA{[13],0,0} , {0,[6,15],0} , {0,0,[1,15]}}
			</motifData>
		</motif>
		<motif index="501">
			<pValParam>0.00538270059026157990</pValParam>
			<zScore>2.4249584238737705</zScore>
			<pVal>0.014</pVal>
			<origCount>9.0</origCount>
			<randAvgCount>4.658</randAvgCount>
			<origConc>2.3129825138521954E-5</origConc>
			<randAvgConc>1.2265742185147411E-5</randAvgConc>
			<image>images/motif-501.jpg</image>
			<motifData>
					epistatic{1.0,2.0,2.0},{1.0,1.0,1.0},{1.0,1.0,1.0} , TRA:HYA:ERA{[19],0,0} , {0,[15],0} , {0,0,[17]}}
			</motifData>
		</motif>
		<motif index="502">
			<pValParam>0.00538270059026157990</pValParam>
			<zScore>2.4249584238737705</zScore>
			<pVal>0.014</pVal>
			<origCount>9.0</origCount>
			<randAvgCount>4.658</randAvgCount>
			<origConc>2.3129825138521954E-5</origConc>
			<randAvgConc>1.2265742185147411E-5</randAvgConc>
			<image>images/motif-502.jpg</image>
			<motifData>
					epistatic{1.0,2.0,2.0},{1.0,1.0,1.0},{1.0,1.0,1.0} , DNAB,TRA:ERA:HYA{[4,19],0,0} , {0,[17],0} , {0,0,[15]}}
			</motifData>
		</motif>
		<motif index="503">
			<pValParam>0.00051851705663075176</pValParam>
			<zScore>3.1518361036838307</zScore>
			<pVal>0.014</pVal>
			<origCount>11.0</origCount>
			<randAvgCount>4.378</randAvgCount>
			<origConc>2.826978628041572E-5</origConc>
			<randAvgConc>1.1528788287596603E-5</randAvgConc>
			<image>images/motif-503.jpg</image>
			<motifData>
					suppressive{1.0,1.0,1.0},{2.0,1.0,2.0},{1.0,1.0,1.0} , TRA:PKA,TFA:DNAB,TRA{[19],0,0} , {0,[7,14],0} , {0,0,[4,19]}}
			</motifData>
		</motif>
		<motif index="504">
			<pValParam>0.00707513598984466090</pValParam>
			<zScore>2.3208077600541563</zScore>
			<pVal>0.014</pVal>
			<origCount>14.0</origCount>
			<randAvgCount>7.874</randAvgCount>
			<origConc>3.597972799325637E-5</origConc>
			<randAvgConc>2.0734019900427923E-5</randAvgConc>
			<image>images/motif-504.jpg</image>
			<motifData>
					suppressive{1.0,1.0,1.0},{2.0,1.0,2.0},{1.0,1.0,1.0} , ERA:PKA,STA,TFA:DNAB,TRA{[17],0,0} , {0,[6,7,14],0} , {0,0,[4,19]}}
			</motifData>
		</motif>
		<motif index="505">
			<pValParam>0.00707513598984466090</pValParam>
			<zScore>2.3208077600541563</zScore>
			<pVal>0.014</pVal>
			<origCount>14.0</origCount>
			<randAvgCount>7.874</randAvgCount>
			<origConc>3.597972799325637E-5</origConc>
			<randAvgConc>2.0734019900427923E-5</randAvgConc>
			<image>images/motif-505.jpg</image>
			<motifData>
					suppressive{1.0,1.0,1.0},{2.0,1.0,2.0},{1.0,1.0,1.0} , TRA:PKA,STA,TFA:ERA{[19],0,0} , {0,[6,7,14],0} , {0,0,[17]}}
			</motifData>
		</motif>
		<motif index="506">
			<pValParam>0.01017128501645681000</pValParam>
			<zScore>2.5577586586881194</zScore>
			<pVal>0.014</pVal>
			<origCount>5.0</origCount>
			<randAvgCount>1.792</randAvgCount>
			<origConc>1.2849902854734419E-5</origConc>
			<randAvgConc>4.719053659934632E-6</randAvgConc>
			<image>images/motif-506.jpg</image>
			<motifData>
					suppressive{1.0,1.0,1.0},{1.0,1.0,1.0},{2.0,1.0,1.0} , epistatic{1.0,2.0,1.0},{1.0,1.0,1.0},{1.0,1.0,1.0} , TRA:HYA:MFU{[19],0,0} , {0,[15],0} , {0,0,[8]}}
			</motifData>
		</motif>
		<motif index="507">
			<pValParam>0.00703896522632996290</pValParam>
			<zScore>2.3166906551562443</zScore>
			<pVal>0.014</pVal>
			<origCount>8.0</origCount>
			<randAvgCount>4.658</randAvgCount>
			<origConc>2.055984456757507E-5</origConc>
			<randAvgConc>1.2265392701515918E-5</randAvgConc>
			<image>images/motif-507.jpg</image>
			<motifData>
					additive{1.0,1.0,1.0},{1.0,1.0,2.0},{1.0,2.0,1.0} , single-nonmonotonic{1.0,2.0,1.0},{1.0,1.0,1.0},{1.0,1.0,1.0} , PKA,TFA:PKA,TFA:TRA{[7,14],0,0} , {0,[7,14],0} , {0,0,[19]}}
			</motifData>
		</motif>
		<motif index="508">
			<pValParam>0.00703896522632996290</pValParam>
			<zScore>2.3166906551562443</zScore>
			<pVal>0.014</pVal>
			<origCount>8.0</origCount>
			<randAvgCount>4.658</randAvgCount>
			<origConc>2.055984456757507E-5</origConc>
			<randAvgConc>1.2265392701515918E-5</randAvgConc>
			<image>images/motif-508.jpg</image>
			<motifData>
					additive{1.0,2.0,1.0},{2.0,1.0,1.0},{1.0,1.0,1.0} , single-nonmonotonic{1.0,1.0,1.0},{1.0,1.0,1.0},{1.0,2.0,1.0} , TRA:TFA:TFA{[19],0,0} , {0,[14],0} , {0,0,[14]}}
			</motifData>
		</motif>
		<motif index="509">
			<pValParam>0.00703896522632996290</pValParam>
			<zScore>2.3166906551562443</zScore>
			<pVal>0.014</pVal>
			<origCount>8.0</origCount>
			<randAvgCount>4.658</randAvgCount>
			<origConc>2.055984456757507E-5</origConc>
			<randAvgConc>1.2265392701515918E-5</randAvgConc>
			<image>images/motif-509.jpg</image>
			<motifData>
					additive{1.0,2.0,1.0},{2.0,1.0,1.0},{1.0,1.0,1.0} , single-nonmonotonic{1.0,1.0,1.0},{1.0,1.0,1.0},{1.0,2.0,1.0} , TRA:PKA,TFA:TFA{[19],0,0} , {0,[7,14],0} , {0,0,[14]}}
			</motifData>
		</motif>
		<motif index="510">
			<pValParam>0.01222720259316778500</pValParam>
			<zScore>4.213155254398637</zScore>
			<pVal>0.014</pVal>
			<origCount>4.0</origCount>
			<randAvgCount>1.346</randAvgCount>
			<origConc>1.0279922283787535E-5</origConc>
			<randAvgConc>3.543447858213192E-6</randAvgConc>
			<image>images/motif-510.jpg</image>
			<motifData>
					additive{1.0,1.0,2.0},{1.0,1.0,1.0},{2.0,1.0,1.0} , conditional{1.0,2.0,1.0},{1.0,1.0,1.0},{1.0,2.0,1.0} , TRA:HYA,STA:TPA{[19],0,0} , {0,[6,15],0} , {0,0,[12]}}
			</motifData>
		</motif>
		<motif index="511">
			<pValParam>0.01222720259316778500</pValParam>
			<zScore>4.213155254398637</zScore>
			<pVal>0.014</pVal>
			<origCount>4.0</origCount>
			<randAvgCount>1.346</randAvgCount>
			<origConc>1.0279922283787535E-5</origConc>
			<randAvgConc>3.543447858213192E-6</randAvgConc>
			<image>images/motif-511.jpg</image>
			<motifData>
					additive{1.0,1.0,2.0},{1.0,1.0,1.0},{2.0,1.0,1.0} , conditional{1.0,2.0,1.0},{1.0,1.0,1.0},{1.0,2.0,1.0} , TPA:PKA,STA,TFA:TRA{[12],0,0} , {0,[6,7,14],0} , {0,0,[19]}}
			</motifData>
		</motif>
		<motif index="512">
			<pValParam>0.01222720259316778500</pValParam>
			<zScore>4.213155254398637</zScore>
			<pVal>0.014</pVal>
			<origCount>4.0</origCount>
			<randAvgCount>1.346</randAvgCount>
			<origConc>1.0279922283787535E-5</origConc>
			<randAvgConc>3.543447858213192E-6</randAvgConc>
			<image>images/motif-512.jpg</image>
			<motifData>
					additive{1.0,1.0,2.0},{1.0,1.0,1.0},{2.0,1.0,1.0} , conditional{1.0,2.0,1.0},{1.0,1.0,1.0},{1.0,2.0,1.0} , TPA:PKA,STA,TFA:DNAB,TRA{[12],0,0} , {0,[6,7,14],0} , {0,0,[4,19]}}
			</motifData>
		</motif>
		<motif index="513">
			<pValParam>0.00927553826476179570</pValParam>
			<zScore>2.929198951965729</zScore>
			<pVal>0.014</pVal>
			<origCount>2.0</origCount>
			<randAvgCount>0.424</randAvgCount>
			<origConc>5.1399611418937674E-6</origConc>
			<randAvgConc>1.1162960964557849E-6</randAvgConc>
			<image>images/motif-513.jpg</image>
			<motifData>
					noninteractive{1.0,2.0,1.0},{2.0,1.0,1.0},{1.0,1.0,1.0} , double-nonmonotonic{1.0,1.0,1.0},{1.0,1.0,2.0},{1.0,2.0,1.0} , epistatic{1.0,1.0,1.0},{1.0,1.0,1.0},{2.0,1.0,1.0} , PKA,TFA:PKA,TFA:PRB{[7,14],0,0} , {0,[7,14],0} , {0,0,[13]}}
			</motifData>
		</motif>
		<motif index="514">
			<pValParam>0.00159964671209200660</pValParam>
			<zScore>2.782942097569892</zScore>
			<pVal>0.014</pVal>
			<origCount>11.0</origCount>
			<randAvgCount>6.324</randAvgCount>
			<origConc>2.826978628041572E-5</origConc>
			<randAvgConc>1.665293258604648E-5</randAvgConc>
			<image>images/motif-514.jpg</image>
			<motifData>
					double-nonmonotonic{1.0,2.0,1.0},{2.0,1.0,2.0},{1.0,2.0,1.0} , MFU:PKA,TFA:HYA{[8],0,0} , {0,[7,14],0} , {0,0,[15]}}
			</motifData>
		</motif>
		<motif index="515">
			<pValParam>0.00159964671209200660</pValParam>
			<zScore>2.782942097569892</zScore>
			<pVal>0.014</pVal>
			<origCount>11.0</origCount>
			<randAvgCount>6.324</randAvgCount>
			<origConc>2.826978628041572E-5</origConc>
			<randAvgConc>1.665293258604648E-5</randAvgConc>
			<image>images/motif-515.jpg</image>
			<motifData>
					double-nonmonotonic{1.0,2.0,2.0},{2.0,1.0,1.0},{2.0,1.0,1.0} , PKA,TFA:HYA,PDA:MFU{[7,14],0,0} , {0,[1,15],0} , {0,0,[8]}}
			</motifData>
		</motif>
		<motif index="516">
			<pValParam>0.00159964671209200660</pValParam>
			<zScore>2.782942097569892</zScore>
			<pVal>0.014</pVal>
			<origCount>11.0</origCount>
			<randAvgCount>6.324</randAvgCount>
			<origConc>2.826978628041572E-5</origConc>
			<randAvgConc>1.665293258604648E-5</randAvgConc>
			<image>images/motif-516.jpg</image>
			<motifData>
					double-nonmonotonic{1.0,2.0,1.0},{2.0,1.0,2.0},{1.0,2.0,1.0} , MFU:TFA:HYA,PPPA{[8],0,0} , {0,[14],0} , {0,0,[15,16]}}
			</motifData>
		</motif>
		<motif index="517">
			<pValParam>0.00224751776828746590</pValParam>
			<zScore>3.1149997647665266</zScore>
			<pVal>0.014</pVal>
			<origCount>5.0</origCount>
			<randAvgCount>1.302</randAvgCount>
			<origConc>1.2849902854734419E-5</origConc>
			<randAvgConc>3.4285444458624947E-6</randAvgConc>
			<image>images/motif-517.jpg</image>
			<motifData>
					noninteractive{1.0,1.0,1.0},{1.0,1.0,2.0},{1.0,2.0,1.0} , epistatic{1.0,1.0,1.0},{2.0,1.0,1.0},{2.0,1.0,1.0} , DNAB,TRA:TRA:TRA{[4,19],0,0} , {0,[19],0} , {0,0,[19]}}
			</motifData>
		</motif>
		<motif index="518">
			<pValParam>0.00224751776828746590</pValParam>
			<zScore>3.1149997647665266</zScore>
			<pVal>0.014</pVal>
			<origCount>5.0</origCount>
			<randAvgCount>1.302</randAvgCount>
			<origConc>1.2849902854734419E-5</origConc>
			<randAvgConc>3.4285444458624947E-6</randAvgConc>
			<image>images/motif-518.jpg</image>
			<motifData>
					noninteractive{1.0,2.0,1.0},{2.0,1.0,1.0},{1.0,1.0,1.0} , epistatic{1.0,1.0,2.0},{1.0,1.0,2.0},{1.0,1.0,1.0} , TRA:DNAB,TRA:DNAB,TRA{[19],0,0} , {0,[4,19],0} , {0,0,[4,19]}}
			</motifData>
		</motif>
		<motif index="519">
			<pValParam>0.00246593072534795340</pValParam>
			<zScore>3.5924309861487176</zScore>
			<pVal>0.014</pVal>
			<origCount>2.0</origCount>
			<randAvgCount>0.262</randAvgCount>
			<origConc>5.1399611418937674E-6</origConc>
			<randAvgConc>6.898045990500312E-7</randAvgConc>
			<image>images/motif-519.jpg</image>
			<motifData>
					suppressive{1.0,1.0,1.0},{1.0,1.0,2.0},{1.0,1.0,1.0} , additive{1.0,2.0,1.0},{2.0,1.0,1.0},{1.0,1.0,1.0} , asynthetic{1.0,1.0,2.0},{1.0,1.0,1.0},{2.0,1.0,1.0} , PKA,TFA:PKA,STA,TFA:TFA{[7,14],0,0} , {0,[6,7,14],0} , {0,0,[14]}}
			</motifData>
		</motif>
		<motif index="520">
			<pValParam>0.00246593072534795340</pValParam>
			<zScore>3.5924309861487176</zScore>
			<pVal>0.014</pVal>
			<origCount>2.0</origCount>
			<randAvgCount>0.262</randAvgCount>
			<origConc>5.1399611418937674E-6</origConc>
			<randAvgConc>6.898045990500312E-7</randAvgConc>
			<image>images/motif-520.jpg</image>
			<motifData>
					suppressive{1.0,1.0,1.0},{1.0,1.0,1.0},{1.0,2.0,1.0} , additive{1.0,1.0,2.0},{1.0,1.0,1.0},{2.0,1.0,1.0} , asynthetic{1.0,2.0,1.0},{2.0,1.0,1.0},{1.0,1.0,1.0} , PKA,TFA:PKA,TFA:PKA,STA,TFA{[7,14],0,0} , {0,[7,14],0} , {0,0,[6,7,14]}}
			</motifData>
		</motif>
		<motif index="521">
			<pValParam>0.03588832624820692500</pValParam>
			<zScore>3.7937908930684086</zScore>
			<pVal>0.014</pVal>
			<origCount>3.0</origCount>
			<randAvgCount>1.224</randAvgCount>
			<origConc>7.70994171284065E-6</origConc>
			<randAvgConc>3.222910382506078E-6</randAvgConc>
			<image>images/motif-521.jpg</image>
			<motifData>
					noninteractive{1.0,1.0,2.0},{1.0,1.0,2.0},{2.0,2.0,1.0} , double-nonmonotonic{1.0,2.0,1.0},{2.0,1.0,1.0},{1.0,1.0,1.0} , PKA,TFA:HYA:DNAB,TRA{[7,14],0,0} , {0,[15],0} , {0,0,[4,19]}}
			</motifData>
		</motif>
		<motif index="522">
			<pValParam>0.03588832624820692500</pValParam>
			<zScore>3.7937908930684086</zScore>
			<pVal>0.014</pVal>
			<origCount>3.0</origCount>
			<randAvgCount>1.224</randAvgCount>
			<origConc>7.70994171284065E-6</origConc>
			<randAvgConc>3.222910382506078E-6</randAvgConc>
			<image>images/motif-522.jpg</image>
			<motifData>
					noninteractive{1.0,1.0,2.0},{1.0,1.0,2.0},{2.0,2.0,1.0} , double-nonmonotonic{1.0,2.0,1.0},{2.0,1.0,1.0},{1.0,1.0,1.0} , PKA,TFA:HYA,PDA:DNAB,TRA{[7,14],0,0} , {0,[1,15],0} , {0,0,[4,19]}}
			</motifData>
		</motif>
		<motif index="523">
			<pValParam>0.00118152589355402520</pValParam>
			<zScore>4.027132166713113</zScore>
			<pVal>0.014</pVal>
			<origCount>2.0</origCount>
			<randAvgCount>0.202</randAvgCount>
			<origConc>5.1399611418937674E-6</origConc>
			<randAvgConc>5.315293366675631E-7</randAvgConc>
			<image>images/motif-523.jpg</image>
			<motifData>
					suppressive{1.0,1.0,1.0},{1.0,1.0,1.0},{1.0,2.0,1.0} , conditional{1.0,1.0,2.0},{1.0,1.0,1.0},{1.0,1.0,1.0} , epistatic{1.0,2.0,1.0},{1.0,1.0,1.0},{1.0,1.0,1.0} , TRA:MFU:PKA,TFA{[19],0,0} , {0,[8],0} , {0,0,[7,14]}}
			</motifData>
		</motif>
		<motif index="524">
			<pValParam>0.00333881529680646330</pValParam>
			<zScore>3.4258176056017264</zScore>
			<pVal>0.014</pVal>
			<origCount>2.0</origCount>
			<randAvgCount>0.292</randAvgCount>
			<origConc>5.1399611418937674E-6</origConc>
			<randAvgConc>7.689774993941382E-7</randAvgConc>
			<image>images/motif-524.jpg</image>
			<motifData>
					single-nonmonotonic{1.0,2.0,1.0},{1.0,1.0,1.0},{1.0,1.0,1.0} , epistatic{1.0,1.0,1.0},{1.0,1.0,1.0},{2.0,2.0,1.0} , DNAB,TRA:PKA,TFA:HYA{[4,19],0,0} , {0,[7,14],0} , {0,0,[15]}}
			</motifData>
		</motif>
		<motif index="525">
			<pValParam>0.00537537366325502310</pValParam>
			<zScore>2.43237286281099</zScore>
			<pVal>0.016</pVal>
			<origCount>8.0</origCount>
			<randAvgCount>3.964</randAvgCount>
			<origConc>2.055984456757507E-5</origConc>
			<randAvgConc>1.0437934657928622E-5</randAvgConc>
			<image>images/motif-525.jpg</image>
			<motifData>
					noninteractive{1.0,2.0,1.0},{2.0,1.0,1.0},{1.0,1.0,1.0} , suppressive{1.0,1.0,1.0},{1.0,1.0,2.0},{1.0,1.0,1.0} , RNAB:PKA,STA,TFA:MFU{[10],0,0} , {0,[6,7,14],0} , {0,0,[8]}}
			</motifData>
		</motif>
		<motif index="526">
			<pValParam>0.00312991933731854300</pValParam>
			<zScore>2.482368578520524</zScore>
			<pVal>0.016</pVal>
			<origCount>26.0</origCount>
			<randAvgCount>19.466</randAvgCount>
			<origConc>6.681949484461897E-5</origConc>
			<randAvgConc>5.1255354809875216E-5</randAvgConc>
			<image>images/motif-526.jpg</image>
			<motifData>
					noninteractive{1.0,1.0,2.0},{1.0,1.0,1.0},{2.0,1.0,1.0} , suppressive{1.0,2.0,1.0},{1.0,1.0,1.0},{1.0,1.0,1.0} , HYA,STA:MFU:OTHER{[6,15],0,0} , {0,[8],0} , {0,0,[18]}}
			</motifData>
		</motif>
		<motif index="527">
			<pValParam>0.02086016845074834000</pValParam>
			<zScore>2.3836238989021106</zScore>
			<pVal>0.016</pVal>
			<origCount>6.0</origCount>
			<randAvgCount>2.708</randAvgCount>
			<origConc>1.54198834256813E-5</origConc>
			<randAvgConc>7.12969247708362E-6</randAvgConc>
			<image>images/motif-527.jpg</image>
			<motifData>
					noninteractive{1.0,2.0,1.0},{2.0,1.0,1.0},{1.0,1.0,1.0} , suppressive{1.0,1.0,1.0},{1.0,1.0,2.0},{1.0,1.0,1.0} , RNAB:PKA,STA,TFA:HYA,PDA{[10],0,0} , {0,[6,7,14],0} , {0,0,[1,15]}}
			</motifData>
		</motif>
		<motif index="528">
			<pValParam>0.00312991933731854300</pValParam>
			<zScore>2.453111618109324</zScore>
			<pVal>0.016</pVal>
			<origCount>29.0</origCount>
			<randAvgCount>22.466</randAvgCount>
			<origConc>7.452943655745962E-5</origConc>
			<randAvgConc>5.915492898934681E-5</randAvgConc>
			<image>images/motif-528.jpg</image>
			<motifData>
					noninteractive{1.0,1.0,2.0},{1.0,1.0,1.0},{2.0,1.0,1.0} , suppressive{1.0,2.0,1.0},{1.0,1.0,1.0},{1.0,1.0,1.0} , PKA,STA,TFA:MFU:OTHER{[6,7,14],0,0} , {0,[8],0} , {0,0,[18]}}
			</motifData>
		</motif>
		<motif index="529">
			<pValParam>0.02086016845074834000</pValParam>
			<zScore>2.3836238989021106</zScore>
			<pVal>0.016</pVal>
			<origCount>6.0</origCount>
			<randAvgCount>2.708</randAvgCount>
			<origConc>1.54198834256813E-5</origConc>
			<randAvgConc>7.12969247708362E-6</randAvgConc>
			<image>images/motif-529.jpg</image>
			<motifData>
					noninteractive{1.0,2.0,1.0},{2.0,1.0,1.0},{1.0,1.0,1.0} , suppressive{1.0,1.0,1.0},{1.0,1.0,2.0},{1.0,1.0,1.0} , RNAB:PKA,STA,TFA:HYA{[10],0,0} , {0,[6,7,14],0} , {0,0,[15]}}
			</motifData>
		</motif>
		<motif index="530">
			<pValParam>0.00560193483635240690</pValParam>
			<zScore>2.3016855432433663</zScore>
			<pVal>0.016</pVal>
			<origCount>11.0</origCount>
			<randAvgCount>8.214</randAvgCount>
			<origConc>2.826978628041572E-5</origConc>
			<randAvgConc>2.162854193905638E-5</randAvgConc>
			<image>images/motif-530.jpg</image>
			<motifData>
					additive{1.0,2.0,1.0},{2.0,1.0,2.0},{1.0,2.0,1.0} , TRA:ERA:STA{[19],0,0} , {0,[17],0} , {0,0,[6]}}
			</motifData>
		</motif>
		<motif index="531">
			<pValParam>0.00560193483635240690</pValParam>
			<zScore>2.3016855432433663</zScore>
			<pVal>0.016</pVal>
			<origCount>11.0</origCount>
			<randAvgCount>8.214</randAvgCount>
			<origConc>2.826978628041572E-5</origConc>
			<randAvgConc>2.162854193905638E-5</randAvgConc>
			<image>images/motif-531.jpg</image>
			<motifData>
					additive{1.0,2.0,2.0},{2.0,1.0,1.0},{2.0,1.0,1.0} , ERA:DNAB,TRA:STA{[17],0,0} , {0,[4,19],0} , {0,0,[6]}}
			</motifData>
		</motif>
		<motif index="532">
			<pValParam>0.00560193483635240690</pValParam>
			<zScore>2.2366705129431335</zScore>
			<pVal>0.016</pVal>
			<origCount>14.0</origCount>
			<randAvgCount>11.214</randAvgCount>
			<origConc>3.597972799325637E-5</origConc>
			<randAvgConc>2.9528116118527946E-5</randAvgConc>
			<image>images/motif-532.jpg</image>
			<motifData>
					additive{1.0,2.0,1.0},{2.0,1.0,2.0},{1.0,2.0,1.0} , STA:ERA:PRB,TRA{[6],0,0} , {0,[17],0} , {0,0,[13,19]}}
			</motifData>
		</motif>
		<motif index="533">
			<pValParam>0.00550822806082806870</pValParam>
			<zScore>2.357376540278294</zScore>
			<pVal>0.016</pVal>
			<origCount>30.0</origCount>
			<randAvgCount>20.466</randAvgCount>
			<origConc>7.709941712840651E-5</origConc>
			<randAvgConc>5.38879360774469E-5</randAvgConc>
			<image>images/motif-533.jpg</image>
			<motifData>
					asynthetic{1.0,2.0,1.0},{2.0,1.0,1.0},{1.0,1.0,1.0} , single-nonmonotonic{1.0,1.0,2.0},{1.0,1.0,1.0},{1.0,1.0,1.0} , PKA,TFA:HYA,PPPA:MFU{[7,14],0,0} , {0,[15,16],0} , {0,0,[8]}}
			</motifData>
		</motif>
		<motif index="534">
			<pValParam>0.00550822806082806870</pValParam>
			<zScore>2.357376540278294</zScore>
			<pVal>0.016</pVal>
			<origCount>30.0</origCount>
			<randAvgCount>20.466</randAvgCount>
			<origConc>7.709941712840651E-5</origConc>
			<randAvgConc>5.38879360774469E-5</randAvgConc>
			<image>images/motif-534.jpg</image>
			<motifData>
					asynthetic{1.0,2.0,1.0},{2.0,1.0,1.0},{1.0,1.0,1.0} , single-nonmonotonic{1.0,1.0,2.0},{1.0,1.0,1.0},{1.0,1.0,1.0} , PKA,TFA:HYA:MFU{[7,14],0,0} , {0,[15],0} , {0,0,[8]}}
			</motifData>
		</motif>
		<motif index="535">
			<pValParam>0.00550822806082806870</pValParam>
			<zScore>2.357376540278294</zScore>
			<pVal>0.016</pVal>
			<origCount>30.0</origCount>
			<randAvgCount>20.466</randAvgCount>
			<origConc>7.709941712840651E-5</origConc>
			<randAvgConc>5.38879360774469E-5</randAvgConc>
			<image>images/motif-535.jpg</image>
			<motifData>
					asynthetic{1.0,1.0,2.0},{1.0,1.0,1.0},{2.0,1.0,1.0} , single-nonmonotonic{1.0,2.0,1.0},{1.0,1.0,1.0},{1.0,1.0,1.0} , PKA,TFA:MFU:HYA,PDA{[7,14],0,0} , {0,[8],0} , {0,0,[1,15]}}
			</motifData>
		</motif>
		<motif index="536">
			<pValParam>0.00406235207287186650</pValParam>
			<zScore>2.4226366207679724</zScore>
			<pVal>0.016</pVal>
			<origCount>10.0</origCount>
			<randAvgCount>7.236</randAvgCount>
			<origConc>2.5699805709468838E-5</origConc>
			<randAvgConc>1.90532149047157E-5</randAvgConc>
			<image>images/motif-536.jpg</image>
			<motifData>
					noninteractive{1.0,1.0,2.0},{1.0,1.0,1.0},{2.0,1.0,1.0} , conditional{1.0,1.0,1.0},{2.0,1.0,1.0},{1.0,1.0,1.0} , PKA,STA,TFA:TLA:PRB{[6,7,14],0,0} , {0,[5],0} , {0,0,[13]}}
			</motifData>
		</motif>
		<motif index="537">
			<pValParam>0.00254149514907486830</pValParam>
			<zScore>1.7932881814818256</zScore>
			<pVal>0.016</pVal>
			<origCount>497.0</origCount>
			<randAvgCount>463.672</randAvgCount>
			<origConc>0.0012772803437606011</origConc>
			<randAvgConc>0.0012209367863456925</randAvgConc>
			<image>images/motif-537.jpg</image>
			<motifData>
					noninteractive{1.0,2.0,2.0},{2.0,1.0,1.0},{2.0,1.0,1.0} , PKA,STA,TFA:MFU:MFU{[6,7,14],0,0} , {0,[8],0} , {0,0,[8]}}
			</motifData>
		</motif>
		<motif index="538">
			<pValParam>0.00303247879238210950</pValParam>
			<zScore>1.685829930044877</zScore>
			<pVal>0.016</pVal>
			<origCount>515.0</origCount>
			<randAvgCount>482.676</randAvgCount>
			<origConc>0.001323539994037645</origConc>
			<randAvgConc>0.0012709792339960489</randAvgConc>
			<image>images/motif-538.jpg</image>
			<motifData>
					noninteractive{1.0,2.0,2.0},{2.0,1.0,1.0},{2.0,1.0,1.0} , HYA,STA:MFU:MFU{[6,15],0,0} , {0,[8],0} , {0,0,[8]}}
			</motifData>
		</motif>
		<motif index="539">
			<pValParam>0.00961212662544419500</pValParam>
			<zScore>2.0040586156072075</zScore>
			<pVal>0.016</pVal>
			<origCount>35.0</origCount>
			<randAvgCount>29.322</randAvgCount>
			<origConc>8.994931998314092E-5</origConc>
			<randAvgConc>7.720843387806605E-5</randAvgConc>
			<image>images/motif-539.jpg</image>
			<motifData>
					noninteractive{1.0,2.0,2.0},{2.0,1.0,1.0},{2.0,1.0,1.0} , PKA,STA,TFA:SMA:TRA{[6,7,14],0,0} , {0,[11],0} , {0,0,[19]}}
			</motifData>
		</motif>
		<motif index="540">
			<pValParam>0.01155988497090265600</pValParam>
			<zScore>1.9593340114822628</zScore>
			<pVal>0.016</pVal>
			<origCount>37.0</origCount>
			<randAvgCount>30.686</randAvgCount>
			<origConc>9.508928112503469E-5</origConc>
			<randAvgConc>8.080018445887672E-5</randAvgConc>
			<image>images/motif-540.jpg</image>
			<motifData>
					noninteractive{1.0,2.0,2.0},{2.0,1.0,1.0},{2.0,1.0,1.0} , HYA,STA:SMA:DNAB,TRA{[6,15],0,0} , {0,[11],0} , {0,0,[4,19]}}
			</motifData>
		</motif>
		<motif index="541">
			<pValParam>0.01155988497090265600</pValParam>
			<zScore>1.9593340114822628</zScore>
			<pVal>0.016</pVal>
			<origCount>37.0</origCount>
			<randAvgCount>30.686</randAvgCount>
			<origConc>9.508928112503469E-5</origConc>
			<randAvgConc>8.080018445887672E-5</randAvgConc>
			<image>images/motif-541.jpg</image>
			<motifData>
					noninteractive{1.0,2.0,2.0},{2.0,1.0,1.0},{2.0,1.0,1.0} , PKA,STA,TFA:DNAB,TRA:SMA{[6,7,14],0,0} , {0,[4,19],0} , {0,0,[11]}}
			</motifData>
		</motif>
		<motif index="542">
			<pValParam>0.00961212662544419500</pValParam>
			<zScore>2.0040586156072075</zScore>
			<pVal>0.016</pVal>
			<origCount>35.0</origCount>
			<randAvgCount>29.322</randAvgCount>
			<origConc>8.994931998314092E-5</origConc>
			<randAvgConc>7.720843387806605E-5</randAvgConc>
			<image>images/motif-542.jpg</image>
			<motifData>
					noninteractive{1.0,2.0,2.0},{2.0,1.0,1.0},{2.0,1.0,1.0} , HYA,STA:SMA:TRA{[6,15],0,0} , {0,[11],0} , {0,0,[19]}}
			</motifData>
		</motif>
		<motif index="543">
			<pValParam>0.00254149514907486830</pValParam>
			<zScore>1.7932881814818256</zScore>
			<pVal>0.016</pVal>
			<origCount>497.0</origCount>
			<randAvgCount>463.672</randAvgCount>
			<origConc>0.0012772803437606011</origConc>
			<randAvgConc>0.0012209367863456925</randAvgConc>
			<image>images/motif-543.jpg</image>
			<motifData>
					noninteractive{1.0,2.0,1.0},{2.0,1.0,2.0},{1.0,2.0,1.0} , MFU:STA,TFA:MFU{[8],0,0} , {0,[6,14],0} , {0,0,[8]}}
			</motifData>
		</motif>
		<motif index="544">
			<pValParam>0.01051532691573031600</pValParam>
			<zScore>2.1633625742273734</zScore>
			<pVal>0.016</pVal>
			<origCount>7.0</origCount>
			<randAvgCount>4.376</randAvgCount>
			<origConc>1.7989863996628186E-5</origConc>
			<randAvgConc>1.1522576989715622E-5</randAvgConc>
			<image>images/motif-544.jpg</image>
			<motifData>
					single-nonmonotonic{1.0,2.0,2.0},{1.0,1.0,1.0},{1.0,1.0,1.0} , PKA,TFA:PRB:HYA{[7,14],0,0} , {0,[13],0} , {0,0,[15]}}
			</motifData>
		</motif>
		<motif index="545">
			<pValParam>0.00484883640907107780</pValParam>
			<zScore>2.2451222902183194</zScore>
			<pVal>0.016</pVal>
			<origCount>73.0</origCount>
			<randAvgCount>60.034</randAvgCount>
			<origConc>1.876085816791225E-4</origConc>
			<randAvgConc>1.5807798358168272E-4</randAvgConc>
			<image>images/motif-545.jpg</image>
			<motifData>
					suppressive{1.0,1.0,1.0},{2.0,1.0,1.0},{1.0,1.0,1.0} , conditional{1.0,1.0,1.0},{1.0,1.0,1.0},{1.0,2.0,1.0} , PRB:PKA,STA,TFA:MFU{[13],0,0} , {0,[6,7,14],0} , {0,0,[8]}}
			</motifData>
		</motif>
		<motif index="546">
			<pValParam>0.00750775316148355460</pValParam>
			<zScore>2.248927775256084</zScore>
			<pVal>0.016</pVal>
			<origCount>13.0</origCount>
			<randAvgCount>8.826</randAvgCount>
			<origConc>3.340974742230949E-5</origConc>
			<randAvgConc>2.32418280544184E-5</randAvgConc>
			<image>images/motif-546.jpg</image>
			<motifData>
					noninteractive{1.0,1.0,2.0},{1.0,1.0,1.0},{2.0,1.0,1.0} , suppressive{1.0,1.0,1.0},{2.0,1.0,1.0},{1.0,1.0,1.0} , HYA:PKA,STA,TFA:TRA{[15],0,0} , {0,[6,7,14],0} , {0,0,[19]}}
			</motifData>
		</motif>
		<motif index="547">
			<pValParam>0.00750775316148355460</pValParam>
			<zScore>2.248927775256084</zScore>
			<pVal>0.016</pVal>
			<origCount>13.0</origCount>
			<randAvgCount>8.826</randAvgCount>
			<origConc>3.340974742230949E-5</origConc>
			<randAvgConc>2.32418280544184E-5</randAvgConc>
			<image>images/motif-547.jpg</image>
			<motifData>
					noninteractive{1.0,2.0,1.0},{2.0,1.0,1.0},{1.0,1.0,1.0} , suppressive{1.0,1.0,1.0},{1.0,1.0,1.0},{2.0,1.0,1.0} , HYA:TRA:PKA,TFA{[15],0,0} , {0,[19],0} , {0,0,[7,14]}}
			</motifData>
		</motif>
		<motif index="548">
			<pValParam>0.00750775316148355460</pValParam>
			<zScore>2.248927775256084</zScore>
			<pVal>0.016</pVal>
			<origCount>13.0</origCount>
			<randAvgCount>8.826</randAvgCount>
			<origConc>3.340974742230949E-5</origConc>
			<randAvgConc>2.32418280544184E-5</randAvgConc>
			<image>images/motif-548.jpg</image>
			<motifData>
					noninteractive{1.0,1.0,1.0},{1.0,1.0,2.0},{1.0,2.0,1.0} , suppressive{1.0,2.0,1.0},{1.0,1.0,1.0},{1.0,1.0,1.0} , PKA,TFA:HYA,STA:DNAB,TRA{[7,14],0,0} , {0,[6,15],0} , {0,0,[4,19]}}
			</motifData>
		</motif>
		<motif index="549">
			<pValParam>0.00750775316148355460</pValParam>
			<zScore>2.248927775256084</zScore>
			<pVal>0.016</pVal>
			<origCount>13.0</origCount>
			<randAvgCount>8.826</randAvgCount>
			<origConc>3.340974742230949E-5</origConc>
			<randAvgConc>2.32418280544184E-5</randAvgConc>
			<image>images/motif-549.jpg</image>
			<motifData>
					noninteractive{1.0,2.0,1.0},{2.0,1.0,1.0},{1.0,1.0,1.0} , suppressive{1.0,1.0,1.0},{1.0,1.0,1.0},{1.0,2.0,1.0} , TRA:HYA,PDA:PKA,STA,TFA{[19],0,0} , {0,[1,15],0} , {0,0,[6,7,14]}}
			</motifData>
		</motif>
		<motif index="550">
			<pValParam>0.00750775316148355460</pValParam>
			<zScore>2.248927775256084</zScore>
			<pVal>0.016</pVal>
			<origCount>13.0</origCount>
			<randAvgCount>8.826</randAvgCount>
			<origConc>3.340974742230949E-5</origConc>
			<randAvgConc>2.32418280544184E-5</randAvgConc>
			<image>images/motif-550.jpg</image>
			<motifData>
					noninteractive{1.0,1.0,2.0},{1.0,1.0,1.0},{2.0,1.0,1.0} , suppressive{1.0,1.0,1.0},{2.0,1.0,1.0},{1.0,1.0,1.0} , HYA:PKA,STA,TFA:DNAB,TRA{[15],0,0} , {0,[6,7,14],0} , {0,0,[4,19]}}
			</motifData>
		</motif>
		<motif index="551">
			<pValParam>0.00700385720734097990</pValParam>
			<zScore>2.3156883967399517</zScore>
			<pVal>0.016</pVal>
			<origCount>15.0</origCount>
			<randAvgCount>8.928</randAvgCount>
			<origConc>3.8549708564203255E-5</origConc>
			<randAvgConc>2.3507612252712596E-5</randAvgConc>
			<image>images/motif-551.jpg</image>
			<motifData>
					noninteractive{1.0,2.0,1.0},{2.0,1.0,1.0},{1.0,1.0,1.0} , suppressive{1.0,1.0,1.0},{1.0,1.0,1.0},{2.0,1.0,1.0} , MFU:TRA:PKA,STA,TFA{[8],0,0} , {0,[19],0} , {0,0,[6,7,14]}}
			</motifData>
		</motif>
		<motif index="552">
			<pValParam>0.00750775316148355460</pValParam>
			<zScore>2.248927775256084</zScore>
			<pVal>0.016</pVal>
			<origCount>13.0</origCount>
			<randAvgCount>8.826</randAvgCount>
			<origConc>3.340974742230949E-5</origConc>
			<randAvgConc>2.32418280544184E-5</randAvgConc>
			<image>images/motif-552.jpg</image>
			<motifData>
					noninteractive{1.0,1.0,1.0},{1.0,1.0,2.0},{1.0,2.0,1.0} , suppressive{1.0,2.0,1.0},{1.0,1.0,1.0},{1.0,1.0,1.0} , PKA,TFA:HYA,STA:TRA{[7,14],0,0} , {0,[6,15],0} , {0,0,[19]}}
			</motifData>
		</motif>
		<motif index="553">
			<pValParam>0.00700385720734097990</pValParam>
			<zScore>2.3156883967399517</zScore>
			<pVal>0.016</pVal>
			<origCount>15.0</origCount>
			<randAvgCount>8.928</randAvgCount>
			<origConc>3.8549708564203255E-5</origConc>
			<randAvgConc>2.3507612252712596E-5</randAvgConc>
			<image>images/motif-553.jpg</image>
			<motifData>
					noninteractive{1.0,1.0,2.0},{1.0,1.0,1.0},{2.0,1.0,1.0} , suppressive{1.0,1.0,1.0},{2.0,1.0,1.0},{1.0,1.0,1.0} , MFU:PKA,STA,TFA:DNAB,TRA{[8],0,0} , {0,[6,7,14],0} , {0,0,[4,19]}}
			</motifData>
		</motif>
		<motif index="554">
			<pValParam>0.00502113219352229300</pValParam>
			<zScore>2.378616227847292</zScore>
			<pVal>0.016</pVal>
			<origCount>30.0</origCount>
			<randAvgCount>20.63</randAvgCount>
			<origConc>7.709941712840651E-5</origConc>
			<randAvgConc>5.432301028519087E-5</randAvgConc>
			<image>images/motif-554.jpg</image>
			<motifData>
					suppressive{1.0,1.0,1.0},{2.0,1.0,1.0},{1.0,1.0,1.0} , synthetic{1.0,1.0,1.0},{1.0,1.0,2.0},{1.0,2.0,1.0} , PRB:PKA,STA,TFA:TRA{[13],0,0} , {0,[6,7,14],0} , {0,0,[19]}}
			</motifData>
		</motif>
		<motif index="555">
			<pValParam>0.00502113219352229300</pValParam>
			<zScore>2.378616227847292</zScore>
			<pVal>0.016</pVal>
			<origCount>30.0</origCount>
			<randAvgCount>20.63</randAvgCount>
			<origConc>7.709941712840651E-5</origConc>
			<randAvgConc>5.432301028519087E-5</randAvgConc>
			<image>images/motif-555.jpg</image>
			<motifData>
					suppressive{1.0,2.0,1.0},{1.0,1.0,1.0},{1.0,1.0,1.0} , synthetic{1.0,1.0,2.0},{1.0,1.0,1.0},{2.0,1.0,1.0} , PKA,STA,TFA:PRB:DNAB,TRA{[6,7,14],0,0} , {0,[13],0} , {0,0,[4,19]}}
			</motifData>
		</motif>
		<motif index="556">
			<pValParam>0.00432421259109117000</pValParam>
			<zScore>2.500817720977184</zScore>
			<pVal>0.016</pVal>
			<origCount>8.0</origCount>
			<randAvgCount>4.036</randAvgCount>
			<origConc>2.055984456757507E-5</origConc>
			<randAvgConc>1.062739726089938E-5</randAvgConc>
			<image>images/motif-556.jpg</image>
			<motifData>
					suppressive{1.0,2.0,1.0},{1.0,1.0,1.0},{1.0,1.0,1.0} , asynthetic{1.0,1.0,1.0},{1.0,1.0,2.0},{1.0,2.0,1.0} , PRB:MFU:DNAB,TRA{[13],0,0} , {0,[8],0} , {0,0,[4,19]}}
			</motifData>
		</motif>
		<motif index="557">
			<pValParam>0.00129951366407343730</pValParam>
			<zScore>2.760765677321026</zScore>
			<pVal>0.016</pVal>
			<origCount>26.0</origCount>
			<randAvgCount>18.66</randAvgCount>
			<origConc>6.681949484461897E-5</origConc>
			<randAvgConc>4.9134685217479377E-5</randAvgConc>
			<image>images/motif-557.jpg</image>
			<motifData>
					suppressive{1.0,2.0,2.0},{1.0,1.0,1.0},{1.0,1.0,1.0} , PKA,STA,TFA:HYA:HYA,PDA{[6,7,14],0,0} , {0,[15],0} , {0,0,[1,15]}}
			</motifData>
		</motif>
		<motif index="558">
			<pValParam>0.00129951366407343730</pValParam>
			<zScore>2.760765677321026</zScore>
			<pVal>0.016</pVal>
			<origCount>26.0</origCount>
			<randAvgCount>18.66</randAvgCount>
			<origConc>6.681949484461897E-5</origConc>
			<randAvgConc>4.9134685217479377E-5</randAvgConc>
			<image>images/motif-558.jpg</image>
			<motifData>
					suppressive{1.0,2.0,2.0},{1.0,1.0,1.0},{1.0,1.0,1.0} , PKA,STA,TFA:HYA,PDA:HYA,PDA{[6,7,14],0,0} , {0,[1,15],0} , {0,0,[1,15]}}
			</motifData>
		</motif>
		<motif index="559">
			<pValParam>0.00129951366407343730</pValParam>
			<zScore>2.760765677321026</zScore>
			<pVal>0.016</pVal>
			<origCount>26.0</origCount>
			<randAvgCount>18.66</randAvgCount>
			<origConc>6.681949484461897E-5</origConc>
			<randAvgConc>4.9134685217479377E-5</randAvgConc>
			<image>images/motif-559.jpg</image>
			<motifData>
					suppressive{1.0,1.0,1.0},{2.0,1.0,2.0},{1.0,1.0,1.0} , HYA:PKA,TFA:HYA{[15],0,0} , {0,[7,14],0} , {0,0,[15]}}
			</motifData>
		</motif>
		<motif index="560">
			<pValParam>0.00129951366407343730</pValParam>
			<zScore>2.760765677321026</zScore>
			<pVal>0.016</pVal>
			<origCount>26.0</origCount>
			<randAvgCount>18.66</randAvgCount>
			<origConc>6.681949484461897E-5</origConc>
			<randAvgConc>4.9134685217479377E-5</randAvgConc>
			<image>images/motif-560.jpg</image>
			<motifData>
					suppressive{1.0,1.0,1.0},{2.0,1.0,2.0},{1.0,1.0,1.0} , HYA:PKA,TFA:HYA,PPPA{[15],0,0} , {0,[7,14],0} , {0,0,[15,16]}}
			</motifData>
		</motif>
		<motif index="561">
			<pValParam>0.00129951366407343730</pValParam>
			<zScore>2.760765677321026</zScore>
			<pVal>0.016</pVal>
			<origCount>26.0</origCount>
			<randAvgCount>18.66</randAvgCount>
			<origConc>6.681949484461897E-5</origConc>
			<randAvgConc>4.9134685217479377E-5</randAvgConc>
			<image>images/motif-561.jpg</image>
			<motifData>
					suppressive{1.0,1.0,1.0},{2.0,1.0,2.0},{1.0,1.0,1.0} , HYA:PKA,STA,TFA:HYA{[15],0,0} , {0,[6,7,14],0} , {0,0,[15]}}
			</motifData>
		</motif>
		<motif index="562">
			<pValParam>0.00826271512220233540</pValParam>
			<zScore>2.06879665529722</zScore>
			<pVal>0.016</pVal>
			<origCount>38.0</origCount>
			<randAvgCount>31.352</randAvgCount>
			<origConc>9.765926169598158E-5</origConc>
			<randAvgConc>8.25558648015305E-5</randAvgConc>
			<image>images/motif-562.jpg</image>
			<motifData>
					additive{1.0,1.0,2.0},{1.0,1.0,1.0},{2.0,1.0,1.0} , asynthetic{1.0,2.0,1.0},{2.0,1.0,1.0},{1.0,1.0,1.0} , MFU:STA,TFA:TRA{[8],0,0} , {0,[6,14],0} , {0,0,[19]}}
			</motifData>
		</motif>
		<motif index="563">
			<pValParam>0.00044689204839165608</pValParam>
			<zScore>4.590444197713758</zScore>
			<pVal>0.016</pVal>
			<origCount>2.0</origCount>
			<randAvgCount>0.144</randAvgCount>
			<origConc>5.1399611418937674E-6</origConc>
			<randAvgConc>3.790131832260146E-7</randAvgConc>
			<image>images/motif-563.jpg</image>
			<motifData>
					suppressive{1.0,1.0,1.0},{2.0,1.0,1.0},{1.0,1.0,1.0} , conditional{1.0,1.0,1.0},{1.0,1.0,2.0},{1.0,1.0,1.0} , synthetic{1.0,1.0,2.0},{1.0,1.0,1.0},{2.0,1.0,1.0} , ERA:TRA:PKA,STA,TFA{[17],0,0} , {0,[19],0} , {0,0,[6,7,14]}}
			</motifData>
		</motif>
		<motif index="564">
			<pValParam>0.03270842565807652300</pValParam>
			<zScore>2.5579346297589276</zScore>
			<pVal>0.016</pVal>
			<origCount>6.0</origCount>
			<randAvgCount>2.984</randAvgCount>
			<origConc>1.54198834256813E-5</origConc>
			<randAvgConc>7.857690809714246E-6</randAvgConc>
			<image>images/motif-564.jpg</image>
			<motifData>
					noninteractive{1.0,2.0,1.0},{2.0,1.0,2.0},{1.0,2.0,1.0} , epistatic{1.0,1.0,2.0},{1.0,1.0,1.0},{1.0,1.0,1.0} , ERA:HYA,STA:TFA{[17],0,0} , {0,[6,15],0} , {0,0,[14]}}
			</motifData>
		</motif>
		<motif index="565">
			<pValParam>0.03270842565807652300</pValParam>
			<zScore>2.5579346297589276</zScore>
			<pVal>0.016</pVal>
			<origCount>6.0</origCount>
			<randAvgCount>2.984</randAvgCount>
			<origConc>1.54198834256813E-5</origConc>
			<randAvgConc>7.857690809714246E-6</randAvgConc>
			<image>images/motif-565.jpg</image>
			<motifData>
					noninteractive{1.0,1.0,2.0},{1.0,1.0,2.0},{2.0,2.0,1.0} , epistatic{1.0,1.0,1.0},{2.0,1.0,1.0},{1.0,1.0,1.0} , PKA,TFA:ERA:PKA,STA,TFA{[7,14],0,0} , {0,[17],0} , {0,0,[6,7,14]}}
			</motifData>
		</motif>
		<motif index="566">
			<pValParam>0.00000315336841438807</pValParam>
			<zScore>3.3809315585320396</zScore>
			<pVal>0.016</pVal>
			<origCount>6.0</origCount>
			<randAvgCount>0.596</randAvgCount>
			<origConc>1.54198834256813E-5</origConc>
			<randAvgConc>1.5691051946811997E-6</randAvgConc>
			<image>images/motif-566.jpg</image>
			<motifData>
					noninteractive{1.0,2.0,2.0},{2.0,1.0,1.0},{2.0,1.0,1.0} , conditional{1.0,1.0,1.0},{1.0,1.0,2.0},{1.0,1.0,1.0} , PRB:TRA:MFU{[13],0,0} , {0,[19],0} , {0,0,[8]}}
			</motifData>
		</motif>
		<motif index="567">
			<pValParam>0.00029345433498118023</pValParam>
			<zScore>3.929047071827466</zScore>
			<pVal>0.016</pVal>
			<origCount>3.0</origCount>
			<randAvgCount>0.308</randAvgCount>
			<origConc>7.70994171284065E-6</origConc>
			<randAvgConc>8.105269034488098E-7</randAvgConc>
			<image>images/motif-567.jpg</image>
			<motifData>
					suppressive{1.0,1.0,2.0},{1.0,1.0,1.0},{1.0,1.0,1.0} , epistatic{1.0,2.0,1.0},{1.0,1.0,1.0},{1.0,1.0,1.0} , TRA:MFU:HYA,PPPA{[19],0,0} , {0,[8],0} , {0,0,[15,16]}}
			</motifData>
		</motif>
		<motif index="568">
			<pValParam>0.00734964785152747440</pValParam>
			<zScore>2.3413264253333836</zScore>
			<pVal>0.016</pVal>
			<origCount>8.0</origCount>
			<randAvgCount>3.334</randAvgCount>
			<origConc>2.055984456757507E-5</origConc>
			<randAvgConc>8.779041423193975E-6</randAvgConc>
			<image>images/motif-568.jpg</image>
			<motifData>
					suppressive{1.0,1.0,1.0},{1.0,1.0,1.0},{2.0,1.0,1.0} , additive{1.0,2.0,1.0},{2.0,1.0,1.0},{1.0,1.0,1.0} , conditional{1.0,1.0,1.0},{1.0,1.0,2.0},{1.0,1.0,1.0} , ERA:MFU:PKA,STA,TFA{[17],0,0} , {0,[8],0} , {0,0,[6,7,14]}}
			</motifData>
		</motif>
		<motif index="569">
			<pValParam>0.00440021140764013110</pValParam>
			<zScore>3.1245790079588622</zScore>
			<pVal>0.016</pVal>
			<origCount>3.0</origCount>
			<randAvgCount>0.648</randAvgCount>
			<origConc>7.70994171284065E-6</origConc>
			<randAvgConc>1.706650822555835E-6</randAvgConc>
			<image>images/motif-569.jpg</image>
			<motifData>
					suppressive{1.0,2.0,1.0},{1.0,1.0,1.0},{1.0,1.0,1.0} , epistatic{1.0,1.0,1.0},{1.0,1.0,1.0},{2.0,2.0,1.0} , PKA,TFA:STA,TFA:MFU{[7,14],0,0} , {0,[6,14],0} , {0,0,[8]}}
			</motifData>
		</motif>
		<motif index="570">
			<pValParam>0.01113103254787628500</pValParam>
			<zScore>2.91746708046433</zScore>
			<pVal>0.016</pVal>
			<origCount>3.0</origCount>
			<randAvgCount>0.85</randAvgCount>
			<origConc>7.70994171284065E-6</origConc>
			<randAvgConc>2.238003696336852E-6</randAvgConc>
			<image>images/motif-570.jpg</image>
			<motifData>
					noninteractive{1.0,1.0,2.0},{1.0,1.0,1.0},{2.0,1.0,1.0} , suppressive{1.0,1.0,1.0},{2.0,1.0,1.0},{1.0,1.0,1.0} , additive{1.0,1.0,1.0},{1.0,1.0,2.0},{1.0,2.0,1.0} , TRA:PKA,STA,TFA:DNAB,TRA{[19],0,0} , {0,[6,7,14],0} , {0,0,[4,19]}}
			</motifData>
		</motif>
		<motif index="571">
			<pValParam>0.01287421599749694100</pValParam>
			<zScore>2.7474148495799042</zScore>
			<pVal>0.016</pVal>
			<origCount>3.0</origCount>
			<randAvgCount>0.888</randAvgCount>
			<origConc>7.70994171284065E-6</origConc>
			<randAvgConc>2.3380762180038066E-6</randAvgConc>
			<image>images/motif-571.jpg</image>
			<motifData>
					noninteractive{1.0,1.0,2.0},{1.0,1.0,1.0},{2.0,1.0,1.0} , suppressive{1.0,1.0,1.0},{2.0,1.0,1.0},{1.0,1.0,1.0} , additive{1.0,1.0,1.0},{1.0,1.0,2.0},{1.0,2.0,1.0} , DNAB,TRA:PKA,STA,TFA:PKA,TFA{[4,19],0,0} , {0,[6,7,14],0} , {0,0,[7,14]}}
			</motifData>
		</motif>
		<motif index="572">
			<pValParam>0.01113103254787628500</pValParam>
			<zScore>2.91746708046433</zScore>
			<pVal>0.016</pVal>
			<origCount>3.0</origCount>
			<randAvgCount>0.85</randAvgCount>
			<origConc>7.70994171284065E-6</origConc>
			<randAvgConc>2.238003696336852E-6</randAvgConc>
			<image>images/motif-572.jpg</image>
			<motifData>
					noninteractive{1.0,1.0,2.0},{1.0,1.0,1.0},{2.0,1.0,1.0} , suppressive{1.0,1.0,1.0},{2.0,1.0,1.0},{1.0,1.0,1.0} , additive{1.0,1.0,1.0},{1.0,1.0,2.0},{1.0,2.0,1.0} , DNAB,TRA:PKA,STA,TFA:DNAB,TRA{[4,19],0,0} , {0,[6,7,14],0} , {0,0,[4,19]}}
			</motifData>
		</motif>
		<motif index="573">
			<pValParam>0.00115705355369721820</pValParam>
			<zScore>3.585003296145361</zScore>
			<pVal>0.016</pVal>
			<origCount>3.0</origCount>
			<randAvgCount>0.446</randAvgCount>
			<origConc>7.70994171284065E-6</origConc>
			<randAvgConc>1.1744743640747512E-6</randAvgConc>
			<image>images/motif-573.jpg</image>
			<motifData>
					noninteractive{1.0,1.0,1.0},{1.0,1.0,2.0},{1.0,2.0,1.0} , asynthetic{1.0,2.0,1.0},{2.0,1.0,1.0},{1.0,1.0,1.0} , double-nonmonotonic{1.0,1.0,2.0},{1.0,1.0,1.0},{2.0,1.0,1.0} , MFU:DNAB,TRA:PKA,TFA{[8],0,0} , {0,[4,19],0} , {0,0,[7,14]}}
			</motifData>
		</motif>
		<motif index="574">
			<pValParam>0.00139239726221529470</pValParam>
			<zScore>3.8870451741686085</zScore>
			<pVal>0.016</pVal>
			<origCount>2.0</origCount>
			<randAvgCount>0.214</randAvgCount>
			<origConc>5.1399611418937674E-6</origConc>
			<randAvgConc>5.631598545553061E-7</randAvgConc>
			<image>images/motif-574.jpg</image>
			<motifData>
					noninteractive{1.0,1.0,2.0},{1.0,1.0,1.0},{2.0,1.0,1.0} , additive{1.0,1.0,1.0},{1.0,1.0,2.0},{1.0,2.0,1.0} , epistatic{1.0,1.0,1.0},{2.0,1.0,1.0},{1.0,1.0,1.0} , PKA,TFA:ERA:DNAB,TRA{[7,14],0,0} , {0,[17],0} , {0,0,[4,19]}}
			</motifData>
		</motif>
		<motif index="575">
			<pValParam>0.01731922511698891200</pValParam>
			<zScore>2.6447400475227245</zScore>
			<pVal>0.016</pVal>
			<origCount>3.0</origCount>
			<randAvgCount>0.972</randAvgCount>
			<origConc>7.70994171284065E-6</origConc>
			<randAvgConc>2.5594634506798854E-6</randAvgConc>
			<image>images/motif-575.jpg</image>
			<motifData>
					suppressive{1.0,1.0,1.0},{1.0,1.0,2.0},{1.0,1.0,1.0} , single-nonmonotonic{1.0,2.0,1.0},{1.0,1.0,1.0},{1.0,1.0,1.0} , TFA:PRB:ERA{[14],0,0} , {0,[13],0} , {0,0,[17]}}
			</motifData>
		</motif>
		<motif index="576">
			<pValParam>0.01731922511698891200</pValParam>
			<zScore>2.6447400475227245</zScore>
			<pVal>0.016</pVal>
			<origCount>3.0</origCount>
			<randAvgCount>0.972</randAvgCount>
			<origConc>7.70994171284065E-6</origConc>
			<randAvgConc>2.5594634506798854E-6</randAvgConc>
			<image>images/motif-576.jpg</image>
			<motifData>
					suppressive{1.0,2.0,1.0},{1.0,1.0,1.0},{1.0,1.0,1.0} , single-nonmonotonic{1.0,1.0,1.0},{1.0,1.0,1.0},{2.0,1.0,1.0} , PRB:ERA:PKA,TFA{[13],0,0} , {0,[17],0} , {0,0,[7,14]}}
			</motifData>
		</motif>
		<motif index="577">
			<pValParam>0.00356494271049345720</pValParam>
			<zScore>2.7851756406890007</zScore>
			<pVal>0.016</pVal>
			<origCount>6.0</origCount>
			<randAvgCount>1.912</randAvgCount>
			<origConc>1.54198834256813E-5</origConc>
			<randAvgConc>5.034240007548688E-6</randAvgConc>
			<image>images/motif-577.jpg</image>
			<motifData>
					conditional{1.0,1.0,1.0},{1.0,1.0,1.0},{2.0,1.0,1.0} , epistatic{1.0,1.0,1.0},{2.0,1.0,2.0},{1.0,1.0,1.0} , PKA,TFA:MFU:TRA{[7,14],0,0} , {0,[8],0} , {0,0,[19]}}
			</motifData>
		</motif>
		<motif index="578">
			<pValParam>0.00356494271049345720</pValParam>
			<zScore>2.7851756406890007</zScore>
			<pVal>0.016</pVal>
			<origCount>6.0</origCount>
			<randAvgCount>1.912</randAvgCount>
			<origConc>1.54198834256813E-5</origConc>
			<randAvgConc>5.034240007548688E-6</randAvgConc>
			<image>images/motif-578.jpg</image>
			<motifData>
					conditional{1.0,1.0,2.0},{1.0,1.0,1.0},{1.0,1.0,1.0} , epistatic{1.0,1.0,1.0},{2.0,1.0,2.0},{1.0,1.0,1.0} , DNAB,TRA:MFU:STA,TFA{[4,19],0,0} , {0,[8],0} , {0,0,[6,14]}}
			</motifData>
		</motif>
		<motif index="579">
			<pValParam>0.00356494271049345720</pValParam>
			<zScore>2.7851756406890007</zScore>
			<pVal>0.016</pVal>
			<origCount>6.0</origCount>
			<randAvgCount>1.912</randAvgCount>
			<origConc>1.54198834256813E-5</origConc>
			<randAvgConc>5.034240007548688E-6</randAvgConc>
			<image>images/motif-579.jpg</image>
			<motifData>
					conditional{1.0,1.0,1.0},{1.0,1.0,1.0},{1.0,2.0,1.0} , epistatic{1.0,2.0,2.0},{1.0,1.0,1.0},{1.0,1.0,1.0} , MFU:STA,TFA:TRA{[8],0,0} , {0,[6,14],0} , {0,0,[19]}}
			</motifData>
		</motif>
		<motif index="580">
			<pValParam>0.00012664282383034742</pValParam>
			<zScore>7.664411148497803</zScore>
			<pVal>0.016</pVal>
			<origCount>1.0</origCount>
			<randAvgCount>0.016</randAvgCount>
			<origConc>2.5699805709468837E-6</origConc>
			<randAvgConc>4.2057823443262696E-8</randAvgConc>
			<image>images/motif-580.jpg</image>
			<motifData>
					additive{1.0,2.0,1.0},{2.0,1.0,2.0},{1.0,2.0,1.0} , synthetic{1.0,1.0,2.0},{1.0,1.0,1.0},{2.0,1.0,1.0} , HYA:TFA:PKA,TFA{[15],0,0} , {0,[14],0} , {0,0,[7,14]}}
			</motifData>
		</motif>
		<motif index="581">
			<pValParam>0.00175061001573628690</pValParam>
			<zScore>3.7533830246931816</zScore>
			<pVal>0.016</pVal>
			<origCount>2.0</origCount>
			<randAvgCount>0.232</randAvgCount>
			<origConc>5.1399611418937674E-6</origConc>
			<randAvgConc>6.107024884727206E-7</randAvgConc>
			<image>images/motif-581.jpg</image>
			<motifData>
					conditional{1.0,1.0,2.0},{1.0,1.0,1.0},{1.0,1.0,1.0} , synthetic{1.0,2.0,1.0},{2.0,1.0,1.0},{1.0,1.0,1.0} , epistatic{1.0,1.0,1.0},{1.0,1.0,1.0},{1.0,2.0,1.0} , DNAB,TRA:MFU:STA,TFA{[4,19],0,0} , {0,[8],0} , {0,0,[6,14]}}
			</motifData>
		</motif>
		<motif index="582">
			<pValParam>0.01494247438471962800</pValParam>
			<zScore>2.009241495950562</zScore>
			<pVal>0.018</pVal>
			<origCount>16.0</origCount>
			<randAvgCount>11.036</randAvgCount>
			<origConc>4.111968913515014E-5</origConc>
			<randAvgConc>2.9057684701366375E-5</randAvgConc>
			<image>images/motif-582.jpg</image>
			<motifData>
					suppressive{1.0,1.0,1.0},{1.0,1.0,2.0},{1.0,1.0,1.0} , conditional{1.0,2.0,1.0},{1.0,1.0,1.0},{1.0,1.0,1.0} , TRA:PKA,STA,TFA:STA{[19],0,0} , {0,[6,7,14],0} , {0,0,[6]}}
			</motifData>
		</motif>
		<motif index="583">
			<pValParam>0.01494247438471962800</pValParam>
			<zScore>2.009241495950562</zScore>
			<pVal>0.018</pVal>
			<origCount>16.0</origCount>
			<randAvgCount>11.036</randAvgCount>
			<origConc>4.111968913515014E-5</origConc>
			<randAvgConc>2.9057684701366375E-5</randAvgConc>
			<image>images/motif-583.jpg</image>
			<motifData>
					suppressive{1.0,1.0,2.0},{1.0,1.0,1.0},{1.0,1.0,1.0} , conditional{1.0,1.0,1.0},{2.0,1.0,1.0},{1.0,1.0,1.0} , PKA,STA,TFA:DNAB,TRA:STA{[6,7,14],0,0} , {0,[4,19],0} , {0,0,[6]}}
			</motifData>
		</motif>
		<motif index="584">
			<pValParam>0.00666842154358104900</pValParam>
			<zScore>2.231674891264874</zScore>
			<pVal>0.018</pVal>
			<origCount>18.0</origCount>
			<randAvgCount>13.676</randAvgCount>
			<origConc>4.625965027704391E-5</origConc>
			<randAvgConc>3.6010839212262856E-5</randAvgConc>
			<image>images/motif-584.jpg</image>
			<motifData>
					noninteractive{1.0,1.0,1.0},{1.0,1.0,2.0},{1.0,2.0,1.0} , epistatic{1.0,1.0,1.0},{2.0,1.0,1.0},{1.0,1.0,1.0} , PKA,TFA:PKA,STA,TFA:PKA,STA,TFA{[7,14],0,0} , {0,[6,7,14],0} , {0,0,[6,7,14]}}
			</motifData>
		</motif>
		<motif index="585">
			<pValParam>0.00685917024226823100</pValParam>
			<zScore>2.282004921365564</zScore>
			<pVal>0.018</pVal>
			<origCount>12.0</origCount>
			<randAvgCount>8.152</randAvgCount>
			<origConc>3.08397668513626E-5</origConc>
			<randAvgConc>2.1465840267656282E-5</randAvgConc>
			<image>images/motif-585.jpg</image>
			<motifData>
					noninteractive{1.0,1.0,1.0},{1.0,1.0,2.0},{1.0,2.0,1.0} , suppressive{1.0,2.0,1.0},{1.0,1.0,1.0},{1.0,1.0,1.0} , PKA,STA,TFA:HYA,PDA:PKA,TFA{[6,7,14],0,0} , {0,[1,15],0} , {0,0,[7,14]}}
			</motifData>
		</motif>
		<motif index="586">
			<pValParam>0.00685917024226823100</pValParam>
			<zScore>2.282004921365564</zScore>
			<pVal>0.018</pVal>
			<origCount>12.0</origCount>
			<randAvgCount>8.152</randAvgCount>
			<origConc>3.08397668513626E-5</origConc>
			<randAvgConc>2.1465840267656282E-5</randAvgConc>
			<image>images/motif-586.jpg</image>
			<motifData>
					noninteractive{1.0,1.0,2.0},{1.0,1.0,1.0},{2.0,1.0,1.0} , suppressive{1.0,1.0,1.0},{2.0,1.0,1.0},{1.0,1.0,1.0} , HYA:PKA,STA,TFA:PKA,TFA{[15],0,0} , {0,[6,7,14],0} , {0,0,[7,14]}}
			</motifData>
		</motif>
		<motif index="587">
			<pValParam>0.00600687263551102910</pValParam>
			<zScore>2.3868828151371666</zScore>
			<pVal>0.018</pVal>
			<origCount>10.0</origCount>
			<randAvgCount>5.296</randAvgCount>
			<origConc>2.5699805709468838E-5</origConc>
			<randAvgConc>1.3944862083932573E-5</randAvgConc>
			<image>images/motif-587.jpg</image>
			<motifData>
					epistatic{1.0,2.0,2.0},{1.0,1.0,1.0},{1.0,1.0,1.0} , TRA:MFU:ERA{[19],0,0} , {0,[8],0} , {0,0,[17]}}
			</motifData>
		</motif>
		<motif index="588">
			<pValParam>0.00600687263551102910</pValParam>
			<zScore>2.3868828151371666</zScore>
			<pVal>0.018</pVal>
			<origCount>10.0</origCount>
			<randAvgCount>5.296</randAvgCount>
			<origConc>2.5699805709468838E-5</origConc>
			<randAvgConc>1.3944862083932573E-5</randAvgConc>
			<image>images/motif-588.jpg</image>
			<motifData>
					epistatic{1.0,2.0,2.0},{1.0,1.0,1.0},{1.0,1.0,1.0} , DNAB,TRA:MFU:ERA{[4,19],0,0} , {0,[8],0} , {0,0,[17]}}
			</motifData>
		</motif>
		<motif index="589">
			<pValParam>0.00644156567000131460</pValParam>
			<zScore>2.3206926757118533</zScore>
			<pVal>0.018</pVal>
			<origCount>17.0</origCount>
			<randAvgCount>10.98</randAvgCount>
			<origConc>4.3689669706097024E-5</origConc>
			<randAvgConc>2.8912502987778758E-5</randAvgConc>
			<image>images/motif-589.jpg</image>
			<motifData>
					epistatic{1.0,1.0,1.0},{2.0,1.0,2.0},{1.0,1.0,1.0} , STA,TFA:TRA:ERA{[6,14],0,0} , {0,[19],0} , {0,0,[17]}}
			</motifData>
		</motif>
		<motif index="590">
			<pValParam>0.00650920081295813800</pValParam>
			<zScore>2.3587021047196046</zScore>
			<pVal>0.018</pVal>
			<origCount>6.0</origCount>
			<randAvgCount>3.19</randAvgCount>
			<origConc>1.54198834256813E-5</origConc>
			<randAvgConc>8.399950814588085E-6</randAvgConc>
			<image>images/motif-590.jpg</image>
			<motifData>
					suppressive{1.0,2.0,1.0},{1.0,1.0,1.0},{1.0,1.0,1.0} , synthetic{1.0,1.0,2.0},{1.0,1.0,1.0},{2.0,1.0,1.0} , PKA,STA,TFA:HYA,PDA:STA{[6,7,14],0,0} , {0,[1,15],0} , {0,0,[6]}}
			</motifData>
		</motif>
		<motif index="591">
			<pValParam>0.00650920081295813800</pValParam>
			<zScore>2.3587021047196046</zScore>
			<pVal>0.018</pVal>
			<origCount>6.0</origCount>
			<randAvgCount>3.19</randAvgCount>
			<origConc>1.54198834256813E-5</origConc>
			<randAvgConc>8.399950814588085E-6</randAvgConc>
			<image>images/motif-591.jpg</image>
			<motifData>
					suppressive{1.0,1.0,1.0},{1.0,1.0,2.0},{1.0,1.0,1.0} , synthetic{1.0,2.0,1.0},{2.0,1.0,1.0},{1.0,1.0,1.0} , STA:PKA,STA,TFA:HYA{[6],0,0} , {0,[6,7,14],0} , {0,0,[15]}}
			</motifData>
		</motif>
		<motif index="592">
			<pValParam>0.00091975587985748675</pValParam>
			<zScore>2.988411665672552</zScore>
			<pVal>0.018</pVal>
			<origCount>11.0</origCount>
			<randAvgCount>4.608</randAvgCount>
			<origConc>2.826978628041572E-5</origConc>
			<randAvgConc>1.2134438289368238E-5</randAvgConc>
			<image>images/motif-592.jpg</image>
			<motifData>
					suppressive{1.0,1.0,1.0},{2.0,1.0,2.0},{1.0,1.0,1.0} , TRA:PKA,STA,TFA:DNAB,TRA{[19],0,0} , {0,[6,7,14],0} , {0,0,[4,19]}}
			</motifData>
		</motif>
		<motif index="593">
			<pValParam>0.00091975587985748675</pValParam>
			<zScore>2.988411665672552</zScore>
			<pVal>0.018</pVal>
			<origCount>11.0</origCount>
			<randAvgCount>4.608</randAvgCount>
			<origConc>2.826978628041572E-5</origConc>
			<randAvgConc>1.2134438289368238E-5</randAvgConc>
			<image>images/motif-593.jpg</image>
			<motifData>
					suppressive{1.0,1.0,1.0},{2.0,1.0,2.0},{1.0,1.0,1.0} , DNAB,TRA:PKA,STA,TFA:DNAB,TRA{[4,19],0,0} , {0,[6,7,14],0} , {0,0,[4,19]}}
			</motifData>
		</motif>
		<motif index="594">
			<pValParam>0.00339000776681352980</pValParam>
			<zScore>2.5625712611554823</zScore>
			<pVal>0.018</pVal>
			<origCount>6.0</origCount>
			<randAvgCount>3.396</randAvgCount>
			<origConc>1.54198834256813E-5</origConc>
			<randAvgConc>8.941685254266206E-6</randAvgConc>
			<image>images/motif-594.jpg</image>
			<motifData>
					asynthetic{1.0,2.0,1.0},{2.0,1.0,1.0},{1.0,1.0,1.0} , epistatic{1.0,1.0,1.0},{1.0,1.0,1.0},{1.0,2.0,1.0} , STA:HYA,STA:TRA{[6],0,0} , {0,[6,15],0} , {0,0,[19]}}
			</motifData>
		</motif>
		<motif index="595">
			<pValParam>0.00339000776681352980</pValParam>
			<zScore>2.5625712611554823</zScore>
			<pVal>0.018</pVal>
			<origCount>6.0</origCount>
			<randAvgCount>3.396</randAvgCount>
			<origConc>1.54198834256813E-5</origConc>
			<randAvgConc>8.941685254266206E-6</randAvgConc>
			<image>images/motif-595.jpg</image>
			<motifData>
					asynthetic{1.0,2.0,1.0},{2.0,1.0,1.0},{1.0,1.0,1.0} , epistatic{1.0,1.0,1.0},{1.0,1.0,1.0},{1.0,2.0,1.0} , STA:HYA,STA:DNAB,TRA{[6],0,0} , {0,[6,15],0} , {0,0,[4,19]}}
			</motifData>
		</motif>
		<motif index="596">
			<pValParam>0.00368440300787931110</pValParam>
			<zScore>2.8037527478065467</zScore>
			<pVal>0.018</pVal>
			<origCount>3.0</origCount>
			<randAvgCount>0.616</randAvgCount>
			<origConc>7.70994171284065E-6</origConc>
			<randAvgConc>1.6215680337361123E-6</randAvgConc>
			<image>images/motif-596.jpg</image>
			<motifData>
					conditional{1.0,1.0,1.0},{2.0,1.0,1.0},{2.0,2.0,1.0} , PRB:TRA:TRA{[13],0,0} , {0,[19],0} , {0,0,[19]}}
			</motifData>
		</motif>
		<motif index="597">
			<pValParam>0.00368440300787931110</pValParam>
			<zScore>2.8037527478065467</zScore>
			<pVal>0.018</pVal>
			<origCount>3.0</origCount>
			<randAvgCount>0.616</randAvgCount>
			<origConc>7.70994171284065E-6</origConc>
			<randAvgConc>1.6215680337361123E-6</randAvgConc>
			<image>images/motif-597.jpg</image>
			<motifData>
					conditional{1.0,1.0,1.0},{2.0,1.0,2.0},{2.0,1.0,1.0} , PRB:DNAB,TRA:TRA{[13],0,0} , {0,[4,19],0} , {0,0,[19]}}
			</motifData>
		</motif>
		<motif index="598">
			<pValParam>0.00746633810041985590</pValParam>
			<zScore>2.2702537568474286</zScore>
			<pVal>0.018</pVal>
			<origCount>34.0</origCount>
			<randAvgCount>22.574</randAvgCount>
			<origConc>8.737933941219405E-5</origConc>
			<randAvgConc>5.943419733353694E-5</randAvgConc>
			<image>images/motif-598.jpg</image>
			<motifData>
					noninteractive{1.0,2.0,1.0},{2.0,1.0,1.0},{1.0,1.0,1.0} , additive{1.0,1.0,2.0},{1.0,1.0,1.0},{2.0,1.0,1.0} , conditional{1.0,1.0,1.0},{1.0,1.0,1.0},{1.0,2.0,1.0} , MFU:STA,TFA:TRA{[8],0,0} , {0,[6,14],0} , {0,0,[19]}}
			</motifData>
		</motif>
		<motif index="599">
			<pValParam>0.00746633810041985590</pValParam>
			<zScore>2.2702537568474286</zScore>
			<pVal>0.018</pVal>
			<origCount>34.0</origCount>
			<randAvgCount>22.574</randAvgCount>
			<origConc>8.737933941219405E-5</origConc>
			<randAvgConc>5.943419733353694E-5</randAvgConc>
			<image>images/motif-599.jpg</image>
			<motifData>
					noninteractive{1.0,1.0,1.0},{1.0,1.0,2.0},{1.0,2.0,1.0} , additive{1.0,1.0,2.0},{1.0,1.0,1.0},{2.0,1.0,1.0} , conditional{1.0,2.0,1.0},{1.0,1.0,1.0},{1.0,1.0,1.0} , TRA:PKA,STA,TFA:MFU{[19],0,0} , {0,[6,7,14],0} , {0,0,[8]}}
			</motifData>
		</motif>
		<motif index="600">
			<pValParam>0.00746633810041985590</pValParam>
			<zScore>2.2702537568474286</zScore>
			<pVal>0.018</pVal>
			<origCount>34.0</origCount>
			<randAvgCount>22.574</randAvgCount>
			<origConc>8.737933941219405E-5</origConc>
			<randAvgConc>5.943419733353694E-5</randAvgConc>
			<image>images/motif-600.jpg</image>
			<motifData>
					noninteractive{1.0,1.0,1.0},{1.0,1.0,2.0},{1.0,2.0,1.0} , additive{1.0,1.0,2.0},{1.0,1.0,1.0},{2.0,1.0,1.0} , conditional{1.0,2.0,1.0},{1.0,1.0,1.0},{1.0,1.0,1.0} , DNAB,TRA:PKA,STA,TFA:MFU{[4,19],0,0} , {0,[6,7,14],0} , {0,0,[8]}}
			</motifData>
		</motif>
		<motif index="601">
			<pValParam>0.00404179665024329000</pValParam>
			<zScore>2.528186684504956</zScore>
			<pVal>0.018</pVal>
			<origCount>9.0</origCount>
			<randAvgCount>4.46</randAvgCount>
			<origConc>2.3129825138521954E-5</origConc>
			<randAvgConc>1.1742510808016206E-5</randAvgConc>
			<image>images/motif-601.jpg</image>
			<motifData>
					noninteractive{1.0,1.0,1.0},{1.0,1.0,2.0},{1.0,2.0,1.0} , conditional{1.0,2.0,2.0},{1.0,1.0,1.0},{1.0,1.0,1.0} , TRA:HYA,STA:MFU{[19],0,0} , {0,[6,15],0} , {0,0,[8]}}
			</motifData>
		</motif>
		<motif index="602">
			<pValParam>0.00665019340694883440</pValParam>
			<zScore>2.3377518266651767</zScore>
			<pVal>0.018</pVal>
			<origCount>8.0</origCount>
			<randAvgCount>4.64</randAvgCount>
			<origConc>2.055984456757507E-5</origConc>
			<randAvgConc>1.2217476040239947E-5</randAvgConc>
			<image>images/motif-602.jpg</image>
			<motifData>
					noninteractive{1.0,2.0,2.0},{2.0,1.0,1.0},{2.0,1.0,1.0} , double-nonmonotonic{1.0,1.0,1.0},{1.0,1.0,2.0},{1.0,2.0,1.0} , DNAB,TRA:PKA,STA,TFA:DNAB,TRA{[4,19],0,0} , {0,[6,7,14],0} , {0,0,[4,19]}}
			</motifData>
		</motif>
		<motif index="603">
			<pValParam>0.00665019340694883440</pValParam>
			<zScore>2.3377518266651767</zScore>
			<pVal>0.018</pVal>
			<origCount>8.0</origCount>
			<randAvgCount>4.64</randAvgCount>
			<origConc>2.055984456757507E-5</origConc>
			<randAvgConc>1.2217476040239947E-5</randAvgConc>
			<image>images/motif-603.jpg</image>
			<motifData>
					noninteractive{1.0,2.0,2.0},{2.0,1.0,1.0},{2.0,1.0,1.0} , double-nonmonotonic{1.0,1.0,1.0},{1.0,1.0,2.0},{1.0,2.0,1.0} , DNAB,TRA:DNAB,TRA:PKA,TFA{[4,19],0,0} , {0,[4,19],0} , {0,0,[7,14]}}
			</motifData>
		</motif>
		<motif index="604">
			<pValParam>0.00665019340694883440</pValParam>
			<zScore>2.3377518266651767</zScore>
			<pVal>0.018</pVal>
			<origCount>8.0</origCount>
			<randAvgCount>4.64</randAvgCount>
			<origConc>2.055984456757507E-5</origConc>
			<randAvgConc>1.2217476040239947E-5</randAvgConc>
			<image>images/motif-604.jpg</image>
			<motifData>
					noninteractive{1.0,2.0,2.0},{2.0,1.0,1.0},{2.0,1.0,1.0} , double-nonmonotonic{1.0,1.0,1.0},{1.0,1.0,2.0},{1.0,2.0,1.0} , TRA:PKA,STA,TFA:DNAB,TRA{[19],0,0} , {0,[6,7,14],0} , {0,0,[4,19]}}
			</motifData>
		</motif>
		<motif index="605">
			<pValParam>0.03982632111198181100</pValParam>
			<zScore>2.4903398256703126</zScore>
			<pVal>0.018</pVal>
			<origCount>4.0</origCount>
			<randAvgCount>1.846</randAvgCount>
			<origConc>1.0279922283787535E-5</origConc>
			<randAvgConc>4.861033449192182E-6</randAvgConc>
			<image>images/motif-605.jpg</image>
			<motifData>
					noninteractive{1.0,1.0,1.0},{1.0,1.0,2.0},{1.0,2.0,1.0} , conditional{1.0,1.0,1.0},{2.0,1.0,1.0},{1.0,1.0,1.0} , synthetic{1.0,1.0,2.0},{1.0,1.0,1.0},{2.0,1.0,1.0} , TRA:PKA,STA,TFA:HYA{[19],0,0} , {0,[6,7,14],0} , {0,0,[15]}}
			</motifData>
		</motif>
		<motif index="606">
			<pValParam>0.00016006905924981218</pValParam>
			<zScore>7.203923536782041</zScore>
			<pVal>0.018</pVal>
			<origCount>1.0</origCount>
			<randAvgCount>0.018</randAvgCount>
			<origConc>2.5699805709468837E-6</origConc>
			<randAvgConc>4.740821309459585E-8</randAvgConc>
			<image>images/motif-606.jpg</image>
			<motifData>
					suppressive{1.0,1.0,1.0},{2.0,1.0,1.0},{1.0,1.0,1.0} , additive{1.0,1.0,2.0},{1.0,1.0,1.0},{2.0,1.0,1.0} , asynthetic{1.0,1.0,1.0},{1.0,1.0,2.0},{1.0,2.0,1.0} , TRA:MFU:DNAB,TRA{[19],0,0} , {0,[8],0} , {0,0,[4,19]}}
			</motifData>
		</motif>
		<motif index="607">
			<pValParam>0.00476472462072752290</pValParam>
			<zScore>3.189889373982739</zScore>
			<pVal>0.018</pVal>
			<origCount>2.0</origCount>
			<randAvgCount>0.332</randAvgCount>
			<origConc>5.1399611418937674E-6</origConc>
			<randAvgConc>8.743425255469982E-7</randAvgConc>
			<image>images/motif-607.jpg</image>
			<motifData>
					asynthetic{1.0,1.0,2.0},{1.0,1.0,1.0},{2.0,1.0,1.0} , single-nonmonotonic{1.0,1.0,1.0},{1.0,1.0,1.0},{1.0,2.0,1.0} , epistatic{1.0,2.0,1.0},{1.0,1.0,1.0},{1.0,1.0,1.0} , TRA:TFA:TFA{[19],0,0} , {0,[14],0} , {0,0,[14]}}
			</motifData>
		</motif>
		<motif index="608">
			<pValParam>0.00476472462072752290</pValParam>
			<zScore>3.189889373982739</zScore>
			<pVal>0.018</pVal>
			<origCount>2.0</origCount>
			<randAvgCount>0.332</randAvgCount>
			<origConc>5.1399611418937674E-6</origConc>
			<randAvgConc>8.743425255469982E-7</randAvgConc>
			<image>images/motif-608.jpg</image>
			<motifData>
					asynthetic{1.0,1.0,2.0},{1.0,1.0,1.0},{2.0,1.0,1.0} , single-nonmonotonic{1.0,2.0,1.0},{1.0,1.0,1.0},{1.0,1.0,1.0} , epistatic{1.0,1.0,1.0},{1.0,1.0,1.0},{1.0,2.0,1.0} , TFA:PKA,TFA:TRA{[14],0,0} , {0,[7,14],0} , {0,0,[19]}}
			</motifData>
		</motif>
		<motif index="609">
			<pValParam>0.01389314237383132400</pValParam>
			<zScore>1.9098368840000364</zScore>
			<pVal>0.02</pVal>
			<origCount>18.0</origCount>
			<randAvgCount>14.772</randAvgCount>
			<origConc>4.625965027704391E-5</origConc>
			<randAvgConc>3.889701124793002E-5</randAvgConc>
			<image>images/motif-609.jpg</image>
			<motifData>
					noninteractive{1.0,2.0,1.0},{2.0,1.0,1.0},{1.0,1.0,1.0} , suppressive{1.0,1.0,1.0},{1.0,1.0,2.0},{1.0,1.0,1.0} , NYA:PKA,STA,TFA:MFU{[9],0,0} , {0,[6,7,14],0} , {0,0,[8]}}
			</motifData>
		</motif>
		<motif index="610">
			<pValParam>0.01389314237383132400</pValParam>
			<zScore>1.9261448988627867</zScore>
			<pVal>0.02</pVal>
			<origCount>17.0</origCount>
			<randAvgCount>13.772</randAvgCount>
			<origConc>4.3689669706097024E-5</origConc>
			<randAvgConc>3.626381985477281E-5</randAvgConc>
			<image>images/motif-610.jpg</image>
			<motifData>
					noninteractive{1.0,1.0,1.0},{1.0,1.0,2.0},{1.0,2.0,1.0} , suppressive{1.0,1.0,1.0},{2.0,1.0,1.0},{1.0,1.0,1.0} , MFU:HYA,STA:NYA{[8],0,0} , {0,[6,15],0} , {0,0,[9]}}
			</motifData>
		</motif>
		<motif index="611">
			<pValParam>0.01389314237383132400</pValParam>
			<zScore>2.007575432307606</zScore>
			<pVal>0.02</pVal>
			<origCount>12.0</origCount>
			<randAvgCount>8.772</randAvgCount>
			<origConc>3.08397668513626E-5</origConc>
			<randAvgConc>2.3097862888986825E-5</randAvgConc>
			<image>images/motif-611.jpg</image>
			<motifData>
					noninteractive{1.0,1.0,2.0},{1.0,1.0,1.0},{2.0,1.0,1.0} , suppressive{1.0,2.0,1.0},{1.0,1.0,1.0},{1.0,1.0,1.0} , PKA,TFA:MFU:NYA{[7,14],0,0} , {0,[8],0} , {0,0,[9]}}
			</motifData>
		</motif>
		<motif index="612">
			<pValParam>0.00849417644083405590</pValParam>
			<zScore>2.195180122615051</zScore>
			<pVal>0.02</pVal>
			<origCount>14.0</origCount>
			<randAvgCount>9.826</randAvgCount>
			<origConc>3.597972799325637E-5</origConc>
			<randAvgConc>2.5874194969457147E-5</randAvgConc>
			<image>images/motif-612.jpg</image>
			<motifData>
					additive{1.0,1.0,1.0},{1.0,1.0,2.0},{1.0,2.0,1.0} , conditional{1.0,1.0,1.0},{2.0,1.0,1.0},{1.0,1.0,1.0} , PKA,STA,TFA:PRB:TRA{[6,7,14],0,0} , {0,[13],0} , {0,0,[19]}}
			</motifData>
		</motif>
		<motif index="613">
			<pValParam>0.00849417644083405590</pValParam>
			<zScore>2.195180122615051</zScore>
			<pVal>0.02</pVal>
			<origCount>14.0</origCount>
			<randAvgCount>9.826</randAvgCount>
			<origConc>3.597972799325637E-5</origConc>
			<randAvgConc>2.5874194969457147E-5</randAvgConc>
			<image>images/motif-613.jpg</image>
			<motifData>
					additive{1.0,1.0,1.0},{1.0,1.0,2.0},{1.0,2.0,1.0} , conditional{1.0,1.0,1.0},{2.0,1.0,1.0},{1.0,1.0,1.0} , PKA,STA,TFA:PRB:DNAB,TRA{[6,7,14],0,0} , {0,[13],0} , {0,0,[4,19]}}
			</motifData>
		</motif>
		<motif index="614">
			<pValParam>0.04291103213679392500</pValParam>
			<zScore>1.5975927613068295</zScore>
			<pVal>0.02</pVal>
			<origCount>27.0</origCount>
			<randAvgCount>17.748</randAvgCount>
			<origConc>6.938947541556585E-5</origConc>
			<randAvgConc>4.6739662921251416E-5</randAvgConc>
			<image>images/motif-614.jpg</image>
			<motifData>
					noninteractive{1.0,2.0,1.0},{2.0,1.0,1.0},{1.0,1.0,1.0} , synthetic{1.0,1.0,1.0},{1.0,1.0,2.0},{1.0,2.0,1.0} , DNAB,TRA:PKA,STA,TFA:PRB{[4,19],0,0} , {0,[6,7,14],0} , {0,0,[13]}}
			</motifData>
		</motif>
		<motif index="615">
			<pValParam>0.03997074505637920900</pValParam>
			<zScore>1.627964722562287</zScore>
			<pVal>0.02</pVal>
			<origCount>25.0</origCount>
			<randAvgCount>16.464</randAvgCount>
			<origConc>6.42495142736721E-5</origConc>
			<randAvgConc>4.335801272224769E-5</randAvgConc>
			<image>images/motif-615.jpg</image>
			<motifData>
					noninteractive{1.0,2.0,1.0},{2.0,1.0,1.0},{1.0,1.0,1.0} , synthetic{1.0,1.0,1.0},{1.0,1.0,2.0},{1.0,2.0,1.0} , TRA:PKA,STA,TFA:PRB{[19],0,0} , {0,[6,7,14],0} , {0,0,[13]}}
			</motifData>
		</motif>
		<motif index="616">
			<pValParam>0.04860167860438502400</pValParam>
			<zScore>1.5077952300494644</zScore>
			<pVal>0.02</pVal>
			<origCount>15.0</origCount>
			<randAvgCount>11.11</randAvgCount>
			<origConc>3.8549708564203255E-5</origConc>
			<randAvgConc>2.9253929724571116E-5</randAvgConc>
			<image>images/motif-616.jpg</image>
			<motifData>
					additive{1.0,2.0,1.0},{2.0,1.0,1.0},{1.0,1.0,1.0} , epistatic{1.0,1.0,1.0},{1.0,1.0,1.0},{2.0,1.0,1.0} , TRA:ERA:ERA{[19],0,0} , {0,[17],0} , {0,0,[17]}}
			</motifData>
		</motif>
		<motif index="617">
			<pValParam>0.04860167860438502400</pValParam>
			<zScore>1.5077952300494644</zScore>
			<pVal>0.02</pVal>
			<origCount>15.0</origCount>
			<randAvgCount>11.11</randAvgCount>
			<origConc>3.8549708564203255E-5</origConc>
			<randAvgConc>2.9253929724571116E-5</randAvgConc>
			<image>images/motif-617.jpg</image>
			<motifData>
					additive{1.0,1.0,2.0},{1.0,1.0,1.0},{2.0,1.0,1.0} , epistatic{1.0,1.0,1.0},{2.0,1.0,1.0},{1.0,1.0,1.0} , DNAB,TRA:ERA:ERA{[4,19],0,0} , {0,[17],0} , {0,0,[17]}}
			</motifData>
		</motif>
		<motif index="618">
			<pValParam>0.01516295066025263900</pValParam>
			<zScore>2.5700040567323157</zScore>
			<pVal>0.02</pVal>
			<origCount>5.0</origCount>
			<randAvgCount>1.96</randAvgCount>
			<origConc>1.2849902854734419E-5</origConc>
			<randAvgConc>5.161449351877014E-6</randAvgConc>
			<image>images/motif-618.jpg</image>
			<motifData>
					conditional{1.0,2.0,2.0},{1.0,1.0,1.0},{1.0,1.0,1.0} , MFU:PKA,STA,TFA:PRB{[8],0,0} , {0,[6,7,14],0} , {0,0,[13]}}
			</motifData>
		</motif>
		<motif index="619">
			<pValParam>0.01052092630066092700</pValParam>
			<zScore>2.0048681808643907</zScore>
			<pVal>0.02</pVal>
			<origCount>37.0</origCount>
			<randAvgCount>30.538</randAvgCount>
			<origConc>9.508928112503469E-5</origConc>
			<randAvgConc>8.040818052767597E-5</randAvgConc>
			<image>images/motif-619.jpg</image>
			<motifData>
					noninteractive{1.0,2.0,1.0},{2.0,1.0,1.0},{1.0,1.0,1.0} , conditional{1.0,1.0,1.0},{1.0,1.0,1.0},{1.0,2.0,1.0} , DNAB,TRA:PKA,STA,TFA:RNAB{[4,19],0,0} , {0,[6,7,14],0} , {0,0,[10]}}
			</motifData>
		</motif>
		<motif index="620">
			<pValParam>0.00936503900049889810</pValParam>
			<zScore>2.02573416265173</zScore>
			<pVal>0.02</pVal>
			<origCount>35.0</origCount>
			<randAvgCount>29.216</randAvgCount>
			<origConc>8.994931998314092E-5</origConc>
			<randAvgConc>7.692749152446427E-5</randAvgConc>
			<image>images/motif-620.jpg</image>
			<motifData>
					noninteractive{1.0,2.0,1.0},{2.0,1.0,1.0},{1.0,1.0,1.0} , conditional{1.0,1.0,1.0},{1.0,1.0,1.0},{2.0,1.0,1.0} , PKA,STA,TFA:TRA:RNAB{[6,7,14],0,0} , {0,[19],0} , {0,0,[10]}}
			</motifData>
		</motif>
		<motif index="621">
			<pValParam>0.01164718690873012300</pValParam>
			<zScore>1.9263311899188258</zScore>
			<pVal>0.02</pVal>
			<origCount>49.0</origCount>
			<randAvgCount>41.17</randAvgCount>
			<origConc>1.259290479763973E-4</origConc>
			<randAvgConc>1.0840934306992384E-4</randAvgConc>
			<image>images/motif-621.jpg</image>
			<motifData>
					noninteractive{1.0,2.0,1.0},{2.0,1.0,1.0},{1.0,1.0,1.0} , conditional{1.0,1.0,1.0},{1.0,1.0,1.0},{1.0,2.0,1.0} , ERA:PKA,STA,TFA:PKA{[17],0,0} , {0,[6,7,14],0} , {0,0,[7]}}
			</motifData>
		</motif>
		<motif index="622">
			<pValParam>0.00936503900049889810</pValParam>
			<zScore>2.02573416265173</zScore>
			<pVal>0.02</pVal>
			<origCount>35.0</origCount>
			<randAvgCount>29.216</randAvgCount>
			<origConc>8.994931998314092E-5</origConc>
			<randAvgConc>7.692749152446427E-5</randAvgConc>
			<image>images/motif-622.jpg</image>
			<motifData>
					noninteractive{1.0,2.0,1.0},{2.0,1.0,1.0},{1.0,1.0,1.0} , conditional{1.0,1.0,1.0},{1.0,1.0,1.0},{1.0,2.0,1.0} , TRA:HYA,STA:RNAB{[19],0,0} , {0,[6,15],0} , {0,0,[10]}}
			</motifData>
		</motif>
		<motif index="623">
			<pValParam>0.01001250020198762900</pValParam>
			<zScore>2.006869829475307</zScore>
			<pVal>0.02</pVal>
			<origCount>38.0</origCount>
			<randAvgCount>31.638</randAvgCount>
			<origConc>9.765926169598158E-5</origConc>
			<randAvgConc>8.3305131493718E-5</randAvgConc>
			<image>images/motif-623.jpg</image>
			<motifData>
					noninteractive{1.0,1.0,1.0},{1.0,1.0,2.0},{1.0,2.0,1.0} , conditional{1.0,2.0,1.0},{1.0,1.0,1.0},{1.0,1.0,1.0} , RNAB:PKA,STA,TFA:DNAB,PRB{[10],0,0} , {0,[6,7,14],0} , {0,0,[4,13]}}
			</motifData>
		</motif>
		<motif index="624">
			<pValParam>0.01052092630066092700</pValParam>
			<zScore>2.0048681808643907</zScore>
			<pVal>0.02</pVal>
			<origCount>37.0</origCount>
			<randAvgCount>30.538</randAvgCount>
			<origConc>9.508928112503469E-5</origConc>
			<randAvgConc>8.040818052767597E-5</randAvgConc>
			<image>images/motif-624.jpg</image>
			<motifData>
					noninteractive{1.0,1.0,1.0},{1.0,1.0,2.0},{1.0,2.0,1.0} , conditional{1.0,2.0,1.0},{1.0,1.0,1.0},{1.0,1.0,1.0} , RNAB:HYA,STA:DNAB,TRA{[10],0,0} , {0,[6,15],0} , {0,0,[4,19]}}
			</motifData>
		</motif>
		<motif index="625">
			<pValParam>0.00931181615104192950</pValParam>
			<zScore>2.795079611789201</zScore>
			<pVal>0.02</pVal>
			<origCount>3.0</origCount>
			<randAvgCount>0.806</randAvgCount>
			<origConc>7.70994171284065E-6</origConc>
			<randAvgConc>2.1222253939295482E-6</randAvgConc>
			<image>images/motif-625.jpg</image>
			<motifData>
					noninteractive{1.0,2.0,1.0},{2.0,1.0,1.0},{1.0,1.0,1.0} , epistatic{1.0,1.0,1.0},{1.0,1.0,2.0},{1.0,1.0,1.0} , PRB:MFU:HYA,STA{[13],0,0} , {0,[8],0} , {0,0,[6,15]}}
			</motifData>
		</motif>
		<motif index="626">
			<pValParam>0.01431412498058592900</pValParam>
			<zScore>2.069941209425186</zScore>
			<pVal>0.02</pVal>
			<origCount>9.0</origCount>
			<randAvgCount>5.064</randAvgCount>
			<origConc>2.3129825138521954E-5</origConc>
			<randAvgConc>1.3334809311034116E-5</randAvgConc>
			<image>images/motif-626.jpg</image>
			<motifData>
					epistatic{1.0,2.0,2.0},{1.0,1.0,1.0},{1.0,1.0,1.0} , TRA:MFU:TFA{[19],0,0} , {0,[8],0} , {0,0,[14]}}
			</motifData>
		</motif>
		<motif index="627">
			<pValParam>0.01431412498058592900</pValParam>
			<zScore>2.069941209425186</zScore>
			<pVal>0.02</pVal>
			<origCount>9.0</origCount>
			<randAvgCount>5.064</randAvgCount>
			<origConc>2.3129825138521954E-5</origConc>
			<randAvgConc>1.3334809311034116E-5</randAvgConc>
			<image>images/motif-627.jpg</image>
			<motifData>
					epistatic{1.0,2.0,2.0},{1.0,1.0,1.0},{1.0,1.0,1.0} , TRA:MFU:PKA,TFA{[19],0,0} , {0,[8],0} , {0,0,[7,14]}}
			</motifData>
		</motif>
		<motif index="628">
			<pValParam>0.01685984822462471800</pValParam>
			<zScore>2.529598916649196</zScore>
			<pVal>0.02</pVal>
			<origCount>3.0</origCount>
			<randAvgCount>0.964</randAvgCount>
			<origConc>7.70994171284065E-6</origConc>
			<randAvgConc>2.5384165937600868E-6</randAvgConc>
			<image>images/motif-628.jpg</image>
			<motifData>
					epistatic{1.0,1.0,1.0},{2.0,1.0,2.0},{1.0,1.0,1.0} , PKA,TFA:MFU:HYA,STA{[7,14],0,0} , {0,[8],0} , {0,0,[6,15]}}
			</motifData>
		</motif>
		<motif index="629">
			<pValParam>0.01431412498058592900</pValParam>
			<zScore>2.069941209425186</zScore>
			<pVal>0.02</pVal>
			<origCount>9.0</origCount>
			<randAvgCount>5.064</randAvgCount>
			<origConc>2.3129825138521954E-5</origConc>
			<randAvgConc>1.3334809311034116E-5</randAvgConc>
			<image>images/motif-629.jpg</image>
			<motifData>
					epistatic{1.0,1.0,1.0},{2.0,1.0,2.0},{1.0,1.0,1.0} , MFU:DNAB,TRA:PKA,TFA{[8],0,0} , {0,[4,19],0} , {0,0,[7,14]}}
			</motifData>
		</motif>
		<motif index="630">
			<pValParam>0.01431412498058592900</pValParam>
			<zScore>2.069941209425186</zScore>
			<pVal>0.02</pVal>
			<origCount>9.0</origCount>
			<randAvgCount>5.064</randAvgCount>
			<origConc>2.3129825138521954E-5</origConc>
			<randAvgConc>1.3334809311034116E-5</randAvgConc>
			<image>images/motif-630.jpg</image>
			<motifData>
					epistatic{1.0,1.0,1.0},{2.0,1.0,2.0},{1.0,1.0,1.0} , MFU:DNAB,TRA:TFA{[8],0,0} , {0,[4,19],0} , {0,0,[14]}}
			</motifData>
		</motif>
		<motif index="631">
			<pValParam>0.00445472036705552020</pValParam>
			<zScore>3.1988135052226623</zScore>
			<pVal>0.02</pVal>
			<origCount>2.0</origCount>
			<randAvgCount>0.324</randAvgCount>
			<origConc>5.1399611418937674E-6</origConc>
			<randAvgConc>8.530545597224455E-7</randAvgConc>
			<image>images/motif-631.jpg</image>
			<motifData>
					suppressive{1.0,1.0,1.0},{1.0,1.0,2.0},{1.0,1.0,1.0} , epistatic{1.0,2.0,1.0},{1.0,1.0,1.0},{1.0,1.0,1.0} , HYA:HYA,STA:TRA{[15],0,0} , {0,[6,15],0} , {0,0,[19]}}
			</motifData>
		</motif>
		<motif index="632">
			<pValParam>0.00688983732938952540</pValParam>
			<zScore>2.277633929786118</zScore>
			<pVal>0.02</pVal>
			<origCount>12.0</origCount>
			<randAvgCount>8.242</randAvgCount>
			<origConc>3.08397668513626E-5</origConc>
			<randAvgConc>2.1702250735512034E-5</randAvgConc>
			<image>images/motif-632.jpg</image>
			<motifData>
					noninteractive{1.0,2.0,1.0},{2.0,1.0,1.0},{1.0,1.0,1.0} , epistatic{1.0,1.0,1.0},{1.0,1.0,1.0},{2.0,1.0,1.0} , HYA:PKA,STA,TFA:STA,TFA{[15],0,0} , {0,[6,7,14],0} , {0,0,[6,14]}}
			</motifData>
		</motif>
		<motif index="633">
			<pValParam>0.00688983732938952540</pValParam>
			<zScore>2.277633929786118</zScore>
			<pVal>0.02</pVal>
			<origCount>12.0</origCount>
			<randAvgCount>8.242</randAvgCount>
			<origConc>3.08397668513626E-5</origConc>
			<randAvgConc>2.1702250735512034E-5</randAvgConc>
			<image>images/motif-633.jpg</image>
			<motifData>
					noninteractive{1.0,2.0,1.0},{2.0,1.0,1.0},{1.0,1.0,1.0} , epistatic{1.0,1.0,1.0},{1.0,1.0,1.0},{1.0,2.0,1.0} , PKA,STA,TFA:HYA,PDA:STA,TFA{[6,7,14],0,0} , {0,[1,15],0} , {0,0,[6,14]}}
			</motifData>
		</motif>
		<motif index="634">
			<pValParam>0.02142656690912592100</pValParam>
			<zScore>1.8857127387256016</zScore>
			<pVal>0.02</pVal>
			<origCount>14.0</origCount>
			<randAvgCount>9.186</randAvgCount>
			<origConc>3.597972799325637E-5</origConc>
			<randAvgConc>2.418857143962445E-5</randAvgConc>
			<image>images/motif-634.jpg</image>
			<motifData>
					suppressive{1.0,2.0,1.0},{1.0,1.0,1.0},{1.0,1.0,1.0} , synthetic{1.0,1.0,2.0},{1.0,1.0,1.0},{2.0,1.0,1.0} , PKA,STA,TFA:PKA,TFA:PKA,TFA{[6,7,14],0,0} , {0,[7,14],0} , {0,0,[7,14]}}
			</motifData>
		</motif>
		<motif index="635">
			<pValParam>0.02142656690912592100</pValParam>
			<zScore>1.8857127387256016</zScore>
			<pVal>0.02</pVal>
			<origCount>14.0</origCount>
			<randAvgCount>9.186</randAvgCount>
			<origConc>3.597972799325637E-5</origConc>
			<randAvgConc>2.418857143962445E-5</randAvgConc>
			<image>images/motif-635.jpg</image>
			<motifData>
					suppressive{1.0,1.0,1.0},{1.0,1.0,2.0},{1.0,1.0,1.0} , synthetic{1.0,2.0,1.0},{2.0,1.0,1.0},{1.0,1.0,1.0} , PKA,TFA:PKA,STA,TFA:TFA{[7,14],0,0} , {0,[6,7,14],0} , {0,0,[14]}}
			</motifData>
		</motif>
		<motif index="636">
			<pValParam>0.02142656690912592100</pValParam>
			<zScore>1.8857127387256016</zScore>
			<pVal>0.02</pVal>
			<origCount>14.0</origCount>
			<randAvgCount>9.186</randAvgCount>
			<origConc>3.597972799325637E-5</origConc>
			<randAvgConc>2.418857143962445E-5</randAvgConc>
			<image>images/motif-636.jpg</image>
			<motifData>
					suppressive{1.0,1.0,1.0},{1.0,1.0,2.0},{1.0,1.0,1.0} , synthetic{1.0,2.0,1.0},{2.0,1.0,1.0},{1.0,1.0,1.0} , TFA:PKA,STA,TFA:PKA,TFA{[14],0,0} , {0,[6,7,14],0} , {0,0,[7,14]}}
			</motifData>
		</motif>
		<motif index="637">
			<pValParam>0.00460930478427901140</pValParam>
			<zScore>2.3589757625007586</zScore>
			<pVal>0.02</pVal>
			<origCount>33.0</origCount>
			<randAvgCount>24.812</randAvgCount>
			<origConc>8.480935884124716E-5</origConc>
			<randAvgConc>6.533282325565744E-5</randAvgConc>
			<image>images/motif-637.jpg</image>
			<motifData>
					suppressive{1.0,1.0,1.0},{2.0,1.0,2.0},{1.0,1.0,1.0} , HYA:PKA,TFA:PRB{[15],0,0} , {0,[7,14],0} , {0,0,[13]}}
			</motifData>
		</motif>
		<motif index="638">
			<pValParam>0.00460930478427901140</pValParam>
			<zScore>2.3589757625007586</zScore>
			<pVal>0.02</pVal>
			<origCount>33.0</origCount>
			<randAvgCount>24.812</randAvgCount>
			<origConc>8.480935884124716E-5</origConc>
			<randAvgConc>6.533282325565744E-5</randAvgConc>
			<image>images/motif-638.jpg</image>
			<motifData>
					suppressive{1.0,2.0,2.0},{1.0,1.0,1.0},{1.0,1.0,1.0} , PKA,STA,TFA:PRB:HYA,PDA{[6,7,14],0,0} , {0,[13],0} , {0,0,[1,15]}}
			</motifData>
		</motif>
		<motif index="639">
			<pValParam>0.00460930478427901140</pValParam>
			<zScore>2.3589757625007586</zScore>
			<pVal>0.02</pVal>
			<origCount>33.0</origCount>
			<randAvgCount>24.812</randAvgCount>
			<origConc>8.480935884124716E-5</origConc>
			<randAvgConc>6.533282325565744E-5</randAvgConc>
			<image>images/motif-639.jpg</image>
			<motifData>
					suppressive{1.0,1.0,1.0},{2.0,1.0,2.0},{1.0,1.0,1.0} , HYA:PKA,STA,TFA:PRB{[15],0,0} , {0,[6,7,14],0} , {0,0,[13]}}
			</motifData>
		</motif>
		<motif index="640">
			<pValParam>0.00875134764545371090</pValParam>
			<zScore>2.2553479192833845</zScore>
			<pVal>0.02</pVal>
			<origCount>12.0</origCount>
			<randAvgCount>6.4</randAvgCount>
			<origConc>3.08397668513626E-5</origConc>
			<randAvgConc>1.6852873085295115E-5</randAvgConc>
			<image>images/motif-640.jpg</image>
			<motifData>
					suppressive{1.0,1.0,1.0},{2.0,1.0,2.0},{1.0,1.0,1.0} , DNAB,TRA:PKA,TFA:ERA{[4,19],0,0} , {0,[7,14],0} , {0,0,[17]}}
			</motifData>
		</motif>
		<motif index="641">
			<pValParam>0.00460930478427901140</pValParam>
			<zScore>2.3589757625007586</zScore>
			<pVal>0.02</pVal>
			<origCount>33.0</origCount>
			<randAvgCount>24.812</randAvgCount>
			<origConc>8.480935884124716E-5</origConc>
			<randAvgConc>6.533282325565744E-5</randAvgConc>
			<image>images/motif-641.jpg</image>
			<motifData>
					suppressive{1.0,1.0,1.0},{2.0,1.0,2.0},{1.0,1.0,1.0} , HYA,PPPA:PKA,TFA:PRB{[15,16],0,0} , {0,[7,14],0} , {0,0,[13]}}
			</motifData>
		</motif>
		<motif index="642">
			<pValParam>0.00832252797422594610</pValParam>
			<zScore>2.2106883577736567</zScore>
			<pVal>0.02</pVal>
			<origCount>21.0</origCount>
			<randAvgCount>14.75</randAvgCount>
			<origConc>5.3969591989884554E-5</origConc>
			<randAvgConc>3.883610488583473E-5</randAvgConc>
			<image>images/motif-642.jpg</image>
			<motifData>
					double-nonmonotonic{1.0,2.0,1.0},{2.0,1.0,1.0},{1.0,1.0,1.0} , single-nonmonotonic{1.0,1.0,1.0},{1.0,1.0,2.0},{1.0,1.0,1.0} , TRA:DNAB,TRA:PRB,TRA{[19],0,0} , {0,[4,19],0} , {0,0,[13,19]}}
			</motifData>
		</motif>
		<motif index="643">
			<pValParam>0.00874886276968067640</pValParam>
			<zScore>2.2371219658675487</zScore>
			<pVal>0.02</pVal>
			<origCount>9.0</origCount>
			<randAvgCount>5.402</randAvgCount>
			<origConc>2.3129825138521954E-5</origConc>
			<randAvgConc>1.422373137329659E-5</randAvgConc>
			<image>images/motif-643.jpg</image>
			<motifData>
					asynthetic{1.0,1.0,1.0},{1.0,1.0,2.0},{1.0,2.0,1.0} , epistatic{1.0,2.0,1.0},{1.0,1.0,1.0},{1.0,1.0,1.0} , DNAB,TRA:HYA:TFA{[4,19],0,0} , {0,[15],0} , {0,0,[14]}}
			</motifData>
		</motif>
		<motif index="644">
			<pValParam>0.00874886276968067640</pValParam>
			<zScore>2.2371219658675487</zScore>
			<pVal>0.02</pVal>
			<origCount>9.0</origCount>
			<randAvgCount>5.402</randAvgCount>
			<origConc>2.3129825138521954E-5</origConc>
			<randAvgConc>1.422373137329659E-5</randAvgConc>
			<image>images/motif-644.jpg</image>
			<motifData>
					asynthetic{1.0,1.0,1.0},{1.0,1.0,2.0},{1.0,2.0,1.0} , epistatic{1.0,2.0,1.0},{1.0,1.0,1.0},{1.0,1.0,1.0} , TRA:HYA:PKA,TFA{[19],0,0} , {0,[15],0} , {0,0,[7,14]}}
			</motifData>
		</motif>
		<motif index="645">
			<pValParam>0.00874886276968067640</pValParam>
			<zScore>2.2371219658675487</zScore>
			<pVal>0.02</pVal>
			<origCount>9.0</origCount>
			<randAvgCount>5.402</randAvgCount>
			<origConc>2.3129825138521954E-5</origConc>
			<randAvgConc>1.422373137329659E-5</randAvgConc>
			<image>images/motif-645.jpg</image>
			<motifData>
					asynthetic{1.0,1.0,1.0},{1.0,1.0,2.0},{1.0,2.0,1.0} , epistatic{1.0,2.0,1.0},{1.0,1.0,1.0},{1.0,1.0,1.0} , DNAB,TRA:HYA:PKA,TFA{[4,19],0,0} , {0,[15],0} , {0,0,[7,14]}}
			</motifData>
		</motif>
		<motif index="646">
			<pValParam>0.00874886276968067640</pValParam>
			<zScore>2.2371219658675487</zScore>
			<pVal>0.02</pVal>
			<origCount>9.0</origCount>
			<randAvgCount>5.402</randAvgCount>
			<origConc>2.3129825138521954E-5</origConc>
			<randAvgConc>1.422373137329659E-5</randAvgConc>
			<image>images/motif-646.jpg</image>
			<motifData>
					asynthetic{1.0,1.0,2.0},{1.0,1.0,1.0},{2.0,1.0,1.0} , epistatic{1.0,1.0,1.0},{2.0,1.0,1.0},{1.0,1.0,1.0} , HYA,PPPA:DNAB,TRA:PKA,TFA{[15,16],0,0} , {0,[4,19],0} , {0,0,[7,14]}}
			</motifData>
		</motif>
		<motif index="647">
			<pValParam>0.01056917545980540200</pValParam>
			<zScore>2.9074239176700307</zScore>
			<pVal>0.02</pVal>
			<origCount>6.0</origCount>
			<randAvgCount>2.356</randAvgCount>
			<origConc>1.54198834256813E-5</origConc>
			<randAvgConc>6.204045448908539E-6</randAvgConc>
			<image>images/motif-647.jpg</image>
			<motifData>
					suppressive{1.0,1.0,1.0},{1.0,1.0,1.0},{2.0,1.0,1.0} , double-nonmonotonic{1.0,2.0,1.0},{2.0,1.0,1.0},{1.0,1.0,1.0} , PKA,TFA:PRB:HYA{[7,14],0,0} , {0,[13],0} , {0,0,[15]}}
			</motifData>
		</motif>
		<motif index="648">
			<pValParam>0.00108033700473209040</pValParam>
			<zScore>2.868141674359758</zScore>
			<pVal>0.02</pVal>
			<origCount>13.0</origCount>
			<randAvgCount>8.284</randAvgCount>
			<origConc>3.340974742230949E-5</origConc>
			<randAvgConc>2.181315129312865E-5</randAvgConc>
			<image>images/motif-648.jpg</image>
			<motifData>
					suppressive{1.0,1.0,1.0},{1.0,1.0,1.0},{2.0,1.0,1.0} , double-nonmonotonic{1.0,2.0,1.0},{2.0,1.0,1.0},{1.0,1.0,1.0} , TFA:MFU:HYA{[14],0,0} , {0,[8],0} , {0,0,[15]}}
			</motifData>
		</motif>
		<motif index="649">
			<pValParam>0.00108033700473209040</pValParam>
			<zScore>2.868141674359758</zScore>
			<pVal>0.02</pVal>
			<origCount>13.0</origCount>
			<randAvgCount>8.284</randAvgCount>
			<origConc>3.340974742230949E-5</origConc>
			<randAvgConc>2.181315129312865E-5</randAvgConc>
			<image>images/motif-649.jpg</image>
			<motifData>
					suppressive{1.0,2.0,1.0},{1.0,1.0,1.0},{1.0,1.0,1.0} , double-nonmonotonic{1.0,1.0,1.0},{1.0,1.0,2.0},{1.0,2.0,1.0} , HYA,PPPA:PKA,TFA:MFU{[15,16],0,0} , {0,[7,14],0} , {0,0,[8]}}
			</motifData>
		</motif>
		<motif index="650">
			<pValParam>0.00108033700473209040</pValParam>
			<zScore>2.868141674359758</zScore>
			<pVal>0.02</pVal>
			<origCount>13.0</origCount>
			<randAvgCount>8.284</randAvgCount>
			<origConc>3.340974742230949E-5</origConc>
			<randAvgConc>2.181315129312865E-5</randAvgConc>
			<image>images/motif-650.jpg</image>
			<motifData>
					suppressive{1.0,2.0,1.0},{1.0,1.0,1.0},{1.0,1.0,1.0} , double-nonmonotonic{1.0,1.0,1.0},{1.0,1.0,2.0},{1.0,2.0,1.0} , HYA:PKA,TFA:MFU{[15],0,0} , {0,[7,14],0} , {0,0,[8]}}
			</motifData>
		</motif>
		<motif index="651">
			<pValParam>0.00108033700473209040</pValParam>
			<zScore>2.868141674359758</zScore>
			<pVal>0.02</pVal>
			<origCount>13.0</origCount>
			<randAvgCount>8.284</randAvgCount>
			<origConc>3.340974742230949E-5</origConc>
			<randAvgConc>2.181315129312865E-5</randAvgConc>
			<image>images/motif-651.jpg</image>
			<motifData>
					suppressive{1.0,1.0,1.0},{1.0,1.0,1.0},{1.0,2.0,1.0} , double-nonmonotonic{1.0,2.0,1.0},{2.0,1.0,1.0},{1.0,1.0,1.0} , MFU:TFA:HYA,PPPA{[8],0,0} , {0,[14],0} , {0,0,[15,16]}}
			</motifData>
		</motif>
		<motif index="652">
			<pValParam>0.01056917545980540200</pValParam>
			<zScore>2.9074239176700307</zScore>
			<pVal>0.02</pVal>
			<origCount>6.0</origCount>
			<randAvgCount>2.356</randAvgCount>
			<origConc>1.54198834256813E-5</origConc>
			<randAvgConc>6.204045448908539E-6</randAvgConc>
			<image>images/motif-652.jpg</image>
			<motifData>
					suppressive{1.0,1.0,1.0},{1.0,1.0,1.0},{2.0,1.0,1.0} , double-nonmonotonic{1.0,2.0,1.0},{2.0,1.0,1.0},{1.0,1.0,1.0} , PKA,TFA:PRB:HYA,PPPA{[7,14],0,0} , {0,[13],0} , {0,0,[15,16]}}
			</motifData>
		</motif>
		<motif index="653">
			<pValParam>0.00878994163871393840</pValParam>
			<zScore>2.2609374695329745</zScore>
			<pVal>0.02</pVal>
			<origCount>8.0</origCount>
			<randAvgCount>3.958</randAvgCount>
			<origConc>2.055984456757507E-5</origConc>
			<randAvgConc>1.0424168696345593E-5</randAvgConc>
			<image>images/motif-653.jpg</image>
			<motifData>
					noninteractive{1.0,2.0,1.0},{2.0,1.0,2.0},{1.0,2.0,1.0} , epistatic{1.0,1.0,1.0},{1.0,1.0,1.0},{2.0,1.0,1.0} , PKA,TFA:PKA,TFA:MFU{[7,14],0,0} , {0,[7,14],0} , {0,0,[8]}}
			</motifData>
		</motif>
		<motif index="654">
			<pValParam>0.05860107885355070300</pValParam>
			<zScore>1.5039338503138882</zScore>
			<pVal>0.02</pVal>
			<origCount>12.0</origCount>
			<randAvgCount>5.046</randAvgCount>
			<origConc>3.08397668513626E-5</origConc>
			<randAvgConc>1.328384707955174E-5</randAvgConc>
			<image>images/motif-654.jpg</image>
			<motifData>
					noninteractive{1.0,1.0,2.0},{1.0,1.0,2.0},{2.0,2.0,1.0} , conditional{1.0,1.0,1.0},{2.0,1.0,1.0},{1.0,1.0,1.0} , PRB:TRA:MFU{[13],0,0} , {0,[19],0} , {0,0,[8]}}
			</motifData>
		</motif>
		<motif index="655">
			<pValParam>0.00069708777324872795</pValParam>
			<zScore>4.2120891934703675</zScore>
			<pVal>0.02</pVal>
			<origCount>2.0</origCount>
			<randAvgCount>0.168</randAvgCount>
			<origConc>5.1399611418937674E-6</origConc>
			<randAvgConc>4.4203337620660374E-7</randAvgConc>
			<image>images/motif-655.jpg</image>
			<motifData>
					additive{1.0,1.0,2.0},{1.0,1.0,1.0},{2.0,1.0,1.0} , conditional{1.0,2.0,1.0},{1.0,1.0,1.0},{1.0,2.0,1.0} , TRA:PKA,STA,TFA:STA{[19],0,0} , {0,[6,7,14],0} , {0,0,[6]}}
			</motifData>
		</motif>
		<motif index="656">
			<pValParam>0.00069708777324872795</pValParam>
			<zScore>4.2120891934703675</zScore>
			<pVal>0.02</pVal>
			<origCount>2.0</origCount>
			<randAvgCount>0.168</randAvgCount>
			<origConc>5.1399611418937674E-6</origConc>
			<randAvgConc>4.4203337620660374E-7</randAvgConc>
			<image>images/motif-656.jpg</image>
			<motifData>
					additive{1.0,1.0,2.0},{1.0,1.0,1.0},{2.0,1.0,1.0} , conditional{1.0,2.0,1.0},{1.0,1.0,1.0},{1.0,2.0,1.0} , DNAB,TRA:PKA,STA,TFA:STA{[4,19],0,0} , {0,[6,7,14],0} , {0,0,[6]}}
			</motifData>
		</motif>
		<motif index="657">
			<pValParam>0.00771354345635000270</pValParam>
			<zScore>2.945259069682324</zScore>
			<pVal>0.02</pVal>
			<origCount>2.0</origCount>
			<randAvgCount>0.396</randAvgCount>
			<origConc>5.1399611418937674E-6</origConc>
			<randAvgConc>1.042679641197237E-6</randAvgConc>
			<image>images/motif-657.jpg</image>
			<motifData>
					noninteractive{1.0,1.0,1.0},{1.0,1.0,2.0},{1.0,2.0,1.0} , asynthetic{1.0,2.0,1.0},{2.0,1.0,1.0},{1.0,1.0,1.0} , double-nonmonotonic{1.0,1.0,2.0},{1.0,1.0,1.0},{2.0,1.0,1.0} , PRB:HYA,STA:PKA,TFA{[13],0,0} , {0,[6,15],0} , {0,0,[7,14]}}
			</motifData>
		</motif>
		<motif index="658">
			<pValParam>0.00276040614407802030</pValParam>
			<zScore>2.6482191968837685</zScore>
			<pVal>0.02</pVal>
			<origCount>8.0</origCount>
			<randAvgCount>3.822</randAvgCount>
			<origConc>2.055984456757507E-5</origConc>
			<randAvgConc>1.0064887465405546E-5</randAvgConc>
			<image>images/motif-658.jpg</image>
			<motifData>
					noninteractive{1.0,2.0,1.0},{2.0,1.0,2.0},{1.0,2.0,1.0} , double-nonmonotonic{1.0,1.0,2.0},{1.0,1.0,1.0},{2.0,1.0,1.0} , MFU:PKA,STA,TFA:PKA,TFA{[8],0,0} , {0,[6,7,14],0} , {0,0,[7,14]}}
			</motifData>
		</motif>
		<motif index="659">
			<pValParam>0.04405518531262253600</pValParam>
			<zScore>2.4836883979693414</zScore>
			<pVal>0.02</pVal>
			<origCount>5.0</origCount>
			<randAvgCount>2.53</randAvgCount>
			<origConc>1.2849902854734419E-5</origConc>
			<randAvgConc>6.661250169721003E-6</randAvgConc>
			<image>images/motif-659.jpg</image>
			<motifData>
					suppressive{1.0,1.0,1.0},{2.0,1.0,1.0},{1.0,1.0,1.0} , conditional{1.0,1.0,1.0},{1.0,1.0,1.0},{2.0,2.0,1.0} , HYA:PKA,STA,TFA:DNAB,TRA{[15],0,0} , {0,[6,7,14],0} , {0,0,[4,19]}}
			</motifData>
		</motif>
		<motif index="660">
			<pValParam>0.04405518531262253600</pValParam>
			<zScore>2.4836883979693414</zScore>
			<pVal>0.02</pVal>
			<origCount>5.0</origCount>
			<randAvgCount>2.53</randAvgCount>
			<origConc>1.2849902854734419E-5</origConc>
			<randAvgConc>6.661250169721003E-6</randAvgConc>
			<image>images/motif-660.jpg</image>
			<motifData>
					suppressive{1.0,1.0,1.0},{2.0,1.0,1.0},{1.0,1.0,1.0} , conditional{1.0,1.0,1.0},{1.0,1.0,1.0},{2.0,2.0,1.0} , HYA:PKA,STA,TFA:TRA{[15],0,0} , {0,[6,7,14],0} , {0,0,[19]}}
			</motifData>
		</motif>
		<motif index="661">
			<pValParam>0.04405518531262253600</pValParam>
			<zScore>2.4836883979693414</zScore>
			<pVal>0.02</pVal>
			<origCount>5.0</origCount>
			<randAvgCount>2.53</randAvgCount>
			<origConc>1.2849902854734419E-5</origConc>
			<randAvgConc>6.661250169721003E-6</randAvgConc>
			<image>images/motif-661.jpg</image>
			<motifData>
					suppressive{1.0,1.0,1.0},{2.0,1.0,1.0},{1.0,1.0,1.0} , conditional{1.0,1.0,1.0},{1.0,1.0,1.0},{2.0,2.0,1.0} , HYA:PKA,TFA:TRA{[15],0,0} , {0,[7,14],0} , {0,0,[19]}}
			</motifData>
		</motif>
		<motif index="662">
			<pValParam>0.00570380793777458540</pValParam>
			<zScore>2.422944416359242</zScore>
			<pVal>0.02</pVal>
			<origCount>7.0</origCount>
			<randAvgCount>3.182</randAvgCount>
			<origConc>1.7989863996628186E-5</origConc>
			<randAvgConc>8.377793747741843E-6</randAvgConc>
			<image>images/motif-662.jpg</image>
			<motifData>
					conditional{1.0,2.0,2.0},{1.0,1.0,1.0},{1.0,1.0,1.0} , epistatic{1.0,1.0,1.0},{1.0,1.0,1.0},{1.0,2.0,1.0} , TRA:HYA:STA,TFA{[19],0,0} , {0,[15],0} , {0,0,[6,14]}}
			</motifData>
		</motif>
		<motif index="663">
			<pValParam>0.00570380793777458540</pValParam>
			<zScore>2.422944416359242</zScore>
			<pVal>0.02</pVal>
			<origCount>7.0</origCount>
			<randAvgCount>3.182</randAvgCount>
			<origConc>1.7989863996628186E-5</origConc>
			<randAvgConc>8.377793747741843E-6</randAvgConc>
			<image>images/motif-663.jpg</image>
			<motifData>
					conditional{1.0,1.0,1.0},{2.0,1.0,2.0},{1.0,1.0,1.0} , epistatic{1.0,1.0,1.0},{1.0,1.0,1.0},{2.0,1.0,1.0} , HYA:DNAB,TRA:STA,TFA{[15],0,0} , {0,[4,19],0} , {0,0,[6,14]}}
			</motifData>
		</motif>
		<motif index="664">
			<pValParam>0.00135093696464783090</pValParam>
			<zScore>2.945259069682324</zScore>
			<pVal>0.02</pVal>
			<origCount>4.0</origCount>
			<randAvgCount>0.792</randAvgCount>
			<origConc>1.0279922283787535E-5</origConc>
			<randAvgConc>2.085359282394474E-6</randAvgConc>
			<image>images/motif-664.jpg</image>
			<motifData>
					additive{1.0,2.0,1.0},{2.0,1.0,1.0},{1.0,1.0,1.0} , double-nonmonotonic{1.0,1.0,2.0},{1.0,1.0,1.0},{2.0,1.0,1.0} , conditional{1.0,1.0,1.0},{1.0,1.0,2.0},{1.0,1.0,1.0} , PRB:TRA:PKA,TFA{[13],0,0} , {0,[19],0} , {0,0,[7,14]}}
			</motifData>
		</motif>
		<motif index="665">
			<pValParam>0.00290053115891875100</pValParam>
			<zScore>1.932495543964034</zScore>
			<pVal>0.02</pVal>
			<origCount>7.0</origCount>
			<randAvgCount>2.344</randAvgCount>
			<origConc>1.7989863996628186E-5</origConc>
			<randAvgConc>6.170536284489171E-6</randAvgConc>
			<image>images/motif-665.jpg</image>
			<motifData>
					suppressive{1.0,2.0,1.0},{1.0,1.0,1.0},{1.0,2.0,1.0} , conditional{1.0,1.0,2.0},{1.0,1.0,1.0},{1.0,1.0,1.0} , TRA:PRB,TRA:PRB{[19],0,0} , {0,[13,19],0} , {0,0,[13]}}
			</motifData>
		</motif>
		<motif index="666">
			<pValParam>0.04560908455478718300</pValParam>
			<zScore>1.5553466073364246</zScore>
			<pVal>0.022</pVal>
			<origCount>14.0</origCount>
			<randAvgCount>9.718</randAvgCount>
			<origConc>3.597972799325637E-5</origConc>
			<randAvgConc>2.55928004267957E-5</randAvgConc>
			<image>images/motif-666.jpg</image>
			<motifData>
					noninteractive{1.0,2.0,1.0},{2.0,1.0,1.0},{1.0,1.0,1.0} , synthetic{1.0,1.0,1.0},{1.0,1.0,2.0},{1.0,2.0,1.0} , PRB:PKA,STA,TFA:PRB{[13],0,0} , {0,[6,7,14],0} , {0,0,[13]}}
			</motifData>
		</motif>
		<motif index="667">
			<pValParam>0.00166293091095071070</pValParam>
			<zScore>2.782238797163895</zScore>
			<pVal>0.022</pVal>
			<origCount>8.0</origCount>
			<randAvgCount>4.454</randAvgCount>
			<origConc>2.055984456757507E-5</origConc>
			<randAvgConc>1.1727769760414511E-5</randAvgConc>
			<image>images/motif-667.jpg</image>
			<motifData>
					asynthetic{1.0,2.0,1.0},{2.0,1.0,1.0},{1.0,1.0,1.0} , single-nonmonotonic{1.0,1.0,2.0},{1.0,1.0,1.0},{1.0,1.0,1.0} , PKA,TFA:ERA:HYA{[7,14],0,0} , {0,[17],0} , {0,0,[15]}}
			</motifData>
		</motif>
		<motif index="668">
			<pValParam>0.01068714409731275100</pValParam>
			<zScore>2.016238762549628</zScore>
			<pVal>0.022</pVal>
			<origCount>15.0</origCount>
			<randAvgCount>12.11</randAvgCount>
			<origConc>3.8549708564203255E-5</origConc>
			<randAvgConc>3.188790767926049E-5</randAvgConc>
			<image>images/motif-668.jpg</image>
			<motifData>
					additive{1.0,2.0,1.0},{2.0,1.0,1.0},{1.0,1.0,1.0} , epistatic{1.0,1.0,1.0},{1.0,1.0,1.0},{2.0,1.0,1.0} , TRA:HYA,PPPA:HYA,PPPA{[19],0,0} , {0,[15,16],0} , {0,0,[15,16]}}
			</motifData>
		</motif>
		<motif index="669">
			<pValParam>0.01068714409731275100</pValParam>
			<zScore>2.016238762549628</zScore>
			<pVal>0.022</pVal>
			<origCount>15.0</origCount>
			<randAvgCount>12.11</randAvgCount>
			<origConc>3.8549708564203255E-5</origConc>
			<randAvgConc>3.188790767926049E-5</randAvgConc>
			<image>images/motif-669.jpg</image>
			<motifData>
					additive{1.0,2.0,1.0},{2.0,1.0,1.0},{1.0,1.0,1.0} , epistatic{1.0,1.0,1.0},{1.0,1.0,1.0},{2.0,1.0,1.0} , TRA:HYA:HYA,PPPA{[19],0,0} , {0,[15],0} , {0,0,[15,16]}}
			</motifData>
		</motif>
		<motif index="670">
			<pValParam>0.01068714409731275100</pValParam>
			<zScore>2.016238762549628</zScore>
			<pVal>0.022</pVal>
			<origCount>15.0</origCount>
			<randAvgCount>12.11</randAvgCount>
			<origConc>3.8549708564203255E-5</origConc>
			<randAvgConc>3.188790767926049E-5</randAvgConc>
			<image>images/motif-670.jpg</image>
			<motifData>
					additive{1.0,1.0,2.0},{1.0,1.0,1.0},{2.0,1.0,1.0} , epistatic{1.0,1.0,1.0},{2.0,1.0,1.0},{1.0,1.0,1.0} , DNAB,TRA:HYA:HYA,PDA{[4,19],0,0} , {0,[15],0} , {0,0,[1,15]}}
			</motifData>
		</motif>
		<motif index="671">
			<pValParam>0.01068714409731275100</pValParam>
			<zScore>2.016238762549628</zScore>
			<pVal>0.022</pVal>
			<origCount>15.0</origCount>
			<randAvgCount>12.11</randAvgCount>
			<origConc>3.8549708564203255E-5</origConc>
			<randAvgConc>3.188790767926049E-5</randAvgConc>
			<image>images/motif-671.jpg</image>
			<motifData>
					additive{1.0,2.0,1.0},{2.0,1.0,1.0},{1.0,1.0,1.0} , epistatic{1.0,1.0,1.0},{1.0,1.0,1.0},{2.0,1.0,1.0} , DNAB,TRA:HYA,PPPA:HYA{[4,19],0,0} , {0,[15,16],0} , {0,0,[15]}}
			</motifData>
		</motif>
		<motif index="672">
			<pValParam>0.01068714409731275100</pValParam>
			<zScore>2.016238762549628</zScore>
			<pVal>0.022</pVal>
			<origCount>15.0</origCount>
			<randAvgCount>12.11</randAvgCount>
			<origConc>3.8549708564203255E-5</origConc>
			<randAvgConc>3.188790767926049E-5</randAvgConc>
			<image>images/motif-672.jpg</image>
			<motifData>
					additive{1.0,1.0,1.0},{1.0,1.0,2.0},{1.0,2.0,1.0} , epistatic{1.0,2.0,1.0},{1.0,1.0,1.0},{1.0,1.0,1.0} , HYA:DNAB,TRA:HYA{[15],0,0} , {0,[4,19],0} , {0,0,[15]}}
			</motifData>
		</motif>
		<motif index="673">
			<pValParam>0.01068714409731275100</pValParam>
			<zScore>2.016238762549628</zScore>
			<pVal>0.022</pVal>
			<origCount>15.0</origCount>
			<randAvgCount>12.11</randAvgCount>
			<origConc>3.8549708564203255E-5</origConc>
			<randAvgConc>3.188790767926049E-5</randAvgConc>
			<image>images/motif-673.jpg</image>
			<motifData>
					additive{1.0,2.0,1.0},{2.0,1.0,1.0},{1.0,1.0,1.0} , epistatic{1.0,1.0,1.0},{1.0,1.0,1.0},{2.0,1.0,1.0} , TRA:HYA,PDA:HYA,PPPA{[19],0,0} , {0,[1,15],0} , {0,0,[15,16]}}
			</motifData>
		</motif>
		<motif index="674">
			<pValParam>0.00824602803794671770</pValParam>
			<zScore>1.8759812194418852</zScore>
			<pVal>0.022</pVal>
			<origCount>98.0</origCount>
			<randAvgCount>87.356</randAvgCount>
			<origConc>2.518580959527946E-4</origConc>
			<randAvgConc>2.3002262003270335E-4</randAvgConc>
			<image>images/motif-674.jpg</image>
			<motifData>
					noninteractive{1.0,2.0,1.0},{2.0,1.0,1.0},{1.0,1.0,1.0} , conditional{1.0,1.0,1.0},{1.0,1.0,1.0},{1.0,2.0,1.0} , HYA,PDA:PKA,STA,TFA:TFA{[1,15],0,0} , {0,[6,7,14],0} , {0,0,[14]}}
			</motifData>
		</motif>
		<motif index="675">
			<pValParam>0.01090217444511820700</pValParam>
			<zScore>1.9443090907783467</zScore>
			<pVal>0.022</pVal>
			<origCount>62.0</origCount>
			<randAvgCount>52.234</randAvgCount>
			<origConc>1.5933879539870678E-4</origConc>
			<randAvgConc>1.37542344548558E-4</randAvgConc>
			<image>images/motif-675.jpg</image>
			<motifData>
					noninteractive{1.0,1.0,1.0},{1.0,1.0,2.0},{1.0,2.0,1.0} , conditional{1.0,2.0,1.0},{1.0,1.0,1.0},{1.0,1.0,1.0} , PKA,TFA:HYA,STA:ERA{[7,14],0,0} , {0,[6,15],0} , {0,0,[17]}}
			</motifData>
		</motif>
		<motif index="676">
			<pValParam>0.01090217444511820700</pValParam>
			<zScore>1.9443090907783467</zScore>
			<pVal>0.022</pVal>
			<origCount>62.0</origCount>
			<randAvgCount>52.234</randAvgCount>
			<origConc>1.5933879539870678E-4</origConc>
			<randAvgConc>1.37542344548558E-4</randAvgConc>
			<image>images/motif-676.jpg</image>
			<motifData>
					noninteractive{1.0,2.0,1.0},{2.0,1.0,1.0},{1.0,1.0,1.0} , conditional{1.0,1.0,1.0},{1.0,1.0,1.0},{1.0,2.0,1.0} , ERA:PKA,STA,TFA:PKA,TFA{[17],0,0} , {0,[6,7,14],0} , {0,0,[7,14]}}
			</motifData>
		</motif>
		<motif index="677">
			<pValParam>0.00824602803794671770</pValParam>
			<zScore>1.8759812194418852</zScore>
			<pVal>0.022</pVal>
			<origCount>98.0</origCount>
			<randAvgCount>87.356</randAvgCount>
			<origConc>2.518580959527946E-4</origConc>
			<randAvgConc>2.3002262003270335E-4</randAvgConc>
			<image>images/motif-677.jpg</image>
			<motifData>
					noninteractive{1.0,2.0,1.0},{2.0,1.0,1.0},{1.0,1.0,1.0} , conditional{1.0,1.0,1.0},{1.0,1.0,1.0},{1.0,2.0,1.0} , HYA:PKA,STA,TFA:TFA{[15],0,0} , {0,[6,7,14],0} , {0,0,[14]}}
			</motifData>
		</motif>
		<motif index="678">
			<pValParam>0.00824602803794671770</pValParam>
			<zScore>1.870587088288478</zScore>
			<pVal>0.022</pVal>
			<origCount>99.0</origCount>
			<randAvgCount>88.356</randAvgCount>
			<origConc>2.5442807652374146E-4</origConc>
			<randAvgConc>2.3265581142586084E-4</randAvgConc>
			<image>images/motif-678.jpg</image>
			<motifData>
					noninteractive{1.0,2.0,1.0},{2.0,1.0,1.0},{1.0,1.0,1.0} , conditional{1.0,1.0,1.0},{1.0,1.0,1.0},{1.0,2.0,1.0} , HYA:HYA,STA:TFA{[15],0,0} , {0,[6,15],0} , {0,0,[14]}}
			</motifData>
		</motif>
		<motif index="679">
			<pValParam>0.00824602803794671770</pValParam>
			<zScore>1.8759812194418852</zScore>
			<pVal>0.022</pVal>
			<origCount>98.0</origCount>
			<randAvgCount>87.356</randAvgCount>
			<origConc>2.518580959527946E-4</origConc>
			<randAvgConc>2.3002262003270335E-4</randAvgConc>
			<image>images/motif-679.jpg</image>
			<motifData>
					noninteractive{1.0,2.0,1.0},{2.0,1.0,1.0},{1.0,1.0,1.0} , conditional{1.0,1.0,1.0},{1.0,1.0,1.0},{1.0,2.0,1.0} , HYA,PPPA:PKA,STA,TFA:TFA{[15,16],0,0} , {0,[6,7,14],0} , {0,0,[14]}}
			</motifData>
		</motif>
		<motif index="680">
			<pValParam>0.00824602803794671770</pValParam>
			<zScore>1.870587088288478</zScore>
			<pVal>0.022</pVal>
			<origCount>99.0</origCount>
			<randAvgCount>88.356</randAvgCount>
			<origConc>2.5442807652374146E-4</origConc>
			<randAvgConc>2.3265581142586084E-4</randAvgConc>
			<image>images/motif-680.jpg</image>
			<motifData>
					noninteractive{1.0,2.0,1.0},{2.0,1.0,1.0},{1.0,1.0,1.0} , conditional{1.0,1.0,1.0},{1.0,1.0,1.0},{2.0,1.0,1.0} , HYA,STA:HYA,PPPA:TFA{[6,15],0,0} , {0,[15,16],0} , {0,0,[14]}}
			</motifData>
		</motif>
		<motif index="681">
			<pValParam>0.00080782950985636148</pValParam>
			<zScore>2.368115269214852</zScore>
			<pVal>0.022</pVal>
			<origCount>298.0</origCount>
			<randAvgCount>269.884</randAvgCount>
			<origConc>7.658542101421713E-4</origConc>
			<randAvgConc>7.106496820500542E-4</randAvgConc>
			<image>images/motif-681.jpg</image>
			<motifData>
					noninteractive{1.0,2.0,1.0},{2.0,1.0,2.0},{1.0,2.0,1.0} , MFU:PKA,TFA:MFU{[8],0,0} , {0,[7,14],0} , {0,0,[8]}}
			</motifData>
		</motif>
		<motif index="682">
			<pValParam>0.00218910238169112150</pValParam>
			<zScore>2.5644935439302383</zScore>
			<pVal>0.022</pVal>
			<origCount>23.0</origCount>
			<randAvgCount>17.586</randAvgCount>
			<origConc>5.910955313177832E-5</origConc>
			<randAvgConc>4.630645099753629E-5</randAvgConc>
			<image>images/motif-682.jpg</image>
			<motifData>
					single-nonmonotonic{1.0,2.0,2.0},{1.0,1.0,1.0},{1.0,1.0,1.0} , PKA,TFA:PKA,TFA:MFU{[7,14],0,0} , {0,[7,14],0} , {0,0,[8]}}
			</motifData>
		</motif>
		<motif index="683">
			<pValParam>0.00218910238169112150</pValParam>
			<zScore>2.5644935439302383</zScore>
			<pVal>0.022</pVal>
			<origCount>23.0</origCount>
			<randAvgCount>17.586</randAvgCount>
			<origConc>5.910955313177832E-5</origConc>
			<randAvgConc>4.630645099753629E-5</randAvgConc>
			<image>images/motif-683.jpg</image>
			<motifData>
					single-nonmonotonic{1.0,2.0,2.0},{1.0,1.0,1.0},{1.0,1.0,1.0} , TFA:PKA,TFA:MFU{[14],0,0} , {0,[7,14],0} , {0,0,[8]}}
			</motifData>
		</motif>
		<motif index="684">
			<pValParam>0.00218910238169112150</pValParam>
			<zScore>2.5644935439302383</zScore>
			<pVal>0.022</pVal>
			<origCount>23.0</origCount>
			<randAvgCount>17.586</randAvgCount>
			<origConc>5.910955313177832E-5</origConc>
			<randAvgConc>4.630645099753629E-5</randAvgConc>
			<image>images/motif-684.jpg</image>
			<motifData>
					single-nonmonotonic{1.0,2.0,2.0},{1.0,1.0,1.0},{1.0,1.0,1.0} , TFA:MFU:TFA{[14],0,0} , {0,[8],0} , {0,0,[14]}}
			</motifData>
		</motif>
		<motif index="685">
			<pValParam>0.00546735897921646340</pValParam>
			<zScore>2.3307223562507255</zScore>
			<pVal>0.022</pVal>
			<origCount>10.0</origCount>
			<randAvgCount>7.192</randAvgCount>
			<origConc>2.5699805709468838E-5</origConc>
			<randAvgConc>1.8937649705522914E-5</randAvgConc>
			<image>images/motif-685.jpg</image>
			<motifData>
					noninteractive{1.0,1.0,1.0},{1.0,1.0,2.0},{1.0,2.0,1.0} , epistatic{1.0,1.0,1.0},{2.0,1.0,1.0},{1.0,1.0,1.0} , PKA,TFA:PKA,TFA:PRB{[7,14],0,0} , {0,[7,14],0} , {0,0,[13]}}
			</motifData>
		</motif>
		<motif index="686">
			<pValParam>0.00546735897921646340</pValParam>
			<zScore>2.287332155701932</zScore>
			<pVal>0.022</pVal>
			<origCount>12.0</origCount>
			<randAvgCount>9.192</randAvgCount>
			<origConc>3.08397668513626E-5</origConc>
			<randAvgConc>2.4204032491837336E-5</randAvgConc>
			<image>images/motif-686.jpg</image>
			<motifData>
					noninteractive{1.0,1.0,1.0},{1.0,1.0,2.0},{1.0,2.0,1.0} , epistatic{1.0,1.0,1.0},{2.0,1.0,1.0},{1.0,1.0,1.0} , PKA,TFA:PKA,STA,TFA:PRB{[7,14],0,0} , {0,[6,7,14],0} , {0,0,[13]}}
			</motifData>
		</motif>
		<motif index="687">
			<pValParam>0.00546735897921646340</pValParam>
			<zScore>2.287332155701932</zScore>
			<pVal>0.022</pVal>
			<origCount>12.0</origCount>
			<randAvgCount>9.192</randAvgCount>
			<origConc>3.08397668513626E-5</origConc>
			<randAvgConc>2.4204032491837336E-5</randAvgConc>
			<image>images/motif-687.jpg</image>
			<motifData>
					noninteractive{1.0,2.0,1.0},{2.0,1.0,1.0},{1.0,1.0,1.0} , epistatic{1.0,1.0,1.0},{1.0,1.0,2.0},{1.0,1.0,1.0} , PRB:STA,TFA:PKA,TFA{[13],0,0} , {0,[6,14],0} , {0,0,[7,14]}}
			</motifData>
		</motif>
		<motif index="688">
			<pValParam>0.00546735897921646340</pValParam>
			<zScore>2.287332155701932</zScore>
			<pVal>0.022</pVal>
			<origCount>12.0</origCount>
			<randAvgCount>9.192</randAvgCount>
			<origConc>3.08397668513626E-5</origConc>
			<randAvgConc>2.4204032491837336E-5</randAvgConc>
			<image>images/motif-688.jpg</image>
			<motifData>
					noninteractive{1.0,2.0,1.0},{2.0,1.0,1.0},{1.0,1.0,1.0} , epistatic{1.0,1.0,1.0},{1.0,1.0,2.0},{1.0,1.0,1.0} , PRB:STA,TFA:TFA{[13],0,0} , {0,[6,14],0} , {0,0,[14]}}
			</motifData>
		</motif>
		<motif index="689">
			<pValParam>0.07267773739662275500</pValParam>
			<zScore>2.267817809531238</zScore>
			<pVal>0.022</pVal>
			<origCount>5.0</origCount>
			<randAvgCount>2.884</randAvgCount>
			<origConc>1.2849902854734419E-5</origConc>
			<randAvgConc>7.594204316868525E-6</randAvgConc>
			<image>images/motif-689.jpg</image>
			<motifData>
					noninteractive{1.0,1.0,1.0},{1.0,1.0,2.0},{1.0,2.0,1.0} , asynthetic{1.0,2.0,1.0},{2.0,1.0,1.0},{1.0,1.0,1.0} , STA:HYA,STA:PRB{[6],0,0} , {0,[6,15],0} , {0,0,[13]}}
			</motifData>
		</motif>
		<motif index="690">
			<pValParam>0.02777252719884115700</pValParam>
			<zScore>2.3748284829914383</zScore>
			<pVal>0.022</pVal>
			<origCount>5.0</origCount>
			<randAvgCount>2.258</randAvgCount>
			<origConc>1.2849902854734419E-5</origConc>
			<randAvgConc>5.945612973868466E-6</randAvgConc>
			<image>images/motif-690.jpg</image>
			<motifData>
					suppressive{1.0,1.0,1.0},{2.0,1.0,1.0},{2.0,1.0,1.0} , DNAB,TRA:PKA,TFA:TFA{[4,19],0,0} , {0,[7,14],0} , {0,0,[14]}}
			</motifData>
		</motif>
		<motif index="691">
			<pValParam>0.01254227541337649100</pValParam>
			<zScore>2.076647458238824</zScore>
			<pVal>0.022</pVal>
			<origCount>22.0</origCount>
			<randAvgCount>15.012</randAvgCount>
			<origConc>5.653957256083144E-5</origConc>
			<randAvgConc>3.952706034268212E-5</randAvgConc>
			<image>images/motif-691.jpg</image>
			<motifData>
					double-nonmonotonic{1.0,1.0,1.0},{1.0,1.0,2.0},{1.0,2.0,1.0} , single-nonmonotonic{1.0,1.0,1.0},{2.0,1.0,1.0},{1.0,1.0,1.0} , MFU:DNAB,TRA:DNAB,TRA{[8],0,0} , {0,[4,19],0} , {0,0,[4,19]}}
			</motifData>
		</motif>
		<motif index="692">
			<pValParam>0.01254227541337649100</pValParam>
			<zScore>2.076647458238824</zScore>
			<pVal>0.022</pVal>
			<origCount>22.0</origCount>
			<randAvgCount>15.012</randAvgCount>
			<origConc>5.653957256083144E-5</origConc>
			<randAvgConc>3.952706034268212E-5</randAvgConc>
			<image>images/motif-692.jpg</image>
			<motifData>
					double-nonmonotonic{1.0,2.0,1.0},{2.0,1.0,1.0},{1.0,1.0,1.0} , single-nonmonotonic{1.0,1.0,2.0},{1.0,1.0,1.0},{1.0,1.0,1.0} , DNAB,TRA:PRB,TRA:MFU{[4,19],0,0} , {0,[13,19],0} , {0,0,[8]}}
			</motifData>
		</motif>
		<motif index="693">
			<pValParam>0.01254227541337649100</pValParam>
			<zScore>2.076647458238824</zScore>
			<pVal>0.022</pVal>
			<origCount>22.0</origCount>
			<randAvgCount>15.012</randAvgCount>
			<origConc>5.653957256083144E-5</origConc>
			<randAvgConc>3.952706034268212E-5</randAvgConc>
			<image>images/motif-693.jpg</image>
			<motifData>
					double-nonmonotonic{1.0,1.0,1.0},{1.0,1.0,2.0},{1.0,2.0,1.0} , single-nonmonotonic{1.0,1.0,1.0},{2.0,1.0,1.0},{1.0,1.0,1.0} , MFU:DNAB,TRA:TRA{[8],0,0} , {0,[4,19],0} , {0,0,[19]}}
			</motifData>
		</motif>
		<motif index="694">
			<pValParam>0.01645662366277589300</pValParam>
			<zScore>1.9865237564133968</zScore>
			<pVal>0.022</pVal>
			<origCount>9.0</origCount>
			<randAvgCount>5.926</randAvgCount>
			<origConc>2.3129825138521954E-5</origConc>
			<randAvgConc>1.5603743003915547E-5</randAvgConc>
			<image>images/motif-694.jpg</image>
			<motifData>
					asynthetic{1.0,2.0,1.0},{2.0,1.0,1.0},{1.0,1.0,1.0} , epistatic{1.0,1.0,1.0},{1.0,1.0,1.0},{1.0,2.0,1.0} , PKA,TFA:PKA,TFA:HYA,STA{[7,14],0,0} , {0,[7,14],0} , {0,0,[6,15]}}
			</motifData>
		</motif>
		<motif index="695">
			<pValParam>0.01645662366277589300</pValParam>
			<zScore>1.9865237564133968</zScore>
			<pVal>0.022</pVal>
			<origCount>9.0</origCount>
			<randAvgCount>5.926</randAvgCount>
			<origConc>2.3129825138521954E-5</origConc>
			<randAvgConc>1.5603743003915547E-5</randAvgConc>
			<image>images/motif-695.jpg</image>
			<motifData>
					asynthetic{1.0,2.0,1.0},{2.0,1.0,1.0},{1.0,1.0,1.0} , epistatic{1.0,1.0,1.0},{1.0,1.0,1.0},{2.0,1.0,1.0} , PKA,TFA:PKA,TFA:HYA{[7,14],0,0} , {0,[7,14],0} , {0,0,[15]}}
			</motifData>
		</motif>
		<motif index="696">
			<pValParam>0.01592273361152907200</pValParam>
			<zScore>2.427209943803787</zScore>
			<pVal>0.022</pVal>
			<origCount>5.0</origCount>
			<randAvgCount>1.982</randAvgCount>
			<origConc>1.2849902854734419E-5</origConc>
			<randAvgConc>5.218943893886468E-6</randAvgConc>
			<image>images/motif-696.jpg</image>
			<motifData>
					synthetic{1.0,2.0,1.0},{2.0,1.0,1.0},{1.0,1.0,1.0} , epistatic{1.0,1.0,1.0},{1.0,1.0,1.0},{1.0,2.0,1.0} , PKA,STA,TFA:MFU:STA,TFA{[6,7,14],0,0} , {0,[8],0} , {0,0,[6,14]}}
			</motifData>
		</motif>
		<motif index="697">
			<pValParam>0.00885632148690307370</pValParam>
			<zScore>2.2562313689392597</zScore>
			<pVal>0.022</pVal>
			<origCount>6.0</origCount>
			<randAvgCount>3.128</randAvgCount>
			<origConc>1.54198834256813E-5</origConc>
			<randAvgConc>8.236193046733705E-6</randAvgConc>
			<image>images/motif-697.jpg</image>
			<motifData>
					suppressive{1.0,1.0,1.0},{1.0,1.0,1.0},{1.0,2.0,1.0} , single-nonmonotonic{1.0,2.0,1.0},{1.0,1.0,1.0},{1.0,1.0,1.0} , TFA:PRB:PKA,STA,TFA{[14],0,0} , {0,[13],0} , {0,0,[6,7,14]}}
			</motifData>
		</motif>
		<motif index="698">
			<pValParam>0.00885632148690307370</pValParam>
			<zScore>2.2562313689392597</zScore>
			<pVal>0.022</pVal>
			<origCount>6.0</origCount>
			<randAvgCount>3.128</randAvgCount>
			<origConc>1.54198834256813E-5</origConc>
			<randAvgConc>8.236193046733705E-6</randAvgConc>
			<image>images/motif-698.jpg</image>
			<motifData>
					suppressive{1.0,1.0,1.0},{2.0,1.0,1.0},{1.0,1.0,1.0} , single-nonmonotonic{1.0,1.0,1.0},{1.0,1.0,1.0},{2.0,1.0,1.0} , PRB:PKA,STA,TFA:PKA,TFA{[13],0,0} , {0,[6,7,14],0} , {0,0,[7,14]}}
			</motifData>
		</motif>
		<motif index="699">
			<pValParam>0.00069708777324872795</pValParam>
			<zScore>4.163316201850344</zScore>
			<pVal>0.022</pVal>
			<origCount>2.0</origCount>
			<randAvgCount>0.168</randAvgCount>
			<origConc>5.1399611418937674E-6</origConc>
			<randAvgConc>4.420830924864391E-7</randAvgConc>
			<image>images/motif-699.jpg</image>
			<motifData>
					suppressive{1.0,2.0,1.0},{1.0,1.0,1.0},{1.0,1.0,1.0} , epistatic{1.0,1.0,2.0},{1.0,1.0,1.0},{1.0,1.0,1.0} , TRA:HYA,PPPA:PKA,TFA{[19],0,0} , {0,[15,16],0} , {0,0,[7,14]}}
			</motifData>
		</motif>
		<motif index="700">
			<pValParam>0.00069708777324872795</pValParam>
			<zScore>4.163316201850344</zScore>
			<pVal>0.022</pVal>
			<origCount>2.0</origCount>
			<randAvgCount>0.168</randAvgCount>
			<origConc>5.1399611418937674E-6</origConc>
			<randAvgConc>4.420830924864391E-7</randAvgConc>
			<image>images/motif-700.jpg</image>
			<motifData>
					suppressive{1.0,2.0,1.0},{1.0,1.0,1.0},{1.0,1.0,1.0} , epistatic{1.0,1.0,2.0},{1.0,1.0,1.0},{1.0,1.0,1.0} , TRA:HYA,PPPA:TFA{[19],0,0} , {0,[15,16],0} , {0,0,[14]}}
			</motifData>
		</motif>
		<motif index="701">
			<pValParam>0.05689252415829371100</pValParam>
			<zScore>2.6036553465627854</zScore>
			<pVal>0.022</pVal>
			<origCount>5.0</origCount>
			<randAvgCount>2.702</randAvgCount>
			<origConc>1.2849902854734419E-5</origConc>
			<randAvgConc>7.114476863859249E-6</randAvgConc>
			<image>images/motif-701.jpg</image>
			<motifData>
					suppressive{1.0,2.0,1.0},{1.0,1.0,1.0},{2.0,1.0,1.0} , TRA:TFA:TRA{[19],0,0} , {0,[14],0} , {0,0,[19]}}
			</motifData>
		</motif>
		<motif index="702">
			<pValParam>0.05689252415829371100</pValParam>
			<zScore>2.6036553465627854</zScore>
			<pVal>0.022</pVal>
			<origCount>5.0</origCount>
			<randAvgCount>2.702</randAvgCount>
			<origConc>1.2849902854734419E-5</origConc>
			<randAvgConc>7.114476863859249E-6</randAvgConc>
			<image>images/motif-702.jpg</image>
			<motifData>
					suppressive{1.0,2.0,1.0},{1.0,1.0,2.0},{1.0,1.0,1.0} , TRA:DNAB,TRA:TFA{[19],0,0} , {0,[4,19],0} , {0,0,[14]}}
			</motifData>
		</motif>
		<motif index="703">
			<pValParam>0.05689252415829371100</pValParam>
			<zScore>2.6036553465627854</zScore>
			<pVal>0.022</pVal>
			<origCount>5.0</origCount>
			<randAvgCount>2.702</randAvgCount>
			<origConc>1.2849902854734419E-5</origConc>
			<randAvgConc>7.114476863859249E-6</randAvgConc>
			<image>images/motif-703.jpg</image>
			<motifData>
					suppressive{1.0,2.0,1.0},{1.0,1.0,2.0},{1.0,1.0,1.0} , TRA:TRA:PKA,TFA{[19],0,0} , {0,[19],0} , {0,0,[7,14]}}
			</motifData>
		</motif>
		<motif index="704">
			<pValParam>0.01079791843976774000</pValParam>
			<zScore>2.1343982709924867</zScore>
			<pVal>0.022</pVal>
			<origCount>26.0</origCount>
			<randAvgCount>17.76</randAvgCount>
			<origConc>6.681949484461897E-5</origConc>
			<randAvgConc>4.675890376966964E-5</randAvgConc>
			<image>images/motif-704.jpg</image>
			<motifData>
					noninteractive{1.0,2.0,1.0},{2.0,1.0,1.0},{1.0,1.0,1.0} , additive{1.0,1.0,2.0},{1.0,1.0,1.0},{2.0,1.0,1.0} , conditional{1.0,1.0,1.0},{1.0,1.0,1.0},{1.0,2.0,1.0} , DNAB,TRA:PKA,STA,TFA:TRA{[4,19],0,0} , {0,[6,7,14],0} , {0,0,[19]}}
			</motifData>
		</motif>
		<motif index="705">
			<pValParam>0.01061399888197855900</pValParam>
			<zScore>2.813167552743836</zScore>
			<pVal>0.022</pVal>
			<origCount>3.0</origCount>
			<randAvgCount>0.838</randAvgCount>
			<origConc>7.70994171284065E-6</origConc>
			<randAvgConc>2.206608215286347E-6</randAvgConc>
			<image>images/motif-705.jpg</image>
			<motifData>
					noninteractive{1.0,1.0,2.0},{1.0,1.0,1.0},{2.0,1.0,1.0} , additive{1.0,1.0,1.0},{1.0,1.0,2.0},{1.0,2.0,1.0} , conditional{1.0,1.0,1.0},{2.0,1.0,1.0},{1.0,1.0,1.0} , PRB:HYA:STA,TFA{[13],0,0} , {0,[15],0} , {0,0,[6,14]}}
			</motifData>
		</motif>
		<motif index="706">
			<pValParam>0.00484420664383466980</pValParam>
			<zScore>3.13471205601917</zScore>
			<pVal>0.022</pVal>
			<origCount>2.0</origCount>
			<randAvgCount>0.334</randAvgCount>
			<origConc>5.1399611418937674E-6</origConc>
			<randAvgConc>8.794236388867676E-7</randAvgConc>
			<image>images/motif-706.jpg</image>
			<motifData>
					conditional{1.0,1.0,1.0},{2.0,1.0,1.0},{1.0,1.0,1.0} , single-nonmonotonic{1.0,1.0,1.0},{1.0,1.0,1.0},{1.0,2.0,1.0} , epistatic{1.0,1.0,2.0},{1.0,1.0,1.0},{1.0,1.0,1.0} , TRA:HYA:PKA,TFA{[19],0,0} , {0,[15],0} , {0,0,[7,14]}}
			</motifData>
		</motif>
		<motif index="707">
			<pValParam>0.01202824708844318900</pValParam>
			<zScore>2.6119227503244504</zScore>
			<pVal>0.022</pVal>
			<origCount>3.0</origCount>
			<randAvgCount>0.87</randAvgCount>
			<origConc>7.70994171284065E-6</origConc>
			<randAvgConc>2.2907837580593193E-6</randAvgConc>
			<image>images/motif-707.jpg</image>
			<motifData>
					suppressive{1.0,1.0,1.0},{2.0,1.0,1.0},{1.0,1.0,1.0} , synthetic{1.0,1.0,2.0},{1.0,1.0,1.0},{2.0,1.0,1.0} , DNAB,TRA:TRA:PKA,STA,TFA{[4,19],0,0} , {0,[19],0} , {0,0,[6,7,14]}}
			</motifData>
		</motif>
		<motif index="708">
			<pValParam>0.01202824708844318900</pValParam>
			<zScore>2.6119227503244504</zScore>
			<pVal>0.022</pVal>
			<origCount>3.0</origCount>
			<randAvgCount>0.87</randAvgCount>
			<origConc>7.70994171284065E-6</origConc>
			<randAvgConc>2.2907837580593193E-6</randAvgConc>
			<image>images/motif-708.jpg</image>
			<motifData>
					suppressive{1.0,1.0,1.0},{1.0,1.0,1.0},{2.0,1.0,1.0} , synthetic{1.0,2.0,1.0},{2.0,1.0,1.0},{1.0,1.0,1.0} , TRA:PKA,STA,TFA:TRA{[19],0,0} , {0,[6,7,14],0} , {0,0,[19]}}
			</motifData>
		</motif>
		<motif index="709">
			<pValParam>0.00881192254963192310</pValParam>
			<zScore>2.86637252211767</zScore>
			<pVal>0.022</pVal>
			<origCount>2.0</origCount>
			<randAvgCount>0.416</randAvgCount>
			<origConc>5.1399611418937674E-6</origConc>
			<randAvgConc>1.095548288153806E-6</randAvgConc>
			<image>images/motif-709.jpg</image>
			<motifData>
					noninteractive{1.0,1.0,1.0},{1.0,1.0,2.0},{1.0,2.0,1.0} , suppressive{1.0,1.0,1.0},{2.0,1.0,1.0},{1.0,1.0,1.0} , epistatic{1.0,1.0,2.0},{1.0,1.0,1.0},{1.0,1.0,1.0} , HYA:HYA:DNAB,TRA{[15],0,0} , {0,[15],0} , {0,0,[4,19]}}
			</motifData>
		</motif>
		<motif index="710">
			<pValParam>0.00327662889484436890</pValParam>
			<zScore>2.7235245906835086</zScore>
			<pVal>0.022</pVal>
			<origCount>4.0</origCount>
			<randAvgCount>0.974</randAvgCount>
			<origConc>1.0279922283787535E-5</origConc>
			<randAvgConc>2.5643503818343786E-6</randAvgConc>
			<image>images/motif-710.jpg</image>
			<motifData>
					asynthetic{1.0,2.0,1.0},{2.0,1.0,1.0},{1.0,1.0,1.0} , conditional{1.0,1.0,2.0},{1.0,1.0,1.0},{1.0,1.0,1.0} , epistatic{1.0,1.0,1.0},{1.0,1.0,1.0},{1.0,2.0,1.0} , DNAB,TRA:MFU:STA,TFA{[4,19],0,0} , {0,[8],0} , {0,0,[6,14]}}
			</motifData>
		</motif>
		<motif index="711">
			<pValParam>0.03469682508485849600</pValParam>
			<zScore>2.2265954684273046</zScore>
			<pVal>0.022</pVal>
			<origCount>4.0</origCount>
			<randAvgCount>1.776</randAvgCount>
			<origConc>1.0279922283787535E-5</origConc>
			<randAvgConc>4.676409608654787E-6</randAvgConc>
			<image>images/motif-711.jpg</image>
			<motifData>
					additive{1.0,1.0,2.0},{1.0,1.0,1.0},{2.0,1.0,1.0} , single-nonmonotonic{1.0,1.0,1.0},{1.0,1.0,2.0},{1.0,1.0,1.0} , epistatic{1.0,2.0,1.0},{1.0,1.0,1.0},{1.0,1.0,1.0} , TRA:PKA,TFA:PKA,TFA{[19],0,0} , {0,[7,14],0} , {0,0,[7,14]}}
			</motifData>
		</motif>
		<motif index="712">
			<pValParam>0.03469682508485849600</pValParam>
			<zScore>2.2265954684273046</zScore>
			<pVal>0.022</pVal>
			<origCount>4.0</origCount>
			<randAvgCount>1.776</randAvgCount>
			<origConc>1.0279922283787535E-5</origConc>
			<randAvgConc>4.676409608654787E-6</randAvgConc>
			<image>images/motif-712.jpg</image>
			<motifData>
					additive{1.0,1.0,1.0},{1.0,1.0,2.0},{1.0,2.0,1.0} , single-nonmonotonic{1.0,1.0,2.0},{1.0,1.0,1.0},{1.0,1.0,1.0} , epistatic{1.0,1.0,1.0},{2.0,1.0,1.0},{1.0,1.0,1.0} , TFA:DNAB,TRA:TFA{[14],0,0} , {0,[4,19],0} , {0,0,[14]}}
			</motifData>
		</motif>
		<motif index="713">
			<pValParam>0.07876648387407336700</pValParam>
			<zScore>2.6067796229416365</zScore>
			<pVal>0.024</pVal>
			<origCount>5.0</origCount>
			<randAvgCount>2.948</randAvgCount>
			<origConc>1.2849902854734419E-5</origConc>
			<randAvgConc>7.762601130006054E-6</randAvgConc>
			<image>images/motif-713.jpg</image>
			<motifData>
					conditional{1.0,2.0,2.0},{1.0,1.0,1.0},{1.0,1.0,1.0} , TFA:HYA:PKA,TFA{[14],0,0} , {0,[15],0} , {0,0,[7,14]}}
			</motifData>
		</motif>
		<motif index="714">
			<pValParam>0.00964047049167071620</pValParam>
			<zScore>1.787614118941904</zScore>
			<pVal>0.024</pVal>
			<origCount>107.0</origCount>
			<randAvgCount>96.246</randAvgCount>
			<origConc>2.7498792109131653E-4</origConc>
			<randAvgConc>2.534320141938628E-4</randAvgConc>
			<image>images/motif-714.jpg</image>
			<motifData>
					noninteractive{1.0,2.0,1.0},{2.0,1.0,1.0},{1.0,1.0,1.0} , conditional{1.0,1.0,1.0},{1.0,1.0,1.0},{1.0,2.0,1.0} , HYA:PKA,STA,TFA:PKA,TFA{[15],0,0} , {0,[6,7,14],0} , {0,0,[7,14]}}
			</motifData>
		</motif>
		<motif index="715">
			<pValParam>0.00964047049167071620</pValParam>
			<zScore>1.7823895115093182</zScore>
			<pVal>0.024</pVal>
			<origCount>108.0</origCount>
			<randAvgCount>97.246</randAvgCount>
			<origConc>2.775579016622634E-4</origConc>
			<randAvgConc>2.5606520558702026E-4</randAvgConc>
			<image>images/motif-715.jpg</image>
			<motifData>
					noninteractive{1.0,1.0,1.0},{1.0,1.0,2.0},{1.0,2.0,1.0} , conditional{1.0,2.0,1.0},{1.0,1.0,1.0},{1.0,1.0,1.0} , PKA,TFA:HYA,STA:HYA{[7,14],0,0} , {0,[6,15],0} , {0,0,[15]}}
			</motifData>
		</motif>
		<motif index="716">
			<pValParam>0.00964047049167071620</pValParam>
			<zScore>1.787614118941904</zScore>
			<pVal>0.024</pVal>
			<origCount>107.0</origCount>
			<randAvgCount>96.246</randAvgCount>
			<origConc>2.7498792109131653E-4</origConc>
			<randAvgConc>2.534320141938628E-4</randAvgConc>
			<image>images/motif-716.jpg</image>
			<motifData>
					noninteractive{1.0,2.0,1.0},{2.0,1.0,1.0},{1.0,1.0,1.0} , conditional{1.0,1.0,1.0},{1.0,1.0,1.0},{1.0,2.0,1.0} , HYA,PPPA:PKA,STA,TFA:PKA,TFA{[15,16],0,0} , {0,[6,7,14],0} , {0,0,[7,14]}}
			</motifData>
		</motif>
		<motif index="717">
			<pValParam>0.01528586519738350800</pValParam>
			<zScore>1.832185877621778</zScore>
			<pVal>0.024</pVal>
			<origCount>57.0</origCount>
			<randAvgCount>48.036</randAvgCount>
			<origConc>1.4648889254397236E-4</origConc>
			<randAvgConc>1.2648850401534477E-4</randAvgConc>
			<image>images/motif-717.jpg</image>
			<motifData>
					noninteractive{1.0,1.0,2.0},{1.0,1.0,1.0},{2.0,1.0,1.0} , conditional{1.0,1.0,1.0},{2.0,1.0,1.0},{1.0,1.0,1.0} , HYA,STA:TFA:ERA{[6,15],0,0} , {0,[14],0} , {0,0,[17]}}
			</motifData>
		</motif>
		<motif index="718">
			<pValParam>0.00964047049167071620</pValParam>
			<zScore>1.787614118941904</zScore>
			<pVal>0.024</pVal>
			<origCount>107.0</origCount>
			<randAvgCount>96.246</randAvgCount>
			<origConc>2.7498792109131653E-4</origConc>
			<randAvgConc>2.534320141938628E-4</randAvgConc>
			<image>images/motif-718.jpg</image>
			<motifData>
					noninteractive{1.0,1.0,1.0},{1.0,1.0,2.0},{1.0,2.0,1.0} , conditional{1.0,2.0,1.0},{1.0,1.0,1.0},{1.0,1.0,1.0} , PKA,TFA:PKA,STA,TFA:HYA,PDA{[7,14],0,0} , {0,[6,7,14],0} , {0,0,[1,15]}}
			</motifData>
		</motif>
		<motif index="719">
			<pValParam>0.01528586519738350800</pValParam>
			<zScore>1.832185877621778</zScore>
			<pVal>0.024</pVal>
			<origCount>57.0</origCount>
			<randAvgCount>48.036</randAvgCount>
			<origConc>1.4648889254397236E-4</origConc>
			<randAvgConc>1.2648850401534477E-4</randAvgConc>
			<image>images/motif-719.jpg</image>
			<motifData>
					noninteractive{1.0,2.0,1.0},{2.0,1.0,1.0},{1.0,1.0,1.0} , conditional{1.0,1.0,1.0},{1.0,1.0,1.0},{1.0,2.0,1.0} , ERA:PKA,STA,TFA:TFA{[17],0,0} , {0,[6,7,14],0} , {0,0,[14]}}
			</motifData>
		</motif>
		<motif index="720">
			<pValParam>0.00964047049167071620</pValParam>
			<zScore>1.7823895115093182</zScore>
			<pVal>0.024</pVal>
			<origCount>108.0</origCount>
			<randAvgCount>97.246</randAvgCount>
			<origConc>2.775579016622634E-4</origConc>
			<randAvgConc>2.5606520558702026E-4</randAvgConc>
			<image>images/motif-720.jpg</image>
			<motifData>
					noninteractive{1.0,2.0,1.0},{2.0,1.0,1.0},{1.0,1.0,1.0} , conditional{1.0,1.0,1.0},{1.0,1.0,1.0},{2.0,1.0,1.0} , HYA,STA:HYA,PPPA:PKA,TFA{[6,15],0,0} , {0,[15,16],0} , {0,0,[7,14]}}
			</motifData>
		</motif>
		<motif index="721">
			<pValParam>0.00456922462633135850</pValParam>
			<zScore>2.353447427199979</zScore>
			<pVal>0.024</pVal>
			<origCount>15.0</origCount>
			<randAvgCount>11.39</randAvgCount>
			<origConc>3.8549708564203255E-5</origConc>
			<randAvgConc>2.9991139938009888E-5</randAvgConc>
			<image>images/motif-721.jpg</image>
			<motifData>
					single-nonmonotonic{1.0,2.0,2.0},{1.0,1.0,1.0},{1.0,1.0,1.0} , PKA,TFA:PKA,TFA:PRB{[7,14],0,0} , {0,[7,14],0} , {0,0,[13]}}
			</motifData>
		</motif>
		<motif index="722">
			<pValParam>0.00456922462633135850</pValParam>
			<zScore>2.353447427199979</zScore>
			<pVal>0.024</pVal>
			<origCount>15.0</origCount>
			<randAvgCount>11.39</randAvgCount>
			<origConc>3.8549708564203255E-5</origConc>
			<randAvgConc>2.9991139938009888E-5</randAvgConc>
			<image>images/motif-722.jpg</image>
			<motifData>
					single-nonmonotonic{1.0,2.0,2.0},{1.0,1.0,1.0},{1.0,1.0,1.0} , TFA:PRB:PKA,TFA{[14],0,0} , {0,[13],0} , {0,0,[7,14]}}
			</motifData>
		</motif>
		<motif index="723">
			<pValParam>0.00456922462633135850</pValParam>
			<zScore>2.353447427199979</zScore>
			<pVal>0.024</pVal>
			<origCount>15.0</origCount>
			<randAvgCount>11.39</randAvgCount>
			<origConc>3.8549708564203255E-5</origConc>
			<randAvgConc>2.9991139938009888E-5</randAvgConc>
			<image>images/motif-723.jpg</image>
			<motifData>
					single-nonmonotonic{1.0,2.0,2.0},{1.0,1.0,1.0},{1.0,1.0,1.0} , TFA:PRB:TFA{[14],0,0} , {0,[13],0} , {0,0,[14]}}
			</motifData>
		</motif>
		<motif index="724">
			<pValParam>0.01582672645301341800</pValParam>
			<zScore>1.9482319245729627</zScore>
			<pVal>0.024</pVal>
			<origCount>24.0</origCount>
			<randAvgCount>17.894</randAvgCount>
			<origConc>6.16795337027252E-5</origConc>
			<randAvgConc>4.711784762603029E-5</randAvgConc>
			<image>images/motif-724.jpg</image>
			<motifData>
					suppressive{1.0,1.0,1.0},{1.0,1.0,2.0},{1.0,1.0,1.0} , conditional{1.0,2.0,1.0},{1.0,1.0,1.0},{1.0,1.0,1.0} , MFU:PKA,STA,TFA:STA{[8],0,0} , {0,[6,7,14],0} , {0,0,[6]}}
			</motifData>
		</motif>
		<motif index="725">
			<pValParam>0.00502421467479241550</pValParam>
			<zScore>2.450797532698176</zScore>
			<pVal>0.024</pVal>
			<origCount>6.0</origCount>
			<randAvgCount>3.098</randAvgCount>
			<origConc>1.54198834256813E-5</origConc>
			<randAvgConc>8.156996181855835E-6</randAvgConc>
			<image>images/motif-725.jpg</image>
			<motifData>
					noninteractive{1.0,1.0,2.0},{1.0,1.0,1.0},{2.0,1.0,1.0} , epistatic{1.0,2.0,1.0},{1.0,1.0,1.0},{1.0,1.0,1.0} , DNAB,TRA:ERA:PRB{[4,19],0,0} , {0,[17],0} , {0,0,[13]}}
			</motifData>
		</motif>
		<motif index="726">
			<pValParam>0.00502421467479241550</pValParam>
			<zScore>2.450797532698176</zScore>
			<pVal>0.024</pVal>
			<origCount>6.0</origCount>
			<randAvgCount>3.098</randAvgCount>
			<origConc>1.54198834256813E-5</origConc>
			<randAvgConc>8.156996181855835E-6</randAvgConc>
			<image>images/motif-726.jpg</image>
			<motifData>
					noninteractive{1.0,2.0,1.0},{2.0,1.0,1.0},{1.0,1.0,1.0} , epistatic{1.0,1.0,1.0},{1.0,1.0,2.0},{1.0,1.0,1.0} , PRB:TRA:ERA{[13],0,0} , {0,[19],0} , {0,0,[17]}}
			</motifData>
		</motif>
		<motif index="727">
			<pValParam>0.02698368520209015700</pValParam>
			<zScore>1.7948994240721075</zScore>
			<pVal>0.024</pVal>
			<origCount>18.0</origCount>
			<randAvgCount>11.82</randAvgCount>
			<origConc>4.625965027704391E-5</origConc>
			<randAvgConc>3.112333417619623E-5</randAvgConc>
			<image>images/motif-727.jpg</image>
			<motifData>
					noninteractive{1.0,1.0,2.0},{1.0,1.0,1.0},{2.0,1.0,1.0} , epistatic{1.0,1.0,1.0},{2.0,1.0,1.0},{1.0,1.0,1.0} , PKA,TFA:HYA:MFU{[7,14],0,0} , {0,[15],0} , {0,0,[8]}}
			</motifData>
		</motif>
		<motif index="728">
			<pValParam>0.00592577871660671110</pValParam>
			<zScore>2.283809968879546</zScore>
			<pVal>0.024</pVal>
			<origCount>14.0</origCount>
			<randAvgCount>10.384</randAvgCount>
			<origConc>3.597972799325637E-5</origConc>
			<randAvgConc>2.7343425521837512E-5</randAvgConc>
			<image>images/motif-728.jpg</image>
			<motifData>
					noninteractive{1.0,1.0,2.0},{1.0,1.0,1.0},{2.0,1.0,1.0} , double-nonmonotonic{1.0,2.0,1.0},{2.0,1.0,1.0},{1.0,1.0,1.0} , PKA,TFA:PRB:MFU{[7,14],0,0} , {0,[13],0} , {0,0,[8]}}
			</motifData>
		</motif>
		<motif index="729">
			<pValParam>0.01341679936357387200</pValParam>
			<zScore>2.0875962473172742</zScore>
			<pVal>0.024</pVal>
			<origCount>11.0</origCount>
			<randAvgCount>6.368</randAvgCount>
			<origConc>2.826978628041572E-5</origConc>
			<randAvgConc>1.6770296748282716E-5</randAvgConc>
			<image>images/motif-729.jpg</image>
			<motifData>
					noninteractive{1.0,1.0,2.0},{1.0,1.0,2.0},{2.0,2.0,1.0} , conditional{1.0,2.0,1.0},{1.0,1.0,1.0},{1.0,1.0,1.0} , TRA:PRB:HYA,STA{[19],0,0} , {0,[13],0} , {0,0,[6,15]}}
			</motifData>
		</motif>
		<motif index="730">
			<pValParam>0.03152425510856771100</pValParam>
			<zScore>1.7670811731437623</zScore>
			<pVal>0.024</pVal>
			<origCount>18.0</origCount>
			<randAvgCount>9.582</randAvgCount>
			<origConc>4.625965027704391E-5</origConc>
			<randAvgConc>2.5226728988849743E-5</randAvgConc>
			<image>images/motif-730.jpg</image>
			<motifData>
					suppressive{1.0,1.0,1.0},{1.0,1.0,2.0},{1.0,1.0,1.0} , epistatic{1.0,1.0,1.0},{2.0,1.0,1.0},{1.0,1.0,1.0} , MFU:STA,TFA:DNAB,TRA{[8],0,0} , {0,[6,14],0} , {0,0,[4,19]}}
			</motifData>
		</motif>
		<motif index="731">
			<pValParam>0.01375294314320019100</pValParam>
			<zScore>2.0322858207829926</zScore>
			<pVal>0.024</pVal>
			<origCount>24.0</origCount>
			<randAvgCount>17.022</randAvgCount>
			<origConc>6.16795337027252E-5</origConc>
			<randAvgConc>4.4817053929983554E-5</randAvgConc>
			<image>images/motif-731.jpg</image>
			<motifData>
					noninteractive{1.0,2.0,1.0},{2.0,1.0,1.0},{1.0,1.0,1.0} , additive{1.0,1.0,2.0},{1.0,1.0,1.0},{2.0,1.0,1.0} , conditional{1.0,1.0,1.0},{1.0,1.0,1.0},{1.0,2.0,1.0} , TRA:PKA,STA,TFA:DNAB,TRA{[19],0,0} , {0,[6,7,14],0} , {0,0,[4,19]}}
			</motifData>
		</motif>
		<motif index="732">
			<pValParam>0.01375294314320019100</pValParam>
			<zScore>2.0322858207829926</zScore>
			<pVal>0.024</pVal>
			<origCount>24.0</origCount>
			<randAvgCount>17.022</randAvgCount>
			<origConc>6.16795337027252E-5</origConc>
			<randAvgConc>4.4817053929983554E-5</randAvgConc>
			<image>images/motif-732.jpg</image>
			<motifData>
					noninteractive{1.0,2.0,1.0},{2.0,1.0,1.0},{1.0,1.0,1.0} , additive{1.0,1.0,2.0},{1.0,1.0,1.0},{2.0,1.0,1.0} , conditional{1.0,1.0,1.0},{1.0,1.0,1.0},{1.0,2.0,1.0} , TRA:PKA,STA,TFA:TRA{[19],0,0} , {0,[6,7,14],0} , {0,0,[19]}}
			</motifData>
		</motif>
		<motif index="733">
			<pValParam>0.01807880489201974000</pValParam>
			<zScore>2.4652856383342017</zScore>
			<pVal>0.024</pVal>
			<origCount>6.0</origCount>
			<randAvgCount>2.628</randAvgCount>
			<origConc>1.54198834256813E-5</origConc>
			<randAvgConc>6.921748158374973E-6</randAvgConc>
			<image>images/motif-733.jpg</image>
			<motifData>
					noninteractive{1.0,2.0,1.0},{2.0,1.0,1.0},{1.0,1.0,1.0} , conditional{1.0,1.0,2.0},{1.0,1.0,1.0},{1.0,1.0,1.0} , synthetic{1.0,1.0,1.0},{1.0,1.0,2.0},{1.0,2.0,1.0} , PKA,TFA:PKA,STA,TFA:TRA{[7,14],0,0} , {0,[6,7,14],0} , {0,0,[19]}}
			</motifData>
		</motif>
		<motif index="734">
			<pValParam>0.01807880489201974000</pValParam>
			<zScore>2.4652856383342017</zScore>
			<pVal>0.024</pVal>
			<origCount>6.0</origCount>
			<randAvgCount>2.628</randAvgCount>
			<origConc>1.54198834256813E-5</origConc>
			<randAvgConc>6.921748158374973E-6</randAvgConc>
			<image>images/motif-734.jpg</image>
			<motifData>
					noninteractive{1.0,1.0,1.0},{1.0,1.0,2.0},{1.0,2.0,1.0} , conditional{1.0,1.0,1.0},{2.0,1.0,1.0},{1.0,1.0,1.0} , synthetic{1.0,1.0,2.0},{1.0,1.0,1.0},{2.0,1.0,1.0} , DNAB,TRA:STA,TFA:PKA,STA,TFA{[4,19],0,0} , {0,[6,14],0} , {0,0,[6,7,14]}}
			</motifData>
		</motif>
		<motif index="735">
			<pValParam>0.01807880489201974000</pValParam>
			<zScore>2.4652856383342017</zScore>
			<pVal>0.024</pVal>
			<origCount>6.0</origCount>
			<randAvgCount>2.628</randAvgCount>
			<origConc>1.54198834256813E-5</origConc>
			<randAvgConc>6.921748158374973E-6</randAvgConc>
			<image>images/motif-735.jpg</image>
			<motifData>
					noninteractive{1.0,1.0,1.0},{1.0,1.0,2.0},{1.0,2.0,1.0} , conditional{1.0,1.0,1.0},{1.0,1.0,1.0},{2.0,1.0,1.0} , synthetic{1.0,2.0,1.0},{2.0,1.0,1.0},{1.0,1.0,1.0} , TRA:PKA,STA,TFA:STA,TFA{[19],0,0} , {0,[6,7,14],0} , {0,0,[6,14]}}
			</motifData>
		</motif>
		<motif index="736">
			<pValParam>0.01916428078824672400</pValParam>
			<zScore>1.8764267900669964</zScore>
			<pVal>0.026</pVal>
			<origCount>13.0</origCount>
			<randAvgCount>9.776</randAvgCount>
			<origConc>3.340974742230949E-5</origConc>
			<randAvgConc>2.5740809849394086E-5</randAvgConc>
			<image>images/motif-736.jpg</image>
			<motifData>
					single-nonmonotonic{1.0,1.0,2.0},{1.0,1.0,1.0},{1.0,1.0,1.0} , epistatic{1.0,1.0,1.0},{2.0,1.0,1.0},{1.0,1.0,1.0} , TFA:PKA,TFA:TFA{[14],0,0} , {0,[7,14],0} , {0,0,[14]}}
			</motifData>
		</motif>
		<motif index="737">
			<pValParam>0.01916428078824672400</pValParam>
			<zScore>1.8764267900669964</zScore>
			<pVal>0.026</pVal>
			<origCount>13.0</origCount>
			<randAvgCount>9.776</randAvgCount>
			<origConc>3.340974742230949E-5</origConc>
			<randAvgConc>2.5740809849394086E-5</randAvgConc>
			<image>images/motif-737.jpg</image>
			<motifData>
					single-nonmonotonic{1.0,2.0,1.0},{1.0,1.0,1.0},{1.0,1.0,1.0} , epistatic{1.0,1.0,1.0},{1.0,1.0,1.0},{2.0,1.0,1.0} , TFA:PKA,TFA:PKA,TFA{[14],0,0} , {0,[7,14],0} , {0,0,[7,14]}}
			</motifData>
		</motif>
		<motif index="738">
			<pValParam>0.01916428078824672400</pValParam>
			<zScore>1.8764267900669964</zScore>
			<pVal>0.026</pVal>
			<origCount>13.0</origCount>
			<randAvgCount>9.776</randAvgCount>
			<origConc>3.340974742230949E-5</origConc>
			<randAvgConc>2.5740809849394086E-5</randAvgConc>
			<image>images/motif-738.jpg</image>
			<motifData>
					single-nonmonotonic{1.0,1.0,1.0},{1.0,1.0,2.0},{1.0,1.0,1.0} , epistatic{1.0,2.0,1.0},{1.0,1.0,1.0},{1.0,1.0,1.0} , PKA,TFA:PKA,TFA:PKA,TFA{[7,14],0,0} , {0,[7,14],0} , {0,0,[7,14]}}
			</motifData>
		</motif>
		<motif index="739">
			<pValParam>0.01916428078824672400</pValParam>
			<zScore>1.8764267900669964</zScore>
			<pVal>0.026</pVal>
			<origCount>13.0</origCount>
			<randAvgCount>9.776</randAvgCount>
			<origConc>3.340974742230949E-5</origConc>
			<randAvgConc>2.5740809849394086E-5</randAvgConc>
			<image>images/motif-739.jpg</image>
			<motifData>
					single-nonmonotonic{1.0,2.0,1.0},{1.0,1.0,1.0},{1.0,1.0,1.0} , epistatic{1.0,1.0,1.0},{1.0,1.0,1.0},{2.0,1.0,1.0} , PKA,TFA:PKA,TFA:PKA{[7,14],0,0} , {0,[7,14],0} , {0,0,[7]}}
			</motifData>
		</motif>
		<motif index="740">
			<pValParam>0.01004379219574380600</pValParam>
			<zScore>2.1140035330788587</zScore>
			<pVal>0.026</pVal>
			<origCount>23.0</origCount>
			<randAvgCount>16.962</randAvgCount>
			<origConc>5.910955313177832E-5</origConc>
			<randAvgConc>4.466398543649465E-5</randAvgConc>
			<image>images/motif-740.jpg</image>
			<motifData>
					conditional{1.0,1.0,1.0},{2.0,1.0,1.0},{1.0,1.0,1.0} , epistatic{1.0,1.0,1.0},{1.0,1.0,2.0},{1.0,1.0,1.0} , PKA,STA,TFA:MFU:TFA{[6,7,14],0,0} , {0,[8],0} , {0,0,[14]}}
			</motifData>
		</motif>
		<motif index="741">
			<pValParam>0.01004379219574380600</pValParam>
			<zScore>2.1140035330788587</zScore>
			<pVal>0.026</pVal>
			<origCount>23.0</origCount>
			<randAvgCount>16.962</randAvgCount>
			<origConc>5.910955313177832E-5</origConc>
			<randAvgConc>4.466398543649465E-5</randAvgConc>
			<image>images/motif-741.jpg</image>
			<motifData>
					conditional{1.0,1.0,1.0},{1.0,1.0,2.0},{1.0,1.0,1.0} , epistatic{1.0,1.0,1.0},{2.0,1.0,1.0},{1.0,1.0,1.0} , PKA,TFA:MFU:PKA,STA,TFA{[7,14],0,0} , {0,[8],0} , {0,0,[6,7,14]}}
			</motifData>
		</motif>
		<motif index="742">
			<pValParam>0.01087567038798875600</pValParam>
			<zScore>2.156166371642627</zScore>
			<pVal>0.026</pVal>
			<origCount>6.0</origCount>
			<randAvgCount>3.642</randAvgCount>
			<origConc>1.54198834256813E-5</origConc>
			<randAvgConc>9.590389578468436E-6</randAvgConc>
			<image>images/motif-742.jpg</image>
			<motifData>
					noninteractive{1.0,1.0,1.0},{1.0,1.0,2.0},{1.0,2.0,1.0} , suppressive{1.0,1.0,2.0},{1.0,1.0,1.0},{1.0,1.0,1.0} , conditional{1.0,1.0,1.0},{2.0,1.0,1.0},{1.0,1.0,1.0} , TRA:PKA,STA,TFA:TRA{[19],0,0} , {0,[6,7,14],0} , {0,0,[19]}}
			</motifData>
		</motif>
		<motif index="743">
			<pValParam>0.01087567038798875600</pValParam>
			<zScore>2.156166371642627</zScore>
			<pVal>0.026</pVal>
			<origCount>6.0</origCount>
			<randAvgCount>3.642</randAvgCount>
			<origConc>1.54198834256813E-5</origConc>
			<randAvgConc>9.590389578468436E-6</randAvgConc>
			<image>images/motif-743.jpg</image>
			<motifData>
					noninteractive{1.0,1.0,1.0},{1.0,1.0,2.0},{1.0,2.0,1.0} , suppressive{1.0,1.0,2.0},{1.0,1.0,1.0},{1.0,1.0,1.0} , conditional{1.0,1.0,1.0},{2.0,1.0,1.0},{1.0,1.0,1.0} , TRA:PKA,STA,TFA:DNAB,TRA{[19],0,0} , {0,[6,7,14],0} , {0,0,[4,19]}}
			</motifData>
		</motif>
		<motif index="744">
			<pValParam>0.01211756674400787900</pValParam>
			<zScore>1.859702969184411</zScore>
			<pVal>0.026</pVal>
			<origCount>90.0</origCount>
			<randAvgCount>77.838</randAvgCount>
			<origConc>2.3129825138521953E-4</origConc>
			<randAvgConc>2.0495962622815546E-4</randAvgConc>
			<image>images/motif-744.jpg</image>
			<motifData>
					noninteractive{1.0,2.0,1.0},{2.0,1.0,1.0},{1.0,1.0,1.0} , conditional{1.0,1.0,1.0},{1.0,1.0,1.0},{2.0,1.0,1.0} , TFA:TRA:STA,TFA{[14],0,0} , {0,[19],0} , {0,0,[6,14]}}
			</motifData>
		</motif>
		<motif index="745">
			<pValParam>0.00646675173713040510</pValParam>
			<zScore>2.3374094900625915</zScore>
			<pVal>0.026</pVal>
			<origCount>15.0</origCount>
			<randAvgCount>9.064</randAvgCount>
			<origConc>3.8549708564203255E-5</origConc>
			<randAvgConc>2.3867405290337732E-5</randAvgConc>
			<image>images/motif-745.jpg</image>
			<motifData>
					single-nonmonotonic{1.0,2.0,2.0},{1.0,1.0,1.0},{1.0,1.0,1.0} , PKA,TFA:MFU:HYA{[7,14],0,0} , {0,[8],0} , {0,0,[15]}}
			</motifData>
		</motif>
		<motif index="746">
[truncated: 6,256,714 more chars]
