# Supplementary material for: Network motif analysis of a multi-mode genetic-interaction network
Source: Genome Biol. 2007 Aug 2;8(8):R160. doi: 10.1186/gb-2007-8-8-r160 (PMC2374991; doi:10.1186/gb-2007-8-8-r160)
Supplement: Additional data file 12 — Network pattern structure, significance, and number of instances of each 3nGO network pattern found in the genetic network. [file gb-2007-8-8-r160-S12.xml]

<?xml version="1.0"?>


<document>
	<data dataNotes="null">
		<motif index="12000">
			<pValParam>0.35177704881273120000</pValParam>
			<zScore>0.17705972616634552</zScore>
			<pVal>0.69</pVal>
			<origCount>5.0</origCount>
			<randAvgCount>4.776</randAvgCount>
			<origConc>1.2849902854734419E-5</origConc>
			<randAvgConc>1.2575927858018348E-5</randAvgConc>
			<image>images/motif-12000.jpg</image>
			<motifData>
					additive{1.0,1.0,1.0},{1.0,1.0,2.0},{1.0,2.0,1.0} , epistatic{1.0,2.0,1.0},{1.0,1.0,1.0},{1.0,1.0,1.0} , MFU:ERA:DNAB,TRA{[8],0,0} , {0,[17],0} , {0,0,[4,19]}}
			</motifData>
		</motif>
		<motif index="12001">
			<pValParam>0.35177704881273120000</pValParam>
			<zScore>0.17705972616634552</zScore>
			<pVal>0.69</pVal>
			<origCount>5.0</origCount>
			<randAvgCount>4.776</randAvgCount>
			<origConc>1.2849902854734419E-5</origConc>
			<randAvgConc>1.2575927858018348E-5</randAvgConc>
			<image>images/motif-12001.jpg</image>
			<motifData>
					additive{1.0,1.0,1.0},{1.0,1.0,2.0},{1.0,2.0,1.0} , epistatic{1.0,2.0,1.0},{1.0,1.0,1.0},{1.0,1.0,1.0} , ERA:ERA:DNAB,TRA{[17],0,0} , {0,[17],0} , {0,0,[4,19]}}
			</motifData>
		</motif>
		<motif index="12002">
			<pValParam>0.35177704881273120000</pValParam>
			<zScore>0.17705972616634552</zScore>
			<pVal>0.69</pVal>
			<origCount>5.0</origCount>
			<randAvgCount>4.776</randAvgCount>
			<origConc>1.2849902854734419E-5</origConc>
			<randAvgConc>1.2575927858018348E-5</randAvgConc>
			<image>images/motif-12002.jpg</image>
			<motifData>
					additive{1.0,2.0,1.0},{2.0,1.0,1.0},{1.0,1.0,1.0} , epistatic{1.0,1.0,1.0},{1.0,1.0,1.0},{1.0,2.0,1.0} , TRA:ERA:ERA{[19],0,0} , {0,[17],0} , {0,0,[17]}}
			</motifData>
		</motif>
		<motif index="12003">
			<pValParam>0.35177704881273120000</pValParam>
			<zScore>0.05452389521523644</zScore>
			<pVal>0.69</pVal>
			<origCount>8.0</origCount>
			<randAvgCount>7.776</randAvgCount>
			<origConc>2.055984456757507E-5</origConc>
			<randAvgConc>2.0475502037489952E-5</randAvgConc>
			<image>images/motif-12003.jpg</image>
			<motifData>
					additive{1.0,1.0,1.0},{1.0,1.0,2.0},{1.0,2.0,1.0} , epistatic{1.0,2.0,1.0},{1.0,1.0,1.0},{1.0,1.0,1.0} , ERA:ERA:PRB,TRA{[17],0,0} , {0,[17],0} , {0,0,[13,19]}}
			</motifData>
		</motif>
		<motif index="12004">
			<pValParam>0.35177704881273120000</pValParam>
			<zScore>0.05452389521523644</zScore>
			<pVal>0.69</pVal>
			<origCount>8.0</origCount>
			<randAvgCount>7.776</randAvgCount>
			<origConc>2.055984456757507E-5</origConc>
			<randAvgConc>2.0475502037489952E-5</randAvgConc>
			<image>images/motif-12004.jpg</image>
			<motifData>
					additive{1.0,1.0,1.0},{1.0,1.0,2.0},{1.0,2.0,1.0} , epistatic{1.0,2.0,1.0},{1.0,1.0,1.0},{1.0,1.0,1.0} , MFU:ERA:PRB,TRA{[8],0,0} , {0,[17],0} , {0,0,[13,19]}}
			</motifData>
		</motif>
		<motif index="12005">
			<pValParam>0.51676569834246311000</pValParam>
			<zScore>-0.22032619006265822</zScore>
			<pVal>0.69</pVal>
			<origCount>6.0</origCount>
			<randAvgCount>6.034</randAvgCount>
			<origConc>1.54198834256813E-5</origConc>
			<randAvgConc>1.588865389171252E-5</randAvgConc>
			<image>images/motif-12005.jpg</image>
			<motifData>
					noninteractive{1.0,1.0,1.0},{1.0,1.0,2.0},{1.0,2.0,1.0} , conditional{1.0,2.0,1.0},{1.0,1.0,1.0},{1.0,1.0,1.0} , TRA:NYA:PKA,STA,TFA{[19],0,0} , {0,[9],0} , {0,0,[6,7,14]}}
			</motifData>
		</motif>
		<motif index="12006">
			<pValParam>0.25155339510641683000</pValParam>
			<zScore>0.4104169087502323</zScore>
			<pVal>0.69</pVal>
			<origCount>5.0</origCount>
			<randAvgCount>4.69</randAvgCount>
			<origConc>1.2849902854734419E-5</origConc>
			<randAvgConc>1.2349721148093605E-5</randAvgConc>
			<image>images/motif-12006.jpg</image>
			<motifData>
					noninteractive{1.0,2.0,1.0},{2.0,1.0,1.0},{1.0,1.0,1.0} , conditional{1.0,1.0,1.0},{1.0,1.0,1.0},{2.0,1.0,1.0} , NYA:HYA,STA:TRA{[9],0,0} , {0,[6,15],0} , {0,0,[19]}}
			</motifData>
		</motif>
		<motif index="12007">
			<pValParam>0.68080748062698881000</pValParam>
			<zScore>-1.041192762401391</zScore>
			<pVal>0.69</pVal>
			<origCount>163.0</origCount>
			<randAvgCount>166.156</randAvgCount>
			<origConc>4.1890683306434204E-4</origConc>
			<randAvgConc>4.3752828282061406E-4</randAvgConc>
			<image>images/motif-12007.jpg</image>
			<motifData>
					noninteractive{1.0,2.0,2.0},{2.0,1.0,1.0},{2.0,1.0,1.0} , TRA:DNAB,TRA:MFU{[19],0,0} , {0,[4,19],0} , {0,0,[8]}}
			</motifData>
		</motif>
		<motif index="12008">
			<pValParam>0.68080748062698881000</pValParam>
			<zScore>-1.041192762401391</zScore>
			<pVal>0.69</pVal>
			<origCount>163.0</origCount>
			<randAvgCount>166.156</randAvgCount>
			<origConc>4.1890683306434204E-4</origConc>
			<randAvgConc>4.3752828282061406E-4</randAvgConc>
			<image>images/motif-12008.jpg</image>
			<motifData>
					noninteractive{1.0,2.0,1.0},{2.0,1.0,2.0},{1.0,2.0,1.0} , MFU:TRA:TRA{[8],0,0} , {0,[19],0} , {0,0,[19]}}
			</motifData>
		</motif>
		<motif index="12009">
			<pValParam>0.68080748062698881000</pValParam>
			<zScore>-1.041192762401391</zScore>
			<pVal>0.69</pVal>
			<origCount>163.0</origCount>
			<randAvgCount>166.156</randAvgCount>
			<origConc>4.1890683306434204E-4</origConc>
			<randAvgConc>4.3752828282061406E-4</randAvgConc>
			<image>images/motif-12009.jpg</image>
			<motifData>
					noninteractive{1.0,2.0,2.0},{2.0,1.0,1.0},{2.0,1.0,1.0} , DNAB,TRA:DNAB,TRA:MFU{[4,19],0,0} , {0,[4,19],0} , {0,0,[8]}}
			</motifData>
		</motif>
		<motif index="12010">
			<pValParam>0.68080748062698881000</pValParam>
			<zScore>-1.041192762401391</zScore>
			<pVal>0.69</pVal>
			<origCount>163.0</origCount>
			<randAvgCount>166.156</randAvgCount>
			<origConc>4.1890683306434204E-4</origConc>
			<randAvgConc>4.3752828282061406E-4</randAvgConc>
			<image>images/motif-12010.jpg</image>
			<motifData>
					noninteractive{1.0,2.0,1.0},{2.0,1.0,2.0},{1.0,2.0,1.0} , TRA:DNAB,TRA:MFU{[19],0,0} , {0,[4,19],0} , {0,0,[8]}}
			</motifData>
		</motif>
		<motif index="12011">
			<pValParam>0.69051581947830187000</pValParam>
			<zScore>-0.9297437601221653</zScore>
			<pVal>0.69</pVal>
			<origCount>151.0</origCount>
			<randAvgCount>155.316</randAvgCount>
			<origConc>3.880670662129794E-4</origConc>
			<randAvgConc>4.0895554463361703E-4</randAvgConc>
			<image>images/motif-12011.jpg</image>
			<motifData>
					noninteractive{1.0,2.0,2.0},{2.0,1.0,1.0},{2.0,1.0,1.0} , HYA,STA:PKA:TRA{[6,15],0,0} , {0,[7],0} , {0,0,[19]}}
			</motifData>
		</motif>
		<motif index="12012">
			<pValParam>0.59016038148817573000</pValParam>
			<zScore>-0.3244341376547747</zScore>
			<pVal>0.69</pVal>
			<origCount>12.0</origCount>
			<randAvgCount>12.682</randAvgCount>
			<origConc>3.08397668513626E-5</origConc>
			<randAvgConc>3.33949501505878E-5</randAvgConc>
			<image>images/motif-12012.jpg</image>
			<motifData>
					suppressive{1.0,2.0,1.0},{1.0,1.0,1.0},{1.0,1.0,1.0} , conditional{1.0,1.0,1.0},{1.0,1.0,1.0},{2.0,1.0,1.0} , PKA,STA,TFA:PKA,TFA:ERA{[6,7,14],0,0} , {0,[7,14],0} , {0,0,[17]}}
			</motifData>
		</motif>
		<motif index="12013">
			<pValParam>0.59016038148817573000</pValParam>
			<zScore>-0.3244341376547747</zScore>
			<pVal>0.69</pVal>
			<origCount>12.0</origCount>
			<randAvgCount>12.682</randAvgCount>
			<origConc>3.08397668513626E-5</origConc>
			<randAvgConc>3.33949501505878E-5</randAvgConc>
			<image>images/motif-12013.jpg</image>
			<motifData>
					suppressive{1.0,1.0,1.0},{1.0,1.0,2.0},{1.0,1.0,1.0} , conditional{1.0,2.0,1.0},{1.0,1.0,1.0},{1.0,1.0,1.0} , ERA:PKA,STA,TFA:TFA{[17],0,0} , {0,[6,7,14],0} , {0,0,[14]}}
			</motifData>
		</motif>
		<motif index="12014">
			<pValParam>0.16168994549427929000</pValParam>
			<zScore>0.6188338678744726</zScore>
			<pVal>0.69</pVal>
			<origCount>2.0</origCount>
			<randAvgCount>1.38</randAvgCount>
			<origConc>5.1399611418937674E-6</origConc>
			<randAvgConc>3.633004088342491E-6</randAvgConc>
			<image>images/motif-12014.jpg</image>
			<motifData>
					suppressive{1.0,1.0,1.0},{2.0,1.0,1.0},{1.0,1.0,1.0} , conditional{1.0,1.0,1.0},{1.0,1.0,1.0},{1.0,2.0,1.0} , TRA:OTHER:DNAB,TRA{[19],0,0} , {0,[18],0} , {0,0,[4,19]}}
			</motifData>
		</motif>
		<motif index="12015">
			<pValParam>0.16168994549427929000</pValParam>
			<zScore>0.6188338678744726</zScore>
			<pVal>0.69</pVal>
			<origCount>2.0</origCount>
			<randAvgCount>1.38</randAvgCount>
			<origConc>5.1399611418937674E-6</origConc>
			<randAvgConc>3.633004088342491E-6</randAvgConc>
			<image>images/motif-12015.jpg</image>
			<motifData>
					suppressive{1.0,1.0,1.0},{2.0,1.0,1.0},{1.0,1.0,1.0} , conditional{1.0,1.0,1.0},{1.0,1.0,1.0},{1.0,2.0,1.0} , TRA:OTHER:TRA{[19],0,0} , {0,[18],0} , {0,0,[19]}}
			</motifData>
		</motif>
		<motif index="12016">
			<pValParam>0.53293950613531360000</pValParam>
			<zScore>-0.3166342758033438</zScore>
			<pVal>0.69</pVal>
			<origCount>12.0</origCount>
			<randAvgCount>12.102</randAvgCount>
			<origConc>3.08397668513626E-5</origConc>
			<randAvgConc>3.1866416476949197E-5</randAvgConc>
			<image>images/motif-12016.jpg</image>
			<motifData>
					noninteractive{1.0,2.0,1.0},{2.0,1.0,1.0},{1.0,1.0,1.0} , additive{1.0,1.0,1.0},{1.0,1.0,2.0},{1.0,2.0,1.0} , MFU:STA,TFA:HYA{[8],0,0} , {0,[6,14],0} , {0,0,[15]}}
			</motifData>
		</motif>
		<motif index="12017">
			<pValParam>0.53293950613531360000</pValParam>
			<zScore>-0.3166342758033438</zScore>
			<pVal>0.69</pVal>
			<origCount>12.0</origCount>
			<randAvgCount>12.102</randAvgCount>
			<origConc>3.08397668513626E-5</origConc>
			<randAvgConc>3.1866416476949197E-5</randAvgConc>
			<image>images/motif-12017.jpg</image>
			<motifData>
					noninteractive{1.0,1.0,1.0},{1.0,1.0,2.0},{1.0,2.0,1.0} , additive{1.0,2.0,1.0},{2.0,1.0,1.0},{1.0,1.0,1.0} , HLA,HYA:PKA,TFA:MFU{[3,15],0,0} , {0,[7,14],0} , {0,0,[8]}}
			</motifData>
		</motif>
		<motif index="12018">
			<pValParam>0.35177704881273120000</pValParam>
			<zScore>0.05452389521523644</zScore>
			<pVal>0.69</pVal>
			<origCount>8.0</origCount>
			<randAvgCount>7.776</randAvgCount>
			<origConc>2.055984456757507E-5</origConc>
			<randAvgConc>2.0475502037489952E-5</randAvgConc>
			<image>images/motif-12018.jpg</image>
			<motifData>
					suppressive{1.0,1.0,1.0},{2.0,1.0,1.0},{1.0,1.0,1.0} , additive{1.0,1.0,2.0},{1.0,1.0,1.0},{2.0,1.0,1.0} , ERA:ERA:PRB,TRA{[17],0,0} , {0,[17],0} , {0,0,[13,19]}}
			</motifData>
		</motif>
		<motif index="12019">
			<pValParam>0.35177704881273120000</pValParam>
			<zScore>0.17705972616634552</zScore>
			<pVal>0.69</pVal>
			<origCount>5.0</origCount>
			<randAvgCount>4.776</randAvgCount>
			<origConc>1.2849902854734419E-5</origConc>
			<randAvgConc>1.2575927858018348E-5</randAvgConc>
			<image>images/motif-12019.jpg</image>
			<motifData>
					suppressive{1.0,1.0,1.0},{1.0,1.0,1.0},{2.0,1.0,1.0} , additive{1.0,2.0,1.0},{2.0,1.0,1.0},{1.0,1.0,1.0} , ERA:DNAB,TRA:ERA{[17],0,0} , {0,[4,19],0} , {0,0,[17]}}
			</motifData>
		</motif>
		<motif index="12020">
			<pValParam>0.35177704881273120000</pValParam>
			<zScore>0.17705972616634552</zScore>
			<pVal>0.69</pVal>
			<origCount>5.0</origCount>
			<randAvgCount>4.776</randAvgCount>
			<origConc>1.2849902854734419E-5</origConc>
			<randAvgConc>1.2575927858018348E-5</randAvgConc>
			<image>images/motif-12020.jpg</image>
			<motifData>
					suppressive{1.0,1.0,1.0},{1.0,1.0,1.0},{1.0,2.0,1.0} , additive{1.0,2.0,1.0},{2.0,1.0,1.0},{1.0,1.0,1.0} , TRA:ERA:ERA{[19],0,0} , {0,[17],0} , {0,0,[17]}}
			</motifData>
		</motif>
		<motif index="12021">
			<pValParam>0.15233644327836615000</pValParam>
			<zScore>0.6185510236665994</zScore>
			<pVal>0.69</pVal>
			<origCount>1.0</origCount>
			<randAvgCount>0.69</randAvgCount>
			<origConc>2.5699805709468837E-6</origConc>
			<randAvgConc>1.8167456754382725E-6</randAvgConc>
			<image>images/motif-12021.jpg</image>
			<motifData>
					asynthetic{1.0,2.0,1.0},{2.0,1.0,1.0},{1.0,1.0,1.0} , conditional{1.0,1.0,2.0},{1.0,1.0,1.0},{1.0,1.0,1.0} , PRB:HYA:TRA{[13],0,0} , {0,[15],0} , {0,0,[19]}}
			</motifData>
		</motif>
		<motif index="12022">
			<pValParam>0.23777752488247961000</pValParam>
			<zScore>0.0622202527869837</zScore>
			<pVal>0.69</pVal>
			<origCount>1.0</origCount>
			<randAvgCount>0.928</randAvgCount>
			<origConc>2.5699805709468837E-6</origConc>
			<randAvgConc>2.4440245208022527E-6</randAvgConc>
			<image>images/motif-12022.jpg</image>
			<motifData>
					asynthetic{1.0,1.0,2.0},{1.0,1.0,1.0},{2.0,1.0,1.0} , conditional{1.0,2.0,1.0},{1.0,1.0,1.0},{1.0,1.0,1.0} , PRB:PKA,STA,TFA:DNAB,TRA{[13],0,0} , {0,[6,7,14],0} , {0,0,[4,19]}}
			</motifData>
		</motif>
		<motif index="12023">
			<pValParam>0.34614715087767045000</pValParam>
			<zScore>0.2308584399558012</zScore>
			<pVal>0.69</pVal>
			<origCount>4.0</origCount>
			<randAvgCount>3.77</randAvgCount>
			<origConc>1.0279922283787535E-5</origConc>
			<randAvgConc>9.927024161661485E-6</randAvgConc>
			<image>images/motif-12023.jpg</image>
			<motifData>
					asynthetic{1.0,1.0,1.0},{1.0,1.0,2.0},{1.0,2.0,1.0} , epistatic{1.0,2.0,1.0},{1.0,1.0,1.0},{1.0,1.0,1.0} , PKA,TFA:HYA,STA:DNAB,TRA{[7,14],0,0} , {0,[6,15],0} , {0,0,[4,19]}}
			</motifData>
		</motif>
		<motif index="12024">
			<pValParam>0.34614715087767045000</pValParam>
			<zScore>0.2308584399558012</zScore>
			<pVal>0.69</pVal>
			<origCount>4.0</origCount>
			<randAvgCount>3.77</randAvgCount>
			<origConc>1.0279922283787535E-5</origConc>
			<randAvgConc>9.927024161661485E-6</randAvgConc>
			<image>images/motif-12024.jpg</image>
			<motifData>
					asynthetic{1.0,1.0,1.0},{1.0,1.0,2.0},{1.0,2.0,1.0} , epistatic{1.0,2.0,1.0},{1.0,1.0,1.0},{1.0,1.0,1.0} , PKA:HYA,STA:DNAB,TRA{[7],0,0} , {0,[6,15],0} , {0,0,[4,19]}}
			</motifData>
		</motif>
		<motif index="12025">
			<pValParam>0.25026512793085909000</pValParam>
			<zScore>0.017604806878944456</zScore>
			<pVal>0.69</pVal>
			<origCount>1.0</origCount>
			<randAvgCount>0.962</randAvgCount>
			<origConc>2.5699805709468837E-6</origConc>
			<randAvgConc>2.533347327715628E-6</randAvgConc>
			<image>images/motif-12025.jpg</image>
			<motifData>
					suppressive{1.0,1.0,1.0},{2.0,1.0,1.0},{1.0,1.0,1.0} , epistatic{1.0,1.0,2.0},{1.0,1.0,1.0},{1.0,1.0,1.0} , DNAB,TRA:PRB:ERA{[4,19],0,0} , {0,[13],0} , {0,0,[17]}}
			</motifData>
		</motif>
		<motif index="12026">
			<pValParam>0.15233644327836615000</pValParam>
			<zScore>0.6188338678744726</zScore>
			<pVal>0.69</pVal>
			<origCount>1.0</origCount>
			<randAvgCount>0.69</randAvgCount>
			<origConc>2.5699805709468837E-6</origConc>
			<randAvgConc>1.8165020441712456E-6</randAvgConc>
			<image>images/motif-12026.jpg</image>
			<motifData>
					additive{1.0,1.0,1.0},{1.0,1.0,2.0},{1.0,2.0,1.0} , conditional{1.0,2.0,1.0},{1.0,1.0,1.0},{1.0,1.0,1.0} , TRA:OTHER:PKA,TFA{[19],0,0} , {0,[18],0} , {0,0,[7,14]}}
			</motifData>
		</motif>
		<motif index="12027">
			<pValParam>0.15233644327836615000</pValParam>
			<zScore>0.6188338678744726</zScore>
			<pVal>0.69</pVal>
			<origCount>1.0</origCount>
			<randAvgCount>0.69</randAvgCount>
			<origConc>2.5699805709468837E-6</origConc>
			<randAvgConc>1.8165020441712456E-6</randAvgConc>
			<image>images/motif-12027.jpg</image>
			<motifData>
					double-nonmonotonic{1.0,1.0,1.0},{1.0,1.0,2.0},{1.0,2.0,1.0} , conditional{1.0,2.0,1.0},{1.0,1.0,1.0},{1.0,1.0,1.0} , TRA:OTHER:TFA{[19],0,0} , {0,[18],0} , {0,0,[14]}}
			</motifData>
		</motif>
		<motif index="12028">
			<pValParam>0.35177704881273120000</pValParam>
			<zScore>0.05452389521523644</zScore>
			<pVal>0.69</pVal>
			<origCount>8.0</origCount>
			<randAvgCount>7.776</randAvgCount>
			<origConc>2.055984456757507E-5</origConc>
			<randAvgConc>2.0475502037489952E-5</randAvgConc>
			<image>images/motif-12028.jpg</image>
			<motifData>
					additive{1.0,1.0,1.0},{1.0,1.0,2.0},{1.0,2.0,1.0} , single-nonmonotonic{1.0,1.0,1.0},{2.0,1.0,1.0},{1.0,1.0,1.0} , MFU:ERA:PRB,TRA{[8],0,0} , {0,[17],0} , {0,0,[13,19]}}
			</motifData>
		</motif>
		<motif index="12029">
			<pValParam>0.35177704881273120000</pValParam>
			<zScore>0.17705972616634552</zScore>
			<pVal>0.69</pVal>
			<origCount>5.0</origCount>
			<randAvgCount>4.776</randAvgCount>
			<origConc>1.2849902854734419E-5</origConc>
			<randAvgConc>1.2575927858018348E-5</randAvgConc>
			<image>images/motif-12029.jpg</image>
			<motifData>
					additive{1.0,2.0,1.0},{2.0,1.0,1.0},{1.0,1.0,1.0} , single-nonmonotonic{1.0,1.0,1.0},{1.0,1.0,2.0},{1.0,1.0,1.0} , TRA:ERA:MFU{[19],0,0} , {0,[17],0} , {0,0,[8]}}
			</motifData>
		</motif>
		<motif index="12030">
			<pValParam>0.35177704881273120000</pValParam>
			<zScore>0.17705972616634552</zScore>
			<pVal>0.69</pVal>
			<origCount>5.0</origCount>
			<randAvgCount>4.776</randAvgCount>
			<origConc>1.2849902854734419E-5</origConc>
			<randAvgConc>1.2575927858018348E-5</randAvgConc>
			<image>images/motif-12030.jpg</image>
			<motifData>
					additive{1.0,1.0,1.0},{1.0,1.0,2.0},{1.0,2.0,1.0} , single-nonmonotonic{1.0,1.0,1.0},{2.0,1.0,1.0},{1.0,1.0,1.0} , MFU:ERA:DNAB,TRA{[8],0,0} , {0,[17],0} , {0,0,[4,19]}}
			</motifData>
		</motif>
		<motif index="12031">
			<pValParam>0.22020812603862705000</pValParam>
			<zScore>0.1322701488651856</zScore>
			<pVal>0.69</pVal>
			<origCount>1.0</origCount>
			<randAvgCount>0.88</randAvgCount>
			<origConc>2.5699805709468837E-6</origConc>
			<randAvgConc>2.3174403703296057E-6</randAvgConc>
			<image>images/motif-12031.jpg</image>
			<motifData>
					double-nonmonotonic{1.0,1.0,2.0},{1.0,1.0,1.0},{2.0,1.0,1.0} , epistatic{1.0,2.0,1.0},{1.0,1.0,2.0},{1.0,1.0,1.0} , TRA:DNAB,TRA:DNAB,TRA{[19],0,0} , {0,[4,19],0} , {0,0,[4,19]}}
			</motifData>
		</motif>
		<motif index="12032">
			<pValParam>0.62813906143726339000</pValParam>
			<zScore>-0.40634437812164836</zScore>
			<pVal>0.69</pVal>
			<origCount>3.0</origCount>
			<randAvgCount>3.298</randAvgCount>
			<origConc>7.70994171284065E-6</origConc>
			<randAvgConc>8.684103537801602E-6</randAvgConc>
			<image>images/motif-12032.jpg</image>
			<motifData>
					suppressive{1.0,2.0,1.0},{1.0,1.0,1.0},{1.0,1.0,1.0} , additive{1.0,1.0,2.0},{1.0,1.0,1.0},{2.0,1.0,1.0} , conditional{1.0,1.0,1.0},{1.0,1.0,1.0},{1.0,2.0,1.0} , HYA:PKA,TFA:TRA{[15],0,0} , {0,[7,14],0} , {0,0,[19]}}
			</motifData>
		</motif>
		<motif index="12033">
			<pValParam>0.62813906143726339000</pValParam>
			<zScore>-0.40634437812164836</zScore>
			<pVal>0.69</pVal>
			<origCount>3.0</origCount>
			<randAvgCount>3.298</randAvgCount>
			<origConc>7.70994171284065E-6</origConc>
			<randAvgConc>8.684103537801602E-6</randAvgConc>
			<image>images/motif-12033.jpg</image>
			<motifData>
					suppressive{1.0,2.0,1.0},{1.0,1.0,1.0},{1.0,1.0,1.0} , additive{1.0,1.0,2.0},{1.0,1.0,1.0},{2.0,1.0,1.0} , conditional{1.0,1.0,1.0},{1.0,1.0,1.0},{1.0,2.0,1.0} , HYA,PPPA:PKA,TFA:TRA{[15,16],0,0} , {0,[7,14],0} , {0,0,[19]}}
			</motifData>
		</motif>
		<motif index="12034">
			<pValParam>0.30871097290553129000</pValParam>
			<zScore>0.007273217161402659</zScore>
			<pVal>0.69</pVal>
			<origCount>2.0</origCount>
			<randAvgCount>1.946</randAvgCount>
			<origConc>5.1399611418937674E-6</origConc>
			<randAvgConc>5.124781202484251E-6</randAvgConc>
			<image>images/motif-12034.jpg</image>
			<motifData>
					double-nonmonotonic{1.0,2.0,1.0},{2.0,1.0,1.0},{1.0,1.0,1.0} , conditional{1.0,1.0,2.0},{1.0,1.0,1.0},{1.0,1.0,1.0} , HYA:HYA,STA:PKA,STA,TFA{[15],0,0} , {0,[6,15],0} , {0,0,[6,7,14]}}
			</motifData>
		</motif>
		<motif index="12035">
			<pValParam>0.22971383842671333000</pValParam>
			<zScore>0.09390113208432359</zScore>
			<pVal>0.69</pVal>
			<origCount>1.0</origCount>
			<randAvgCount>0.906</randAvgCount>
			<origConc>2.5699805709468837E-6</origConc>
			<randAvgConc>2.3854197703367506E-6</randAvgConc>
			<image>images/motif-12035.jpg</image>
			<motifData>
					noninteractive{1.0,2.0,1.0},{2.0,1.0,1.0},{1.0,1.0,1.0} , double-nonmonotonic{1.0,1.0,2.0},{1.0,1.0,1.0},{2.0,1.0,1.0} , epistatic{1.0,1.0,1.0},{1.0,1.0,2.0},{1.0,1.0,1.0} , PKA,STA,TFA:HYA:DNAB,TRA{[6,7,14],0,0} , {0,[15],0} , {0,0,[4,19]}}
			</motifData>
		</motif>
		<motif index="12036">
			<pValParam>0.24512023553522777000</pValParam>
			<zScore>0.03403662744461043</zScore>
			<pVal>0.69</pVal>
			<origCount>1.0</origCount>
			<randAvgCount>0.948</randAvgCount>
			<origConc>2.5699805709468837E-6</origConc>
			<randAvgConc>2.4968411687472294E-6</randAvgConc>
			<image>images/motif-12036.jpg</image>
			<motifData>
					noninteractive{1.0,2.0,1.0},{2.0,1.0,1.0},{1.0,1.0,1.0} , suppressive{1.0,1.0,1.0},{1.0,1.0,2.0},{1.0,1.0,1.0} , epistatic{1.0,1.0,1.0},{1.0,1.0,1.0},{2.0,1.0,1.0} , PKA,TFA:PKA,TFA:PRB{[7,14],0,0} , {0,[7,14],0} , {0,0,[13]}}
			</motifData>
		</motif>
		<motif index="12037">
			<pValParam>0.32927809742525171000</pValParam>
			<zScore>-0.06848117685838592</zScore>
			<pVal>0.69</pVal>
			<origCount>2.0</origCount>
			<randAvgCount>2.022</randAvgCount>
			<origConc>5.1399611418937674E-6</origConc>
			<randAvgConc>5.323950629697086E-6</randAvgConc>
			<image>images/motif-12037.jpg</image>
			<motifData>
					noninteractive{1.0,2.0,1.0},{2.0,1.0,1.0},{1.0,1.0,1.0} , conditional{1.0,1.0,1.0},{1.0,1.0,1.0},{2.0,2.0,1.0} , HYA:STA,TFA:PKA,TFA{[15],0,0} , {0,[6,14],0} , {0,0,[7,14]}}
			</motifData>
		</motif>
		<motif index="12038">
			<pValParam>0.25496624510054433000</pValParam>
			<zScore>0.2433431725607381</zScore>
			<pVal>0.69</pVal>
			<origCount>2.0</origCount>
			<randAvgCount>1.746</randAvgCount>
			<origConc>5.1399611418937674E-6</origConc>
			<randAvgConc>4.5973091707737214E-6</randAvgConc>
			<image>images/motif-12038.jpg</image>
			<motifData>
					asynthetic{1.0,1.0,1.0},{1.0,1.0,2.0},{1.0,2.0,1.0} , conditional{1.0,2.0,1.0},{1.0,1.0,1.0},{1.0,1.0,1.0} , TRA:DNAB,TRA:DNAB,TRA{[19],0,0} , {0,[4,19],0} , {0,0,[4,19]}}
			</motifData>
		</motif>
		<motif index="12039">
			<pValParam>0.15233644327836615000</pValParam>
			<zScore>0.6188338678744726</zScore>
			<pVal>0.69</pVal>
			<origCount>1.0</origCount>
			<randAvgCount>0.69</randAvgCount>
			<origConc>2.5699805709468837E-6</origConc>
			<randAvgConc>1.8165020441712456E-6</randAvgConc>
			<image>images/motif-12039.jpg</image>
			<motifData>
					asynthetic{1.0,2.0,1.0},{2.0,1.0,1.0},{1.0,1.0,1.0} , conditional{1.0,1.0,1.0},{1.0,1.0,1.0},{2.0,1.0,1.0} , OTHER:STA,TFA:TRA{[18],0,0} , {0,[6,14],0} , {0,0,[19]}}
			</motifData>
		</motif>
		<motif index="12040">
			<pValParam>0.15233644327836615000</pValParam>
			<zScore>0.6188338678744726</zScore>
			<pVal>0.69</pVal>
			<origCount>1.0</origCount>
			<randAvgCount>0.69</randAvgCount>
			<origConc>2.5699805709468837E-6</origConc>
			<randAvgConc>1.8165020441712456E-6</randAvgConc>
			<image>images/motif-12040.jpg</image>
			<motifData>
					suppressive{1.0,1.0,2.0},{1.0,1.0,1.0},{1.0,1.0,1.0} , asynthetic{1.0,2.0,1.0},{2.0,1.0,1.0},{1.0,1.0,1.0} , conditional{1.0,1.0,1.0},{1.0,1.0,1.0},{1.0,2.0,1.0} , OTHER:STA,TFA:TRA{[18],0,0} , {0,[6,14],0} , {0,0,[19]}}
			</motifData>
		</motif>
		<motif index="12041">
			<pValParam>0.15233644327836615000</pValParam>
			<zScore>0.6183078246209812</zScore>
			<pVal>0.69</pVal>
			<origCount>1.0</origCount>
			<randAvgCount>0.69</randAvgCount>
			<origConc>2.5699805709468837E-6</origConc>
			<randAvgConc>1.816955575464813E-6</randAvgConc>
			<image>images/motif-12041.jpg</image>
			<motifData>
					double-nonmonotonic{1.0,1.0,2.0},{1.0,1.0,1.0},{2.0,1.0,1.0} , conditional{1.0,1.0,1.0},{1.0,1.0,1.0},{1.0,2.0,1.0} , epistatic{1.0,1.0,1.0},{2.0,1.0,1.0},{1.0,1.0,1.0} , TRA:NYA:TRA{[19],0,0} , {0,[9],0} , {0,0,[19]}}
			</motifData>
		</motif>
		<motif index="12042">
			<pValParam>0.31266913461715284000</pValParam>
			<zScore>-0.15419075945885954</zScore>
			<pVal>0.69</pVal>
			<origCount>1.0</origCount>
			<randAvgCount>1.132</randAvgCount>
			<origConc>2.5699805709468837E-6</origConc>
			<randAvgConc>2.979474376576314E-6</randAvgConc>
			<image>images/motif-12042.jpg</image>
			<motifData>
					noninteractive{1.0,2.0,1.0},{2.0,1.0,1.0},{1.0,1.0,1.0} , conditional{1.0,1.0,1.0},{1.0,1.0,1.0},{1.0,2.0,1.0} , single-nonmonotonic{1.0,1.0,1.0},{1.0,1.0,1.0},{2.0,1.0,1.0} , PRB,TRA:PKA,STA,TFA:DNAB,TRA{[13,19],0,0} , {0,[6,7,14],0} , {0,0,[4,19]}}
			</motifData>
		</motif>
		<motif index="12043">
			<pValParam>0.15233644327836615000</pValParam>
			<zScore>0.6183078246209812</zScore>
			<pVal>0.69</pVal>
			<origCount>1.0</origCount>
			<randAvgCount>0.69</randAvgCount>
			<origConc>2.5699805709468837E-6</origConc>
			<randAvgConc>1.816955575464813E-6</randAvgConc>
			<image>images/motif-12043.jpg</image>
			<motifData>
					double-nonmonotonic{1.0,2.0,2.0},{2.0,1.0,1.0},{2.0,1.0,1.0} , conditional{1.0,1.0,1.0},{1.0,1.0,1.0},{1.0,2.0,1.0} , TFA:NYA:TRA{[14],0,0} , {0,[9],0} , {0,0,[19]}}
			</motifData>
		</motif>
		<motif index="12044">
			<pValParam>0.15233644327836615000</pValParam>
			<zScore>0.6188338678744726</zScore>
			<pVal>0.69</pVal>
			<origCount>1.0</origCount>
			<randAvgCount>0.69</randAvgCount>
			<origConc>2.5699805709468837E-6</origConc>
			<randAvgConc>1.8165020441712456E-6</randAvgConc>
			<image>images/motif-12044.jpg</image>
			<motifData>
					suppressive{1.0,1.0,1.0},{2.0,1.0,1.0},{1.0,1.0,1.0} , additive{1.0,1.0,1.0},{1.0,1.0,2.0},{1.0,2.0,1.0} , conditional{1.0,1.0,2.0},{1.0,1.0,1.0},{1.0,1.0,1.0} , TRA:OTHER:PKA,TFA{[19],0,0} , {0,[18],0} , {0,0,[7,14]}}
			</motifData>
		</motif>
		<motif index="12045">
			<pValParam>0.69700425585939252000</pValParam>
			<zScore>-0.8651611070064287</zScore>
			<pVal>0.692</pVal>
			<origCount>48.0</origCount>
			<randAvgCount>49.694</randAvgCount>
			<origConc>1.233590674054504E-4</origConc>
			<randAvgConc>1.308548561291927E-4</randAvgConc>
			<image>images/motif-12045.jpg</image>
			<motifData>
					noninteractive{1.0,2.0,1.0},{2.0,1.0,1.0},{1.0,1.0,1.0} , suppressive{1.0,1.0,2.0},{1.0,1.0,1.0},{1.0,1.0,1.0} , TRA:TRA:DNAB,TRA{[19],0,0} , {0,[19],0} , {0,0,[4,19]}}
			</motifData>
		</motif>
		<motif index="12046">
			<pValParam>0.29579325771913567000</pValParam>
			<zScore>0.23890728299791048</zScore>
			<pVal>0.692</pVal>
			<origCount>90.0</origCount>
			<randAvgCount>86.128</randAvgCount>
			<origConc>2.3129825138521953E-4</origConc>
			<randAvgConc>2.2678325476623856E-4</randAvgConc>
			<image>images/motif-12046.jpg</image>
			<motifData>
					noninteractive{1.0,1.0,1.0},{1.0,1.0,2.0},{1.0,2.0,1.0} , suppressive{1.0,1.0,1.0},{2.0,1.0,1.0},{1.0,1.0,1.0} , DNAB,TRA:TRA:MFU{[4,19],0,0} , {0,[19],0} , {0,0,[8]}}
			</motifData>
		</motif>
		<motif index="12047">
			<pValParam>0.31321164275442526000</pValParam>
			<zScore>0.09921213572197043</zScore>
			<pVal>0.692</pVal>
			<origCount>120.0</origCount>
			<randAvgCount>116.392</randAvgCount>
			<origConc>3.0839766851362604E-4</origConc>
			<randAvgConc>3.0647417199676253E-4</randAvgConc>
			<image>images/motif-12047.jpg</image>
			<motifData>
					noninteractive{1.0,1.0,2.0},{1.0,1.0,1.0},{2.0,1.0,1.0} , suppressive{1.0,2.0,1.0},{1.0,1.0,1.0},{1.0,1.0,1.0} , TRA:PRB,TRA:MFU{[19],0,0} , {0,[13,19],0} , {0,0,[8]}}
			</motifData>
		</motif>
		<motif index="12048">
			<pValParam>0.69700425585939252000</pValParam>
			<zScore>-0.8651611070064287</zScore>
			<pVal>0.692</pVal>
			<origCount>48.0</origCount>
			<randAvgCount>49.694</randAvgCount>
			<origConc>1.233590674054504E-4</origConc>
			<randAvgConc>1.308548561291927E-4</randAvgConc>
			<image>images/motif-12048.jpg</image>
			<motifData>
					noninteractive{1.0,1.0,2.0},{1.0,1.0,1.0},{2.0,1.0,1.0} , suppressive{1.0,2.0,1.0},{1.0,1.0,1.0},{1.0,1.0,1.0} , TRA:TRA:DNAB,TRA{[19],0,0} , {0,[19],0} , {0,0,[4,19]}}
			</motifData>
		</motif>
		<motif index="12049">
			<pValParam>0.25255194591602903000</pValParam>
			<zScore>0.35728481236724685</zScore>
			<pVal>0.692</pVal>
			<origCount>18.0</origCount>
			<randAvgCount>17.076</randAvgCount>
			<origConc>4.625965027704391E-5</origConc>
			<randAvgConc>4.496274476005701E-5</randAvgConc>
			<image>images/motif-12049.jpg</image>
			<motifData>
					noninteractive{1.0,2.0,1.0},{2.0,1.0,1.0},{1.0,1.0,1.0} , suppressive{1.0,1.0,2.0},{1.0,1.0,1.0},{1.0,1.0,1.0} , TRA:ERA:DNAB,TRA{[19],0,0} , {0,[17],0} , {0,0,[4,19]}}
			</motifData>
		</motif>
		<motif index="12050">
			<pValParam>0.29579325771913567000</pValParam>
			<zScore>0.23890728299791048</zScore>
			<pVal>0.692</pVal>
			<origCount>90.0</origCount>
			<randAvgCount>86.128</randAvgCount>
			<origConc>2.3129825138521953E-4</origConc>
			<randAvgConc>2.2678325476623856E-4</randAvgConc>
			<image>images/motif-12050.jpg</image>
			<motifData>
					noninteractive{1.0,1.0,2.0},{1.0,1.0,1.0},{2.0,1.0,1.0} , suppressive{1.0,2.0,1.0},{1.0,1.0,1.0},{1.0,1.0,1.0} , TRA:TRA:MFU{[19],0,0} , {0,[19],0} , {0,0,[8]}}
			</motifData>
		</motif>
		<motif index="12051">
			<pValParam>0.25255194591602836000</pValParam>
			<zScore>0.35728481236725196</zScore>
			<pVal>0.692</pVal>
			<origCount>6.0</origCount>
			<randAvgCount>5.692</randAvgCount>
			<origConc>1.54198834256813E-5</origConc>
			<randAvgConc>1.4987581586685663E-5</randAvgConc>
			<image>images/motif-12051.jpg</image>
			<motifData>
					noninteractive{1.0,2.0,1.0},{2.0,1.0,1.0},{1.0,1.0,1.0} , suppressive{1.0,1.0,1.0},{1.0,1.0,2.0},{1.0,1.0,1.0} , RNAB:TRA:DNAB,TRA{[10],0,0} , {0,[19],0} , {0,0,[4,19]}}
			</motifData>
		</motif>
		<motif index="12052">
			<pValParam>0.69700425585939252000</pValParam>
			<zScore>-0.8651611070064287</zScore>
			<pVal>0.692</pVal>
			<origCount>48.0</origCount>
			<randAvgCount>49.694</randAvgCount>
			<origConc>1.233590674054504E-4</origConc>
			<randAvgConc>1.308548561291927E-4</randAvgConc>
			<image>images/motif-12052.jpg</image>
			<motifData>
					noninteractive{1.0,1.0,1.0},{1.0,1.0,2.0},{1.0,2.0,1.0} , suppressive{1.0,1.0,1.0},{2.0,1.0,1.0},{1.0,1.0,1.0} , DNAB,TRA:TRA:DNAB,TRA{[4,19],0,0} , {0,[19],0} , {0,0,[4,19]}}
			</motifData>
		</motif>
		<motif index="12053">
			<pValParam>0.25255194591602836000</pValParam>
			<zScore>0.35728481236725196</zScore>
			<pVal>0.692</pVal>
			<origCount>6.0</origCount>
			<randAvgCount>5.692</randAvgCount>
			<origConc>1.54198834256813E-5</origConc>
			<randAvgConc>1.4987581586685663E-5</randAvgConc>
			<image>images/motif-12053.jpg</image>
			<motifData>
					noninteractive{1.0,1.0,1.0},{1.0,1.0,2.0},{1.0,2.0,1.0} , suppressive{1.0,1.0,1.0},{2.0,1.0,1.0},{1.0,1.0,1.0} , DNAB,TRA:TRA:OTHER{[4,19],0,0} , {0,[19],0} , {0,0,[18]}}
			</motifData>
		</motif>
		<motif index="12054">
			<pValParam>0.25255194591602836000</pValParam>
			<zScore>0.25319732250893695</zScore>
			<pVal>0.692</pVal>
			<origCount>8.0</origCount>
			<randAvgCount>7.692</randAvgCount>
			<origConc>2.055984456757507E-5</origConc>
			<randAvgConc>2.0253964373000057E-5</randAvgConc>
			<image>images/motif-12054.jpg</image>
			<motifData>
					noninteractive{1.0,1.0,2.0},{1.0,1.0,1.0},{2.0,1.0,1.0} , suppressive{1.0,2.0,1.0},{1.0,1.0,1.0},{1.0,1.0,1.0} , TRA:PRB,TRA:RNAB{[19],0,0} , {0,[13,19],0} , {0,0,[10]}}
			</motifData>
		</motif>
		<motif index="12055">
			<pValParam>0.25255194591602836000</pValParam>
			<zScore>0.25319732250893695</zScore>
			<pVal>0.692</pVal>
			<origCount>8.0</origCount>
			<randAvgCount>7.692</randAvgCount>
			<origConc>2.055984456757507E-5</origConc>
			<randAvgConc>2.0253964373000057E-5</randAvgConc>
			<image>images/motif-12055.jpg</image>
			<motifData>
					noninteractive{1.0,2.0,1.0},{2.0,1.0,1.0},{1.0,1.0,1.0} , suppressive{1.0,1.0,1.0},{1.0,1.0,2.0},{1.0,1.0,1.0} , TPA:TRA:PRB,TRA{[12],0,0} , {0,[19],0} , {0,0,[13,19]}}
			</motifData>
		</motif>
		<motif index="12056">
			<pValParam>0.25255194591602836000</pValParam>
			<zScore>0.25319732250893695</zScore>
			<pVal>0.692</pVal>
			<origCount>8.0</origCount>
			<randAvgCount>7.692</randAvgCount>
			<origConc>2.055984456757507E-5</origConc>
			<randAvgConc>2.0253964373000057E-5</randAvgConc>
			<image>images/motif-12056.jpg</image>
			<motifData>
					noninteractive{1.0,1.0,2.0},{1.0,1.0,1.0},{2.0,1.0,1.0} , suppressive{1.0,2.0,1.0},{1.0,1.0,1.0},{1.0,1.0,1.0} , TRA:PRB,TRA:HLA{[19],0,0} , {0,[13,19],0} , {0,0,[3]}}
			</motifData>
		</motif>
		<motif index="12057">
			<pValParam>0.25255194591602903000</pValParam>
			<zScore>0.35728481236724685</zScore>
			<pVal>0.692</pVal>
			<origCount>18.0</origCount>
			<randAvgCount>17.076</randAvgCount>
			<origConc>4.625965027704391E-5</origConc>
			<randAvgConc>4.496274476005701E-5</randAvgConc>
			<image>images/motif-12057.jpg</image>
			<motifData>
					noninteractive{1.0,2.0,1.0},{2.0,1.0,1.0},{1.0,1.0,1.0} , suppressive{1.0,1.0,2.0},{1.0,1.0,1.0},{1.0,1.0,1.0} , TRA:ERA:TRA{[19],0,0} , {0,[17],0} , {0,0,[19]}}
			</motifData>
		</motif>
		<motif index="12058">
			<pValParam>0.69700425585939252000</pValParam>
			<zScore>-0.8651611070064287</zScore>
			<pVal>0.692</pVal>
			<origCount>48.0</origCount>
			<randAvgCount>49.694</randAvgCount>
			<origConc>1.233590674054504E-4</origConc>
			<randAvgConc>1.308548561291927E-4</randAvgConc>
			<image>images/motif-12058.jpg</image>
			<motifData>
					noninteractive{1.0,1.0,2.0},{1.0,1.0,1.0},{2.0,1.0,1.0} , suppressive{1.0,2.0,1.0},{1.0,1.0,1.0},{1.0,1.0,1.0} , TRA:TRA:TRA{[19],0,0} , {0,[19],0} , {0,0,[19]}}
			</motifData>
		</motif>
		<motif index="12059">
			<pValParam>0.25255194591602836000</pValParam>
			<zScore>0.35728481236725196</zScore>
			<pVal>0.692</pVal>
			<origCount>6.0</origCount>
			<randAvgCount>5.692</randAvgCount>
			<origConc>1.54198834256813E-5</origConc>
			<randAvgConc>1.4987581586685663E-5</randAvgConc>
			<image>images/motif-12059.jpg</image>
			<motifData>
					noninteractive{1.0,1.0,1.0},{1.0,1.0,2.0},{1.0,2.0,1.0} , suppressive{1.0,1.0,1.0},{2.0,1.0,1.0},{1.0,1.0,1.0} , TRA:TRA:HLA{[19],0,0} , {0,[19],0} , {0,0,[3]}}
			</motifData>
		</motif>
		<motif index="12060">
			<pValParam>0.25255194591602836000</pValParam>
			<zScore>0.35728481236725196</zScore>
			<pVal>0.692</pVal>
			<origCount>6.0</origCount>
			<randAvgCount>5.692</randAvgCount>
			<origConc>1.54198834256813E-5</origConc>
			<randAvgConc>1.4987581586685663E-5</randAvgConc>
			<image>images/motif-12060.jpg</image>
			<motifData>
					noninteractive{1.0,2.0,1.0},{2.0,1.0,1.0},{1.0,1.0,1.0} , suppressive{1.0,1.0,1.0},{1.0,1.0,2.0},{1.0,1.0,1.0} , TPA:TRA:DNAB,TRA{[12],0,0} , {0,[19],0} , {0,0,[4,19]}}
			</motifData>
		</motif>
		<motif index="12061">
			<pValParam>0.25255194591602836000</pValParam>
			<zScore>0.35728481236725196</zScore>
			<pVal>0.692</pVal>
			<origCount>6.0</origCount>
			<randAvgCount>5.692</randAvgCount>
			<origConc>1.54198834256813E-5</origConc>
			<randAvgConc>1.4987581586685663E-5</randAvgConc>
			<image>images/motif-12061.jpg</image>
			<motifData>
					noninteractive{1.0,2.0,1.0},{2.0,1.0,1.0},{1.0,1.0,1.0} , suppressive{1.0,1.0,2.0},{1.0,1.0,1.0},{1.0,1.0,1.0} , TRA:NYA:TRA{[19],0,0} , {0,[9],0} , {0,0,[19]}}
			</motifData>
		</motif>
		<motif index="12062">
			<pValParam>0.25255194591602836000</pValParam>
			<zScore>0.35728481236725196</zScore>
			<pVal>0.692</pVal>
			<origCount>6.0</origCount>
			<randAvgCount>5.692</randAvgCount>
			<origConc>1.54198834256813E-5</origConc>
			<randAvgConc>1.4987581586685663E-5</randAvgConc>
			<image>images/motif-12062.jpg</image>
			<motifData>
					noninteractive{1.0,2.0,1.0},{2.0,1.0,1.0},{1.0,1.0,1.0} , suppressive{1.0,1.0,1.0},{1.0,1.0,2.0},{1.0,1.0,1.0} , RNAB:TRA:TRA{[10],0,0} , {0,[19],0} , {0,0,[19]}}
			</motifData>
		</motif>
		<motif index="12063">
			<pValParam>0.25255194591602903000</pValParam>
			<zScore>0.25319732250892774</zScore>
			<pVal>0.692</pVal>
			<origCount>24.0</origCount>
			<randAvgCount>23.076</randAvgCount>
			<origConc>6.16795337027252E-5</origConc>
			<randAvgConc>6.07618931190002E-5</randAvgConc>
			<image>images/motif-12063.jpg</image>
			<motifData>
					noninteractive{1.0,2.0,1.0},{2.0,1.0,1.0},{1.0,1.0,1.0} , suppressive{1.0,1.0,2.0},{1.0,1.0,1.0},{1.0,1.0,1.0} , TRA:ERA:PRB,TRA{[19],0,0} , {0,[17],0} , {0,0,[13,19]}}
			</motifData>
		</motif>
		<motif index="12064">
			<pValParam>0.25255194591602836000</pValParam>
			<zScore>0.35728481236725196</zScore>
			<pVal>0.692</pVal>
			<origCount>6.0</origCount>
			<randAvgCount>5.692</randAvgCount>
			<origConc>1.54198834256813E-5</origConc>
			<randAvgConc>1.4987581586685663E-5</randAvgConc>
			<image>images/motif-12064.jpg</image>
			<motifData>
					noninteractive{1.0,2.0,1.0},{2.0,1.0,1.0},{1.0,1.0,1.0} , suppressive{1.0,1.0,2.0},{1.0,1.0,1.0},{1.0,1.0,1.0} , TRA:NYA:DNAB,TRA{[19],0,0} , {0,[9],0} , {0,0,[4,19]}}
			</motifData>
		</motif>
		<motif index="12065">
			<pValParam>0.25255194591602836000</pValParam>
			<zScore>0.25319732250893695</zScore>
			<pVal>0.692</pVal>
			<origCount>8.0</origCount>
			<randAvgCount>7.692</randAvgCount>
			<origConc>2.055984456757507E-5</origConc>
			<randAvgConc>2.0253964373000057E-5</randAvgConc>
			<image>images/motif-12065.jpg</image>
			<motifData>
					noninteractive{1.0,2.0,1.0},{2.0,1.0,1.0},{1.0,1.0,1.0} , suppressive{1.0,1.0,2.0},{1.0,1.0,1.0},{1.0,1.0,1.0} , TRA:NYA:PRB,TRA{[19],0,0} , {0,[9],0} , {0,0,[13,19]}}
			</motifData>
		</motif>
		<motif index="12066">
			<pValParam>0.25255194591602836000</pValParam>
			<zScore>0.35728481236725196</zScore>
			<pVal>0.692</pVal>
			<origCount>6.0</origCount>
			<randAvgCount>5.692</randAvgCount>
			<origConc>1.54198834256813E-5</origConc>
			<randAvgConc>1.4987581586685663E-5</randAvgConc>
			<image>images/motif-12066.jpg</image>
			<motifData>
					noninteractive{1.0,1.0,1.0},{1.0,1.0,2.0},{1.0,2.0,1.0} , suppressive{1.0,1.0,1.0},{2.0,1.0,1.0},{1.0,1.0,1.0} , DNAB,TRA:TRA:HLA{[4,19],0,0} , {0,[19],0} , {0,0,[3]}}
			</motifData>
		</motif>
		<motif index="12067">
			<pValParam>0.25255194591602836000</pValParam>
			<zScore>0.35728481236725196</zScore>
			<pVal>0.692</pVal>
			<origCount>6.0</origCount>
			<randAvgCount>5.692</randAvgCount>
			<origConc>1.54198834256813E-5</origConc>
			<randAvgConc>1.4987581586685663E-5</randAvgConc>
			<image>images/motif-12067.jpg</image>
			<motifData>
					noninteractive{1.0,2.0,1.0},{2.0,1.0,1.0},{1.0,1.0,1.0} , suppressive{1.0,1.0,1.0},{1.0,1.0,2.0},{1.0,1.0,1.0} , TPA:TRA:TRA{[12],0,0} , {0,[19],0} , {0,0,[19]}}
			</motifData>
		</motif>
		<motif index="12068">
			<pValParam>0.25255194591602836000</pValParam>
			<zScore>0.35728481236725196</zScore>
			<pVal>0.692</pVal>
			<origCount>6.0</origCount>
			<randAvgCount>5.692</randAvgCount>
			<origConc>1.54198834256813E-5</origConc>
			<randAvgConc>1.4987581586685663E-5</randAvgConc>
			<image>images/motif-12068.jpg</image>
			<motifData>
					noninteractive{1.0,2.0,1.0},{2.0,1.0,1.0},{1.0,1.0,1.0} , suppressive{1.0,1.0,1.0},{1.0,1.0,2.0},{1.0,1.0,1.0} , OTHER:TRA:TRA{[18],0,0} , {0,[19],0} , {0,0,[19]}}
			</motifData>
		</motif>
		<motif index="12069">
			<pValParam>0.25255194591602836000</pValParam>
			<zScore>0.25319732250893695</zScore>
			<pVal>0.692</pVal>
			<origCount>8.0</origCount>
			<randAvgCount>7.692</randAvgCount>
			<origConc>2.055984456757507E-5</origConc>
			<randAvgConc>2.0253964373000057E-5</randAvgConc>
			<image>images/motif-12069.jpg</image>
			<motifData>
					noninteractive{1.0,2.0,1.0},{2.0,1.0,1.0},{1.0,1.0,1.0} , suppressive{1.0,1.0,1.0},{1.0,1.0,2.0},{1.0,1.0,1.0} , OTHER:TRA:PRB,TRA{[18],0,0} , {0,[19],0} , {0,0,[13,19]}}
			</motifData>
		</motif>
		<motif index="12070">
			<pValParam>0.57033858668186344000</pValParam>
			<zScore>-0.464728091425573</zScore>
			<pVal>0.692</pVal>
			<origCount>58.0</origCount>
			<randAvgCount>58.862</randAvgCount>
			<origConc>1.4905887311491924E-4</origConc>
			<randAvgConc>1.5499201758426852E-4</randAvgConc>
			<image>images/motif-12070.jpg</image>
			<motifData>
					conditional{1.0,2.0,1.0},{1.0,1.0,1.0},{1.0,2.0,1.0} , MFU:PKA,STA,TFA:TFA{[8],0,0} , {0,[6,7,14],0} , {0,0,[14]}}
			</motifData>
		</motif>
		<motif index="12071">
			<pValParam>0.57033858668186344000</pValParam>
			<zScore>-0.464728091425573</zScore>
			<pVal>0.692</pVal>
			<origCount>58.0</origCount>
			<randAvgCount>58.862</randAvgCount>
			<origConc>1.4905887311491924E-4</origConc>
			<randAvgConc>1.5499201758426852E-4</randAvgConc>
			<image>images/motif-12071.jpg</image>
			<motifData>
					conditional{1.0,1.0,1.0},{2.0,1.0,1.0},{2.0,1.0,1.0} , HYA,STA:TFA:MFU{[6,15],0,0} , {0,[14],0} , {0,0,[8]}}
			</motifData>
		</motif>
		<motif index="12072">
			<pValParam>0.57604625303167256000</pValParam>
			<zScore>-0.3016519216865535</zScore>
			<pVal>0.692</pVal>
			<origCount>8.0</origCount>
			<randAvgCount>8.336</randAvgCount>
			<origConc>2.055984456757507E-5</origConc>
			<randAvgConc>2.1950589195099907E-5</randAvgConc>
			<image>images/motif-12072.jpg</image>
			<motifData>
					noninteractive{1.0,2.0,1.0},{2.0,1.0,1.0},{1.0,1.0,1.0} , synthetic{1.0,1.0,1.0},{1.0,1.0,2.0},{1.0,2.0,1.0} , HYA,STA:MFU:DNAB,TRA{[6,15],0,0} , {0,[8],0} , {0,0,[4,19]}}
			</motifData>
		</motif>
		<motif index="12073">
			<pValParam>0.34928848085844133000</pValParam>
			<zScore>-0.1349520395103398</zScore>
			<pVal>0.692</pVal>
			<origCount>2.0</origCount>
			<randAvgCount>2.096</randAvgCount>
			<origConc>5.1399611418937674E-6</origConc>
			<randAvgConc>5.520245160977603E-6</randAvgConc>
			<image>images/motif-12073.jpg</image>
			<motifData>
					noninteractive{1.0,1.0,1.0},{1.0,1.0,2.0},{1.0,2.0,1.0} , synthetic{1.0,2.0,1.0},{2.0,1.0,1.0},{1.0,1.0,1.0} , TFA:PKA,STA,TFA:SMA{[14],0,0} , {0,[6,7,14],0} , {0,0,[11]}}
			</motifData>
		</motif>
		<motif index="12074">
			<pValParam>0.52279314939734378000</pValParam>
			<zScore>-0.547790687870425</zScore>
			<pVal>0.692</pVal>
			<origCount>18.0</origCount>
			<randAvgCount>18.05</randAvgCount>
			<origConc>4.625965027704391E-5</origConc>
			<randAvgConc>4.7529798837241356E-5</randAvgConc>
			<image>images/motif-12074.jpg</image>
			<motifData>
					epistatic{1.0,1.0,1.0},{2.0,1.0,1.0},{1.0,2.0,1.0} , DNAB,PRB:HYA,STA:PKA,TFA{[4,13],0,0} , {0,[6,15],0} , {0,0,[7,14]}}
			</motifData>
		</motif>
		<motif index="12075">
			<pValParam>0.15302892835552595000</pValParam>
			<zScore>0.61524472603672</zScore>
			<pVal>0.692</pVal>
			<origCount>1.0</origCount>
			<randAvgCount>0.692</randAvgCount>
			<origConc>2.5699805709468837E-6</origConc>
			<randAvgConc>1.8220823765757553E-6</randAvgConc>
			<image>images/motif-12075.jpg</image>
			<motifData>
					noninteractive{1.0,2.0,1.0},{2.0,1.0,1.0},{1.0,1.0,1.0} , suppressive{1.0,1.0,1.0},{1.0,1.0,1.0},{1.0,2.0,1.0} , conditional{1.0,1.0,2.0},{1.0,1.0,1.0},{1.0,1.0,1.0} , PKA,TFA:PKA,TFA:HYA{[7,14],0,0} , {0,[7,14],0} , {0,0,[15]}}
			</motifData>
		</motif>
		<motif index="12076">
			<pValParam>0.60123447734531599000</pValParam>
			<zScore>-0.8011794304966501</zScore>
			<pVal>0.692</pVal>
			<origCount>41.0</origCount>
			<randAvgCount>41.464</randAvgCount>
			<origConc>1.0536920340882223E-4</origConc>
			<randAvgConc>1.0918235118450864E-4</randAvgConc>
			<image>images/motif-12076.jpg</image>
			<motifData>
					noninteractive{1.0,2.0,1.0},{2.0,1.0,2.0},{1.0,2.0,1.0} , TRA:PRB:PKA,STA,TFA{[19],0,0} , {0,[13],0} , {0,0,[6,7,14]}}
			</motifData>
		</motif>
		<motif index="12077">
			<pValParam>0.60123447734531599000</pValParam>
			<zScore>-0.8011794304966501</zScore>
			<pVal>0.692</pVal>
			<origCount>41.0</origCount>
			<randAvgCount>41.464</randAvgCount>
			<origConc>1.0536920340882223E-4</origConc>
			<randAvgConc>1.0918235118450864E-4</randAvgConc>
			<image>images/motif-12077.jpg</image>
			<motifData>
					noninteractive{1.0,2.0,2.0},{2.0,1.0,1.0},{2.0,1.0,1.0} , PRB:STA,TFA:DNAB,TRA{[13],0,0} , {0,[6,14],0} , {0,0,[4,19]}}
			</motifData>
		</motif>
		<motif index="12078">
			<pValParam>0.67460724745765022000</pValParam>
			<zScore>-1.1589100132811663</zScore>
			<pVal>0.692</pVal>
			<origCount>320.0</origCount>
			<randAvgCount>325.168</randAvgCount>
			<origConc>8.223937827030028E-4</origConc>
			<randAvgConc>8.561972042931545E-4</randAvgConc>
			<image>images/motif-12078.jpg</image>
			<motifData>
					noninteractive{1.0,2.0,2.0},{2.0,1.0,1.0},{2.0,1.0,1.0} , PKA,STA,TFA:TFA:PRB,TRA{[6,7,14],0,0} , {0,[14],0} , {0,0,[13,19]}}
			</motifData>
		</motif>
		<motif index="12079">
			<pValParam>0.60123447734531599000</pValParam>
			<zScore>-0.8011794304966501</zScore>
			<pVal>0.692</pVal>
			<origCount>41.0</origCount>
			<randAvgCount>41.464</randAvgCount>
			<origConc>1.0536920340882223E-4</origConc>
			<randAvgConc>1.0918235118450864E-4</randAvgConc>
			<image>images/motif-12079.jpg</image>
			<motifData>
					noninteractive{1.0,2.0,2.0},{2.0,1.0,1.0},{2.0,1.0,1.0} , PRB:DNAB,TRA:PKA,STA,TFA{[13],0,0} , {0,[4,19],0} , {0,0,[6,7,14]}}
			</motifData>
		</motif>
		<motif index="12080">
			<pValParam>0.66340020519821707000</pValParam>
			<zScore>-0.8607065431297125</zScore>
			<pVal>0.692</pVal>
			<origCount>133.0</origCount>
			<randAvgCount>136.168</randAvgCount>
			<origConc>3.418074159359355E-4</origConc>
			<randAvgConc>3.58537977554171E-4</randAvgConc>
			<image>images/motif-12080.jpg</image>
			<motifData>
					noninteractive{1.0,2.0,1.0},{2.0,1.0,2.0},{1.0,2.0,1.0} , TFA:PKA,TFA:TRA{[14],0,0} , {0,[7,14],0} , {0,0,[19]}}
			</motifData>
		</motif>
		<motif index="12081">
			<pValParam>0.60123447734531599000</pValParam>
			<zScore>-0.8011794304966501</zScore>
			<pVal>0.692</pVal>
			<origCount>41.0</origCount>
			<randAvgCount>41.464</randAvgCount>
			<origConc>1.0536920340882223E-4</origConc>
			<randAvgConc>1.0918235118450864E-4</randAvgConc>
			<image>images/motif-12081.jpg</image>
			<motifData>
					noninteractive{1.0,2.0,2.0},{2.0,1.0,1.0},{2.0,1.0,1.0} , PRB:STA,TFA:TRA{[13],0,0} , {0,[6,14],0} , {0,0,[19]}}
			</motifData>
		</motif>
		<motif index="12082">
			<pValParam>0.28926563239708036000</pValParam>
			<zScore>0.07767909547855065</zScore>
			<pVal>0.692</pVal>
			<origCount>2.0</origCount>
			<randAvgCount>1.874</randAvgCount>
			<origConc>5.1399611418937674E-6</origConc>
			<randAvgConc>4.9351428729422065E-6</randAvgConc>
			<image>images/motif-12082.jpg</image>
			<motifData>
					conditional{1.0,1.0,1.0},{1.0,1.0,1.0},{1.0,2.0,1.0} , synthetic{1.0,2.0,1.0},{2.0,1.0,1.0},{1.0,1.0,1.0} , PRB:PKA,STA,TFA:TPA{[13],0,0} , {0,[6,7,14],0} , {0,0,[12]}}
			</motifData>
		</motif>
		<motif index="12083">
			<pValParam>0.25255194591602725000</pValParam>
			<zScore>0.25319732250895266</zScore>
			<pVal>0.692</pVal>
			<origCount>40.0</origCount>
			<randAvgCount>38.46</randAvgCount>
			<origConc>1.0279922283787535E-4</origConc>
			<randAvgConc>1.0126982186500019E-4</randAvgConc>
			<image>images/motif-12083.jpg</image>
			<motifData>
					suppressive{1.0,2.0,1.0},{1.0,1.0,1.0},{1.0,1.0,1.0} , conditional{1.0,1.0,1.0},{1.0,1.0,1.0},{2.0,1.0,1.0} , TRA:PRB,TRA:PRB{[19],0,0} , {0,[13,19],0} , {0,0,[13]}}
			</motifData>
		</motif>
		<motif index="12084">
			<pValParam>0.25255194591602836000</pValParam>
			<zScore>0.35728481236725196</zScore>
			<pVal>0.692</pVal>
			<origCount>6.0</origCount>
			<randAvgCount>5.692</randAvgCount>
			<origConc>1.54198834256813E-5</origConc>
			<randAvgConc>1.4987581586685663E-5</randAvgConc>
			<image>images/motif-12084.jpg</image>
			<motifData>
					suppressive{1.0,2.0,1.0},{1.0,1.0,1.0},{1.0,1.0,1.0} , conditional{1.0,1.0,1.0},{1.0,1.0,1.0},{2.0,1.0,1.0} , TRA:TRA:OTHER{[19],0,0} , {0,[19],0} , {0,0,[18]}}
			</motifData>
		</motif>
		<motif index="12085">
			<pValParam>0.25255194591602836000</pValParam>
			<zScore>0.35728481236725196</zScore>
			<pVal>0.692</pVal>
			<origCount>6.0</origCount>
			<randAvgCount>5.692</randAvgCount>
			<origConc>1.54198834256813E-5</origConc>
			<randAvgConc>1.4987581586685663E-5</randAvgConc>
			<image>images/motif-12085.jpg</image>
			<motifData>
					suppressive{1.0,1.0,1.0},{2.0,1.0,1.0},{1.0,1.0,1.0} , conditional{1.0,1.0,1.0},{1.0,1.0,1.0},{1.0,2.0,1.0} , DNAB,TRA:TRA:SMA{[4,19],0,0} , {0,[19],0} , {0,0,[11]}}
			</motifData>
		</motif>
		<motif index="12086">
			<pValParam>0.25255194591602836000</pValParam>
			<zScore>0.35728481236725196</zScore>
			<pVal>0.692</pVal>
			<origCount>48.0</origCount>
			<randAvgCount>45.536</randAvgCount>
			<origConc>1.233590674054504E-4</origConc>
			<randAvgConc>1.199006526934853E-4</randAvgConc>
			<image>images/motif-12086.jpg</image>
			<motifData>
					suppressive{1.0,2.0,1.0},{1.0,1.0,1.0},{1.0,1.0,1.0} , conditional{1.0,1.0,1.0},{1.0,1.0,1.0},{2.0,1.0,1.0} , TRA:TRA:MFU{[19],0,0} , {0,[19],0} , {0,0,[8]}}
			</motifData>
		</motif>
		<motif index="12087">
			<pValParam>0.25255194591602836000</pValParam>
			<zScore>0.35728481236725196</zScore>
			<pVal>0.692</pVal>
			<origCount>48.0</origCount>
			<randAvgCount>45.536</randAvgCount>
			<origConc>1.233590674054504E-4</origConc>
			<randAvgConc>1.199006526934853E-4</randAvgConc>
			<image>images/motif-12087.jpg</image>
			<motifData>
					suppressive{1.0,1.0,1.0},{2.0,1.0,1.0},{1.0,1.0,1.0} , conditional{1.0,1.0,1.0},{1.0,1.0,1.0},{1.0,2.0,1.0} , DNAB,TRA:TRA:MFU{[4,19],0,0} , {0,[19],0} , {0,0,[8]}}
			</motifData>
		</motif>
		<motif index="12088">
			<pValParam>0.25255194591602836000</pValParam>
			<zScore>0.35728481236725196</zScore>
			<pVal>0.692</pVal>
			<origCount>12.0</origCount>
			<randAvgCount>11.384</randAvgCount>
			<origConc>3.08397668513626E-5</origConc>
			<randAvgConc>2.9975163173371326E-5</randAvgConc>
			<image>images/motif-12088.jpg</image>
			<motifData>
					suppressive{1.0,1.0,2.0},{1.0,1.0,1.0},{1.0,1.0,1.0} , conditional{1.0,1.0,1.0},{2.0,1.0,1.0},{1.0,1.0,1.0} , TRA:ERA:TRA{[19],0,0} , {0,[17],0} , {0,0,[19]}}
			</motifData>
		</motif>
		<motif index="12089">
			<pValParam>0.25255194591602836000</pValParam>
			<zScore>0.25319732250893695</zScore>
			<pVal>0.692</pVal>
			<origCount>16.0</origCount>
			<randAvgCount>15.384</randAvgCount>
			<origConc>4.111968913515014E-5</origConc>
			<randAvgConc>4.050792874600011E-5</randAvgConc>
			<image>images/motif-12089.jpg</image>
			<motifData>
					suppressive{1.0,2.0,1.0},{1.0,1.0,1.0},{1.0,1.0,1.0} , conditional{1.0,1.0,1.0},{1.0,1.0,1.0},{2.0,1.0,1.0} , TRA:PRB,TRA:ERA{[19],0,0} , {0,[13,19],0} , {0,0,[17]}}
			</motifData>
		</motif>
		<motif index="12090">
			<pValParam>0.25255194591602725000</pValParam>
			<zScore>0.35728481236727316</zScore>
			<pVal>0.692</pVal>
			<origCount>30.0</origCount>
			<randAvgCount>28.46</randAvgCount>
			<origConc>7.709941712840651E-5</origConc>
			<randAvgConc>7.493790793342819E-5</randAvgConc>
			<image>images/motif-12090.jpg</image>
			<motifData>
					suppressive{1.0,1.0,1.0},{2.0,1.0,1.0},{1.0,1.0,1.0} , conditional{1.0,1.0,1.0},{1.0,1.0,1.0},{1.0,2.0,1.0} , DNAB,TRA:TRA:PRB{[4,19],0,0} , {0,[19],0} , {0,0,[13]}}
			</motifData>
		</motif>
		<motif index="12091">
			<pValParam>0.25255194591602836000</pValParam>
			<zScore>0.35728481236725196</zScore>
			<pVal>0.692</pVal>
			<origCount>6.0</origCount>
			<randAvgCount>5.692</randAvgCount>
			<origConc>1.54198834256813E-5</origConc>
			<randAvgConc>1.4987581586685663E-5</randAvgConc>
			<image>images/motif-12091.jpg</image>
			<motifData>
					suppressive{1.0,1.0,1.0},{2.0,1.0,1.0},{1.0,1.0,1.0} , conditional{1.0,1.0,1.0},{1.0,1.0,1.0},{1.0,2.0,1.0} , DNAB,TRA:TRA:OTHER{[4,19],0,0} , {0,[19],0} , {0,0,[18]}}
			</motifData>
		</motif>
		<motif index="12092">
			<pValParam>0.25255194591602836000</pValParam>
			<zScore>0.25319732250893695</zScore>
			<pVal>0.692</pVal>
			<origCount>64.0</origCount>
			<randAvgCount>61.536</randAvgCount>
			<origConc>1.6447875654060056E-4</origConc>
			<randAvgConc>1.6203171498400045E-4</randAvgConc>
			<image>images/motif-12092.jpg</image>
			<motifData>
					suppressive{1.0,2.0,1.0},{1.0,1.0,1.0},{1.0,1.0,1.0} , conditional{1.0,1.0,1.0},{1.0,1.0,1.0},{2.0,1.0,1.0} , TRA:PRB,TRA:MFU{[19],0,0} , {0,[13,19],0} , {0,0,[8]}}
			</motifData>
		</motif>
		<motif index="12093">
			<pValParam>0.25255194591602836000</pValParam>
			<zScore>0.35728481236725196</zScore>
			<pVal>0.692</pVal>
			<origCount>12.0</origCount>
			<randAvgCount>11.384</randAvgCount>
			<origConc>3.08397668513626E-5</origConc>
			<randAvgConc>2.9975163173371326E-5</randAvgConc>
			<image>images/motif-12093.jpg</image>
			<motifData>
					suppressive{1.0,1.0,2.0},{1.0,1.0,1.0},{1.0,1.0,1.0} , conditional{1.0,1.0,1.0},{2.0,1.0,1.0},{1.0,1.0,1.0} , TRA:ERA:DNAB,TRA{[19],0,0} , {0,[17],0} , {0,0,[4,19]}}
			</motifData>
		</motif>
		<motif index="12094">
			<pValParam>0.57779131955253726000</pValParam>
			<zScore>-0.28375739994633314</zScore>
			<pVal>0.692</pVal>
			<origCount>5.0</origCount>
			<randAvgCount>5.27</randAvgCount>
			<origConc>1.2849902854734419E-5</origConc>
			<randAvgConc>1.3877062901695296E-5</randAvgConc>
			<image>images/motif-12094.jpg</image>
			<motifData>
					suppressive{1.0,1.0,1.0},{1.0,1.0,2.0},{1.0,1.0,1.0} , conditional{1.0,2.0,1.0},{1.0,1.0,1.0},{1.0,1.0,1.0} , PKA,TFA:HYA:TRA{[7,14],0,0} , {0,[15],0} , {0,0,[19]}}
			</motifData>
		</motif>
		<motif index="12095">
			<pValParam>0.25255194591602836000</pValParam>
			<zScore>0.35728481236725196</zScore>
			<pVal>0.692</pVal>
			<origCount>6.0</origCount>
			<randAvgCount>5.692</randAvgCount>
			<origConc>1.54198834256813E-5</origConc>
			<randAvgConc>1.4987581586685663E-5</randAvgConc>
			<image>images/motif-12095.jpg</image>
			<motifData>
					suppressive{1.0,2.0,1.0},{1.0,1.0,1.0},{1.0,1.0,1.0} , conditional{1.0,1.0,1.0},{1.0,1.0,1.0},{2.0,1.0,1.0} , TRA:TRA:SMA{[19],0,0} , {0,[19],0} , {0,0,[11]}}
			</motifData>
		</motif>
		<motif index="12096">
			<pValParam>0.25255194591602836000</pValParam>
			<zScore>0.25319732250893695</zScore>
			<pVal>0.692</pVal>
			<origCount>8.0</origCount>
			<randAvgCount>7.692</randAvgCount>
			<origConc>2.055984456757507E-5</origConc>
			<randAvgConc>2.0253964373000057E-5</randAvgConc>
			<image>images/motif-12096.jpg</image>
			<motifData>
					suppressive{1.0,2.0,1.0},{1.0,1.0,1.0},{1.0,1.0,1.0} , conditional{1.0,1.0,1.0},{1.0,1.0,1.0},{2.0,1.0,1.0} , TRA:PRB,TRA:SMA{[19],0,0} , {0,[13,19],0} , {0,0,[11]}}
			</motifData>
		</motif>
		<motif index="12097">
			<pValParam>0.25255194591602725000</pValParam>
			<zScore>0.35728481236727316</zScore>
			<pVal>0.692</pVal>
			<origCount>30.0</origCount>
			<randAvgCount>28.46</randAvgCount>
			<origConc>7.709941712840651E-5</origConc>
			<randAvgConc>7.493790793342819E-5</randAvgConc>
			<image>images/motif-12097.jpg</image>
			<motifData>
					suppressive{1.0,1.0,1.0},{2.0,1.0,1.0},{1.0,1.0,1.0} , conditional{1.0,1.0,1.0},{1.0,1.0,1.0},{1.0,2.0,1.0} , TRA:TRA:PRB{[19],0,0} , {0,[19],0} , {0,0,[13]}}
			</motifData>
		</motif>
		<motif index="12098">
			<pValParam>0.25255194591602836000</pValParam>
			<zScore>0.25319732250893695</zScore>
			<pVal>0.692</pVal>
			<origCount>8.0</origCount>
			<randAvgCount>7.692</randAvgCount>
			<origConc>2.055984456757507E-5</origConc>
			<randAvgConc>2.0253964373000057E-5</randAvgConc>
			<image>images/motif-12098.jpg</image>
			<motifData>
					suppressive{1.0,2.0,1.0},{1.0,1.0,1.0},{1.0,1.0,1.0} , conditional{1.0,1.0,1.0},{1.0,1.0,1.0},{2.0,1.0,1.0} , TRA:PRB,TRA:OTHER{[19],0,0} , {0,[13,19],0} , {0,0,[18]}}
			</motifData>
		</motif>
		<motif index="12099">
			<pValParam>0.69047461939503818000</pValParam>
			<zScore>-0.7680294604068311</zScore>
			<pVal>0.692</pVal>
			<origCount>78.0</origCount>
			<randAvgCount>81.414</randAvgCount>
			<origConc>2.0045848453385692E-4</origConc>
			<randAvgConc>2.143839356062488E-4</randAvgConc>
			<image>images/motif-12099.jpg</image>
			<motifData>
					noninteractive{1.0,2.0,1.0},{2.0,1.0,1.0},{1.0,1.0,1.0} , additive{1.0,1.0,2.0},{1.0,1.0,1.0},{2.0,1.0,1.0} , DNAB,TRA:HYA,STA:TRA{[4,19],0,0} , {0,[6,15],0} , {0,0,[19]}}
			</motifData>
		</motif>
		<motif index="12100">
			<pValParam>0.41172626360070852000</pValParam>
			<zScore>0.13158232301821157</zScore>
			<pVal>0.692</pVal>
			<origCount>7.0</origCount>
			<randAvgCount>6.592</randAvgCount>
			<origConc>1.7989863996628186E-5</origConc>
			<randAvgConc>1.735716696362659E-5</randAvgConc>
			<image>images/motif-12100.jpg</image>
			<motifData>
					noninteractive{1.0,2.0,1.0},{2.0,1.0,1.0},{1.0,1.0,1.0} , additive{1.0,1.0,2.0},{1.0,1.0,1.0},{2.0,1.0,1.0} , DNAB,TRA:PRB:PKA,TFA{[4,19],0,0} , {0,[13],0} , {0,0,[7,14]}}
			</motifData>
		</motif>
		<motif index="12101">
			<pValParam>0.69047461939503818000</pValParam>
			<zScore>-0.7542434643437289</zScore>
			<pVal>0.692</pVal>
			<origCount>74.0</origCount>
			<randAvgCount>77.414</randAvgCount>
			<origConc>1.9017856225006939E-4</origConc>
			<randAvgConc>2.0385117003362014E-4</randAvgConc>
			<image>images/motif-12101.jpg</image>
			<motifData>
					noninteractive{1.0,2.0,1.0},{2.0,1.0,1.0},{1.0,1.0,1.0} , additive{1.0,1.0,2.0},{1.0,1.0,1.0},{2.0,1.0,1.0} , TRA:HYA,STA:TRA{[19],0,0} , {0,[6,15],0} , {0,0,[19]}}
			</motifData>
		</motif>
		<motif index="12102">
			<pValParam>0.41172626360070852000</pValParam>
			<zScore>0.13158232301821157</zScore>
			<pVal>0.692</pVal>
			<origCount>7.0</origCount>
			<randAvgCount>6.592</randAvgCount>
			<origConc>1.7989863996628186E-5</origConc>
			<randAvgConc>1.735716696362659E-5</randAvgConc>
			<image>images/motif-12102.jpg</image>
			<motifData>
					noninteractive{1.0,1.0,2.0},{1.0,1.0,1.0},{2.0,1.0,1.0} , additive{1.0,2.0,1.0},{2.0,1.0,1.0},{1.0,1.0,1.0} , TRA:PKA,TFA:PRB{[19],0,0} , {0,[7,14],0} , {0,0,[13]}}
			</motifData>
		</motif>
		<motif index="12103">
			<pValParam>0.59138672076960219000</pValParam>
			<zScore>-0.5601903883991384</zScore>
			<pVal>0.692</pVal>
			<origCount>23.0</origCount>
			<randAvgCount>23.39</randAvgCount>
			<origConc>5.910955313177832E-5</origConc>
			<randAvgConc>6.158923380221928E-5</randAvgConc>
			<image>images/motif-12103.jpg</image>
			<motifData>
					noninteractive{1.0,1.0,2.0},{1.0,1.0,1.0},{2.0,1.0,1.0} , epistatic{1.0,2.0,1.0},{1.0,1.0,1.0},{1.0,1.0,1.0} , PKA:DNAB,TRA:PKA,STA,TFA{[7],0,0} , {0,[4,19],0} , {0,0,[6,7,14]}}
			</motifData>
		</motif>
		<motif index="12104">
			<pValParam>0.33753722599845470000</pValParam>
			<zScore>-0.004184915075069645</zScore>
			<pVal>0.692</pVal>
			<origCount>3.0</origCount>
			<randAvgCount>2.932</randAvgCount>
			<origConc>7.70994171284065E-6</origConc>
			<randAvgConc>7.72069041257352E-6</randAvgConc>
			<image>images/motif-12104.jpg</image>
			<motifData>
					noninteractive{1.0,2.0,1.0},{2.0,1.0,1.0},{1.0,1.0,1.0} , epistatic{1.0,1.0,1.0},{1.0,1.0,1.0},{1.0,2.0,1.0} , ERA:DNAB,TRA:HYA{[17],0,0} , {0,[4,19],0} , {0,0,[15]}}
			</motifData>
		</motif>
		<motif index="12105">
			<pValParam>0.28414487430870383000</pValParam>
			<zScore>0.24961918473894942</zScore>
			<pVal>0.692</pVal>
			<origCount>3.0</origCount>
			<randAvgCount>2.692</randAvgCount>
			<origConc>7.70994171284065E-6</origConc>
			<randAvgConc>7.088671633657337E-6</randAvgConc>
			<image>images/motif-12105.jpg</image>
			<motifData>
					conditional{1.0,1.0,1.0},{2.0,1.0,1.0},{1.0,1.0,1.0} , single-nonmonotonic{1.0,1.0,1.0},{1.0,1.0,1.0},{1.0,2.0,1.0} , ERA:DNAB,TRA:DNAB,TRA{[17],0,0} , {0,[4,19],0} , {0,0,[4,19]}}
			</motifData>
		</motif>
		<motif index="12106">
			<pValParam>0.28414487430870383000</pValParam>
			<zScore>0.24961918473894942</zScore>
			<pVal>0.692</pVal>
			<origCount>3.0</origCount>
			<randAvgCount>2.692</randAvgCount>
			<origConc>7.70994171284065E-6</origConc>
			<randAvgConc>7.088671633657337E-6</randAvgConc>
			<image>images/motif-12106.jpg</image>
			<motifData>
					conditional{1.0,1.0,1.0},{2.0,1.0,1.0},{1.0,1.0,1.0} , single-nonmonotonic{1.0,1.0,1.0},{1.0,1.0,1.0},{1.0,2.0,1.0} , ERA:TRA:TRA{[17],0,0} , {0,[19],0} , {0,0,[19]}}
			</motifData>
		</motif>
		<motif index="12107">
			<pValParam>0.26556716998920837000</pValParam>
			<zScore>0.2647232102087875</zScore>
			<pVal>0.692</pVal>
			<origCount>12.0</origCount>
			<randAvgCount>11.504</randAvgCount>
			<origConc>3.08397668513626E-5</origConc>
			<randAvgConc>3.0291283252395692E-5</randAvgConc>
			<image>images/motif-12107.jpg</image>
			<motifData>
					suppressive{1.0,1.0,1.0},{2.0,1.0,1.0},{1.0,1.0,1.0} , synthetic{1.0,1.0,1.0},{1.0,1.0,2.0},{1.0,2.0,1.0} , DNAB,TRA:TRA:HYA{[4,19],0,0} , {0,[19],0} , {0,0,[15]}}
			</motifData>
		</motif>
		<motif index="12108">
			<pValParam>0.26556716998920837000</pValParam>
			<zScore>0.2647232102087875</zScore>
			<pVal>0.692</pVal>
			<origCount>12.0</origCount>
			<randAvgCount>11.504</randAvgCount>
			<origConc>3.08397668513626E-5</origConc>
			<randAvgConc>3.0291283252395692E-5</randAvgConc>
			<image>images/motif-12108.jpg</image>
			<motifData>
					suppressive{1.0,2.0,1.0},{1.0,1.0,1.0},{1.0,1.0,1.0} , synthetic{1.0,1.0,2.0},{1.0,1.0,1.0},{2.0,1.0,1.0} , TRA:TRA:HYA{[19],0,0} , {0,[19],0} , {0,0,[15]}}
			</motifData>
		</motif>
		<motif index="12109">
			<pValParam>0.26556716998920837000</pValParam>
			<zScore>0.14294581436812287</zScore>
			<pVal>0.692</pVal>
			<origCount>16.0</origCount>
			<randAvgCount>15.504</randAvgCount>
			<origConc>4.111968913515014E-5</origConc>
			<randAvgConc>4.08240488250245E-5</randAvgConc>
			<image>images/motif-12109.jpg</image>
			<motifData>
					suppressive{1.0,2.0,1.0},{1.0,1.0,1.0},{1.0,1.0,1.0} , synthetic{1.0,1.0,2.0},{1.0,1.0,1.0},{2.0,1.0,1.0} , TRA:PRB,TRA:HYA{[19],0,0} , {0,[13,19],0} , {0,0,[15]}}
			</motifData>
		</motif>
		<motif index="12110">
			<pValParam>0.25255194591602836000</pValParam>
			<zScore>0.35728481236725196</zScore>
			<pVal>0.692</pVal>
			<origCount>6.0</origCount>
			<randAvgCount>5.692</randAvgCount>
			<origConc>1.54198834256813E-5</origConc>
			<randAvgConc>1.4987581586685663E-5</randAvgConc>
			<image>images/motif-12110.jpg</image>
			<motifData>
					suppressive{1.0,1.0,1.0},{2.0,1.0,1.0},{1.0,1.0,1.0} , synthetic{1.0,1.0,1.0},{1.0,1.0,2.0},{1.0,2.0,1.0} , DNAB,TRA:TRA:ERA{[4,19],0,0} , {0,[19],0} , {0,0,[17]}}
			</motifData>
		</motif>
		<motif index="12111">
			<pValParam>0.25255194591602836000</pValParam>
			<zScore>0.35728481236725196</zScore>
			<pVal>0.692</pVal>
			<origCount>6.0</origCount>
			<randAvgCount>5.692</randAvgCount>
			<origConc>1.54198834256813E-5</origConc>
			<randAvgConc>1.4987581586685663E-5</randAvgConc>
			<image>images/motif-12111.jpg</image>
			<motifData>
					suppressive{1.0,1.0,1.0},{2.0,1.0,1.0},{1.0,1.0,1.0} , synthetic{1.0,1.0,1.0},{1.0,1.0,2.0},{1.0,2.0,1.0} , TRA:TRA:ERA{[19],0,0} , {0,[19],0} , {0,0,[17]}}
			</motifData>
		</motif>
		<motif index="12112">
			<pValParam>0.55697349528858742000</pValParam>
			<zScore>-0.195185199116243</zScore>
			<pVal>0.692</pVal>
			<origCount>3.0</origCount>
			<randAvgCount>3.2</randAvgCount>
			<origConc>7.70994171284065E-6</origConc>
			<randAvgConc>8.426623225140564E-6</randAvgConc>
			<image>images/motif-12112.jpg</image>
			<motifData>
					suppressive{1.0,1.0,1.0},{1.0,1.0,2.0},{1.0,1.0,1.0} , synthetic{1.0,2.0,1.0},{2.0,1.0,1.0},{1.0,1.0,1.0} , ERA:PKA,STA,TFA:STA{[17],0,0} , {0,[6,7,14],0} , {0,0,[6]}}
			</motifData>
		</motif>
		<motif index="12113">
			<pValParam>0.25255194591602836000</pValParam>
			<zScore>0.25319732250893695</zScore>
			<pVal>0.692</pVal>
			<origCount>8.0</origCount>
			<randAvgCount>7.692</randAvgCount>
			<origConc>2.055984456757507E-5</origConc>
			<randAvgConc>2.0253964373000057E-5</randAvgConc>
			<image>images/motif-12113.jpg</image>
			<motifData>
					suppressive{1.0,2.0,1.0},{1.0,1.0,1.0},{1.0,1.0,1.0} , synthetic{1.0,1.0,2.0},{1.0,1.0,1.0},{2.0,1.0,1.0} , TRA:PRB,TRA:ERA{[19],0,0} , {0,[13,19],0} , {0,0,[17]}}
			</motifData>
		</motif>
		<motif index="12114">
			<pValParam>0.25467734394741437000</pValParam>
			<zScore>0.0023691290122982837</zScore>
			<pVal>0.692</pVal>
			<origCount>1.0</origCount>
			<randAvgCount>0.974</randAvgCount>
			<origConc>2.5699805709468837E-6</origConc>
			<randAvgConc>2.565190139052698E-6</randAvgConc>
			<image>images/motif-12114.jpg</image>
			<motifData>
					suppressive{1.0,1.0,1.0},{1.0,1.0,2.0},{1.0,1.0,1.0} , synthetic{1.0,2.0,1.0},{2.0,1.0,1.0},{1.0,1.0,1.0} , PRB:PKA,STA,TFA:STA{[13],0,0} , {0,[6,7,14],0} , {0,0,[6]}}
			</motifData>
		</motif>
		<motif index="12115">
			<pValParam>0.25255194591602903000</pValParam>
			<zScore>0.35728481236724685</zScore>
			<pVal>0.692</pVal>
			<origCount>18.0</origCount>
			<randAvgCount>17.076</randAvgCount>
			<origConc>4.625965027704391E-5</origConc>
			<randAvgConc>4.496274476005701E-5</randAvgConc>
			<image>images/motif-12115.jpg</image>
			<motifData>
					suppressive{1.0,1.0,1.0},{2.0,1.0,2.0},{1.0,1.0,1.0} , PRB:TRA:PRB,TRA{[13],0,0} , {0,[19],0} , {0,0,[13,19]}}
			</motifData>
		</motif>
		<motif index="12116">
			<pValParam>0.25255194591602836000</pValParam>
			<zScore>0.35728481236725196</zScore>
			<pVal>0.692</pVal>
			<origCount>24.0</origCount>
			<randAvgCount>22.768</randAvgCount>
			<origConc>6.16795337027252E-5</origConc>
			<randAvgConc>5.995032634674265E-5</randAvgConc>
			<image>images/motif-12116.jpg</image>
			<motifData>
					suppressive{1.0,2.0,2.0},{1.0,1.0,1.0},{1.0,1.0,1.0} , TRA:MFU:TRA{[19],0,0} , {0,[8],0} , {0,0,[19]}}
			</motifData>
		</motif>
		<motif index="12117">
			<pValParam>0.25255194591602836000</pValParam>
			<zScore>0.35728481236725196</zScore>
			<pVal>0.692</pVal>
			<origCount>6.0</origCount>
			<randAvgCount>5.692</randAvgCount>
			<origConc>1.54198834256813E-5</origConc>
			<randAvgConc>1.4987581586685663E-5</randAvgConc>
			<image>images/motif-12117.jpg</image>
			<motifData>
					suppressive{1.0,1.0,1.0},{2.0,1.0,2.0},{1.0,1.0,1.0} , STA:TRA:TRA{[6],0,0} , {0,[19],0} , {0,0,[19]}}
			</motifData>
		</motif>
		<motif index="12118">
			<pValParam>0.25255194591602859000</pValParam>
			<zScore>0.46838654929210116</zScore>
			<pVal>0.692</pVal>
			<origCount>27.0</origCount>
			<randAvgCount>24.844</randAvgCount>
			<origConc>6.938947541556585E-5</origConc>
			<randAvgConc>6.54152002094416E-5</randAvgConc>
			<image>images/motif-12118.jpg</image>
			<motifData>
					suppressive{1.0,1.0,1.0},{2.0,1.0,2.0},{1.0,1.0,1.0} , DNAB,TRA:TRA:PRB,TRA{[4,19],0,0} , {0,[19],0} , {0,0,[13,19]}}
			</motifData>
		</motif>
		<motif index="12119">
			<pValParam>0.25255194591602903000</pValParam>
			<zScore>0.374596869017577</zScore>
			<pVal>0.692</pVal>
			<origCount>17.0</origCount>
			<randAvgCount>16.076</randAvgCount>
			<origConc>4.3689669706097024E-5</origConc>
			<randAvgConc>4.2329553366899735E-5</randAvgConc>
			<image>images/motif-12119.jpg</image>
			<motifData>
					suppressive{1.0,2.0,2.0},{1.0,1.0,1.0},{1.0,1.0,1.0} , TRA:TRA:PRB{[19],0,0} , {0,[19],0} , {0,0,[13]}}
			</motifData>
		</motif>
		<motif index="12120">
			<pValParam>0.25255194591602903000</pValParam>
			<zScore>0.25319732250892774</zScore>
			<pVal>0.692</pVal>
			<origCount>24.0</origCount>
			<randAvgCount>23.076</randAvgCount>
			<origConc>6.16795337027252E-5</origConc>
			<randAvgConc>6.07618931190002E-5</randAvgConc>
			<image>images/motif-12120.jpg</image>
			<motifData>
					suppressive{1.0,1.0,1.0},{2.0,1.0,2.0},{1.0,1.0,1.0} , ERA:TRA:PRB,TRA{[17],0,0} , {0,[19],0} , {0,0,[13,19]}}
			</motifData>
		</motif>
		<motif index="12121">
			<pValParam>0.25255194591602836000</pValParam>
			<zScore>0.35728481236725196</zScore>
			<pVal>0.692</pVal>
			<origCount>24.0</origCount>
			<randAvgCount>22.768</randAvgCount>
			<origConc>6.16795337027252E-5</origConc>
			<randAvgConc>5.995032634674265E-5</randAvgConc>
			<image>images/motif-12121.jpg</image>
			<motifData>
					suppressive{1.0,1.0,1.0},{2.0,1.0,2.0},{1.0,1.0,1.0} , DNAB,TRA:TRA:MFU{[4,19],0,0} , {0,[19],0} , {0,0,[8]}}
			</motifData>
		</motif>
		<motif index="12122">
			<pValParam>0.25255194591602836000</pValParam>
			<zScore>0.25319732250893695</zScore>
			<pVal>0.692</pVal>
			<origCount>8.0</origCount>
			<randAvgCount>7.692</randAvgCount>
			<origConc>2.055984456757507E-5</origConc>
			<randAvgConc>2.0253964373000057E-5</randAvgConc>
			<image>images/motif-12122.jpg</image>
			<motifData>
					suppressive{1.0,2.0,2.0},{1.0,1.0,1.0},{1.0,1.0,1.0} , TRA:PRB,TRA:STA{[19],0,0} , {0,[13,19],0} , {0,0,[6]}}
			</motifData>
		</motif>
		<motif index="12123">
			<pValParam>0.25255194591602725000</pValParam>
			<zScore>0.512696455353835</zScore>
			<pVal>0.692</pVal>
			<origCount>15.0</origCount>
			<randAvgCount>13.46</randAvgCount>
			<origConc>3.8549708564203255E-5</origConc>
			<randAvgConc>3.544003703607026E-5</randAvgConc>
			<image>images/motif-12123.jpg</image>
			<motifData>
					suppressive{1.0,1.0,1.0},{2.0,1.0,2.0},{1.0,1.0,1.0} , DNAB,TRA:TRA:TRA{[4,19],0,0} , {0,[19],0} , {0,0,[19]}}
			</motifData>
		</motif>
		<motif index="12124">
			<pValParam>0.25255194591602725000</pValParam>
			<zScore>0.512696455353835</zScore>
			<pVal>0.692</pVal>
			<origCount>15.0</origCount>
			<randAvgCount>13.46</randAvgCount>
			<origConc>3.8549708564203255E-5</origConc>
			<randAvgConc>3.544003703607026E-5</randAvgConc>
			<image>images/motif-12124.jpg</image>
			<motifData>
					suppressive{1.0,1.0,1.0},{2.0,1.0,2.0},{1.0,1.0,1.0} , DNAB,TRA:TRA:DNAB,TRA{[4,19],0,0} , {0,[19],0} , {0,0,[4,19]}}
			</motifData>
		</motif>
		<motif index="12125">
			<pValParam>0.25255194591602903000</pValParam>
			<zScore>0.35728481236724685</zScore>
			<pVal>0.692</pVal>
			<origCount>18.0</origCount>
			<randAvgCount>17.076</randAvgCount>
			<origConc>4.625965027704391E-5</origConc>
			<randAvgConc>4.496274476005701E-5</randAvgConc>
			<image>images/motif-12125.jpg</image>
			<motifData>
					suppressive{1.0,1.0,1.0},{2.0,1.0,2.0},{1.0,1.0,1.0} , ERA:TRA:DNAB,TRA{[17],0,0} , {0,[19],0} , {0,0,[4,19]}}
			</motifData>
		</motif>
		<motif index="12126">
			<pValParam>0.25255194591602836000</pValParam>
			<zScore>0.25319732250893695</zScore>
			<pVal>0.692</pVal>
			<origCount>32.0</origCount>
			<randAvgCount>30.768</randAvgCount>
			<origConc>8.223937827030028E-5</origConc>
			<randAvgConc>8.101585749200023E-5</randAvgConc>
			<image>images/motif-12126.jpg</image>
			<motifData>
					suppressive{1.0,1.0,1.0},{2.0,1.0,2.0},{1.0,1.0,1.0} , MFU:TRA:PRB,TRA{[8],0,0} , {0,[19],0} , {0,0,[13,19]}}
			</motifData>
		</motif>
		<motif index="12127">
			<pValParam>0.25255194591602903000</pValParam>
			<zScore>0.35728481236724685</zScore>
			<pVal>0.692</pVal>
			<origCount>18.0</origCount>
			<randAvgCount>17.076</randAvgCount>
			<origConc>4.625965027704391E-5</origConc>
			<randAvgConc>4.496274476005701E-5</randAvgConc>
			<image>images/motif-12127.jpg</image>
			<motifData>
					suppressive{1.0,1.0,1.0},{2.0,1.0,2.0},{1.0,1.0,1.0} , ERA:TRA:TRA{[17],0,0} , {0,[19],0} , {0,0,[19]}}
			</motifData>
		</motif>
		<motif index="12128">
			<pValParam>0.25255194591602859000</pValParam>
			<zScore>0.46838654929210116</zScore>
			<pVal>0.692</pVal>
			<origCount>27.0</origCount>
			<randAvgCount>24.844</randAvgCount>
			<origConc>6.938947541556585E-5</origConc>
			<randAvgConc>6.54152002094416E-5</randAvgConc>
			<image>images/motif-12128.jpg</image>
			<motifData>
					suppressive{1.0,2.0,2.0},{1.0,1.0,1.0},{1.0,1.0,1.0} , TRA:PRB,TRA:TRA{[19],0,0} , {0,[13,19],0} , {0,0,[19]}}
			</motifData>
		</motif>
		<motif index="12129">
			<pValParam>0.25255194591602903000</pValParam>
			<zScore>0.374596869017577</zScore>
			<pVal>0.692</pVal>
			<origCount>17.0</origCount>
			<randAvgCount>16.076</randAvgCount>
			<origConc>4.3689669706097024E-5</origConc>
			<randAvgConc>4.2329553366899735E-5</randAvgConc>
			<image>images/motif-12129.jpg</image>
			<motifData>
					suppressive{1.0,2.0,2.0},{1.0,1.0,1.0},{1.0,1.0,1.0} , TRA:DNAB,TRA:PRB{[19],0,0} , {0,[4,19],0} , {0,0,[13]}}
			</motifData>
		</motif>
		<motif index="12130">
			<pValParam>0.25255194591602836000</pValParam>
			<zScore>0.35728481236725196</zScore>
			<pVal>0.692</pVal>
			<origCount>6.0</origCount>
			<randAvgCount>5.692</randAvgCount>
			<origConc>1.54198834256813E-5</origConc>
			<randAvgConc>1.4987581586685663E-5</randAvgConc>
			<image>images/motif-12130.jpg</image>
			<motifData>
					suppressive{1.0,1.0,1.0},{2.0,1.0,2.0},{1.0,1.0,1.0} , DNAB,TRA:TRA:STA{[4,19],0,0} , {0,[19],0} , {0,0,[6]}}
			</motifData>
		</motif>
		<motif index="12131">
			<pValParam>0.25255194591602725000</pValParam>
			<zScore>0.512696455353835</zScore>
			<pVal>0.692</pVal>
			<origCount>15.0</origCount>
			<randAvgCount>13.46</randAvgCount>
			<origConc>3.8549708564203255E-5</origConc>
			<randAvgConc>3.544003703607026E-5</randAvgConc>
			<image>images/motif-12131.jpg</image>
			<motifData>
					suppressive{1.0,2.0,2.0},{1.0,1.0,1.0},{1.0,1.0,1.0} , TRA:TRA:TRA{[19],0,0} , {0,[19],0} , {0,0,[19]}}
			</motifData>
		</motif>
		<motif index="12132">
			<pValParam>0.56242932786960675000</pValParam>
			<zScore>-0.34835709770156553</zScore>
			<pVal>0.692</pVal>
			<origCount>20.0</origCount>
			<randAvgCount>20.394</randAvgCount>
			<origConc>5.1399611418937676E-5</origConc>
			<randAvgConc>5.370353227723934E-5</randAvgConc>
			<image>images/motif-12132.jpg</image>
			<motifData>
					asynthetic{1.0,1.0,1.0},{1.0,1.0,2.0},{1.0,2.0,1.0} , epistatic{1.0,2.0,1.0},{1.0,1.0,1.0},{1.0,1.0,1.0} , TRA:PKA,TFA:DNAB,TRA{[19],0,0} , {0,[7,14],0} , {0,0,[4,19]}}
			</motifData>
		</motif>
		<motif index="12133">
			<pValParam>0.56242932786960675000</pValParam>
			<zScore>-0.34835709770156553</zScore>
			<pVal>0.692</pVal>
			<origCount>20.0</origCount>
			<randAvgCount>20.394</randAvgCount>
			<origConc>5.1399611418937676E-5</origConc>
			<randAvgConc>5.370353227723934E-5</randAvgConc>
			<image>images/motif-12133.jpg</image>
			<motifData>
					asynthetic{1.0,1.0,2.0},{1.0,1.0,1.0},{2.0,1.0,1.0} , epistatic{1.0,1.0,1.0},{2.0,1.0,1.0},{1.0,1.0,1.0} , PKA,TFA:DNAB,TRA:DNAB,TRA{[7,14],0,0} , {0,[4,19],0} , {0,0,[4,19]}}
			</motifData>
		</motif>
		<motif index="12134">
			<pValParam>0.56242932786960675000</pValParam>
			<zScore>-0.34835709770156553</zScore>
			<pVal>0.692</pVal>
			<origCount>20.0</origCount>
			<randAvgCount>20.394</randAvgCount>
			<origConc>5.1399611418937676E-5</origConc>
			<randAvgConc>5.370353227723934E-5</randAvgConc>
			<image>images/motif-12134.jpg</image>
			<motifData>
					asynthetic{1.0,1.0,1.0},{1.0,1.0,2.0},{1.0,2.0,1.0} , epistatic{1.0,2.0,1.0},{1.0,1.0,1.0},{1.0,1.0,1.0} , TRA:TFA:DNAB,TRA{[19],0,0} , {0,[14],0} , {0,0,[4,19]}}
			</motifData>
		</motif>
		<motif index="12135">
			<pValParam>0.30389889912628498000</pValParam>
			<zScore>-0.1325428120305074</zScore>
			<pVal>0.692</pVal>
			<origCount>1.0</origCount>
			<randAvgCount>1.108</randAvgCount>
			<origConc>2.5699805709468837E-6</origConc>
			<randAvgConc>2.917725352933821E-6</randAvgConc>
			<image>images/motif-12135.jpg</image>
			<motifData>
					suppressive{1.0,1.0,1.0},{1.0,1.0,1.0},{2.0,2.0,1.0} , additive{1.0,2.0,1.0},{2.0,1.0,1.0},{1.0,1.0,1.0} , TRA:ERA:PKA,STA,TFA{[19],0,0} , {0,[17],0} , {0,0,[6,7,14]}}
			</motifData>
		</motif>
		<motif index="12136">
			<pValParam>0.49587601180186303000</pValParam>
			<zScore>-0.13859147301277505</zScore>
			<pVal>0.692</pVal>
			<origCount>6.0</origCount>
			<randAvgCount>5.99</randAvgCount>
			<origConc>1.54198834256813E-5</origConc>
			<randAvgConc>1.577204160623288E-5</randAvgConc>
			<image>images/motif-12136.jpg</image>
			<motifData>
					additive{1.0,1.0,1.0},{1.0,1.0,2.0},{1.0,2.0,1.0} , asynthetic{1.0,1.0,2.0},{1.0,1.0,1.0},{2.0,1.0,1.0} , epistatic{1.0,1.0,1.0},{2.0,1.0,1.0},{1.0,1.0,1.0} , TFA:DNAB,PRB:TRA{[14],0,0} , {0,[4,13],0} , {0,0,[19]}}
			</motifData>
		</motif>
		<motif index="12137">
			<pValParam>0.19697041274770399000</pValParam>
			<zScore>0.25352929725546647</zScore>
			<pVal>0.692</pVal>
			<origCount>1.0</origCount>
			<randAvgCount>0.816</randAvgCount>
			<origConc>2.5699805709468837E-6</origConc>
			<randAvgConc>2.1487537794497358E-6</randAvgConc>
			<image>images/motif-12137.jpg</image>
			<motifData>
					double-nonmonotonic{1.0,1.0,1.0},{1.0,1.0,2.0},{1.0,2.0,1.0} , epistatic{1.0,2.0,1.0},{1.0,1.0,1.0},{2.0,1.0,1.0} , PRB:TFA:STA,TFA{[13],0,0} , {0,[14],0} , {0,0,[6,14]}}
			</motifData>
		</motif>
		<motif index="12138">
			<pValParam>0.30979291021592603000</pValParam>
			<zScore>0.002317151043550663</zScore>
			<pVal>0.692</pVal>
			<origCount>2.0</origCount>
			<randAvgCount>1.95</randAvgCount>
			<origConc>5.1399611418937674E-6</origConc>
			<randAvgConc>5.135063393955556E-6</randAvgConc>
			<image>images/motif-12138.jpg</image>
			<motifData>
					noninteractive{1.0,1.0,2.0},{1.0,1.0,2.0},{2.0,2.0,1.0} , single-nonmonotonic{1.0,2.0,1.0},{1.0,1.0,1.0},{1.0,1.0,1.0} , TFA:PRB:HYA,STA{[14],0,0} , {0,[13],0} , {0,0,[6,15]}}
			</motifData>
		</motif>
		<motif index="12139">
			<pValParam>0.47350766919609022000</pValParam>
			<zScore>-0.3639062034956899</zScore>
			<pVal>0.692</pVal>
			<origCount>2.0</origCount>
			<randAvgCount>2.568</randAvgCount>
			<origConc>5.1399611418937674E-6</origConc>
			<randAvgConc>6.760480248409992E-6</randAvgConc>
			<image>images/motif-12139.jpg</image>
			<motifData>
					conditional{1.0,1.0,1.0},{2.0,1.0,1.0},{1.0,1.0,1.0} , single-nonmonotonic{1.0,1.0,1.0},{1.0,1.0,2.0},{1.0,1.0,1.0} , TFA:DNAB,TRA:PRB,TRA{[14],0,0} , {0,[4,19],0} , {0,0,[13,19]}}
			</motifData>
		</motif>
		<motif index="12140">
			<pValParam>0.27601128250172524000</pValParam>
			<zScore>-0.06297266341839014</zScore>
			<pVal>0.692</pVal>
			<origCount>1.0</origCount>
			<randAvgCount>1.032</randAvgCount>
			<origConc>2.5699805709468837E-6</origConc>
			<randAvgConc>2.71745635944073E-6</randAvgConc>
			<image>images/motif-12140.jpg</image>
			<motifData>
					additive{1.0,2.0,1.0},{2.0,1.0,1.0},{1.0,1.0,1.0} , double-nonmonotonic{1.0,1.0,2.0},{1.0,1.0,1.0},{2.0,1.0,1.0} , conditional{1.0,1.0,1.0},{1.0,1.0,1.0},{1.0,2.0,1.0} , PKA,TFA:PKA,STA,TFA:TRA{[7,14],0,0} , {0,[6,7,14],0} , {0,0,[19]}}
			</motifData>
		</motif>
		<motif index="12141">
			<pValParam>0.35144860965348179000</pValParam>
			<zScore>-0.1035694489726562</zScore>
			<pVal>0.692</pVal>
			<origCount>2.0</origCount>
			<randAvgCount>2.104</randAvgCount>
			<origConc>5.1399611418937674E-6</origConc>
			<randAvgConc>5.539794143319268E-6</randAvgConc>
			<image>images/motif-12141.jpg</image>
			<motifData>
					additive{1.0,1.0,2.0},{1.0,1.0,1.0},{2.0,1.0,1.0} , epistatic{1.0,2.0,1.0},{1.0,1.0,2.0},{1.0,1.0,1.0} , TRA:PKA,TFA:MFU{[19],0,0} , {0,[7,14],0} , {0,0,[8]}}
			</motifData>
		</motif>
		<motif index="12142">
			<pValParam>0.34573172506368244000</pValParam>
			<zScore>0.26376388412255986</zScore>
			<pVal>0.694</pVal>
			<origCount>29.0</origCount>
			<randAvgCount>26.928</randAvgCount>
			<origConc>7.452943655745962E-5</origConc>
			<randAvgConc>7.090670165628554E-5</randAvgConc>
			<image>images/motif-12142.jpg</image>
			<motifData>
					noninteractive{1.0,2.0,1.0},{2.0,1.0,1.0},{1.0,1.0,1.0} , synthetic{1.0,1.0,1.0},{1.0,1.0,2.0},{1.0,2.0,1.0} , MFU:TRA:MFU{[8],0,0} , {0,[19],0} , {0,0,[8]}}
			</motifData>
		</motif>
		<motif index="12143">
			<pValParam>0.34573172506368244000</pValParam>
			<zScore>0.26376388412255986</zScore>
			<pVal>0.694</pVal>
			<origCount>29.0</origCount>
			<randAvgCount>26.928</randAvgCount>
			<origConc>7.452943655745962E-5</origConc>
			<randAvgConc>7.090670165628554E-5</randAvgConc>
			<image>images/motif-12143.jpg</image>
			<motifData>
					noninteractive{1.0,1.0,1.0},{1.0,1.0,2.0},{1.0,2.0,1.0} , synthetic{1.0,2.0,1.0},{2.0,1.0,1.0},{1.0,1.0,1.0} , MFU:DNAB,TRA:MFU{[8],0,0} , {0,[4,19],0} , {0,0,[8]}}
			</motifData>
		</motif>
		<motif index="12144">
			<pValParam>0.15372203014129482000</pValParam>
			<zScore>0.6120787445284552</zScore>
			<pVal>0.694</pVal>
			<origCount>1.0</origCount>
			<randAvgCount>0.694</randAvgCount>
			<origConc>2.5699805709468837E-6</origConc>
			<randAvgConc>1.827299554688511E-6</randAvgConc>
			<image>images/motif-12144.jpg</image>
			<motifData>
					epistatic{1.0,2.0,1.0},{1.0,1.0,1.0},{2.0,1.0,1.0} , PKA,TFA:ERA:RNAB{[7,14],0,0} , {0,[17],0} , {0,0,[10]}}
			</motifData>
		</motif>
		<motif index="12145">
			<pValParam>0.15372203014129482000</pValParam>
			<zScore>0.6120787445284552</zScore>
			<pVal>0.694</pVal>
			<origCount>1.0</origCount>
			<randAvgCount>0.694</randAvgCount>
			<origConc>2.5699805709468837E-6</origConc>
			<randAvgConc>1.827299554688511E-6</randAvgConc>
			<image>images/motif-12145.jpg</image>
			<motifData>
					epistatic{1.0,2.0,1.0},{1.0,1.0,1.0},{2.0,1.0,1.0} , PKA,TFA:ERA:HLA{[7,14],0,0} , {0,[17],0} , {0,0,[3]}}
			</motifData>
		</motif>
		<motif index="12146">
			<pValParam>0.58927942598039240000</pValParam>
			<zScore>-0.5066146571891146</zScore>
			<pVal>0.694</pVal>
			<origCount>41.0</origCount>
			<randAvgCount>41.796</randAvgCount>
			<origConc>1.0536920340882223E-4</origConc>
			<randAvgConc>1.1005413588709572E-4</randAvgConc>
			<image>images/motif-12146.jpg</image>
			<motifData>
					noninteractive{1.0,1.0,1.0},{1.0,1.0,2.0},{1.0,2.0,1.0} , conditional{1.0,2.0,1.0},{1.0,1.0,1.0},{1.0,1.0,1.0} , PKA:PKA,STA,TFA:TFA{[7],0,0} , {0,[6,7,14],0} , {0,0,[14]}}
			</motifData>
		</motif>
		<motif index="12147">
			<pValParam>0.58077800340159658000</pValParam>
			<zScore>-0.5660259734170162</zScore>
			<pVal>0.694</pVal>
			<origCount>60.0</origCount>
			<randAvgCount>60.816</randAvgCount>
			<origConc>1.5419883425681302E-4</origConc>
			<randAvgConc>1.6013740632571423E-4</randAvgConc>
			<image>images/motif-12147.jpg</image>
			<motifData>
					noninteractive{1.0,2.0,1.0},{2.0,1.0,1.0},{1.0,1.0,1.0} , conditional{1.0,1.0,1.0},{1.0,1.0,1.0},{1.0,2.0,1.0} , PKA,TFA:PKA,STA,TFA:TFA{[7,14],0,0} , {0,[6,7,14],0} , {0,0,[14]}}
			</motifData>
		</motif>
		<motif index="12148">
			<pValParam>0.56311436028043749000</pValParam>
			<zScore>-0.5381637716095289</zScore>
			<pVal>0.694</pVal>
			<origCount>76.0</origCount>
			<randAvgCount>76.768</randAvgCount>
			<origConc>1.9531852339196317E-4</origConc>
			<randAvgConc>2.0214202266958568E-4</randAvgConc>
			<image>images/motif-12148.jpg</image>
			<motifData>
					noninteractive{1.0,1.0,1.0},{1.0,1.0,2.0},{1.0,2.0,1.0} , conditional{1.0,2.0,1.0},{1.0,1.0,1.0},{1.0,1.0,1.0} , PKA,TFA:PKA,STA,TFA:PKA,STA,TFA{[7,14],0,0} , {0,[6,7,14],0} , {0,0,[6,7,14]}}
			</motifData>
		</motif>
		<motif index="12149">
			<pValParam>0.63879911427224401000</pValParam>
			<zScore>-0.5282277534102442</zScore>
			<pVal>0.694</pVal>
			<origCount>38.0</origCount>
			<randAvgCount>39.87</randAvgCount>
			<origConc>9.765926169598158E-5</origConc>
			<randAvgConc>1.0498914015284307E-4</randAvgConc>
			<image>images/motif-12149.jpg</image>
			<motifData>
					suppressive{1.0,1.0,1.0},{2.0,1.0,1.0},{1.0,1.0,1.0} , conditional{1.0,1.0,1.0},{1.0,1.0,1.0},{1.0,2.0,1.0} , MFU:HYA,STA:HYA{[8],0,0} , {0,[6,15],0} , {0,0,[15]}}
			</motifData>
		</motif>
		<motif index="12150">
			<pValParam>0.63879911427224401000</pValParam>
			<zScore>-0.5282277534102442</zScore>
			<pVal>0.694</pVal>
			<origCount>38.0</origCount>
			<randAvgCount>39.87</randAvgCount>
			<origConc>9.765926169598158E-5</origConc>
			<randAvgConc>1.0498914015284307E-4</randAvgConc>
			<image>images/motif-12150.jpg</image>
			<motifData>
					suppressive{1.0,2.0,1.0},{1.0,1.0,1.0},{1.0,1.0,1.0} , conditional{1.0,1.0,1.0},{1.0,1.0,1.0},{2.0,1.0,1.0} , PKA,STA,TFA:MFU:HYA,PPPA{[6,7,14],0,0} , {0,[8],0} , {0,0,[15,16]}}
			</motifData>
		</motif>
		<motif index="12151">
			<pValParam>0.63879911427224401000</pValParam>
			<zScore>-0.5282277534102442</zScore>
			<pVal>0.694</pVal>
			<origCount>38.0</origCount>
			<randAvgCount>39.87</randAvgCount>
			<origConc>9.765926169598158E-5</origConc>
			<randAvgConc>1.0498914015284307E-4</randAvgConc>
			<image>images/motif-12151.jpg</image>
			<motifData>
					suppressive{1.0,2.0,1.0},{1.0,1.0,1.0},{1.0,1.0,1.0} , conditional{1.0,1.0,1.0},{1.0,1.0,1.0},{2.0,1.0,1.0} , PKA,STA,TFA:MFU:HYA{[6,7,14],0,0} , {0,[8],0} , {0,0,[15]}}
			</motifData>
		</motif>
		<motif index="12152">
			<pValParam>0.32295176738632547000</pValParam>
			<zScore>0.37956708206747375</zScore>
			<pVal>0.694</pVal>
			<origCount>4.0</origCount>
			<randAvgCount>3.452</randAvgCount>
			<origConc>1.0279922283787535E-5</origConc>
			<randAvgConc>9.089305658816609E-6</randAvgConc>
			<image>images/motif-12152.jpg</image>
			<motifData>
					noninteractive{1.0,1.0,2.0},{1.0,1.0,1.0},{2.0,1.0,1.0} , epistatic{1.0,2.0,1.0},{1.0,1.0,1.0},{1.0,1.0,1.0} , PKA,TFA:ERA:HYA{[7,14],0,0} , {0,[17],0} , {0,0,[15]}}
			</motifData>
		</motif>
		<motif index="12153">
			<pValParam>0.15372203014129482000</pValParam>
			<zScore>0.6120787445284552</zScore>
			<pVal>0.694</pVal>
			<origCount>1.0</origCount>
			<randAvgCount>0.694</randAvgCount>
			<origConc>2.5699805709468837E-6</origConc>
			<randAvgConc>1.827299554688511E-6</randAvgConc>
			<image>images/motif-12153.jpg</image>
			<motifData>
					noninteractive{1.0,2.0,1.0},{2.0,1.0,1.0},{1.0,1.0,1.0} , epistatic{1.0,1.0,2.0},{1.0,1.0,1.0},{1.0,1.0,1.0} , PKA,TFA:NYA:ERA{[7,14],0,0} , {0,[9],0} , {0,0,[17]}}
			</motifData>
		</motif>
		<motif index="12154">
			<pValParam>0.32295176738632547000</pValParam>
			<zScore>0.37956708206747375</zScore>
			<pVal>0.694</pVal>
			<origCount>4.0</origCount>
			<randAvgCount>3.452</randAvgCount>
			<origConc>1.0279922283787535E-5</origConc>
			<randAvgConc>9.089305658816609E-6</randAvgConc>
			<image>images/motif-12154.jpg</image>
			<motifData>
					noninteractive{1.0,1.0,2.0},{1.0,1.0,1.0},{2.0,1.0,1.0} , epistatic{1.0,2.0,1.0},{1.0,1.0,1.0},{1.0,1.0,1.0} , PKA,TFA:ERA:HYA,PDA{[7,14],0,0} , {0,[17],0} , {0,0,[1,15]}}
			</motifData>
		</motif>
		<motif index="12155">
			<pValParam>0.15372203014129482000</pValParam>
			<zScore>0.6120787445284552</zScore>
			<pVal>0.694</pVal>
			<origCount>1.0</origCount>
			<randAvgCount>0.694</randAvgCount>
			<origConc>2.5699805709468837E-6</origConc>
			<randAvgConc>1.827299554688511E-6</randAvgConc>
			<image>images/motif-12155.jpg</image>
			<motifData>
					asynthetic{1.0,2.0,1.0},{2.0,1.0,1.0},{1.0,1.0,1.0} , epistatic{1.0,1.0,1.0},{1.0,1.0,2.0},{1.0,1.0,1.0} , STA:PKA,TFA:ERA{[6],0,0} , {0,[7,14],0} , {0,0,[17]}}
			</motifData>
		</motif>
		<motif index="12156">
			<pValParam>0.15372203014129482000</pValParam>
			<zScore>0.6120787445284552</zScore>
			<pVal>0.694</pVal>
			<origCount>1.0</origCount>
			<randAvgCount>0.694</randAvgCount>
			<origConc>2.5699805709468837E-6</origConc>
			<randAvgConc>1.827299554688511E-6</randAvgConc>
			<image>images/motif-12156.jpg</image>
			<motifData>
					asynthetic{1.0,2.0,1.0},{2.0,1.0,1.0},{1.0,1.0,1.0} , epistatic{1.0,1.0,2.0},{1.0,1.0,1.0},{1.0,1.0,1.0} , PKA,TFA:TPA:ERA{[7,14],0,0} , {0,[12],0} , {0,0,[17]}}
			</motifData>
		</motif>
		<motif index="12157">
			<pValParam>0.53179600196965282000</pValParam>
			<zScore>-0.35689509886018156</zScore>
			<pVal>0.694</pVal>
			<origCount>13.0</origCount>
			<randAvgCount>13.09</randAvgCount>
			<origConc>3.340974742230949E-5</origConc>
			<randAvgConc>3.446830130211854E-5</randAvgConc>
			<image>images/motif-12157.jpg</image>
			<motifData>
					noninteractive{1.0,1.0,1.0},{1.0,1.0,2.0},{1.0,2.0,1.0} , suppressive{1.0,2.0,1.0},{1.0,1.0,1.0},{1.0,1.0,1.0} , PKA,TFA:HYA,STA:HYA,PDA{[7,14],0,0} , {0,[6,15],0} , {0,0,[1,15]}}
			</motifData>
		</motif>
		<motif index="12158">
			<pValParam>0.53179600196965282000</pValParam>
			<zScore>-0.35689509886018156</zScore>
			<pVal>0.694</pVal>
			<origCount>13.0</origCount>
			<randAvgCount>13.09</randAvgCount>
			<origConc>3.340974742230949E-5</origConc>
			<randAvgConc>3.446830130211854E-5</randAvgConc>
			<image>images/motif-12158.jpg</image>
			<motifData>
					noninteractive{1.0,1.0,1.0},{1.0,1.0,2.0},{1.0,2.0,1.0} , suppressive{1.0,2.0,1.0},{1.0,1.0,1.0},{1.0,1.0,1.0} , PKA,TFA:HYA,STA:HYA,PPPA{[7,14],0,0} , {0,[6,15],0} , {0,0,[15,16]}}
			</motifData>
		</motif>
		<motif index="12159">
			<pValParam>0.53179600196965282000</pValParam>
			<zScore>-0.35689509886018156</zScore>
			<pVal>0.694</pVal>
			<origCount>13.0</origCount>
			<randAvgCount>13.09</randAvgCount>
			<origConc>3.340974742230949E-5</origConc>
			<randAvgConc>3.446830130211854E-5</randAvgConc>
			<image>images/motif-12159.jpg</image>
			<motifData>
					noninteractive{1.0,1.0,1.0},{1.0,1.0,2.0},{1.0,2.0,1.0} , suppressive{1.0,2.0,1.0},{1.0,1.0,1.0},{1.0,1.0,1.0} , PKA,TFA:HYA,STA:HYA{[7,14],0,0} , {0,[6,15],0} , {0,0,[15]}}
			</motifData>
		</motif>
		<motif index="12160">
			<pValParam>0.65902471697419596000</pValParam>
			<zScore>-0.5521111633378899</zScore>
			<pVal>0.694</pVal>
			<origCount>22.0</origCount>
			<randAvgCount>23.516</randAvgCount>
			<origConc>5.653957256083144E-5</origConc>
			<randAvgConc>6.192535631323653E-5</randAvgConc>
			<image>images/motif-12160.jpg</image>
			<motifData>
					suppressive{1.0,1.0,1.0},{2.0,1.0,1.0},{1.0,1.0,1.0} , synthetic{1.0,1.0,1.0},{1.0,1.0,2.0},{1.0,2.0,1.0} , PKA,TFA:PKA,STA,TFA:MFU{[7,14],0,0} , {0,[6,7,14],0} , {0,0,[8]}}
			</motifData>
		</motif>
		<motif index="12161">
			<pValParam>0.65902471697419596000</pValParam>
			<zScore>-0.5521111633378899</zScore>
			<pVal>0.694</pVal>
			<origCount>22.0</origCount>
			<randAvgCount>23.516</randAvgCount>
			<origConc>5.653957256083144E-5</origConc>
			<randAvgConc>6.192535631323653E-5</randAvgConc>
			<image>images/motif-12161.jpg</image>
			<motifData>
					suppressive{1.0,1.0,1.0},{1.0,1.0,2.0},{1.0,1.0,1.0} , synthetic{1.0,2.0,1.0},{2.0,1.0,1.0},{1.0,1.0,1.0} , MFU:PKA,STA,TFA:TFA{[8],0,0} , {0,[6,7,14],0} , {0,0,[14]}}
			</motifData>
		</motif>
		<motif index="12162">
			<pValParam>0.61608793169450571000</pValParam>
			<zScore>-0.4805602142231816</zScore>
			<pVal>0.694</pVal>
			<origCount>41.0</origCount>
			<randAvgCount>42.572</randAvgCount>
			<origConc>1.0536920340882223E-4</origConc>
			<randAvgConc>1.1210014281859385E-4</randAvgConc>
			<image>images/motif-12162.jpg</image>
			<motifData>
					suppressive{1.0,1.0,1.0},{1.0,1.0,2.0},{1.0,1.0,1.0} , synthetic{1.0,2.0,1.0},{2.0,1.0,1.0},{1.0,1.0,1.0} , MFU:HYA,STA:MFU{[8],0,0} , {0,[6,15],0} , {0,0,[8]}}
			</motifData>
		</motif>
		<motif index="12163">
			<pValParam>0.15372203014129482000</pValParam>
			<zScore>0.6124823271772754</zScore>
			<pVal>0.694</pVal>
			<origCount>1.0</origCount>
			<randAvgCount>0.694</randAvgCount>
			<origConc>2.5699805709468837E-6</origConc>
			<randAvgConc>1.8269513394326928E-6</randAvgConc>
			<image>images/motif-12163.jpg</image>
			<motifData>
					synthetic{1.0,2.0,1.0},{2.0,1.0,1.0},{1.0,1.0,1.0} , epistatic{1.0,1.0,1.0},{1.0,1.0,1.0},{1.0,2.0,1.0} , TRA:PKA,TFA:SMA{[19],0,0} , {0,[7,14],0} , {0,0,[11]}}
			</motifData>
		</motif>
		<motif index="12164">
			<pValParam>0.15372203014129482000</pValParam>
			<zScore>0.6124823271772754</zScore>
			<pVal>0.694</pVal>
			<origCount>1.0</origCount>
			<randAvgCount>0.694</randAvgCount>
			<origConc>2.5699805709468837E-6</origConc>
			<randAvgConc>1.8269513394326928E-6</randAvgConc>
			<image>images/motif-12164.jpg</image>
			<motifData>
					synthetic{1.0,2.0,1.0},{2.0,1.0,1.0},{1.0,1.0,1.0} , epistatic{1.0,1.0,1.0},{1.0,1.0,1.0},{1.0,2.0,1.0} , TRA:PKA,TFA:HLA{[19],0,0} , {0,[7,14],0} , {0,0,[3]}}
			</motifData>
		</motif>
		<motif index="12165">
			<pValParam>0.15372203014129482000</pValParam>
			<zScore>0.6124823271772754</zScore>
			<pVal>0.694</pVal>
			<origCount>1.0</origCount>
			<randAvgCount>0.694</randAvgCount>
			<origConc>2.5699805709468837E-6</origConc>
			<randAvgConc>1.8269513394326928E-6</randAvgConc>
			<image>images/motif-12165.jpg</image>
			<motifData>
					synthetic{1.0,2.0,1.0},{2.0,1.0,1.0},{1.0,1.0,1.0} , epistatic{1.0,1.0,1.0},{1.0,1.0,1.0},{1.0,2.0,1.0} , TRA:PKA,TFA:RNAB{[19],0,0} , {0,[7,14],0} , {0,0,[10]}}
			</motifData>
		</motif>
		<motif index="12166">
			<pValParam>0.15372203014129482000</pValParam>
			<zScore>0.6124823271772754</zScore>
			<pVal>0.694</pVal>
			<origCount>1.0</origCount>
			<randAvgCount>0.694</randAvgCount>
			<origConc>2.5699805709468837E-6</origConc>
			<randAvgConc>1.8269513394326928E-6</randAvgConc>
			<image>images/motif-12166.jpg</image>
			<motifData>
					synthetic{1.0,2.0,1.0},{2.0,1.0,1.0},{1.0,1.0,1.0} , epistatic{1.0,1.0,1.0},{1.0,1.0,1.0},{1.0,2.0,1.0} , TRA:PKA,TFA:OTHER{[19],0,0} , {0,[7,14],0} , {0,0,[18]}}
			</motifData>
		</motif>
		<motif index="12167">
			<pValParam>0.59418195273189844000</pValParam>
			<zScore>-0.3586030932825426</zScore>
			<pVal>0.694</pVal>
			<origCount>10.0</origCount>
			<randAvgCount>10.476</randAvgCount>
			<origConc>2.5699805709468838E-5</origConc>
			<randAvgConc>2.7586633608197623E-5</randAvgConc>
			<image>images/motif-12167.jpg</image>
			<motifData>
					noninteractive{1.0,2.0,2.0},{2.0,1.0,2.0},{2.0,2.0,1.0} , PKA,STA,TFA:HYA,STA:ERA{[6,7,14],0,0} , {0,[6,15],0} , {0,0,[17]}}
			</motifData>
		</motif>
		<motif index="12168">
			<pValParam>0.15372203014129482000</pValParam>
			<zScore>0.6124823271772754</zScore>
			<pVal>0.694</pVal>
			<origCount>1.0</origCount>
			<randAvgCount>0.694</randAvgCount>
			<origConc>2.5699805709468837E-6</origConc>
			<randAvgConc>1.8269513394326928E-6</randAvgConc>
			<image>images/motif-12168.jpg</image>
			<motifData>
					asynthetic{1.0,1.0,1.0},{1.0,1.0,2.0},{1.0,2.0,1.0} , synthetic{1.0,2.0,1.0},{2.0,1.0,1.0},{1.0,1.0,1.0} , TRA:PKA,TFA:STA{[19],0,0} , {0,[7,14],0} , {0,0,[6]}}
			</motifData>
		</motif>
		<motif index="12169">
			<pValParam>0.16360979695610878000</pValParam>
			<zScore>0.6124823271772754</zScore>
			<pVal>0.694</pVal>
			<origCount>2.0</origCount>
			<randAvgCount>1.388</randAvgCount>
			<origConc>5.1399611418937674E-6</origConc>
			<randAvgConc>3.6539026788653857E-6</randAvgConc>
			<image>images/motif-12169.jpg</image>
			<motifData>
					asynthetic{1.0,1.0,1.0},{1.0,1.0,2.0},{1.0,2.0,1.0} , synthetic{1.0,2.0,1.0},{2.0,1.0,1.0},{1.0,1.0,1.0} , TRA:PKA,TFA:TFA{[19],0,0} , {0,[7,14],0} , {0,0,[14]}}
			</motifData>
		</motif>
		<motif index="12170">
			<pValParam>0.15372203014129482000</pValParam>
			<zScore>0.6124823271772754</zScore>
			<pVal>0.694</pVal>
			<origCount>1.0</origCount>
			<randAvgCount>0.694</randAvgCount>
			<origConc>2.5699805709468837E-6</origConc>
			<randAvgConc>1.8269513394326928E-6</randAvgConc>
			<image>images/motif-12170.jpg</image>
			<motifData>
					asynthetic{1.0,2.0,1.0},{2.0,1.0,1.0},{1.0,1.0,1.0} , synthetic{1.0,1.0,2.0},{1.0,1.0,1.0},{2.0,1.0,1.0} , PKA,TFA:TPA:TRA{[7,14],0,0} , {0,[12],0} , {0,0,[19]}}
			</motifData>
		</motif>
		<motif index="12171">
			<pValParam>0.16360979695610878000</pValParam>
			<zScore>0.6124823271772754</zScore>
			<pVal>0.694</pVal>
			<origCount>2.0</origCount>
			<randAvgCount>1.388</randAvgCount>
			<origConc>5.1399611418937674E-6</origConc>
			<randAvgConc>3.6539026788653857E-6</randAvgConc>
			<image>images/motif-12171.jpg</image>
			<motifData>
					asynthetic{1.0,2.0,1.0},{2.0,1.0,1.0},{1.0,1.0,1.0} , synthetic{1.0,1.0,2.0},{1.0,1.0,1.0},{2.0,1.0,1.0} , PKA,TFA:PKA,TFA:TRA{[7,14],0,0} , {0,[7,14],0} , {0,0,[19]}}
			</motifData>
		</motif>
		<motif index="12172">
			<pValParam>0.21583173677044254000</pValParam>
			<zScore>0.15871740144390198</zScore>
			<pVal>0.694</pVal>
			<origCount>1.0</origCount>
			<randAvgCount>0.868</randAvgCount>
			<origConc>2.5699805709468837E-6</origConc>
			<randAvgConc>2.28570104170609E-6</randAvgConc>
			<image>images/motif-12172.jpg</image>
			<motifData>
					noninteractive{1.0,1.0,2.0},{1.0,1.0,2.0},{2.0,2.0,1.0} , epistatic{1.0,2.0,1.0},{1.0,1.0,1.0},{1.0,1.0,1.0} , MFU:ERA:HYA,STA{[8],0,0} , {0,[17],0} , {0,0,[6,15]}}
			</motifData>
		</motif>
		<motif index="12173">
			<pValParam>0.53725389621577968000</pValParam>
			<zScore>-0.19390526134849193</zScore>
			<pVal>0.694</pVal>
			<origCount>5.0</origCount>
			<randAvgCount>5.112</randAvgCount>
			<origConc>1.2849902854734419E-5</origConc>
			<randAvgConc>1.346060941230914E-5</randAvgConc>
			<image>images/motif-12173.jpg</image>
			<motifData>
					additive{1.0,1.0,1.0},{1.0,1.0,2.0},{1.0,2.0,1.0} , single-nonmonotonic{1.0,1.0,1.0},{2.0,1.0,1.0},{1.0,1.0,1.0} , PKA,TFA:PKA,TFA:HLA,HYA{[7,14],0,0} , {0,[7,14],0} , {0,0,[3,15]}}
			</motifData>
		</motif>
		<motif index="12174">
			<pValParam>0.53725389621577968000</pValParam>
			<zScore>-0.19390526134849193</zScore>
			<pVal>0.694</pVal>
			<origCount>5.0</origCount>
			<randAvgCount>5.112</randAvgCount>
			<origConc>1.2849902854734419E-5</origConc>
			<randAvgConc>1.346060941230914E-5</randAvgConc>
			<image>images/motif-12174.jpg</image>
			<motifData>
					additive{1.0,1.0,2.0},{1.0,1.0,1.0},{2.0,1.0,1.0} , single-nonmonotonic{1.0,2.0,1.0},{1.0,1.0,1.0},{1.0,1.0,1.0} , TFA:PKA,TFA:HYA{[14],0,0} , {0,[7,14],0} , {0,0,[15]}}
			</motifData>
		</motif>
		<motif index="12175">
			<pValParam>0.53725389621577968000</pValParam>
			<zScore>-0.19390526134849193</zScore>
			<pVal>0.694</pVal>
			<origCount>5.0</origCount>
			<randAvgCount>5.112</randAvgCount>
			<origConc>1.2849902854734419E-5</origConc>
			<randAvgConc>1.346060941230914E-5</randAvgConc>
			<image>images/motif-12175.jpg</image>
			<motifData>
					additive{1.0,2.0,1.0},{2.0,1.0,1.0},{1.0,1.0,1.0} , single-nonmonotonic{1.0,1.0,1.0},{1.0,1.0,2.0},{1.0,1.0,1.0} , HYA:TFA:TFA{[15],0,0} , {0,[14],0} , {0,0,[14]}}
			</motifData>
		</motif>
		<motif index="12176">
			<pValParam>0.60274041197956785000</pValParam>
			<zScore>-0.3739244602502027</zScore>
			<pVal>0.694</pVal>
			<origCount>12.0</origCount>
			<randAvgCount>12.662</randAvgCount>
			<origConc>3.08397668513626E-5</origConc>
			<randAvgConc>3.334387479839995E-5</randAvgConc>
			<image>images/motif-12176.jpg</image>
			<motifData>
					noninteractive{1.0,1.0,2.0},{1.0,1.0,2.0},{2.0,2.0,1.0} , synthetic{1.0,2.0,1.0},{2.0,1.0,1.0},{1.0,1.0,1.0} , DNAB,TRA:PKA,STA,TFA:PKA,STA,TFA{[4,19],0,0} , {0,[6,7,14],0} , {0,0,[6,7,14]}}
			</motifData>
		</motif>
		<motif index="12177">
			<pValParam>0.60274041197956785000</pValParam>
			<zScore>-0.3739244602502027</zScore>
			<pVal>0.694</pVal>
			<origCount>12.0</origCount>
			<randAvgCount>12.662</randAvgCount>
			<origConc>3.08397668513626E-5</origConc>
			<randAvgConc>3.334387479839995E-5</randAvgConc>
			<image>images/motif-12177.jpg</image>
			<motifData>
					noninteractive{1.0,2.0,2.0},{2.0,1.0,1.0},{2.0,1.0,1.0} , synthetic{1.0,1.0,1.0},{1.0,1.0,2.0},{1.0,2.0,1.0} , PKA,STA,TFA:TRA:PKA,STA,TFA{[6,7,14],0,0} , {0,[19],0} , {0,0,[6,7,14]}}
			</motifData>
		</motif>
		<motif index="12178">
			<pValParam>0.24438554741097118000</pValParam>
			<zScore>0.038546428353308876</zScore>
			<pVal>0.694</pVal>
			<origCount>1.0</origCount>
			<randAvgCount>0.946</randAvgCount>
			<origConc>2.5699805709468837E-6</origConc>
			<randAvgConc>2.4913791431984215E-6</randAvgConc>
			<image>images/motif-12178.jpg</image>
			<motifData>
					noninteractive{1.0,2.0,1.0},{2.0,1.0,2.0},{1.0,2.0,1.0} , synthetic{1.0,1.0,2.0},{1.0,1.0,1.0},{2.0,1.0,1.0} , MFU:HYA,STA:TRA{[8],0,0} , {0,[6,15],0} , {0,0,[19]}}
			</motifData>
		</motif>
		<motif index="12179">
			<pValParam>0.27895244880408843000</pValParam>
			<zScore>-0.07171807559050135</zScore>
			<pVal>0.694</pVal>
			<origCount>1.0</origCount>
			<randAvgCount>1.04</randAvgCount>
			<origConc>2.5699805709468837E-6</origConc>
			<randAvgConc>2.7383193212245334E-6</randAvgConc>
			<image>images/motif-12179.jpg</image>
			<motifData>
					conditional{1.0,1.0,1.0},{1.0,1.0,2.0},{1.0,1.0,1.0} , single-nonmonotonic{1.0,1.0,1.0},{2.0,1.0,1.0},{1.0,1.0,1.0} , PKA,TFA:DNAB,TRA:TFA{[7,14],0,0} , {0,[4,19],0} , {0,0,[14]}}
			</motifData>
		</motif>
		<motif index="12180">
			<pValParam>0.15372203014129482000</pValParam>
			<zScore>0.6124823271772754</zScore>
			<pVal>0.694</pVal>
			<origCount>1.0</origCount>
			<randAvgCount>0.694</randAvgCount>
			<origConc>2.5699805709468837E-6</origConc>
			<randAvgConc>1.8269513394326928E-6</randAvgConc>
			<image>images/motif-12180.jpg</image>
			<motifData>
					additive{1.0,2.0,1.0},{2.0,1.0,1.0},{1.0,1.0,1.0} , synthetic{1.0,1.0,2.0},{1.0,1.0,1.0},{2.0,1.0,1.0} , PKA,TFA:PKA,TFA:TRA{[7,14],0,0} , {0,[7,14],0} , {0,0,[19]}}
			</motifData>
		</motif>
		<motif index="12181">
			<pValParam>0.48866892549915830000</pValParam>
			<zScore>-0.06266604306987346</zScore>
			<pVal>0.694</pVal>
			<origCount>4.0</origCount>
			<randAvgCount>3.97</randAvgCount>
			<origConc>1.0279922283787535E-5</origConc>
			<randAvgConc>1.0454123960008252E-5</randAvgConc>
			<image>images/motif-12181.jpg</image>
			<motifData>
					noninteractive{1.0,2.0,1.0},{2.0,1.0,2.0},{1.0,2.0,1.0} , additive{1.0,1.0,2.0},{1.0,1.0,1.0},{2.0,1.0,1.0} , ERA:PKA,STA,TFA:STA,TFA{[17],0,0} , {0,[6,7,14],0} , {0,0,[6,14]}}
			</motifData>
		</motif>
		<motif index="12182">
			<pValParam>0.48866892549915830000</pValParam>
			<zScore>-0.06266604306987346</zScore>
			<pVal>0.694</pVal>
			<origCount>4.0</origCount>
			<randAvgCount>3.97</randAvgCount>
			<origConc>1.0279922283787535E-5</origConc>
			<randAvgConc>1.0454123960008252E-5</randAvgConc>
			<image>images/motif-12182.jpg</image>
			<motifData>
					noninteractive{1.0,1.0,2.0},{1.0,1.0,2.0},{2.0,2.0,1.0} , additive{1.0,2.0,1.0},{2.0,1.0,1.0},{1.0,1.0,1.0} , STA,TFA:ERA:HYA,STA{[6,14],0,0} , {0,[17],0} , {0,0,[6,15]}}
			</motifData>
		</motif>
		<motif index="12183">
			<pValParam>0.34602923058746726000</pValParam>
			<zScore>-0.22273922840576454</zScore>
			<pVal>0.694</pVal>
			<origCount>1.0</origCount>
			<randAvgCount>1.224</randAvgCount>
			<origConc>2.5699805709468837E-6</origConc>
			<randAvgConc>3.2223941982303343E-6</randAvgConc>
			<image>images/motif-12183.jpg</image>
			<motifData>
					asynthetic{1.0,1.0,1.0},{1.0,1.0,2.0},{1.0,2.0,1.0} , conditional{1.0,1.0,1.0},{2.0,1.0,1.0},{1.0,1.0,1.0} , epistatic{1.0,1.0,2.0},{1.0,1.0,1.0},{1.0,1.0,1.0} , TRA:HYA,PPPA:DNAB,TRA{[19],0,0} , {0,[15,16],0} , {0,0,[4,19]}}
			</motifData>
		</motif>
		<motif index="12184">
			<pValParam>0.62508930541096008000</pValParam>
			<zScore>-0.4126587087959099</zScore>
			<pVal>0.694</pVal>
			<origCount>10.0</origCount>
			<randAvgCount>10.82</randAvgCount>
			<origConc>2.5699805709468838E-5</origConc>
			<randAvgConc>2.849172582819495E-5</randAvgConc>
			<image>images/motif-12184.jpg</image>
			<motifData>
					additive{1.0,1.0,2.0},{1.0,1.0,1.0},{2.0,1.0,1.0} , conditional{1.0,1.0,1.0},{1.0,1.0,1.0},{1.0,2.0,1.0} , epistatic{1.0,2.0,1.0},{1.0,1.0,1.0},{1.0,1.0,1.0} , MFU:STA,TFA:TRA{[8],0,0} , {0,[6,14],0} , {0,0,[19]}}
			</motifData>
		</motif>
		<motif index="12185">
			<pValParam>0.62508930541096008000</pValParam>
			<zScore>-0.4126587087959099</zScore>
			<pVal>0.694</pVal>
			<origCount>10.0</origCount>
			<randAvgCount>10.82</randAvgCount>
			<origConc>2.5699805709468838E-5</origConc>
			<randAvgConc>2.849172582819495E-5</randAvgConc>
			<image>images/motif-12185.jpg</image>
			<motifData>
					additive{1.0,2.0,1.0},{2.0,1.0,1.0},{1.0,1.0,1.0} , conditional{1.0,1.0,2.0},{1.0,1.0,1.0},{1.0,1.0,1.0} , epistatic{1.0,1.0,1.0},{1.0,1.0,2.0},{1.0,1.0,1.0} , TRA:MFU:PKA,TFA{[19],0,0} , {0,[8],0} , {0,0,[7,14]}}
			</motifData>
		</motif>
		<motif index="12186">
			<pValParam>0.30901762344953498000</pValParam>
			<zScore>-0.15336376352438577</zScore>
			<pVal>0.694</pVal>
			<origCount>1.0</origCount>
			<randAvgCount>1.122</randAvgCount>
			<origConc>2.5699805709468837E-6</origConc>
			<randAvgConc>2.9546234239234823E-6</randAvgConc>
			<image>images/motif-12186.jpg</image>
			<motifData>
					noninteractive{1.0,1.0,1.0},{1.0,1.0,2.0},{1.0,2.0,1.0} , suppressive{1.0,1.0,2.0},{2.0,1.0,1.0},{1.0,1.0,1.0} , PKA,STA,TFA:PKA,STA,TFA:ERA{[6,7,14],0,0} , {0,[6,7,14],0} , {0,0,[17]}}
			</motifData>
		</motif>
		<motif index="12187">
			<pValParam>0.56766242361855501000</pValParam>
			<zScore>-0.2591202943416006</zScore>
			<pVal>0.694</pVal>
			<origCount>7.0</origCount>
			<randAvgCount>7.324</randAvgCount>
			<origConc>1.7989863996628186E-5</origConc>
			<randAvgConc>1.9284138701673472E-5</randAvgConc>
			<image>images/motif-12187.jpg</image>
			<motifData>
					synthetic{1.0,1.0,2.0},{1.0,1.0,1.0},{2.0,1.0,1.0} , epistatic{1.0,2.0,1.0},{1.0,1.0,1.0},{1.0,1.0,1.0} , PKA,TFA:MFU:MFU{[7,14],0,0} , {0,[8],0} , {0,0,[8]}}
			</motifData>
		</motif>
		<motif index="12188">
			<pValParam>0.31923094583503553000</pValParam>
			<zScore>-0.17513872912998557</zScore>
			<pVal>0.694</pVal>
			<origCount>1.0</origCount>
			<randAvgCount>1.15</randAvgCount>
			<origConc>2.5699805709468837E-6</origConc>
			<randAvgConc>3.0284282218218175E-6</randAvgConc>
			<image>images/motif-12188.jpg</image>
			<motifData>
					conditional{1.0,1.0,2.0},{1.0,1.0,1.0},{1.0,1.0,1.0} , synthetic{1.0,1.0,1.0},{1.0,1.0,2.0},{1.0,2.0,1.0} , epistatic{1.0,2.0,1.0},{1.0,1.0,1.0},{1.0,1.0,1.0} , TRA:DNAB,TRA:MFU{[19],0,0} , {0,[4,19],0} , {0,0,[8]}}
			</motifData>
		</motif>
		<motif index="12189">
			<pValParam>0.33577225962025359000</pValParam>
			<zScore>-0.07501509294975975</zScore>
			<pVal>0.696</pVal>
			<origCount>2.0</origCount>
			<randAvgCount>2.046</randAvgCount>
			<origConc>5.1399611418937674E-6</origConc>
			<randAvgConc>5.38871348976356E-6</randAvgConc>
			<image>images/motif-12189.jpg</image>
			<motifData>
					noninteractive{1.0,2.0,1.0},{2.0,1.0,1.0},{1.0,1.0,1.0} , suppressive{1.0,1.0,1.0},{1.0,1.0,2.0},{1.0,1.0,1.0} , RNAB:PKA,STA,TFA:TFA{[10],0,0} , {0,[6,7,14],0} , {0,0,[14]}}
			</motifData>
		</motif>
		<motif index="12190">
			<pValParam>0.33577225962025359000</pValParam>
			<zScore>-0.07501509294975975</zScore>
			<pVal>0.696</pVal>
			<origCount>2.0</origCount>
			<randAvgCount>2.046</randAvgCount>
			<origConc>5.1399611418937674E-6</origConc>
			<randAvgConc>5.38871348976356E-6</randAvgConc>
			<image>images/motif-12190.jpg</image>
			<motifData>
					noninteractive{1.0,1.0,2.0},{1.0,1.0,1.0},{2.0,1.0,1.0} , suppressive{1.0,2.0,1.0},{1.0,1.0,1.0},{1.0,1.0,1.0} , PKA,STA,TFA:PKA,TFA:RNAB{[6,7,14],0,0} , {0,[7,14],0} , {0,0,[10]}}
			</motifData>
		</motif>
		<motif index="12191">
			<pValParam>0.15441574340689679000</pValParam>
			<zScore>0.6087353792887807</zScore>
			<pVal>0.696</pVal>
			<origCount>1.0</origCount>
			<randAvgCount>0.696</randAvgCount>
			<origConc>2.5699805709468837E-6</origConc>
			<randAvgConc>1.8326716092612202E-6</randAvgConc>
			<image>images/motif-12191.jpg</image>
			<motifData>
					additive{1.0,2.0,1.0},{2.0,1.0,1.0},{1.0,1.0,1.0} , epistatic{1.0,1.0,1.0},{1.0,1.0,1.0},{2.0,1.0,1.0} , TRA:SMA:PKA,TFA{[19],0,0} , {0,[11],0} , {0,0,[7,14]}}
			</motifData>
		</motif>
		<motif index="12192">
			<pValParam>0.15441574340689679000</pValParam>
			<zScore>0.6087353792887807</zScore>
			<pVal>0.696</pVal>
			<origCount>1.0</origCount>
			<randAvgCount>0.696</randAvgCount>
			<origConc>2.5699805709468837E-6</origConc>
			<randAvgConc>1.8326716092612202E-6</randAvgConc>
			<image>images/motif-12192.jpg</image>
			<motifData>
					additive{1.0,2.0,1.0},{2.0,1.0,1.0},{1.0,1.0,1.0} , epistatic{1.0,1.0,1.0},{1.0,1.0,1.0},{2.0,1.0,1.0} , TRA:HLA:PKA,TFA{[19],0,0} , {0,[3],0} , {0,0,[7,14]}}
			</motifData>
		</motif>
		<motif index="12193">
			<pValParam>0.67095875665079174000</pValParam>
			<zScore>-1.1114567541043099</zScore>
			<pVal>0.696</pVal>
			<origCount>176.0</origCount>
			<randAvgCount>178.926</randAvgCount>
			<origConc>4.523165804866515E-4</origConc>
			<randAvgConc>4.711283373152524E-4</randAvgConc>
			<image>images/motif-12193.jpg</image>
			<motifData>
					noninteractive{1.0,2.0,1.0},{2.0,1.0,2.0},{1.0,2.0,1.0} , TFA:HYA,STA:HYA{[14],0,0} , {0,[6,15],0} , {0,0,[15]}}
			</motifData>
		</motif>
		<motif index="12194">
			<pValParam>0.65547737231623537000</pValParam>
			<zScore>-0.8288981529320946</zScore>
			<pVal>0.696</pVal>
			<origCount>140.0</origCount>
			<randAvgCount>143.234</randAvgCount>
			<origConc>3.597972799325637E-4</origConc>
			<randAvgConc>3.7714290295060086E-4</randAvgConc>
			<image>images/motif-12194.jpg</image>
			<motifData>
					noninteractive{1.0,2.0,1.0},{2.0,1.0,2.0},{1.0,2.0,1.0} , TFA:PKA,TFA:DNAB,TRA{[14],0,0} , {0,[7,14],0} , {0,0,[4,19]}}
			</motifData>
		</motif>
		<motif index="12195">
			<pValParam>0.67095875665079174000</pValParam>
			<zScore>-1.1114567541043099</zScore>
			<pVal>0.696</pVal>
			<origCount>176.0</origCount>
			<randAvgCount>178.926</randAvgCount>
			<origConc>4.523165804866515E-4</origConc>
			<randAvgConc>4.711283373152524E-4</randAvgConc>
			<image>images/motif-12195.jpg</image>
			<motifData>
					noninteractive{1.0,2.0,1.0},{2.0,1.0,2.0},{1.0,2.0,1.0} , TFA:HYA,STA:HYA,PPPA{[14],0,0} , {0,[6,15],0} , {0,0,[15,16]}}
			</motifData>
		</motif>
		<motif index="12196">
			<pValParam>0.67095875665079174000</pValParam>
			<zScore>-1.1114567541043099</zScore>
			<pVal>0.696</pVal>
			<origCount>176.0</origCount>
			<randAvgCount>178.926</randAvgCount>
			<origConc>4.523165804866515E-4</origConc>
			<randAvgConc>4.711283373152524E-4</randAvgConc>
			<image>images/motif-12196.jpg</image>
			<motifData>
					noninteractive{1.0,2.0,1.0},{2.0,1.0,2.0},{1.0,2.0,1.0} , TFA:HYA,STA:HYA,PDA{[14],0,0} , {0,[6,15],0} , {0,0,[1,15]}}
			</motifData>
		</motif>
		<motif index="12197">
			<pValParam>0.54613269707491741000</pValParam>
			<zScore>-0.21647591034161923</zScore>
			<pVal>0.696</pVal>
			<origCount>7.0</origCount>
			<randAvgCount>7.194</randAvgCount>
			<origConc>1.7989863996628186E-5</origConc>
			<randAvgConc>1.894256157482414E-5</randAvgConc>
			<image>images/motif-12197.jpg</image>
			<motifData>
					noninteractive{1.0,2.0,1.0},{2.0,1.0,1.0},{1.0,1.0,1.0} , epistatic{1.0,1.0,2.0},{1.0,1.0,1.0},{1.0,1.0,1.0} , ERA:HYA,STA:PKA,TFA{[17],0,0} , {0,[6,15],0} , {0,0,[7,14]}}
			</motifData>
		</motif>
		<motif index="12198">
			<pValParam>0.54613269707491741000</pValParam>
			<zScore>-0.21647591034161923</zScore>
			<pVal>0.696</pVal>
			<origCount>7.0</origCount>
			<randAvgCount>7.194</randAvgCount>
			<origConc>1.7989863996628186E-5</origConc>
			<randAvgConc>1.894256157482414E-5</randAvgConc>
			<image>images/motif-12198.jpg</image>
			<motifData>
					noninteractive{1.0,2.0,1.0},{2.0,1.0,1.0},{1.0,1.0,1.0} , epistatic{1.0,1.0,2.0},{1.0,1.0,1.0},{1.0,1.0,1.0} , ERA:PKA,STA,TFA:PKA,TFA{[17],0,0} , {0,[6,7,14],0} , {0,0,[7,14]}}
			</motifData>
		</motif>
		<motif index="12199">
			<pValParam>0.54613269707491741000</pValParam>
			<zScore>-0.21647591034161923</zScore>
			<pVal>0.696</pVal>
			<origCount>7.0</origCount>
			<randAvgCount>7.194</randAvgCount>
			<origConc>1.7989863996628186E-5</origConc>
			<randAvgConc>1.894256157482414E-5</randAvgConc>
			<image>images/motif-12199.jpg</image>
			<motifData>
					noninteractive{1.0,1.0,1.0},{1.0,1.0,2.0},{1.0,2.0,1.0} , epistatic{1.0,1.0,1.0},{2.0,1.0,1.0},{1.0,1.0,1.0} , TFA:ERA:PKA,STA,TFA{[14],0,0} , {0,[17],0} , {0,0,[6,7,14]}}
			</motifData>
		</motif>
		<motif index="12200">
			<pValParam>0.54494912596179179000</pValParam>
			<zScore>-0.20728527227361276</zScore>
			<pVal>0.696</pVal>
			<origCount>5.0</origCount>
			<randAvgCount>5.144</randAvgCount>
			<origConc>1.2849902854734419E-5</origConc>
			<randAvgConc>1.3545390988465415E-5</randAvgConc>
			<image>images/motif-12200.jpg</image>
			<motifData>
					noninteractive{1.0,1.0,1.0},{1.0,1.0,2.0},{1.0,2.0,1.0} , asynthetic{1.0,2.0,1.0},{2.0,1.0,1.0},{1.0,1.0,1.0} , PKA,TFA:MFU:DNAB,TRA{[7,14],0,0} , {0,[8],0} , {0,0,[4,19]}}
			</motifData>
		</motif>
		<motif index="12201">
			<pValParam>0.54494912596179179000</pValParam>
			<zScore>-0.20728527227361276</zScore>
			<pVal>0.696</pVal>
			<origCount>5.0</origCount>
			<randAvgCount>5.144</randAvgCount>
			<origConc>1.2849902854734419E-5</origConc>
			<randAvgConc>1.3545390988465415E-5</randAvgConc>
			<image>images/motif-12201.jpg</image>
			<motifData>
					noninteractive{1.0,1.0,1.0},{1.0,1.0,2.0},{1.0,2.0,1.0} , asynthetic{1.0,2.0,1.0},{2.0,1.0,1.0},{1.0,1.0,1.0} , PKA,TFA:MFU:TRA{[7,14],0,0} , {0,[8],0} , {0,0,[19]}}
			</motifData>
		</motif>
		<motif index="12202">
			<pValParam>0.27748196784841617000</pValParam>
			<zScore>-0.06856508020880527</zScore>
			<pVal>0.696</pVal>
			<origCount>1.0</origCount>
			<randAvgCount>1.036</randAvgCount>
			<origConc>2.5699805709468837E-6</origConc>
			<randAvgConc>2.728088425532242E-6</randAvgConc>
			<image>images/motif-12202.jpg</image>
			<motifData>
					suppressive{1.0,1.0,1.0},{2.0,1.0,1.0},{1.0,1.0,1.0} , epistatic{1.0,1.0,1.0},{1.0,1.0,1.0},{2.0,1.0,1.0} , TRA:MFU:PKA,TFA{[19],0,0} , {0,[8],0} , {0,0,[7,14]}}
			</motifData>
		</motif>
		<motif index="12203">
			<pValParam>0.50215264906342938000</pValParam>
			<zScore>-0.11337081141791333</zScore>
			<pVal>0.696</pVal>
			<origCount>5.0</origCount>
			<randAvgCount>5.006</randAvgCount>
			<origConc>1.2849902854734419E-5</origConc>
			<randAvgConc>1.3181207449748531E-5</randAvgConc>
			<image>images/motif-12203.jpg</image>
			<motifData>
					noninteractive{1.0,1.0,2.0},{1.0,1.0,1.0},{2.0,1.0,1.0} , double-nonmonotonic{1.0,2.0,1.0},{2.0,1.0,1.0},{1.0,1.0,1.0} , HYA:PKA,TFA:HYA,PPPA{[15],0,0} , {0,[7,14],0} , {0,0,[15,16]}}
			</motifData>
		</motif>
		<motif index="12204">
			<pValParam>0.50215264906342938000</pValParam>
			<zScore>-0.11337081141791333</zScore>
			<pVal>0.696</pVal>
			<origCount>5.0</origCount>
			<randAvgCount>5.006</randAvgCount>
			<origConc>1.2849902854734419E-5</origConc>
			<randAvgConc>1.3181207449748531E-5</randAvgConc>
			<image>images/motif-12204.jpg</image>
			<motifData>
					noninteractive{1.0,1.0,2.0},{1.0,1.0,1.0},{2.0,1.0,1.0} , double-nonmonotonic{1.0,2.0,1.0},{2.0,1.0,1.0},{1.0,1.0,1.0} , HYA:TFA:HYA{[15],0,0} , {0,[14],0} , {0,0,[15]}}
			</motifData>
		</motif>
		<motif index="12205">
			<pValParam>0.50215264906342938000</pValParam>
			<zScore>-0.11337081141791333</zScore>
			<pVal>0.696</pVal>
			<origCount>5.0</origCount>
			<randAvgCount>5.006</randAvgCount>
			<origConc>1.2849902854734419E-5</origConc>
			<randAvgConc>1.3181207449748531E-5</randAvgConc>
			<image>images/motif-12205.jpg</image>
			<motifData>
					noninteractive{1.0,2.0,1.0},{2.0,1.0,1.0},{1.0,1.0,1.0} , double-nonmonotonic{1.0,1.0,1.0},{1.0,1.0,2.0},{1.0,2.0,1.0} , HYA:HYA:PKA,TFA{[15],0,0} , {0,[15],0} , {0,0,[7,14]}}
			</motifData>
		</motif>
		<motif index="12206">
			<pValParam>0.50215264906342938000</pValParam>
			<zScore>-0.11337081141791333</zScore>
			<pVal>0.696</pVal>
			<origCount>5.0</origCount>
			<randAvgCount>5.006</randAvgCount>
			<origConc>1.2849902854734419E-5</origConc>
			<randAvgConc>1.3181207449748531E-5</randAvgConc>
			<image>images/motif-12206.jpg</image>
			<motifData>
					noninteractive{1.0,1.0,2.0},{1.0,1.0,1.0},{2.0,1.0,1.0} , double-nonmonotonic{1.0,2.0,1.0},{2.0,1.0,1.0},{1.0,1.0,1.0} , HYA:TFA:HYA,PPPA{[15],0,0} , {0,[14],0} , {0,0,[15,16]}}
			</motifData>
		</motif>
		<motif index="12207">
			<pValParam>0.60791176396342039000</pValParam>
			<zScore>-0.3803384549053927</zScore>
			<pVal>0.696</pVal>
			<origCount>9.0</origCount>
			<randAvgCount>9.558</randAvgCount>
			<origConc>2.3129825138521954E-5</origConc>
			<randAvgConc>2.5168100142646844E-5</randAvgConc>
			<image>images/motif-12207.jpg</image>
			<motifData>
					suppressive{1.0,1.0,1.0},{1.0,1.0,1.0},{1.0,2.0,1.0} , epistatic{1.0,1.0,1.0},{2.0,1.0,1.0},{1.0,1.0,1.0} , PKA,TFA:DNAB,TRA:HYA,STA{[7,14],0,0} , {0,[4,19],0} , {0,0,[6,15]}}
			</motifData>
		</motif>
		<motif index="12208">
			<pValParam>0.24585500426372264000</pValParam>
			<zScore>0.033899235354615434</zScore>
			<pVal>0.696</pVal>
			<origCount>1.0</origCount>
			<randAvgCount>0.95</randAvgCount>
			<origConc>2.5699805709468837E-6</origConc>
			<randAvgConc>2.5013504528219385E-6</randAvgConc>
			<image>images/motif-12208.jpg</image>
			<motifData>
					synthetic{1.0,2.0,2.0},{2.0,1.0,1.0},{2.0,1.0,1.0} , ERA:HYA,STA:PRB{[17],0,0} , {0,[6,15],0} , {0,0,[13]}}
			</motifData>
		</motif>
		<motif index="12209">
			<pValParam>0.42686246266505012000</pValParam>
			<zScore>-0.13204517857210207</zScore>
			<pVal>0.696</pVal>
			<origCount>9.0</origCount>
			<randAvgCount>8.874</randAvgCount>
			<origConc>2.3129825138521954E-5</origConc>
			<randAvgConc>2.3366409068937926E-5</randAvgConc>
			<image>images/motif-12209.jpg</image>
			<motifData>
					conditional{1.0,2.0,1.0},{1.0,1.0,1.0},{1.0,1.0,1.0} , epistatic{1.0,1.0,1.0},{1.0,1.0,1.0},{2.0,1.0,1.0} , TFA:HYA:ERA{[14],0,0} , {0,[15],0} , {0,0,[17]}}
			</motifData>
		</motif>
		<motif index="12210">
			<pValParam>0.42686246266505012000</pValParam>
			<zScore>-0.13204517857210207</zScore>
			<pVal>0.696</pVal>
			<origCount>9.0</origCount>
			<randAvgCount>8.874</randAvgCount>
			<origConc>2.3129825138521954E-5</origConc>
			<randAvgConc>2.3366409068937926E-5</randAvgConc>
			<image>images/motif-12210.jpg</image>
			<motifData>
					conditional{1.0,2.0,1.0},{1.0,1.0,1.0},{1.0,1.0,1.0} , epistatic{1.0,1.0,1.0},{1.0,1.0,1.0},{2.0,1.0,1.0} , PKA,TFA:HYA:ERA{[7,14],0,0} , {0,[15],0} , {0,0,[17]}}
			</motifData>
		</motif>
		<motif index="12211">
			<pValParam>0.31412856331648231000</pValParam>
			<zScore>-0.16451999041876592</zScore>
			<pVal>0.696</pVal>
			<origCount>1.0</origCount>
			<randAvgCount>1.136</randAvgCount>
			<origConc>2.5699805709468837E-6</origConc>
			<randAvgConc>2.991110361814855E-6</randAvgConc>
			<image>images/motif-12211.jpg</image>
			<motifData>
					noninteractive{1.0,1.0,1.0},{1.0,1.0,2.0},{1.0,2.0,1.0} , conditional{1.0,1.0,2.0},{1.0,1.0,1.0},{1.0,1.0,1.0} , epistatic{1.0,1.0,1.0},{2.0,1.0,1.0},{1.0,1.0,1.0} , PKA,TFA:PKA,STA,TFA:HYA{[7,14],0,0} , {0,[6,7,14],0} , {0,0,[15]}}
			</motifData>
		</motif>
		<motif index="12212">
			<pValParam>0.22605432575305862000</pValParam>
			<zScore>0.11392895099767276</zScore>
			<pVal>0.696</pVal>
			<origCount>1.0</origCount>
			<randAvgCount>0.896</randAvgCount>
			<origConc>2.5699805709468837E-6</origConc>
			<randAvgConc>2.359288276316638E-6</randAvgConc>
			<image>images/motif-12212.jpg</image>
			<motifData>
					noninteractive{1.0,1.0,1.0},{1.0,1.0,2.0},{1.0,2.0,1.0} , conditional{1.0,1.0,1.0},{2.0,1.0,1.0},{2.0,1.0,1.0} , TRA:PKA,STA,TFA:ERA{[19],0,0} , {0,[6,7,14],0} , {0,0,[17]}}
			</motifData>
		</motif>
		<motif index="12213">
			<pValParam>0.46139579795497787000</pValParam>
			<zScore>-0.4369142376111743</zScore>
			<pVal>0.696</pVal>
			<origCount>1.0</origCount>
			<randAvgCount>1.558</randAvgCount>
			<origConc>2.5699805709468837E-6</origConc>
			<randAvgConc>4.10283050657487E-6</randAvgConc>
			<image>images/motif-12213.jpg</image>
			<motifData>
					conditional{1.0,1.0,1.0},{2.0,1.0,1.0},{1.0,1.0,1.0} , epistatic{1.0,1.0,2.0},{1.0,1.0,2.0},{1.0,1.0,1.0} , TRA:MFU:PKA,TFA{[19],0,0} , {0,[8],0} , {0,0,[7,14]}}
			</motifData>
		</motif>
		<motif index="12214">
			<pValParam>0.25173566790146951000</pValParam>
			<zScore>0.012604516260953573</zScore>
			<pVal>0.696</pVal>
			<origCount>1.0</origCount>
			<randAvgCount>0.966</randAvgCount>
			<origConc>2.5699805709468837E-6</origConc>
			<randAvgConc>2.5434159487267415E-6</randAvgConc>
			<image>images/motif-12214.jpg</image>
			<motifData>
					noninteractive{1.0,1.0,1.0},{1.0,1.0,2.0},{1.0,2.0,1.0} , additive{1.0,1.0,2.0},{1.0,1.0,1.0},{2.0,1.0,1.0} , epistatic{1.0,2.0,1.0},{1.0,1.0,1.0},{1.0,1.0,1.0} , TRA:PKA,TFA:TRA{[19],0,0} , {0,[7,14],0} , {0,0,[19]}}
			</motifData>
		</motif>
		<motif index="12215">
			<pValParam>0.30536214013130503000</pValParam>
			<zScore>-0.14867929462730262</zScore>
			<pVal>0.696</pVal>
			<origCount>1.0</origCount>
			<randAvgCount>1.112</randAvgCount>
			<origConc>2.5699805709468837E-6</origConc>
			<randAvgConc>2.9279060236384052E-6</randAvgConc>
			<image>images/motif-12215.jpg</image>
			<motifData>
					suppressive{1.0,1.0,2.0},{1.0,1.0,1.0},{1.0,1.0,1.0} , asynthetic{1.0,1.0,1.0},{1.0,1.0,2.0},{1.0,2.0,1.0} , epistatic{1.0,1.0,1.0},{2.0,1.0,1.0},{1.0,1.0,1.0} , TFA:DNAB,TRA:DNAB,TRA{[14],0,0} , {0,[4,19],0} , {0,0,[4,19]}}
			</motifData>
		</motif>
		<motif index="12216">
			<pValParam>0.36891954870794508000</pValParam>
			<zScore>-0.26206268498906665</zScore>
			<pVal>0.696</pVal>
			<origCount>1.0</origCount>
			<randAvgCount>1.288</randAvgCount>
			<origConc>2.5699805709468837E-6</origConc>
			<randAvgConc>3.3930435546463676E-6</randAvgConc>
			<image>images/motif-12216.jpg</image>
			<motifData>
					noninteractive{1.0,2.0,1.0},{2.0,1.0,1.0},{1.0,1.0,1.0} , conditional{1.0,1.0,1.0},{1.0,1.0,1.0},{1.0,2.0,1.0} , single-nonmonotonic{1.0,1.0,2.0},{1.0,1.0,1.0},{1.0,1.0,1.0} , TFA:HYA,STA:MFU{[14],0,0} , {0,[6,15],0} , {0,0,[8]}}
			</motifData>
		</motif>
		<motif index="12217">
			<pValParam>0.51945963424931385000</pValParam>
			<zScore>-0.13908955467452377</zScore>
			<pVal>0.698</pVal>
			<origCount>4.0</origCount>
			<randAvgCount>4.052</randAvgCount>
			<origConc>1.0279922283787535E-5</origConc>
			<randAvgConc>1.0669935448384724E-5</randAvgConc>
			<image>images/motif-12217.jpg</image>
			<motifData>
					noninteractive{1.0,1.0,1.0},{1.0,1.0,2.0},{1.0,2.0,1.0} , suppressive{1.0,1.0,1.0},{2.0,1.0,1.0},{1.0,1.0,1.0} , PRB:PKA,STA,TFA:NYA{[13],0,0} , {0,[6,7,14],0} , {0,0,[9]}}
			</motifData>
		</motif>
		<motif index="12218">
			<pValParam>0.47937250372911200000</pValParam>
			<zScore>-1.0158467228191645</zScore>
			<pVal>0.698</pVal>
			<origCount>38.0</origCount>
			<randAvgCount>37.956</randAvgCount>
			<origConc>9.765926169598158E-5</origConc>
			<randAvgConc>9.99453905688399E-5</randAvgConc>
			<image>images/motif-12218.jpg</image>
			<motifData>
					additive{1.0,1.0,2.0},{1.0,1.0,1.0},{2.0,1.0,1.0} , conditional{1.0,2.0,1.0},{1.0,1.0,1.0},{1.0,1.0,1.0} , TRA:MFU:TPA{[19],0,0} , {0,[8],0} , {0,0,[12]}}
			</motifData>
		</motif>
		<motif index="12219">
			<pValParam>0.47937250372911044000</pValParam>
			<zScore>-0.5124350760325401</zScore>
			<pVal>0.698</pVal>
			<origCount>20.0</origCount>
			<randAvgCount>19.956</randAvgCount>
			<origConc>5.1399611418937676E-5</origConc>
			<randAvgConc>5.25479454920104E-5</randAvgConc>
			<image>images/motif-12219.jpg</image>
			<motifData>
					additive{1.0,1.0,2.0},{1.0,1.0,1.0},{2.0,1.0,1.0} , conditional{1.0,2.0,1.0},{1.0,1.0,1.0},{1.0,1.0,1.0} , TRA:MFU:OTHER{[19],0,0} , {0,[8],0} , {0,0,[18]}}
			</motifData>
		</motif>
		<motif index="12220">
			<pValParam>0.47937250372911200000</pValParam>
			<zScore>-1.0158467228191645</zScore>
			<pVal>0.698</pVal>
			<origCount>38.0</origCount>
			<randAvgCount>37.956</randAvgCount>
			<origConc>9.765926169598158E-5</origConc>
			<randAvgConc>9.99453905688399E-5</randAvgConc>
			<image>images/motif-12220.jpg</image>
			<motifData>
					additive{1.0,1.0,1.0},{1.0,1.0,2.0},{1.0,2.0,1.0} , conditional{1.0,1.0,1.0},{2.0,1.0,1.0},{1.0,1.0,1.0} , MFU:DNAB,TRA:TPA{[8],0,0} , {0,[4,19],0} , {0,0,[12]}}
			</motifData>
		</motif>
		<motif index="12221">
			<pValParam>0.64626931227308793000</pValParam>
			<zScore>-0.5208126123323578</zScore>
			<pVal>0.698</pVal>
			<origCount>31.0</origCount>
			<randAvgCount>32.928</randAvgCount>
			<origConc>7.966939769935339E-5</origConc>
			<randAvgConc>8.670433142211851E-5</randAvgConc>
			<image>images/motif-12221.jpg</image>
			<motifData>
					noninteractive{1.0,1.0,1.0},{1.0,1.0,2.0},{1.0,2.0,1.0} , synthetic{1.0,2.0,1.0},{2.0,1.0,1.0},{1.0,1.0,1.0} , ERA:HYA,STA:TFA{[17],0,0} , {0,[6,15],0} , {0,0,[14]}}
			</motifData>
		</motif>
		<motif index="12222">
			<pValParam>0.61337351002069562000</pValParam>
			<zScore>-0.4312658098123265</zScore>
			<pVal>0.698</pVal>
			<origCount>16.0</origCount>
			<randAvgCount>16.778</randAvgCount>
			<origConc>4.111968913515014E-5</origConc>
			<randAvgConc>4.4177648682179804E-5</randAvgConc>
			<image>images/motif-12222.jpg</image>
			<motifData>
					noninteractive{1.0,2.0,1.0},{2.0,1.0,1.0},{1.0,1.0,1.0} , conditional{1.0,1.0,1.0},{1.0,1.0,1.0},{1.0,2.0,1.0} , PRB,TRA:PKA,STA,TFA:STA{[13,19],0,0} , {0,[6,7,14],0} , {0,0,[6]}}
			</motifData>
		</motif>
		<motif index="12223">
			<pValParam>0.43618745819977311000</pValParam>
			<zScore>-0.1915338765921942</zScore>
			<pVal>0.698</pVal>
			<origCount>27.0</origCount>
			<randAvgCount>26.704</randAvgCount>
			<origConc>6.938947541556585E-5</origConc>
			<randAvgConc>7.031578029106153E-5</randAvgConc>
			<image>images/motif-12223.jpg</image>
			<motifData>
					noninteractive{1.0,2.0,2.0},{2.0,1.0,1.0},{2.0,1.0,1.0} , TRA:ERA:HYA{[19],0,0} , {0,[17],0} , {0,0,[15]}}
			</motifData>
		</motif>
		<motif index="12224">
			<pValParam>0.43618745819977311000</pValParam>
			<zScore>-0.1915338765921942</zScore>
			<pVal>0.698</pVal>
			<origCount>27.0</origCount>
			<randAvgCount>26.704</randAvgCount>
			<origConc>6.938947541556585E-5</origConc>
			<randAvgConc>7.031578029106153E-5</randAvgConc>
			<image>images/motif-12224.jpg</image>
			<motifData>
					noninteractive{1.0,2.0,1.0},{2.0,1.0,2.0},{1.0,2.0,1.0} , ERA:DNAB,TRA:HYA,PPPA{[17],0,0} , {0,[4,19],0} , {0,0,[15,16]}}
			</motifData>
		</motif>
		<motif index="12225">
			<pValParam>0.43618745819977311000</pValParam>
			<zScore>-0.1915338765921942</zScore>
			<pVal>0.698</pVal>
			<origCount>27.0</origCount>
			<randAvgCount>26.704</randAvgCount>
			<origConc>6.938947541556585E-5</origConc>
			<randAvgConc>7.031578029106153E-5</randAvgConc>
			<image>images/motif-12225.jpg</image>
			<motifData>
					noninteractive{1.0,2.0,1.0},{2.0,1.0,2.0},{1.0,2.0,1.0} , HYA,PPPA:TRA:ERA{[15,16],0,0} , {0,[19],0} , {0,0,[17]}}
			</motifData>
		</motif>
		<motif index="12226">
			<pValParam>0.43618745819977311000</pValParam>
			<zScore>-0.1915338765921942</zScore>
			<pVal>0.698</pVal>
			<origCount>27.0</origCount>
			<randAvgCount>26.704</randAvgCount>
			<origConc>6.938947541556585E-5</origConc>
			<randAvgConc>7.031578029106153E-5</randAvgConc>
			<image>images/motif-12226.jpg</image>
			<motifData>
					noninteractive{1.0,2.0,2.0},{2.0,1.0,1.0},{2.0,1.0,1.0} , DNAB,TRA:ERA:HYA{[4,19],0,0} , {0,[17],0} , {0,0,[15]}}
			</motifData>
		</motif>
		<motif index="12227">
			<pValParam>0.43618745819977311000</pValParam>
			<zScore>-0.1915338765921942</zScore>
			<pVal>0.698</pVal>
			<origCount>27.0</origCount>
			<randAvgCount>26.704</randAvgCount>
			<origConc>6.938947541556585E-5</origConc>
			<randAvgConc>7.031578029106153E-5</randAvgConc>
			<image>images/motif-12227.jpg</image>
			<motifData>
					noninteractive{1.0,2.0,2.0},{2.0,1.0,1.0},{2.0,1.0,1.0} , TRA:ERA:HYA,PDA{[19],0,0} , {0,[17],0} , {0,0,[1,15]}}
			</motifData>
		</motif>
		<motif index="12228">
			<pValParam>0.43618745819977311000</pValParam>
			<zScore>-0.1915338765921942</zScore>
			<pVal>0.698</pVal>
			<origCount>27.0</origCount>
			<randAvgCount>26.704</randAvgCount>
			<origConc>6.938947541556585E-5</origConc>
			<randAvgConc>7.031578029106153E-5</randAvgConc>
			<image>images/motif-12228.jpg</image>
			<motifData>
					noninteractive{1.0,2.0,2.0},{2.0,1.0,1.0},{2.0,1.0,1.0} , DNAB,TRA:ERA:HYA,PDA{[4,19],0,0} , {0,[17],0} , {0,0,[1,15]}}
			</motifData>
		</motif>
		<motif index="12229">
			<pValParam>0.64959982392583959000</pValParam>
			<zScore>-0.4590723823191567</zScore>
			<pVal>0.698</pVal>
			<origCount>8.0</origCount>
			<randAvgCount>8.992</randAvgCount>
			<origConc>2.055984456757507E-5</origConc>
			<randAvgConc>2.3678870070975336E-5</randAvgConc>
			<image>images/motif-12229.jpg</image>
			<motifData>
					noninteractive{1.0,2.0,1.0},{2.0,1.0,1.0},{1.0,1.0,1.0} , epistatic{1.0,1.0,2.0},{1.0,1.0,1.0},{1.0,1.0,1.0} , DNAB,TRA:HYA:HYA{[4,19],0,0} , {0,[15],0} , {0,0,[15]}}
			</motifData>
		</motif>
		<motif index="12230">
			<pValParam>0.64959982392583959000</pValParam>
			<zScore>-0.4590723823191567</zScore>
			<pVal>0.698</pVal>
			<origCount>8.0</origCount>
			<randAvgCount>8.992</randAvgCount>
			<origConc>2.055984456757507E-5</origConc>
			<randAvgConc>2.3678870070975336E-5</randAvgConc>
			<image>images/motif-12230.jpg</image>
			<motifData>
					noninteractive{1.0,1.0,1.0},{1.0,1.0,2.0},{1.0,2.0,1.0} , epistatic{1.0,1.0,1.0},{2.0,1.0,1.0},{1.0,1.0,1.0} , HYA,PPPA:DNAB,TRA:HYA{[15,16],0,0} , {0,[4,19],0} , {0,0,[15]}}
			</motifData>
		</motif>
		<motif index="12231">
			<pValParam>0.64959982392583959000</pValParam>
			<zScore>-0.4590723823191567</zScore>
			<pVal>0.698</pVal>
			<origCount>8.0</origCount>
			<randAvgCount>8.992</randAvgCount>
			<origConc>2.055984456757507E-5</origConc>
			<randAvgConc>2.3678870070975336E-5</randAvgConc>
			<image>images/motif-12231.jpg</image>
			<motifData>
					noninteractive{1.0,1.0,1.0},{1.0,1.0,2.0},{1.0,2.0,1.0} , epistatic{1.0,1.0,1.0},{2.0,1.0,1.0},{1.0,1.0,1.0} , HYA,PPPA:DNAB,TRA:HYA,PPPA{[15,16],0,0} , {0,[4,19],0} , {0,0,[15,16]}}
			</motifData>
		</motif>
		<motif index="12232">
			<pValParam>0.64959982392583959000</pValParam>
			<zScore>-0.4590723823191567</zScore>
			<pVal>0.698</pVal>
			<origCount>8.0</origCount>
			<randAvgCount>8.992</randAvgCount>
			<origConc>2.055984456757507E-5</origConc>
			<randAvgConc>2.3678870070975336E-5</randAvgConc>
			<image>images/motif-12232.jpg</image>
			<motifData>
					noninteractive{1.0,2.0,1.0},{2.0,1.0,1.0},{1.0,1.0,1.0} , epistatic{1.0,1.0,2.0},{1.0,1.0,1.0},{1.0,1.0,1.0} , DNAB,TRA:HYA,PDA:HYA{[4,19],0,0} , {0,[1,15],0} , {0,0,[15]}}
			</motifData>
		</motif>
		<motif index="12233">
			<pValParam>0.35232002770206539000</pValParam>
			<zScore>-0.08372274997191743</zScore>
			<pVal>0.698</pVal>
			<origCount>3.0</origCount>
			<randAvgCount>2.998</randAvgCount>
			<origConc>7.70994171284065E-6</origConc>
			<randAvgConc>7.894061323912563E-6</randAvgConc>
			<image>images/motif-12233.jpg</image>
			<motifData>
					suppressive{1.0,1.0,1.0},{1.0,1.0,1.0},{2.0,1.0,1.0} , epistatic{1.0,2.0,1.0},{1.0,1.0,1.0},{1.0,1.0,1.0} , PRB:TFA:TRA{[13],0,0} , {0,[14],0} , {0,0,[19]}}
			</motifData>
		</motif>
		<motif index="12234">
			<pValParam>0.35341168119564015000</pValParam>
			<zScore>0.20605747878730918</zScore>
			<pVal>0.698</pVal>
			<origCount>24.0</origCount>
			<randAvgCount>22.728</randAvgCount>
			<origConc>6.16795337027252E-5</origConc>
			<randAvgConc>5.984667758098037E-5</randAvgConc>
			<image>images/motif-12234.jpg</image>
			<motifData>
					additive{1.0,1.0,1.0},{1.0,1.0,2.0},{1.0,2.0,1.0} , asynthetic{1.0,2.0,1.0},{2.0,1.0,1.0},{1.0,1.0,1.0} , MFU:DNAB,TRA:MFU{[8],0,0} , {0,[4,19],0} , {0,0,[8]}}
			</motifData>
		</motif>
		<motif index="12235">
			<pValParam>0.20710373150692174000</pValParam>
			<zScore>0.20265104167047476</zScore>
			<pVal>0.698</pVal>
			<origCount>1.0</origCount>
			<randAvgCount>0.844</randAvgCount>
			<origConc>2.5699805709468837E-6</origConc>
			<randAvgConc>2.2225799355377917E-6</randAvgConc>
			<image>images/motif-12235.jpg</image>
			<motifData>
					noninteractive{1.0,1.0,2.0},{1.0,1.0,1.0},{2.0,1.0,1.0} , asynthetic{1.0,2.0,1.0},{2.0,1.0,1.0},{1.0,1.0,1.0} , epistatic{1.0,1.0,1.0},{1.0,1.0,1.0},{1.0,2.0,1.0} , STA:DNAB,TRA:HYA{[6],0,0} , {0,[4,19],0} , {0,0,[15]}}
			</motifData>
		</motif>
		<motif index="12236">
			<pValParam>0.28923828312058086000</pValParam>
			<zScore>-0.10210998676813884</zScore>
			<pVal>0.698</pVal>
			<origCount>1.0</origCount>
			<randAvgCount>1.068</randAvgCount>
			<origConc>2.5699805709468837E-6</origConc>
			<randAvgConc>2.8128564497558783E-6</randAvgConc>
			<image>images/motif-12236.jpg</image>
			<motifData>
					suppressive{1.0,1.0,1.0},{1.0,1.0,1.0},{1.0,2.0,1.0} , double-nonmonotonic{1.0,1.0,2.0},{1.0,1.0,1.0},{2.0,1.0,1.0} , epistatic{1.0,1.0,1.0},{2.0,1.0,1.0},{1.0,1.0,1.0} , DNAB,TRA:MFU:PKA,STA,TFA{[4,19],0,0} , {0,[8],0} , {0,0,[6,7,14]}}
			</motifData>
		</motif>
		<motif index="12237">
			<pValParam>0.34291133968639653000</pValParam>
			<zScore>-0.03295911862349004</zScore>
			<pVal>0.698</pVal>
			<origCount>3.0</origCount>
			<randAvgCount>2.956</randAvgCount>
			<origConc>7.70994171284065E-6</origConc>
			<randAvgConc>7.783691808338045E-6</randAvgConc>
			<image>images/motif-12237.jpg</image>
			<motifData>
					conditional{1.0,1.0,1.0},{2.0,1.0,1.0},{1.0,1.0,1.0} , epistatic{1.0,1.0,1.0},{1.0,1.0,1.0},{1.0,2.0,1.0} , MFU:TRA:OTHER{[8],0,0} , {0,[19],0} , {0,0,[18]}}
			</motifData>
		</motif>
		<motif index="12238">
			<pValParam>0.34291133968639653000</pValParam>
			<zScore>-0.03295911862349004</zScore>
			<pVal>0.698</pVal>
			<origCount>3.0</origCount>
			<randAvgCount>2.956</randAvgCount>
			<origConc>7.70994171284065E-6</origConc>
			<randAvgConc>7.783691808338045E-6</randAvgConc>
			<image>images/motif-12238.jpg</image>
			<motifData>
					conditional{1.0,2.0,1.0},{1.0,1.0,1.0},{1.0,1.0,1.0} , epistatic{1.0,1.0,1.0},{1.0,1.0,1.0},{2.0,1.0,1.0} , TRA:MFU:NYA{[19],0,0} , {0,[8],0} , {0,0,[9]}}
			</motifData>
		</motif>
		<motif index="12239">
			<pValParam>0.26939126276275815000</pValParam>
			<zScore>-0.0464436626351944</zScore>
			<pVal>0.698</pVal>
			<origCount>1.0</origCount>
			<randAvgCount>1.014</randAvgCount>
			<origConc>2.5699805709468837E-6</origConc>
			<randAvgConc>2.670074190274506E-6</randAvgConc>
			<image>images/motif-12239.jpg</image>
			<motifData>
					additive{1.0,1.0,2.0},{1.0,1.0,1.0},{2.0,1.0,1.0} , epistatic{1.0,2.0,1.0},{1.0,1.0,1.0},{1.0,2.0,1.0} , TRA:DNAB,TRA:RNAB{[19],0,0} , {0,[4,19],0} , {0,0,[10]}}
			</motifData>
		</motif>
		<motif index="12240">
			<pValParam>0.29877318673291331000</pValParam>
			<zScore>-0.12294129252373427</zScore>
			<pVal>0.698</pVal>
			<origCount>1.0</origCount>
			<randAvgCount>1.094</randAvgCount>
			<origConc>2.5699805709468837E-6</origConc>
			<randAvgConc>2.880563565582413E-6</randAvgConc>
			<image>images/motif-12240.jpg</image>
			<motifData>
					single-nonmonotonic{1.0,1.0,2.0},{1.0,1.0,1.0},{1.0,1.0,1.0} , synthetic{1.0,2.0,1.0},{2.0,1.0,1.0},{1.0,1.0,1.0} , DNAB,TRA:PKA,STA,TFA:DNAB,TRA{[4,19],0,0} , {0,[6,7,14],0} , {0,0,[4,19]}}
			</motifData>
		</motif>
		<motif index="12241">
			<pValParam>0.25909097490691269000</pValParam>
			<zScore>-0.012137280029315358</zScore>
			<pVal>0.698</pVal>
			<origCount>1.0</origCount>
			<randAvgCount>0.986</randAvgCount>
			<origConc>2.5699805709468837E-6</origConc>
			<randAvgConc>2.5962124753972884E-6</randAvgConc>
			<image>images/motif-12241.jpg</image>
			<motifData>
					asynthetic{1.0,2.0,1.0},{2.0,1.0,1.0},{1.0,1.0,1.0} , single-nonmonotonic{1.0,1.0,1.0},{1.0,1.0,1.0},{2.0,1.0,1.0} , PRB:DNAB,TRA:PKA,TFA{[13],0,0} , {0,[4,19],0} , {0,0,[7,14]}}
			</motifData>
		</motif>
		<motif index="12242">
			<pValParam>0.27748196784841617000</pValParam>
			<zScore>-0.06717162469185968</zScore>
			<pVal>0.698</pVal>
			<origCount>1.0</origCount>
			<randAvgCount>1.036</randAvgCount>
			<origConc>2.5699805709468837E-6</origConc>
			<randAvgConc>2.7280775189652827E-6</randAvgConc>
			<image>images/motif-12242.jpg</image>
			<motifData>
					double-nonmonotonic{1.0,1.0,2.0},{1.0,1.0,1.0},{2.0,1.0,1.0} , conditional{1.0,1.0,1.0},{2.0,1.0,1.0},{1.0,1.0,1.0} , single-nonmonotonic{1.0,1.0,1.0},{1.0,1.0,1.0},{1.0,2.0,1.0} , PKA,STA,TFA:MFU:DNAB,TRA{[6,7,14],0,0} , {0,[8],0} , {0,0,[4,19]}}
			</motifData>
		</motif>
		<motif index="12243">
			<pValParam>0.29518799117076577000</pValParam>
			<zScore>0.18806414327094081</zScore>
			<pVal>0.7</pVal>
			<origCount>3.0</origCount>
			<randAvgCount>2.742</randAvgCount>
			<origConc>7.70994171284065E-6</origConc>
			<randAvgConc>7.220717711619745E-6</randAvgConc>
			<image>images/motif-12243.jpg</image>
			<motifData>
					single-nonmonotonic{1.0,2.0,1.0},{1.0,1.0,1.0},{1.0,1.0,1.0} , epistatic{1.0,1.0,1.0},{1.0,1.0,1.0},{2.0,1.0,1.0} , PKA,TFA:ERA:ERA{[7,14],0,0} , {0,[17],0} , {0,0,[17]}}
			</motifData>
		</motif>
		<motif index="12244">
			<pValParam>0.62819991431847155000</pValParam>
			<zScore>-0.5225829314296441</zScore>
			<pVal>0.7</pVal>
			<origCount>38.0</origCount>
			<randAvgCount>39.524</randAvgCount>
			<origConc>9.765926169598158E-5</origConc>
			<randAvgConc>1.0407678047869111E-4</randAvgConc>
			<image>images/motif-12244.jpg</image>
			<motifData>
					noninteractive{1.0,2.0,1.0},{2.0,1.0,1.0},{1.0,1.0,1.0} , conditional{1.0,1.0,1.0},{1.0,1.0,1.0},{1.0,2.0,1.0} , ERA:PKA,STA,TFA:HYA{[17],0,0} , {0,[6,7,14],0} , {0,0,[15]}}
			</motifData>
		</motif>
		<motif index="12245">
			<pValParam>0.62819991431847155000</pValParam>
			<zScore>-0.5225829314296441</zScore>
			<pVal>0.7</pVal>
			<origCount>38.0</origCount>
			<randAvgCount>39.524</randAvgCount>
			<origConc>9.765926169598158E-5</origConc>
			<randAvgConc>1.0407678047869111E-4</randAvgConc>
			<image>images/motif-12245.jpg</image>
			<motifData>
					noninteractive{1.0,2.0,1.0},{2.0,1.0,1.0},{1.0,1.0,1.0} , conditional{1.0,1.0,1.0},{1.0,1.0,1.0},{1.0,2.0,1.0} , ERA:HYA,STA:HYA{[17],0,0} , {0,[6,15],0} , {0,0,[15]}}
			</motifData>
		</motif>
		<motif index="12246">
			<pValParam>0.62819991431847155000</pValParam>
			<zScore>-0.5225829314296441</zScore>
			<pVal>0.7</pVal>
			<origCount>38.0</origCount>
			<randAvgCount>39.524</randAvgCount>
			<origConc>9.765926169598158E-5</origConc>
			<randAvgConc>1.0407678047869111E-4</randAvgConc>
			<image>images/motif-12246.jpg</image>
			<motifData>
					noninteractive{1.0,2.0,1.0},{2.0,1.0,1.0},{1.0,1.0,1.0} , conditional{1.0,1.0,1.0},{1.0,1.0,1.0},{1.0,2.0,1.0} , ERA:PKA,STA,TFA:HYA,PPPA{[17],0,0} , {0,[6,7,14],0} , {0,0,[15,16]}}
			</motifData>
		</motif>
		<motif index="12247">
			<pValParam>0.60339994596691793000</pValParam>
			<zScore>-0.356850591597207</zScore>
			<pVal>0.7</pVal>
			<origCount>8.0</origCount>
			<randAvgCount>8.534</randAvgCount>
			<origConc>2.055984456757507E-5</origConc>
			<randAvgConc>2.2471463530105005E-5</randAvgConc>
			<image>images/motif-12247.jpg</image>
			<motifData>
					noninteractive{1.0,1.0,1.0},{1.0,1.0,2.0},{1.0,2.0,1.0} , suppressive{1.0,2.0,1.0},{1.0,1.0,1.0},{1.0,1.0,1.0} , PRB:MFU:HYA,STA{[13],0,0} , {0,[8],0} , {0,0,[6,15]}}
			</motifData>
		</motif>
		<motif index="12248">
			<pValParam>0.60339994596691793000</pValParam>
			<zScore>-0.356850591597207</zScore>
			<pVal>0.7</pVal>
			<origCount>8.0</origCount>
			<randAvgCount>8.534</randAvgCount>
			<origConc>2.055984456757507E-5</origConc>
			<randAvgConc>2.2471463530105005E-5</randAvgConc>
			<image>images/motif-12248.jpg</image>
			<motifData>
					noninteractive{1.0,1.0,1.0},{1.0,1.0,2.0},{1.0,2.0,1.0} , suppressive{1.0,2.0,1.0},{1.0,1.0,1.0},{1.0,1.0,1.0} , PRB:MFU:PKA,STA,TFA{[13],0,0} , {0,[8],0} , {0,0,[6,7,14]}}
			</motifData>
		</motif>
		<motif index="12249">
			<pValParam>0.55404006232925229000</pValParam>
			<zScore>-0.18920588565803553</zScore>
			<pVal>0.7</pVal>
			<origCount>3.0</origCount>
			<randAvgCount>3.184</randAvgCount>
			<origConc>7.70994171284065E-6</origConc>
			<randAvgConc>8.383920222393075E-6</randAvgConc>
			<image>images/motif-12249.jpg</image>
			<motifData>
					suppressive{1.0,2.0,1.0},{1.0,1.0,1.0},{1.0,1.0,1.0} , asynthetic{1.0,1.0,1.0},{1.0,1.0,2.0},{1.0,2.0,1.0} , PKA,TFA:MFU:DNAB,TRA{[7,14],0,0} , {0,[8],0} , {0,0,[4,19]}}
			</motifData>
		</motif>
		<motif index="12250">
			<pValParam>0.54665811316517465000</pValParam>
			<zScore>-0.20639255278790244</zScore>
			<pVal>0.7</pVal>
			<origCount>6.0</origCount>
			<randAvgCount>6.19</randAvgCount>
			<origConc>1.54198834256813E-5</origConc>
			<randAvgConc>1.6301158505401203E-5</randAvgConc>
			<image>images/motif-12250.jpg</image>
			<motifData>
					double-nonmonotonic{1.0,2.0,1.0},{2.0,1.0,1.0},{1.0,1.0,1.0} , epistatic{1.0,1.0,1.0},{1.0,1.0,1.0},{2.0,1.0,1.0} , TFA:HYA,PPPA:PKA,TFA{[14],0,0} , {0,[15,16],0} , {0,0,[7,14]}}
			</motifData>
		</motif>
		<motif index="12251">
			<pValParam>0.54665811316517465000</pValParam>
			<zScore>-0.20639255278790244</zScore>
			<pVal>0.7</pVal>
			<origCount>6.0</origCount>
			<randAvgCount>6.19</randAvgCount>
			<origConc>1.54198834256813E-5</origConc>
			<randAvgConc>1.6301158505401203E-5</randAvgConc>
			<image>images/motif-12251.jpg</image>
			<motifData>
					double-nonmonotonic{1.0,1.0,1.0},{1.0,1.0,2.0},{1.0,2.0,1.0} , epistatic{1.0,2.0,1.0},{1.0,1.0,1.0},{1.0,1.0,1.0} , PKA,TFA:PKA,TFA:HYA{[7,14],0,0} , {0,[7,14],0} , {0,0,[15]}}
			</motifData>
		</motif>
		<motif index="12252">
			<pValParam>0.54665811316517465000</pValParam>
			<zScore>-0.20639255278790244</zScore>
			<pVal>0.7</pVal>
			<origCount>6.0</origCount>
			<randAvgCount>6.19</randAvgCount>
			<origConc>1.54198834256813E-5</origConc>
			<randAvgConc>1.6301158505401203E-5</randAvgConc>
			<image>images/motif-12252.jpg</image>
			<motifData>
					double-nonmonotonic{1.0,1.0,1.0},{1.0,1.0,2.0},{1.0,2.0,1.0} , epistatic{1.0,2.0,1.0},{1.0,1.0,1.0},{1.0,1.0,1.0} , PKA,TFA:PKA,TFA:HYA,PDA{[7,14],0,0} , {0,[7,14],0} , {0,0,[1,15]}}
			</motifData>
		</motif>
		<motif index="12253">
			<pValParam>0.28262761432213157000</pValParam>
			<zScore>-0.0837452918169608</zScore>
			<pVal>0.7</pVal>
			<origCount>1.0</origCount>
			<randAvgCount>1.05</randAvgCount>
			<origConc>2.5699805709468837E-6</origConc>
			<randAvgConc>2.7646751163350857E-6</randAvgConc>
			<image>images/motif-12253.jpg</image>
			<motifData>
					suppressive{1.0,1.0,1.0},{1.0,1.0,1.0},{1.0,2.0,1.0} , single-nonmonotonic{1.0,2.0,1.0},{1.0,1.0,1.0},{1.0,1.0,1.0} , DNAB,TRA:ERA:HYA,STA{[4,19],0,0} , {0,[17],0} , {0,0,[6,15]}}
			</motifData>
		</motif>
		<motif index="12254">
			<pValParam>0.57615311127628011000</pValParam>
			<zScore>-0.46612677495179167</zScore>
			<pVal>0.7</pVal>
			<origCount>15.0</origCount>
			<randAvgCount>15.254</randAvgCount>
			<origConc>3.8549708564203255E-5</origConc>
			<randAvgConc>4.016552824214572E-5</randAvgConc>
			<image>images/motif-12254.jpg</image>
			<motifData>
					conditional{1.0,1.0,2.0},{1.0,1.0,1.0},{1.0,1.0,1.0} , epistatic{1.0,1.0,1.0},{2.0,1.0,1.0},{1.0,1.0,1.0} , PKA,TFA:TRA:STA,TFA{[7,14],0,0} , {0,[19],0} , {0,0,[6,14]}}
			</motifData>
		</motif>
		<motif index="12255">
			<pValParam>0.57615311127628055000</pValParam>
			<zScore>-0.48445901999815694</zScore>
			<pVal>0.7</pVal>
			<origCount>16.0</origCount>
			<randAvgCount>16.254</randAvgCount>
			<origConc>4.111968913515014E-5</origConc>
			<randAvgConc>4.279871963530299E-5</randAvgConc>
			<image>images/motif-12255.jpg</image>
			<motifData>
					conditional{1.0,1.0,2.0},{1.0,1.0,1.0},{1.0,1.0,1.0} , epistatic{1.0,1.0,1.0},{2.0,1.0,1.0},{1.0,1.0,1.0} , PKA,TFA:DNAB,TRA:STA,TFA{[7,14],0,0} , {0,[4,19],0} , {0,0,[6,14]}}
			</motifData>
		</motif>
		<motif index="12256">
			<pValParam>0.57939403518198185000</pValParam>
			<zScore>-0.300961578283691</zScore>
			<pVal>0.7</pVal>
			<origCount>7.0</origCount>
			<randAvgCount>7.336</randAvgCount>
			<origConc>1.7989863996628186E-5</origConc>
			<randAvgConc>1.9316274864922245E-5</randAvgConc>
			<image>images/motif-12256.jpg</image>
			<motifData>
					double-nonmonotonic{1.0,1.0,2.0},{1.0,1.0,1.0},{2.0,1.0,1.0} , epistatic{1.0,2.0,1.0},{1.0,1.0,1.0},{1.0,1.0,1.0} , TRA:ERA:DNAB,TRA{[19],0,0} , {0,[17],0} , {0,0,[4,19]}}
			</motifData>
		</motif>
		<motif index="12257">
			<pValParam>0.57939403518198185000</pValParam>
			<zScore>-0.300961578283691</zScore>
			<pVal>0.7</pVal>
			<origCount>7.0</origCount>
			<randAvgCount>7.336</randAvgCount>
			<origConc>1.7989863996628186E-5</origConc>
			<randAvgConc>1.9316274864922245E-5</randAvgConc>
			<image>images/motif-12257.jpg</image>
			<motifData>
					double-nonmonotonic{1.0,1.0,1.0},{1.0,1.0,2.0},{1.0,2.0,1.0} , epistatic{1.0,1.0,1.0},{2.0,1.0,1.0},{1.0,1.0,1.0} , ERA:DNAB,TRA:TRA{[17],0,0} , {0,[4,19],0} , {0,0,[19]}}
			</motifData>
		</motif>
		<motif index="12258">
			<pValParam>0.57939403518198185000</pValParam>
			<zScore>-0.300961578283691</zScore>
			<pVal>0.7</pVal>
			<origCount>7.0</origCount>
			<randAvgCount>7.336</randAvgCount>
			<origConc>1.7989863996628186E-5</origConc>
			<randAvgConc>1.9316274864922245E-5</randAvgConc>
			<image>images/motif-12258.jpg</image>
			<motifData>
					double-nonmonotonic{1.0,2.0,1.0},{2.0,1.0,1.0},{1.0,1.0,1.0} , epistatic{1.0,1.0,2.0},{1.0,1.0,1.0},{1.0,1.0,1.0} , DNAB,TRA:DNAB,TRA:ERA{[4,19],0,0} , {0,[4,19],0} , {0,0,[17]}}
			</motifData>
		</motif>
		<motif index="12259">
			<pValParam>0.57939403518198185000</pValParam>
			<zScore>-0.300961578283691</zScore>
			<pVal>0.7</pVal>
			<origCount>7.0</origCount>
			<randAvgCount>7.336</randAvgCount>
			<origConc>1.7989863996628186E-5</origConc>
			<randAvgConc>1.9316274864922245E-5</randAvgConc>
			<image>images/motif-12259.jpg</image>
			<motifData>
					double-nonmonotonic{1.0,2.0,1.0},{2.0,1.0,1.0},{1.0,1.0,1.0} , epistatic{1.0,1.0,2.0},{1.0,1.0,1.0},{1.0,1.0,1.0} , DNAB,TRA:PRB,TRA:ERA{[4,19],0,0} , {0,[13,19],0} , {0,0,[17]}}
			</motifData>
		</motif>
		<motif index="12260">
			<pValParam>0.22971383842671333000</pValParam>
			<zScore>0.0994141165911357</zScore>
			<pVal>0.7</pVal>
			<origCount>1.0</origCount>
			<randAvgCount>0.906</randAvgCount>
			<origConc>2.5699805709468837E-6</origConc>
			<randAvgConc>2.3854300999761865E-6</randAvgConc>
			<image>images/motif-12260.jpg</image>
			<motifData>
					noninteractive{1.0,2.0,1.0},{2.0,1.0,1.0},{1.0,1.0,1.0} , additive{1.0,1.0,2.0},{1.0,1.0,1.0},{2.0,1.0,1.0} , conditional{1.0,1.0,1.0},{1.0,1.0,1.0},{1.0,2.0,1.0} , PKA,TFA:PRB:TFA{[7,14],0,0} , {0,[13],0} , {0,0,[14]}}
			</motifData>
		</motif>
		<motif index="12261">
			<pValParam>0.32224090299606356000</pValParam>
			<zScore>-0.04283475843932066</zScore>
			<pVal>0.7</pVal>
			<origCount>2.0</origCount>
			<randAvgCount>1.996</randAvgCount>
			<origConc>5.1399611418937674E-6</origConc>
			<randAvgConc>5.255350224377922E-6</randAvgConc>
			<image>images/motif-12261.jpg</image>
			<motifData>
					suppressive{1.0,1.0,1.0},{1.0,1.0,2.0},{1.0,1.0,1.0} , additive{1.0,2.0,1.0},{2.0,1.0,1.0},{1.0,1.0,1.0} , asynthetic{1.0,1.0,2.0},{1.0,1.0,1.0},{2.0,1.0,1.0} , DNAB,TRA:PKA,STA,TFA:DNAB,TRA{[4,19],0,0} , {0,[6,7,14],0} , {0,0,[4,19]}}
			</motifData>
		</motif>
		<motif index="12262">
			<pValParam>0.35106154034519554000</pValParam>
			<zScore>-0.2335456703590315</zScore>
			<pVal>0.7</pVal>
			<origCount>1.0</origCount>
			<randAvgCount>1.238</randAvgCount>
			<origConc>2.5699805709468837E-6</origConc>
			<randAvgConc>3.261192060618288E-6</randAvgConc>
			<image>images/motif-12262.jpg</image>
			<motifData>
					noninteractive{1.0,1.0,2.0},{1.0,1.0,1.0},{2.0,1.0,1.0} , conditional{1.0,2.0,1.0},{1.0,1.0,1.0},{1.0,1.0,1.0} , synthetic{1.0,1.0,1.0},{1.0,1.0,2.0},{1.0,2.0,1.0} , TRA:DNAB,TRA:HYA,STA{[19],0,0} , {0,[4,19],0} , {0,0,[6,15]}}
			</motifData>
		</motif>
		<motif index="12263">
			<pValParam>0.22824955259859347000</pValParam>
			<zScore>0.10391823544055245</zScore>
			<pVal>0.7</pVal>
			<origCount>1.0</origCount>
			<randAvgCount>0.902</randAvgCount>
			<origConc>2.5699805709468837E-6</origConc>
			<randAvgConc>2.3749122613121107E-6</randAvgConc>
			<image>images/motif-12263.jpg</image>
			<motifData>
					noninteractive{1.0,1.0,1.0},{1.0,1.0,2.0},{1.0,2.0,1.0} , single-nonmonotonic{1.0,2.0,1.0},{1.0,1.0,1.0},{1.0,1.0,1.0} , epistatic{1.0,1.0,1.0},{1.0,1.0,1.0},{2.0,1.0,1.0} , PKA,TFA:ERA:PKA,STA,TFA{[7,14],0,0} , {0,[17],0} , {0,0,[6,7,14]}}
			</motifData>
		</motif>
		<motif index="12264">
			<pValParam>0.70353790714908815000</pValParam>
			<zScore>-2.1384479676759485</zScore>
			<pVal>0.702</pVal>
			<origCount>1201.0</origCount>
			<randAvgCount>1210.494</randAvgCount>
			<origConc>0.003086546665707207</origConc>
			<randAvgConc>0.0031874593181377754</randAvgConc>
			<image>images/motif-12264.jpg</image>
			<motifData>
					additive{1.0,2.0,1.0},{2.0,1.0,2.0},{1.0,2.0,1.0} , MFU:TRA:PRB,TRA{[8],0,0} , {0,[19],0} , {0,0,[13,19]}}
			</motifData>
		</motif>
		<motif index="12265">
			<pValParam>0.67192905344660581000</pValParam>
			<zScore>-0.8566733150404298</zScore>
			<pVal>0.702</pVal>
			<origCount>60.0</origCount>
			<randAvgCount>61.566</randAvgCount>
			<origConc>1.5419883425681302E-4</origConc>
			<randAvgConc>1.6211376768842284E-4</randAvgConc>
			<image>images/motif-12265.jpg</image>
			<motifData>
					additive{1.0,2.0,1.0},{2.0,1.0,1.0},{1.0,1.0,1.0} , conditional{1.0,1.0,2.0},{1.0,1.0,1.0},{1.0,1.0,1.0} , DNAB,TRA:ERA:HYA{[4,19],0,0} , {0,[17],0} , {0,0,[15]}}
			</motifData>
		</motif>
		<motif index="12266">
			<pValParam>0.67192905344660581000</pValParam>
			<zScore>-0.8566733150404298</zScore>
			<pVal>0.702</pVal>
			<origCount>60.0</origCount>
			<randAvgCount>61.566</randAvgCount>
			<origConc>1.5419883425681302E-4</origConc>
			<randAvgConc>1.6211376768842284E-4</randAvgConc>
			<image>images/motif-12266.jpg</image>
			<motifData>
					additive{1.0,2.0,1.0},{2.0,1.0,1.0},{1.0,1.0,1.0} , conditional{1.0,1.0,2.0},{1.0,1.0,1.0},{1.0,1.0,1.0} , TRA:ERA:HYA{[19],0,0} , {0,[17],0} , {0,0,[15]}}
			</motifData>
		</motif>
		<motif index="12267">
			<pValParam>0.67192905344660581000</pValParam>
			<zScore>-0.8566733150404298</zScore>
			<pVal>0.702</pVal>
			<origCount>60.0</origCount>
			<randAvgCount>61.566</randAvgCount>
			<origConc>1.5419883425681302E-4</origConc>
			<randAvgConc>1.6211376768842284E-4</randAvgConc>
			<image>images/motif-12267.jpg</image>
			<motifData>
					additive{1.0,2.0,1.0},{2.0,1.0,1.0},{1.0,1.0,1.0} , conditional{1.0,1.0,2.0},{1.0,1.0,1.0},{1.0,1.0,1.0} , TRA:ERA:HYA,PDA{[19],0,0} , {0,[17],0} , {0,0,[1,15]}}
			</motifData>
		</motif>
		<motif index="12268">
			<pValParam>0.52062749627088956000</pValParam>
			<zScore>-0.4468281709494864</zScore>
			<pVal>0.702</pVal>
			<origCount>14.0</origCount>
			<randAvgCount>14.044</randAvgCount>
			<origConc>3.597972799325637E-5</origConc>
			<randAvgConc>3.698056187533435E-5</randAvgConc>
			<image>images/motif-12268.jpg</image>
			<motifData>
					additive{1.0,1.0,2.0},{1.0,1.0,1.0},{2.0,1.0,1.0} , conditional{1.0,2.0,1.0},{1.0,1.0,1.0},{1.0,1.0,1.0} , TRA:MFU:SMA{[19],0,0} , {0,[8],0} , {0,0,[11]}}
			</motifData>
		</motif>
		<motif index="12269">
			<pValParam>0.52062749627088956000</pValParam>
			<zScore>-0.4468281709494864</zScore>
			<pVal>0.702</pVal>
			<origCount>14.0</origCount>
			<randAvgCount>14.044</randAvgCount>
			<origConc>3.597972799325637E-5</origConc>
			<randAvgConc>3.698056187533435E-5</randAvgConc>
			<image>images/motif-12269.jpg</image>
			<motifData>
					additive{1.0,2.0,1.0},{2.0,1.0,1.0},{1.0,1.0,1.0} , conditional{1.0,1.0,2.0},{1.0,1.0,1.0},{1.0,1.0,1.0} , TRA:HLA:MFU{[19],0,0} , {0,[3],0} , {0,0,[8]}}
			</motifData>
		</motif>
		<motif index="12270">
			<pValParam>0.51072130386589798000</pValParam>
			<zScore>-0.12386198838550289</zScore>
			<pVal>0.702</pVal>
			<origCount>6.0</origCount>
			<randAvgCount>6.04</randAvgCount>
			<origConc>1.54198834256813E-5</origConc>
			<randAvgConc>1.5905117708416518E-5</randAvgConc>
			<image>images/motif-12270.jpg</image>
			<motifData>
					single-nonmonotonic{1.0,1.0,1.0},{1.0,1.0,2.0},{1.0,1.0,1.0} , epistatic{1.0,2.0,1.0},{1.0,1.0,1.0},{1.0,1.0,1.0} , TRA:DNAB,TRA:STA,TFA{[19],0,0} , {0,[4,19],0} , {0,0,[6,14]}}
			</motifData>
		</motif>
		<motif index="12271">
			<pValParam>0.64136530911254730000</pValParam>
			<zScore>-0.515725625704307</zScore>
			<pVal>0.702</pVal>
			<origCount>17.0</origCount>
			<randAvgCount>17.96</randAvgCount>
			<origConc>4.3689669706097024E-5</origConc>
			<randAvgConc>4.7294353833971276E-5</randAvgConc>
			<image>images/motif-12271.jpg</image>
			<motifData>
					single-nonmonotonic{1.0,1.0,2.0},{1.0,1.0,1.0},{1.0,1.0,1.0} , epistatic{1.0,1.0,1.0},{2.0,1.0,1.0},{1.0,1.0,1.0} , DNAB,TRA:DNAB,TRA:PRB,TRA{[4,19],0,0} , {0,[4,19],0} , {0,0,[13,19]}}
			</motifData>
		</motif>
		<motif index="12272">
			<pValParam>0.51072130386589798000</pValParam>
			<zScore>-0.12386198838550289</zScore>
			<pVal>0.702</pVal>
			<origCount>6.0</origCount>
			<randAvgCount>6.04</randAvgCount>
			<origConc>1.54198834256813E-5</origConc>
			<randAvgConc>1.5905117708416518E-5</randAvgConc>
			<image>images/motif-12272.jpg</image>
			<motifData>
					single-nonmonotonic{1.0,1.0,2.0},{1.0,1.0,1.0},{1.0,1.0,1.0} , epistatic{1.0,1.0,1.0},{2.0,1.0,1.0},{1.0,1.0,1.0} , DNAB,TRA:DNAB,TRA:PKA,TFA{[4,19],0,0} , {0,[4,19],0} , {0,0,[7,14]}}
			</motifData>
		</motif>
		<motif index="12273">
			<pValParam>0.64136530911254730000</pValParam>
			<zScore>-0.515725625704307</zScore>
			<pVal>0.702</pVal>
			<origCount>17.0</origCount>
			<randAvgCount>17.96</randAvgCount>
			<origConc>4.3689669706097024E-5</origConc>
			<randAvgConc>4.7294353833971276E-5</randAvgConc>
			<image>images/motif-12273.jpg</image>
			<motifData>
					single-nonmonotonic{1.0,1.0,2.0},{1.0,1.0,1.0},{1.0,1.0,1.0} , epistatic{1.0,1.0,1.0},{2.0,1.0,1.0},{1.0,1.0,1.0} , DNAB,TRA:TRA:PRB,TRA{[4,19],0,0} , {0,[19],0} , {0,0,[13,19]}}
			</motifData>
		</motif>
		<motif index="12274">
			<pValParam>0.51072130386589798000</pValParam>
			<zScore>-0.12386198838550289</zScore>
			<pVal>0.702</pVal>
			<origCount>6.0</origCount>
			<randAvgCount>6.04</randAvgCount>
			<origConc>1.54198834256813E-5</origConc>
			<randAvgConc>1.5905117708416518E-5</randAvgConc>
			<image>images/motif-12274.jpg</image>
			<motifData>
					single-nonmonotonic{1.0,1.0,2.0},{1.0,1.0,1.0},{1.0,1.0,1.0} , epistatic{1.0,1.0,1.0},{2.0,1.0,1.0},{1.0,1.0,1.0} , DNAB,TRA:TRA:PKA,TFA{[4,19],0,0} , {0,[19],0} , {0,0,[7,14]}}
			</motifData>
		</motif>
		<motif index="12275">
			<pValParam>0.64130222892668143000</pValParam>
			<zScore>-0.4236781765715198</zScore>
			<pVal>0.702</pVal>
			<origCount>5.0</origCount>
			<randAvgCount>5.708</randAvgCount>
			<origConc>1.2849902854734419E-5</origConc>
			<randAvgConc>1.503037078637015E-5</randAvgConc>
			<image>images/motif-12275.jpg</image>
			<motifData>
					conditional{1.0,1.0,2.0},{1.0,1.0,1.0},{1.0,1.0,1.0} , epistatic{1.0,2.0,1.0},{1.0,1.0,1.0},{1.0,1.0,1.0} , MFU:TFA:TRA{[8],0,0} , {0,[14],0} , {0,0,[19]}}
			</motifData>
		</motif>
		<motif index="12276">
			<pValParam>0.64130222892668143000</pValParam>
			<zScore>-0.4236781765715198</zScore>
			<pVal>0.702</pVal>
			<origCount>5.0</origCount>
			<randAvgCount>5.708</randAvgCount>
			<origConc>1.2849902854734419E-5</origConc>
			<randAvgConc>1.503037078637015E-5</randAvgConc>
			<image>images/motif-12276.jpg</image>
			<motifData>
					conditional{1.0,1.0,1.0},{2.0,1.0,1.0},{1.0,1.0,1.0} , epistatic{1.0,1.0,1.0},{1.0,1.0,2.0},{1.0,1.0,1.0} , TRA:MFU:STA,TFA{[19],0,0} , {0,[8],0} , {0,0,[6,14]}}
			</motifData>
		</motif>
		<motif index="12277">
			<pValParam>0.52062749627088789000</pValParam>
			<zScore>-0.9512344815139515</zScore>
			<pVal>0.702</pVal>
			<origCount>32.0</origCount>
			<randAvgCount>32.044</randAvgCount>
			<origConc>8.223937827030028E-5</origConc>
			<randAvgConc>8.437800695216397E-5</randAvgConc>
			<image>images/motif-12277.jpg</image>
			<motifData>
					conditional{1.0,1.0,1.0},{2.0,1.0,2.0},{1.0,1.0,1.0} , ERA:TRA:MFU{[17],0,0} , {0,[19],0} , {0,0,[8]}}
			</motifData>
		</motif>
		<motif index="12278">
			<pValParam>0.52062749627088789000</pValParam>
			<zScore>-0.9512344815139515</zScore>
			<pVal>0.702</pVal>
			<origCount>32.0</origCount>
			<randAvgCount>32.044</randAvgCount>
			<origConc>8.223937827030028E-5</origConc>
			<randAvgConc>8.437800695216397E-5</randAvgConc>
			<image>images/motif-12278.jpg</image>
			<motifData>
					conditional{1.0,1.0,1.0},{2.0,1.0,2.0},{1.0,1.0,1.0} , MFU:DNAB,TRA:ERA{[8],0,0} , {0,[4,19],0} , {0,0,[17]}}
			</motifData>
		</motif>
		<motif index="12279">
			<pValParam>0.15650050007110727000</pValParam>
			<zScore>0.5987805305895233</zScore>
			<pVal>0.702</pVal>
			<origCount>1.0</origCount>
			<randAvgCount>0.702</randAvgCount>
			<origConc>2.5699805709468837E-6</origConc>
			<randAvgConc>1.8487314142107655E-6</randAvgConc>
			<image>images/motif-12279.jpg</image>
			<motifData>
					suppressive{1.0,2.0,1.0},{1.0,1.0,1.0},{1.0,1.0,1.0} , conditional{1.0,1.0,1.0},{1.0,1.0,1.0},{2.0,1.0,1.0} , MFU:PKA,TFA:TRA{[8],0,0} , {0,[7,14],0} , {0,0,[19]}}
			</motifData>
		</motif>
		<motif index="12280">
			<pValParam>0.59381525415323622000</pValParam>
			<zScore>-0.4612383579742802</zScore>
			<pVal>0.702</pVal>
			<origCount>21.0</origCount>
			<randAvgCount>21.536</randAvgCount>
			<origConc>5.3969591989884554E-5</origConc>
			<randAvgConc>5.670776613953926E-5</randAvgConc>
			<image>images/motif-12280.jpg</image>
			<motifData>
					noninteractive{1.0,2.0,1.0},{2.0,1.0,1.0},{1.0,1.0,1.0} , additive{1.0,1.0,2.0},{1.0,1.0,1.0},{2.0,1.0,1.0} , TRA:MFU:PKA,TFA{[19],0,0} , {0,[8],0} , {0,0,[7,14]}}
			</motifData>
		</motif>
		<motif index="12281">
			<pValParam>0.59381525415323622000</pValParam>
			<zScore>-0.4612383579742802</zScore>
			<pVal>0.702</pVal>
			<origCount>21.0</origCount>
			<randAvgCount>21.536</randAvgCount>
			<origConc>5.3969591989884554E-5</origConc>
			<randAvgConc>5.670776613953926E-5</randAvgConc>
			<image>images/motif-12281.jpg</image>
			<motifData>
					noninteractive{1.0,2.0,1.0},{2.0,1.0,1.0},{1.0,1.0,1.0} , additive{1.0,1.0,2.0},{1.0,1.0,1.0},{2.0,1.0,1.0} , DNAB,TRA:MFU:PKA,TFA{[4,19],0,0} , {0,[8],0} , {0,0,[7,14]}}
			</motifData>
		</motif>
		<motif index="12282">
			<pValParam>0.62503766647224301000</pValParam>
			<zScore>-0.5553504799297938</zScore>
			<pVal>0.702</pVal>
			<origCount>55.0</origCount>
			<randAvgCount>56.774</randAvgCount>
			<origConc>1.413489314020786E-4</origConc>
			<randAvgConc>1.4949958255491459E-4</randAvgConc>
			<image>images/motif-12282.jpg</image>
			<motifData>
					additive{1.0,1.0,2.0},{1.0,1.0,1.0},{2.0,1.0,1.0} , epistatic{1.0,2.0,1.0},{1.0,1.0,1.0},{1.0,1.0,1.0} , TRA:DNAB,TRA:TRA{[19],0,0} , {0,[4,19],0} , {0,0,[19]}}
			</motifData>
		</motif>
		<motif index="12283">
			<pValParam>0.65629458883447545000</pValParam>
			<zScore>-0.6193546384635474</zScore>
			<pVal>0.702</pVal>
			<origCount>45.0</origCount>
			<randAvgCount>46.992</randAvgCount>
			<origConc>1.1564912569260977E-4</origConc>
			<randAvgConc>1.237435222055052E-4</randAvgConc>
			<image>images/motif-12283.jpg</image>
			<motifData>
					additive{1.0,1.0,2.0},{1.0,1.0,1.0},{2.0,1.0,1.0} , epistatic{1.0,2.0,1.0},{1.0,1.0,1.0},{1.0,1.0,1.0} , TRA:HYA:PRB,TRA{[19],0,0} , {0,[15],0} , {0,0,[13,19]}}
			</motifData>
		</motif>
		<motif index="12284">
			<pValParam>0.62503766647224301000</pValParam>
			<zScore>-0.5553504799297938</zScore>
			<pVal>0.702</pVal>
			<origCount>55.0</origCount>
			<randAvgCount>56.774</randAvgCount>
			<origConc>1.413489314020786E-4</origConc>
			<randAvgConc>1.4949958255491459E-4</randAvgConc>
			<image>images/motif-12284.jpg</image>
			<motifData>
					additive{1.0,2.0,1.0},{2.0,1.0,1.0},{1.0,1.0,1.0} , epistatic{1.0,1.0,1.0},{1.0,1.0,2.0},{1.0,1.0,1.0} , TRA:DNAB,TRA:DNAB,TRA{[19],0,0} , {0,[4,19],0} , {0,0,[4,19]}}
			</motifData>
		</motif>
		<motif index="12285">
			<pValParam>0.62503766647224301000</pValParam>
			<zScore>-0.5553504799297938</zScore>
			<pVal>0.702</pVal>
			<origCount>55.0</origCount>
			<randAvgCount>56.774</randAvgCount>
			<origConc>1.413489314020786E-4</origConc>
			<randAvgConc>1.4949958255491459E-4</randAvgConc>
			<image>images/motif-12285.jpg</image>
			<motifData>
					additive{1.0,2.0,1.0},{2.0,1.0,1.0},{1.0,1.0,1.0} , epistatic{1.0,1.0,2.0},{1.0,1.0,1.0},{1.0,1.0,1.0} , TRA:TRA:TRA{[19],0,0} , {0,[19],0} , {0,0,[19]}}
			</motifData>
		</motif>
		<motif index="12286">
			<pValParam>0.43237647595911288000</pValParam>
			<zScore>-0.5292381290664694</zScore>
			<pVal>0.702</pVal>
			<origCount>22.0</origCount>
			<randAvgCount>21.872</randAvgCount>
			<origConc>5.653957256083144E-5</origConc>
			<randAvgConc>5.759347408781502E-5</randAvgConc>
			<image>images/motif-12286.jpg</image>
			<motifData>
					noninteractive{1.0,2.0,1.0},{2.0,1.0,1.0},{1.0,1.0,1.0} , asynthetic{1.0,1.0,1.0},{1.0,1.0,2.0},{1.0,2.0,1.0} , HYA,PPPA:HYA,STA:HYA,PDA{[15,16],0,0} , {0,[6,15],0} , {0,0,[1,15]}}
			</motifData>
		</motif>
		<motif index="12287">
			<pValParam>0.43237647595911288000</pValParam>
			<zScore>-0.5292381290664694</zScore>
			<pVal>0.702</pVal>
			<origCount>22.0</origCount>
			<randAvgCount>21.872</randAvgCount>
			<origConc>5.653957256083144E-5</origConc>
			<randAvgConc>5.759347408781502E-5</randAvgConc>
			<image>images/motif-12287.jpg</image>
			<motifData>
					noninteractive{1.0,1.0,1.0},{1.0,1.0,2.0},{1.0,2.0,1.0} , asynthetic{1.0,2.0,1.0},{2.0,1.0,1.0},{1.0,1.0,1.0} , HYA:HYA,STA:HYA,PDA{[15],0,0} , {0,[6,15],0} , {0,0,[1,15]}}
			</motifData>
		</motif>
		<motif index="12288">
			<pValParam>0.43237647595911288000</pValParam>
			<zScore>-0.5292381290664694</zScore>
			<pVal>0.702</pVal>
			<origCount>22.0</origCount>
			<randAvgCount>21.872</randAvgCount>
			<origConc>5.653957256083144E-5</origConc>
			<randAvgConc>5.759347408781502E-5</randAvgConc>
			<image>images/motif-12288.jpg</image>
			<motifData>
					noninteractive{1.0,2.0,1.0},{2.0,1.0,1.0},{1.0,1.0,1.0} , asynthetic{1.0,1.0,1.0},{1.0,1.0,2.0},{1.0,2.0,1.0} , HYA,PPPA:HYA,STA:HYA{[15,16],0,0} , {0,[6,15],0} , {0,0,[15]}}
			</motifData>
		</motif>
		<motif index="12289">
			<pValParam>0.43237647595911288000</pValParam>
			<zScore>-0.5292381290664694</zScore>
			<pVal>0.702</pVal>
			<origCount>22.0</origCount>
			<randAvgCount>21.872</randAvgCount>
			<origConc>5.653957256083144E-5</origConc>
			<randAvgConc>5.759347408781502E-5</randAvgConc>
			<image>images/motif-12289.jpg</image>
			<motifData>
					noninteractive{1.0,2.0,1.0},{2.0,1.0,1.0},{1.0,1.0,1.0} , asynthetic{1.0,1.0,1.0},{1.0,1.0,2.0},{1.0,2.0,1.0} , HYA:HYA,STA:HYA,PDA{[15],0,0} , {0,[6,15],0} , {0,0,[1,15]}}
			</motifData>
		</motif>
		<motif index="12290">
			<pValParam>0.43237647595911288000</pValParam>
			<zScore>-0.5292381290664694</zScore>
			<pVal>0.702</pVal>
			<origCount>22.0</origCount>
			<randAvgCount>21.872</randAvgCount>
			<origConc>5.653957256083144E-5</origConc>
			<randAvgConc>5.759347408781502E-5</randAvgConc>
			<image>images/motif-12290.jpg</image>
			<motifData>
					noninteractive{1.0,2.0,1.0},{2.0,1.0,1.0},{1.0,1.0,1.0} , asynthetic{1.0,1.0,1.0},{1.0,1.0,2.0},{1.0,2.0,1.0} , HYA,PDA:HYA,STA:HYA,PDA{[1,15],0,0} , {0,[6,15],0} , {0,0,[1,15]}}
			</motifData>
		</motif>
		<motif index="12291">
			<pValParam>0.43237647595911288000</pValParam>
			<zScore>-0.5292381290664694</zScore>
			<pVal>0.702</pVal>
			<origCount>22.0</origCount>
			<randAvgCount>21.872</randAvgCount>
			<origConc>5.653957256083144E-5</origConc>
			<randAvgConc>5.759347408781502E-5</randAvgConc>
			<image>images/motif-12291.jpg</image>
			<motifData>
					noninteractive{1.0,2.0,1.0},{2.0,1.0,1.0},{1.0,1.0,1.0} , asynthetic{1.0,1.0,1.0},{1.0,1.0,2.0},{1.0,2.0,1.0} , HYA:HYA,STA:HYA{[15],0,0} , {0,[6,15],0} , {0,0,[15]}}
			</motifData>
		</motif>
		<motif index="12292">
			<pValParam>0.58544894622033228000</pValParam>
			<zScore>-0.3264360125592485</zScore>
			<pVal>0.702</pVal>
			<origCount>7.0</origCount>
			<randAvgCount>7.328</randAvgCount>
			<origConc>1.7989863996628186E-5</origConc>
			<randAvgConc>1.9298114319728845E-5</randAvgConc>
			<image>images/motif-12292.jpg</image>
			<motifData>
					noninteractive{1.0,1.0,1.0},{1.0,1.0,2.0},{1.0,2.0,1.0} , conditional{1.0,1.0,1.0},{2.0,1.0,1.0},{1.0,1.0,1.0} , TRA:PKA,STA,TFA:PKA,TFA{[19],0,0} , {0,[6,7,14],0} , {0,0,[7,14]}}
			</motifData>
		</motif>
		<motif index="12293">
			<pValParam>0.58544894622033228000</pValParam>
			<zScore>-0.3264360125592485</zScore>
			<pVal>0.702</pVal>
			<origCount>7.0</origCount>
			<randAvgCount>7.328</randAvgCount>
			<origConc>1.7989863996628186E-5</origConc>
			<randAvgConc>1.9298114319728845E-5</randAvgConc>
			<image>images/motif-12293.jpg</image>
			<motifData>
					noninteractive{1.0,1.0,2.0},{1.0,1.0,1.0},{2.0,1.0,1.0} , conditional{1.0,2.0,1.0},{1.0,1.0,1.0},{1.0,1.0,1.0} , PKA,TFA:TRA:PKA,TFA{[7,14],0,0} , {0,[19],0} , {0,0,[7,14]}}
			</motifData>
		</motif>
		<motif index="12294">
			<pValParam>0.58544894622033228000</pValParam>
			<zScore>-0.3264360125592485</zScore>
			<pVal>0.702</pVal>
			<origCount>7.0</origCount>
			<randAvgCount>7.328</randAvgCount>
			<origConc>1.7989863996628186E-5</origConc>
			<randAvgConc>1.9298114319728845E-5</randAvgConc>
			<image>images/motif-12294.jpg</image>
			<motifData>
					noninteractive{1.0,1.0,1.0},{1.0,1.0,2.0},{1.0,2.0,1.0} , conditional{1.0,1.0,1.0},{2.0,1.0,1.0},{1.0,1.0,1.0} , TRA:PKA,STA,TFA:TFA{[19],0,0} , {0,[6,7,14],0} , {0,0,[14]}}
			</motifData>
		</motif>
		<motif index="12295">
			<pValParam>0.58544894622033228000</pValParam>
			<zScore>-0.3264360125592485</zScore>
			<pVal>0.702</pVal>
			<origCount>7.0</origCount>
			<randAvgCount>7.328</randAvgCount>
			<origConc>1.7989863996628186E-5</origConc>
			<randAvgConc>1.9298114319728845E-5</randAvgConc>
			<image>images/motif-12295.jpg</image>
			<motifData>
					noninteractive{1.0,1.0,1.0},{1.0,1.0,2.0},{1.0,2.0,1.0} , conditional{1.0,1.0,1.0},{2.0,1.0,1.0},{1.0,1.0,1.0} , TRA:PKA,TFA:TFA{[19],0,0} , {0,[7,14],0} , {0,0,[14]}}
			</motifData>
		</motif>
		<motif index="12296">
			<pValParam>0.22166855513343686000</pValParam>
			<zScore>0.1319807300028156</zScore>
			<pVal>0.702</pVal>
			<origCount>1.0</origCount>
			<randAvgCount>0.884</randAvgCount>
			<origConc>2.5699805709468837E-6</origConc>
			<randAvgConc>2.327691115705278E-6</randAvgConc>
			<image>images/motif-12296.jpg</image>
			<motifData>
					suppressive{1.0,1.0,1.0},{1.0,1.0,1.0},{1.0,2.0,1.0} , epistatic{1.0,1.0,1.0},{2.0,1.0,1.0},{1.0,1.0,1.0} , PKA,TFA:HYA:PRB{[7,14],0,0} , {0,[15],0} , {0,0,[13]}}
			</motifData>
		</motif>
		<motif index="12297">
			<pValParam>0.24585500426372264000</pValParam>
			<zScore>0.03376909133447239</zScore>
			<pVal>0.702</pVal>
			<origCount>1.0</origCount>
			<randAvgCount>0.95</randAvgCount>
			<origConc>2.5699805709468837E-6</origConc>
			<randAvgConc>2.5013589649951025E-6</randAvgConc>
			<image>images/motif-12297.jpg</image>
			<motifData>
					suppressive{1.0,1.0,1.0},{2.0,1.0,1.0},{1.0,1.0,1.0} , single-nonmonotonic{1.0,1.0,1.0},{1.0,1.0,1.0},{2.0,1.0,1.0} , HYA:PKA,STA,TFA:PKA,TFA{[15],0,0} , {0,[6,7,14],0} , {0,0,[7,14]}}
			</motifData>
		</motif>
		<motif index="12298">
			<pValParam>0.29898004583775095000</pValParam>
			<zScore>0.051525333975327756</zScore>
			<pVal>0.702</pVal>
			<origCount>2.0</origCount>
			<randAvgCount>1.91</randAvgCount>
			<origConc>5.1399611418937674E-6</origConc>
			<randAvgConc>5.0295559178800945E-6</randAvgConc>
			<image>images/motif-12298.jpg</image>
			<motifData>
					asynthetic{1.0,1.0,1.0},{1.0,1.0,2.0},{1.0,2.0,1.0} , conditional{1.0,2.0,1.0},{1.0,1.0,1.0},{1.0,1.0,1.0} , TRA:DNAB,TRA:PKA,TFA{[19],0,0} , {0,[4,19],0} , {0,0,[7,14]}}
			</motifData>
		</motif>
		<motif index="12299">
			<pValParam>0.25541286890798842000</pValParam>
			<zScore>5.047184345536357E-6</zScore>
			<pVal>0.702</pVal>
			<origCount>1.0</origCount>
			<randAvgCount>0.976</randAvgCount>
			<origConc>2.5699805709468837E-6</origConc>
			<randAvgConc>2.569969913007748E-6</randAvgConc>
			<image>images/motif-12299.jpg</image>
			<motifData>
					suppressive{1.0,2.0,1.0},{1.0,1.0,1.0},{1.0,1.0,1.0} , asynthetic{1.0,1.0,2.0},{1.0,1.0,1.0},{2.0,1.0,1.0} , single-nonmonotonic{1.0,1.0,1.0},{1.0,1.0,1.0},{1.0,2.0,1.0} , PKA,TFA:STA,TFA:MFU{[7,14],0,0} , {0,[6,14],0} , {0,0,[8]}}
			</motifData>
		</motif>
		<motif index="12300">
			<pValParam>0.24952994348878044000</pValParam>
			<zScore>0.021365456736057328</zScore>
			<pVal>0.702</pVal>
			<origCount>1.0</origCount>
			<randAvgCount>0.96</randAvgCount>
			<origConc>2.5699805709468837E-6</origConc>
			<randAvgConc>2.5265092894766805E-6</randAvgConc>
			<image>images/motif-12300.jpg</image>
			<motifData>
					noninteractive{1.0,1.0,1.0},{1.0,1.0,2.0},{1.0,2.0,1.0} , double-nonmonotonic{1.0,1.0,2.0},{1.0,1.0,1.0},{2.0,1.0,1.0} , conditional{1.0,2.0,1.0},{1.0,1.0,1.0},{1.0,1.0,1.0} , HYA:HYA,STA:SMA{[15],0,0} , {0,[6,15],0} , {0,0,[11]}}
			</motifData>
		</motif>
		<motif index="12301">
			<pValParam>0.34386853822751029000</pValParam>
			<zScore>-0.23171057159446393</zScore>
			<pVal>0.702</pVal>
			<origCount>1.0</origCount>
			<randAvgCount>1.218</randAvgCount>
			<origConc>2.5699805709468837E-6</origConc>
			<randAvgConc>3.207254717497344E-6</randAvgConc>
			<image>images/motif-12301.jpg</image>
			<motifData>
					asynthetic{1.0,2.0,1.0},{2.0,1.0,2.0},{1.0,2.0,1.0} , single-nonmonotonic{1.0,1.0,1.0},{1.0,1.0,1.0},{2.0,1.0,1.0} , HYA:TFA:PKA,TFA{[15],0,0} , {0,[14],0} , {0,0,[7,14]}}
			</motifData>
		</motif>
		<motif index="12302">
			<pValParam>0.19841438879908124000</pValParam>
			<zScore>0.2519205975552878</zScore>
			<pVal>0.702</pVal>
			<origCount>1.0</origCount>
			<randAvgCount>0.82</randAvgCount>
			<origConc>2.5699805709468837E-6</origConc>
			<randAvgConc>2.1591109517342092E-6</randAvgConc>
			<image>images/motif-12302.jpg</image>
			<motifData>
					suppressive{1.0,1.0,1.0},{1.0,1.0,1.0},{2.0,1.0,1.0} , asynthetic{1.0,2.0,1.0},{2.0,1.0,1.0},{1.0,1.0,1.0} , single-nonmonotonic{1.0,1.0,1.0},{1.0,1.0,1.0},{1.0,2.0,1.0} , MFU:HYA:PKA,TFA{[8],0,0} , {0,[15],0} , {0,0,[7,14]}}
			</motifData>
		</motif>
		<motif index="12303">
			<pValParam>0.19841438879908124000</pValParam>
			<zScore>0.2519205975552878</zScore>
			<pVal>0.702</pVal>
			<origCount>1.0</origCount>
			<randAvgCount>0.82</randAvgCount>
			<origConc>2.5699805709468837E-6</origConc>
			<randAvgConc>2.1591109517342092E-6</randAvgConc>
			<image>images/motif-12303.jpg</image>
			<motifData>
					double-nonmonotonic{1.0,2.0,1.0},{2.0,1.0,1.0},{1.0,1.0,1.0} , single-nonmonotonic{1.0,1.0,1.0},{1.0,1.0,1.0},{2.0,1.0,1.0} , HYA:TFA:PKA,TFA{[15],0,0} , {0,[14],0} , {0,0,[7,14]}}
			</motifData>
		</motif>
		<motif index="12304">
			<pValParam>0.19841438879908124000</pValParam>
			<zScore>0.2519205975552878</zScore>
			<pVal>0.702</pVal>
			<origCount>1.0</origCount>
			<randAvgCount>0.82</randAvgCount>
			<origConc>2.5699805709468837E-6</origConc>
			<randAvgConc>2.1591109517342092E-6</randAvgConc>
			<image>images/motif-12304.jpg</image>
			<motifData>
					double-nonmonotonic{1.0,1.0,1.0},{1.0,1.0,2.0},{1.0,2.0,1.0} , single-nonmonotonic{1.0,1.0,2.0},{1.0,1.0,1.0},{1.0,1.0,1.0} , epistatic{1.0,1.0,1.0},{2.0,1.0,1.0},{1.0,1.0,1.0} , PKA,TFA:SMA:HYA{[7,14],0,0} , {0,[11],0} , {0,0,[15]}}
			</motifData>
		</motif>
		<motif index="12305">
			<pValParam>0.26402939769039557000</pValParam>
			<zScore>0.30249948910794955</zScore>
			<pVal>0.704</pVal>
			<origCount>2.0</origCount>
			<randAvgCount>1.78</randAvgCount>
			<origConc>5.1399611418937674E-6</origConc>
			<randAvgConc>4.68694704484438E-6</randAvgConc>
			<image>images/motif-12305.jpg</image>
			<motifData>
					noninteractive{1.0,1.0,1.0},{1.0,1.0,2.0},{1.0,2.0,1.0} , suppressive{1.0,1.0,1.0},{2.0,1.0,1.0},{1.0,1.0,1.0} , OTHER:PKA,STA,TFA:NYA{[18],0,0} , {0,[6,7,14],0} , {0,0,[9]}}
			</motifData>
		</motif>
		<motif index="12306">
			<pValParam>0.50421031688818052000</pValParam>
			<zScore>-0.1294384019732868</zScore>
			<pVal>0.704</pVal>
			<origCount>15.0</origCount>
			<randAvgCount>15.032</randAvgCount>
			<origConc>3.8549708564203255E-5</origConc>
			<randAvgConc>3.95827203444011E-5</randAvgConc>
			<image>images/motif-12306.jpg</image>
			<motifData>
					noninteractive{1.0,2.0,1.0},{2.0,1.0,1.0},{1.0,1.0,1.0} , synthetic{1.0,1.0,1.0},{1.0,1.0,2.0},{1.0,2.0,1.0} , HYA:TRA:MFU{[15],0,0} , {0,[19],0} , {0,0,[8]}}
			</motifData>
		</motif>
		<motif index="12307">
			<pValParam>0.50421031688818052000</pValParam>
			<zScore>-0.1294384019732868</zScore>
			<pVal>0.704</pVal>
			<origCount>15.0</origCount>
			<randAvgCount>15.032</randAvgCount>
			<origConc>3.8549708564203255E-5</origConc>
			<randAvgConc>3.95827203444011E-5</randAvgConc>
			<image>images/motif-12307.jpg</image>
			<motifData>
					noninteractive{1.0,1.0,2.0},{1.0,1.0,1.0},{2.0,1.0,1.0} , synthetic{1.0,2.0,1.0},{2.0,1.0,1.0},{1.0,1.0,1.0} , DNAB,TRA:MFU:HYA{[4,19],0,0} , {0,[8],0} , {0,0,[15]}}
			</motifData>
		</motif>
		<motif index="12308">
			<pValParam>0.50421031688818052000</pValParam>
			<zScore>-0.1294384019732868</zScore>
			<pVal>0.704</pVal>
			<origCount>15.0</origCount>
			<randAvgCount>15.032</randAvgCount>
			<origConc>3.8549708564203255E-5</origConc>
			<randAvgConc>3.95827203444011E-5</randAvgConc>
			<image>images/motif-12308.jpg</image>
			<motifData>
					noninteractive{1.0,2.0,1.0},{2.0,1.0,1.0},{1.0,1.0,1.0} , synthetic{1.0,1.0,2.0},{1.0,1.0,1.0},{2.0,1.0,1.0} , TRA:HYA,PDA:MFU{[19],0,0} , {0,[1,15],0} , {0,0,[8]}}
			</motifData>
		</motif>
		<motif index="12309">
			<pValParam>0.50421031688818052000</pValParam>
			<zScore>-0.1294384019732868</zScore>
			<pVal>0.704</pVal>
			<origCount>15.0</origCount>
			<randAvgCount>15.032</randAvgCount>
			<origConc>3.8549708564203255E-5</origConc>
			<randAvgConc>3.95827203444011E-5</randAvgConc>
			<image>images/motif-12309.jpg</image>
			<motifData>
					noninteractive{1.0,2.0,1.0},{2.0,1.0,1.0},{1.0,1.0,1.0} , synthetic{1.0,1.0,2.0},{1.0,1.0,1.0},{2.0,1.0,1.0} , DNAB,TRA:HYA,PDA:MFU{[4,19],0,0} , {0,[1,15],0} , {0,0,[8]}}
			</motifData>
		</motif>
		<motif index="12310">
			<pValParam>0.50421031688818052000</pValParam>
			<zScore>-0.1294384019732868</zScore>
			<pVal>0.704</pVal>
			<origCount>15.0</origCount>
			<randAvgCount>15.032</randAvgCount>
			<origConc>3.8549708564203255E-5</origConc>
			<randAvgConc>3.95827203444011E-5</randAvgConc>
			<image>images/motif-12310.jpg</image>
			<motifData>
					noninteractive{1.0,1.0,2.0},{1.0,1.0,1.0},{2.0,1.0,1.0} , synthetic{1.0,2.0,1.0},{2.0,1.0,1.0},{1.0,1.0,1.0} , DNAB,TRA:MFU:HYA,PPPA{[4,19],0,0} , {0,[8],0} , {0,0,[15,16]}}
			</motifData>
		</motif>
		<motif index="12311">
			<pValParam>0.50421031688818052000</pValParam>
			<zScore>-0.1294384019732868</zScore>
			<pVal>0.704</pVal>
			<origCount>15.0</origCount>
			<randAvgCount>15.032</randAvgCount>
			<origConc>3.8549708564203255E-5</origConc>
			<randAvgConc>3.95827203444011E-5</randAvgConc>
			<image>images/motif-12311.jpg</image>
			<motifData>
					noninteractive{1.0,2.0,1.0},{2.0,1.0,1.0},{1.0,1.0,1.0} , synthetic{1.0,1.0,1.0},{1.0,1.0,2.0},{1.0,2.0,1.0} , HYA,PPPA:TRA:MFU{[15,16],0,0} , {0,[19],0} , {0,0,[8]}}
			</motifData>
		</motif>
		<motif index="12312">
			<pValParam>0.51865840218690140000</pValParam>
			<zScore>-0.36741358326089474</zScore>
			<pVal>0.704</pVal>
			<origCount>12.0</origCount>
			<randAvgCount>12.042</randAvgCount>
			<origConc>3.08397668513626E-5</origConc>
			<randAvgConc>3.1709155007092256E-5</randAvgConc>
			<image>images/motif-12312.jpg</image>
			<motifData>
					noninteractive{1.0,1.0,2.0},{1.0,1.0,1.0},{2.0,1.0,1.0} , asynthetic{1.0,2.0,1.0},{2.0,1.0,1.0},{1.0,1.0,1.0} , PKA,TFA:PKA,TFA:PKA,TFA{[7,14],0,0} , {0,[7,14],0} , {0,0,[7,14]}}
			</motifData>
		</motif>
		<motif index="12313">
			<pValParam>0.51865840218690140000</pValParam>
			<zScore>-0.36741358326089474</zScore>
			<pVal>0.704</pVal>
			<origCount>12.0</origCount>
			<randAvgCount>12.042</randAvgCount>
			<origConc>3.08397668513626E-5</origConc>
			<randAvgConc>3.1709155007092256E-5</randAvgConc>
			<image>images/motif-12313.jpg</image>
			<motifData>
					noninteractive{1.0,1.0,2.0},{1.0,1.0,1.0},{2.0,1.0,1.0} , asynthetic{1.0,2.0,1.0},{2.0,1.0,1.0},{1.0,1.0,1.0} , PKA,TFA:PKA,TFA:TFA{[7,14],0,0} , {0,[7,14],0} , {0,0,[14]}}
			</motifData>
		</motif>
		<motif index="12314">
			<pValParam>0.51865840218690140000</pValParam>
			<zScore>-0.31411819534229074</zScore>
			<pVal>0.704</pVal>
			<origCount>10.0</origCount>
			<randAvgCount>10.042</randAvgCount>
			<origConc>2.5699805709468838E-5</origConc>
			<randAvgConc>2.6442772220777878E-5</randAvgConc>
			<image>images/motif-12314.jpg</image>
			<motifData>
					noninteractive{1.0,2.0,1.0},{2.0,1.0,1.0},{1.0,1.0,1.0} , asynthetic{1.0,1.0,1.0},{1.0,1.0,2.0},{1.0,2.0,1.0} , TFA:PKA,TFA:TFA{[14],0,0} , {0,[7,14],0} , {0,0,[14]}}
			</motifData>
		</motif>
		<motif index="12315">
			<pValParam>0.51865840218690218000</pValParam>
			<zScore>-0.4738268674511757</zScore>
			<pVal>0.704</pVal>
			<origCount>16.0</origCount>
			<randAvgCount>16.042</randAvgCount>
			<origConc>4.111968913515014E-5</origConc>
			<randAvgConc>4.224192057972103E-5</randAvgConc>
			<image>images/motif-12315.jpg</image>
			<motifData>
					noninteractive{1.0,2.0,1.0},{2.0,1.0,1.0},{1.0,1.0,1.0} , asynthetic{1.0,1.0,2.0},{1.0,1.0,1.0},{2.0,1.0,1.0} , TFA:PKA,STA,TFA:PKA,TFA{[14],0,0} , {0,[6,7,14],0} , {0,0,[7,14]}}
			</motifData>
		</motif>
		<motif index="12316">
			<pValParam>0.51865840218690140000</pValParam>
			<zScore>-0.31411819534229074</zScore>
			<pVal>0.704</pVal>
			<origCount>10.0</origCount>
			<randAvgCount>10.042</randAvgCount>
			<origConc>2.5699805709468838E-5</origConc>
			<randAvgConc>2.6442772220777878E-5</randAvgConc>
			<image>images/motif-12316.jpg</image>
			<motifData>
					noninteractive{1.0,2.0,1.0},{2.0,1.0,1.0},{1.0,1.0,1.0} , asynthetic{1.0,1.0,2.0},{1.0,1.0,1.0},{2.0,1.0,1.0} , PKA,TFA:PKA,TFA:TFA{[7,14],0,0} , {0,[7,14],0} , {0,0,[14]}}
			</motifData>
		</motif>
		<motif index="12317">
			<pValParam>0.51865840218690140000</pValParam>
			<zScore>-0.2607700397147538</zScore>
			<pVal>0.704</pVal>
			<origCount>8.0</origCount>
			<randAvgCount>8.042</randAvgCount>
			<origConc>2.055984456757507E-5</origConc>
			<randAvgConc>2.1176389434463466E-5</randAvgConc>
			<image>images/motif-12317.jpg</image>
			<motifData>
					noninteractive{1.0,2.0,1.0},{2.0,1.0,1.0},{1.0,1.0,1.0} , asynthetic{1.0,1.0,1.0},{1.0,1.0,2.0},{1.0,2.0,1.0} , PKA,TFA:PKA,TFA:PKA{[7,14],0,0} , {0,[7,14],0} , {0,0,[7]}}
			</motifData>
		</motif>
		<motif index="12318">
			<pValParam>0.51865840218690140000</pValParam>
			<zScore>-0.2607700397147538</zScore>
			<pVal>0.704</pVal>
			<origCount>8.0</origCount>
			<randAvgCount>8.042</randAvgCount>
			<origConc>2.055984456757507E-5</origConc>
			<randAvgConc>2.1176389434463466E-5</randAvgConc>
			<image>images/motif-12318.jpg</image>
			<motifData>
					noninteractive{1.0,2.0,1.0},{2.0,1.0,1.0},{1.0,1.0,1.0} , asynthetic{1.0,1.0,1.0},{1.0,1.0,2.0},{1.0,2.0,1.0} , TFA:PKA,TFA:PKA{[14],0,0} , {0,[7,14],0} , {0,0,[7]}}
			</motifData>
		</motif>
		<motif index="12319">
			<pValParam>0.51865840218690218000</pValParam>
			<zScore>-0.5003897369574678</zScore>
			<pVal>0.704</pVal>
			<origCount>17.0</origCount>
			<randAvgCount>17.042</randAvgCount>
			<origConc>4.3689669706097024E-5</origConc>
			<randAvgConc>4.487511197287824E-5</randAvgConc>
			<image>images/motif-12319.jpg</image>
			<motifData>
					noninteractive{1.0,1.0,1.0},{1.0,1.0,2.0},{1.0,2.0,1.0} , asynthetic{1.0,2.0,1.0},{2.0,1.0,1.0},{1.0,1.0,1.0} , PKA,TFA:PKA,TFA:PKA,STA,TFA{[7,14],0,0} , {0,[7,14],0} , {0,0,[6,7,14]}}
			</motifData>
		</motif>
		<motif index="12320">
			<pValParam>0.50000000000000000000</pValParam>
			<zScore>-0.10225395791914414</zScore>
			<pVal>0.704</pVal>
			<origCount>4.0</origCount>
			<randAvgCount>4.0</randAvgCount>
			<origConc>1.0279922283787535E-5</origConc>
			<randAvgConc>1.0532403577063753E-5</randAvgConc>
			<image>images/motif-12320.jpg</image>
			<motifData>
					suppressive{1.0,1.0,1.0},{1.0,1.0,1.0},{1.0,2.0,1.0} , additive{1.0,2.0,1.0},{2.0,1.0,1.0},{1.0,1.0,1.0} , TRA:HYA:DNAB,TRA{[19],0,0} , {0,[15],0} , {0,0,[4,19]}}
			</motifData>
		</motif>
		<motif index="12321">
			<pValParam>0.50000000000000000000</pValParam>
			<zScore>-0.10225395791914414</zScore>
			<pVal>0.704</pVal>
			<origCount>4.0</origCount>
			<randAvgCount>4.0</randAvgCount>
			<origConc>1.0279922283787535E-5</origConc>
			<randAvgConc>1.0532403577063753E-5</randAvgConc>
			<image>images/motif-12321.jpg</image>
			<motifData>
					suppressive{1.0,1.0,1.0},{1.0,1.0,1.0},{1.0,2.0,1.0} , additive{1.0,2.0,1.0},{2.0,1.0,1.0},{1.0,1.0,1.0} , TRA:HYA:TRA{[19],0,0} , {0,[15],0} , {0,0,[19]}}
			</motifData>
		</motif>
		<motif index="12322">
			<pValParam>0.50000000000000000000</pValParam>
			<zScore>-0.10225395791914414</zScore>
			<pVal>0.704</pVal>
			<origCount>4.0</origCount>
			<randAvgCount>4.0</randAvgCount>
			<origConc>1.0279922283787535E-5</origConc>
			<randAvgConc>1.0532403577063753E-5</randAvgConc>
			<image>images/motif-12322.jpg</image>
			<motifData>
					suppressive{1.0,1.0,1.0},{1.0,1.0,1.0},{1.0,2.0,1.0} , additive{1.0,2.0,1.0},{2.0,1.0,1.0},{1.0,1.0,1.0} , TRA:HYA,PPPA:TRA{[19],0,0} , {0,[15,16],0} , {0,0,[19]}}
			</motifData>
		</motif>
		<motif index="12323">
			<pValParam>0.42143303771536145000</pValParam>
			<zScore>0.16292193317212586</zScore>
			<pVal>0.704</pVal>
			<origCount>5.0</origCount>
			<randAvgCount>4.33</randAvgCount>
			<origConc>1.2849902854734419E-5</origConc>
			<randAvgConc>1.1401397476592692E-5</randAvgConc>
			<image>images/motif-12323.jpg</image>
			<motifData>
					double-nonmonotonic{1.0,1.0,1.0},{1.0,1.0,2.0},{1.0,2.0,1.0} , synthetic{1.0,2.0,1.0},{2.0,1.0,1.0},{1.0,1.0,1.0} , ERA:HYA,STA:DNAB,TRA{[17],0,0} , {0,[6,15],0} , {0,0,[4,19]}}
			</motifData>
		</motif>
		<motif index="12324">
			<pValParam>0.42143303771536145000</pValParam>
			<zScore>0.16292193317212586</zScore>
			<pVal>0.704</pVal>
			<origCount>5.0</origCount>
			<randAvgCount>4.33</randAvgCount>
			<origConc>1.2849902854734419E-5</origConc>
			<randAvgConc>1.1401397476592692E-5</randAvgConc>
			<image>images/motif-12324.jpg</image>
			<motifData>
					double-nonmonotonic{1.0,1.0,1.0},{1.0,1.0,2.0},{1.0,2.0,1.0} , synthetic{1.0,2.0,1.0},{2.0,1.0,1.0},{1.0,1.0,1.0} , ERA:HYA,STA:TRA{[17],0,0} , {0,[6,15],0} , {0,0,[19]}}
			</motifData>
		</motif>
		<motif index="12325">
			<pValParam>0.21510309228443703000</pValParam>
			<zScore>0.16292193317212528</zScore>
			<pVal>0.704</pVal>
			<origCount>1.0</origCount>
			<randAvgCount>0.866</randAvgCount>
			<origConc>2.5699805709468837E-6</origConc>
			<randAvgConc>2.280279495318539E-6</randAvgConc>
			<image>images/motif-12325.jpg</image>
			<motifData>
					double-nonmonotonic{1.0,2.0,1.0},{2.0,1.0,1.0},{1.0,1.0,1.0} , synthetic{1.0,1.0,1.0},{1.0,1.0,2.0},{1.0,2.0,1.0} , HYA:HYA,STA:ERA{[15],0,0} , {0,[6,15],0} , {0,0,[17]}}
			</motifData>
		</motif>
		<motif index="12326">
			<pValParam>0.25124698257527545000</pValParam>
			<zScore>0.16292193317212528</zScore>
			<pVal>0.704</pVal>
			<origCount>2.0</origCount>
			<randAvgCount>1.732</randAvgCount>
			<origConc>5.1399611418937674E-6</origConc>
			<randAvgConc>4.560558990637078E-6</randAvgConc>
			<image>images/motif-12326.jpg</image>
			<motifData>
					double-nonmonotonic{1.0,2.0,1.0},{2.0,1.0,1.0},{1.0,1.0,1.0} , synthetic{1.0,1.0,1.0},{1.0,1.0,2.0},{1.0,2.0,1.0} , MFU:HYA,STA:ERA{[8],0,0} , {0,[6,15],0} , {0,0,[17]}}
			</motifData>
		</motif>
		<motif index="12327">
			<pValParam>0.42143303771536145000</pValParam>
			<zScore>0.16292193317212586</zScore>
			<pVal>0.704</pVal>
			<origCount>5.0</origCount>
			<randAvgCount>4.33</randAvgCount>
			<origConc>1.2849902854734419E-5</origConc>
			<randAvgConc>1.1401397476592692E-5</randAvgConc>
			<image>images/motif-12327.jpg</image>
			<motifData>
					double-nonmonotonic{1.0,1.0,1.0},{1.0,1.0,2.0},{1.0,2.0,1.0} , synthetic{1.0,2.0,1.0},{2.0,1.0,1.0},{1.0,1.0,1.0} , ERA:HYA,STA:PRB,TRA{[17],0,0} , {0,[6,15],0} , {0,0,[13,19]}}
			</motifData>
		</motif>
		<motif index="12328">
			<pValParam>0.21510309228443703000</pValParam>
			<zScore>0.16292193317212528</zScore>
			<pVal>0.704</pVal>
			<origCount>1.0</origCount>
			<randAvgCount>0.866</randAvgCount>
			<origConc>2.5699805709468837E-6</origConc>
			<randAvgConc>2.280279495318539E-6</randAvgConc>
			<image>images/motif-12328.jpg</image>
			<motifData>
					double-nonmonotonic{1.0,1.0,1.0},{1.0,1.0,2.0},{1.0,2.0,1.0} , synthetic{1.0,2.0,1.0},{2.0,1.0,1.0},{1.0,1.0,1.0} , ERA:HYA,STA:ERA{[17],0,0} , {0,[6,15],0} , {0,0,[17]}}
			</motifData>
		</motif>
		<motif index="12329">
			<pValParam>0.45321741170305996000</pValParam>
			<zScore>-0.6044225817054732</zScore>
			<pVal>0.704</pVal>
			<origCount>26.0</origCount>
			<randAvgCount>25.898</randAvgCount>
			<origConc>6.681949484461897E-5</origConc>
			<randAvgConc>6.819386617275361E-5</randAvgConc>
			<image>images/motif-12329.jpg</image>
			<motifData>
					additive{1.0,2.0,1.0},{2.0,1.0,1.0},{1.0,1.0,1.0} , double-nonmonotonic{1.0,1.0,2.0},{1.0,1.0,1.0},{2.0,1.0,1.0} , TRA:PKA,TFA:DNAB,TRA{[19],0,0} , {0,[7,14],0} , {0,0,[4,19]}}
			</motifData>
		</motif>
		<motif index="12330">
			<pValParam>0.45321741170305996000</pValParam>
			<zScore>-0.49309232270622183</zScore>
			<pVal>0.704</pVal>
			<origCount>22.0</origCount>
			<randAvgCount>21.898</randAvgCount>
			<origConc>5.653957256083144E-5</origConc>
			<randAvgConc>5.766110060012483E-5</randAvgConc>
			<image>images/motif-12330.jpg</image>
			<motifData>
					additive{1.0,1.0,2.0},{1.0,1.0,1.0},{2.0,1.0,1.0} , double-nonmonotonic{1.0,2.0,1.0},{2.0,1.0,1.0},{1.0,1.0,1.0} , TRA:DNAB,TRA:TFA{[19],0,0} , {0,[4,19],0} , {0,0,[14]}}
			</motifData>
		</motif>
		<motif index="12331">
			<pValParam>0.45321741170305996000</pValParam>
			<zScore>-0.6044225817054732</zScore>
			<pVal>0.704</pVal>
			<origCount>26.0</origCount>
			<randAvgCount>25.898</randAvgCount>
			<origConc>6.681949484461897E-5</origConc>
			<randAvgConc>6.819386617275361E-5</randAvgConc>
			<image>images/motif-12331.jpg</image>
			<motifData>
					additive{1.0,2.0,1.0},{2.0,1.0,1.0},{1.0,1.0,1.0} , double-nonmonotonic{1.0,1.0,1.0},{1.0,1.0,2.0},{1.0,2.0,1.0} , PKA,TFA:TRA:TRA{[7,14],0,0} , {0,[19],0} , {0,0,[19]}}
			</motifData>
		</motif>
		<motif index="12332">
			<pValParam>0.45321741170305996000</pValParam>
			<zScore>-0.6044225817054732</zScore>
			<pVal>0.704</pVal>
			<origCount>26.0</origCount>
			<randAvgCount>25.898</randAvgCount>
			<origConc>6.681949484461897E-5</origConc>
			<randAvgConc>6.819386617275361E-5</randAvgConc>
			<image>images/motif-12332.jpg</image>
			<motifData>
					additive{1.0,1.0,2.0},{1.0,1.0,1.0},{2.0,1.0,1.0} , double-nonmonotonic{1.0,2.0,1.0},{2.0,1.0,1.0},{1.0,1.0,1.0} , DNAB,TRA:PRB,TRA:PKA,TFA{[4,19],0,0} , {0,[13,19],0} , {0,0,[7,14]}}
			</motifData>
		</motif>
		<motif index="12333">
			<pValParam>0.45321741170305996000</pValParam>
			<zScore>-0.6044225817054732</zScore>
			<pVal>0.704</pVal>
			<origCount>26.0</origCount>
			<randAvgCount>25.898</randAvgCount>
			<origConc>6.681949484461897E-5</origConc>
			<randAvgConc>6.819386617275361E-5</randAvgConc>
			<image>images/motif-12333.jpg</image>
			<motifData>
					additive{1.0,1.0,2.0},{1.0,1.0,1.0},{2.0,1.0,1.0} , double-nonmonotonic{1.0,2.0,1.0},{2.0,1.0,1.0},{1.0,1.0,1.0} , DNAB,TRA:TRA:PKA,TFA{[4,19],0,0} , {0,[19],0} , {0,0,[7,14]}}
			</motifData>
		</motif>
		<motif index="12334">
			<pValParam>0.45321741170305996000</pValParam>
			<zScore>-0.49309232270622183</zScore>
			<pVal>0.704</pVal>
			<origCount>22.0</origCount>
			<randAvgCount>21.898</randAvgCount>
			<origConc>5.653957256083144E-5</origConc>
			<randAvgConc>5.766110060012483E-5</randAvgConc>
			<image>images/motif-12334.jpg</image>
			<motifData>
					additive{1.0,1.0,1.0},{1.0,1.0,2.0},{1.0,2.0,1.0} , double-nonmonotonic{1.0,2.0,1.0},{2.0,1.0,1.0},{1.0,1.0,1.0} , TRA:DNAB,TRA:TFA{[19],0,0} , {0,[4,19],0} , {0,0,[14]}}
			</motifData>
		</motif>
		<motif index="12335">
			<pValParam>0.45321741170305996000</pValParam>
			<zScore>-0.6044225817054732</zScore>
			<pVal>0.704</pVal>
			<origCount>26.0</origCount>
			<randAvgCount>25.898</randAvgCount>
			<origConc>6.681949484461897E-5</origConc>
			<randAvgConc>6.819386617275361E-5</randAvgConc>
			<image>images/motif-12335.jpg</image>
			<motifData>
					additive{1.0,1.0,2.0},{1.0,1.0,1.0},{2.0,1.0,1.0} , double-nonmonotonic{1.0,2.0,1.0},{2.0,1.0,1.0},{1.0,1.0,1.0} , DNAB,TRA:DNAB,TRA:PKA,TFA{[4,19],0,0} , {0,[4,19],0} , {0,0,[7,14]}}
			</motifData>
		</motif>
		<motif index="12336">
			<pValParam>0.55970144077844131000</pValParam>
			<zScore>-0.24534706379097995</zScore>
			<pVal>0.704</pVal>
			<origCount>8.0</origCount>
			<randAvgCount>8.304</randAvgCount>
			<origConc>2.055984456757507E-5</origConc>
			<randAvgConc>2.186615258620237E-5</randAvgConc>
			<image>images/motif-12336.jpg</image>
			<motifData>
					asynthetic{1.0,1.0,2.0},{1.0,1.0,1.0},{2.0,1.0,1.0} , epistatic{1.0,1.0,1.0},{2.0,1.0,1.0},{1.0,1.0,1.0} , DNAB,TRA:TRA:ERA{[4,19],0,0} , {0,[19],0} , {0,0,[17]}}
			</motifData>
		</motif>
		<motif index="12337">
			<pValParam>0.55970144077844131000</pValParam>
			<zScore>-0.24534706379097995</zScore>
			<pVal>0.704</pVal>
			<origCount>8.0</origCount>
			<randAvgCount>8.304</randAvgCount>
			<origConc>2.055984456757507E-5</origConc>
			<randAvgConc>2.186615258620237E-5</randAvgConc>
			<image>images/motif-12337.jpg</image>
			<motifData>
					asynthetic{1.0,1.0,2.0},{1.0,1.0,1.0},{2.0,1.0,1.0} , epistatic{1.0,1.0,1.0},{2.0,1.0,1.0},{1.0,1.0,1.0} , DNAB,TRA:DNAB,TRA:ERA{[4,19],0,0} , {0,[4,19],0} , {0,0,[17]}}
			</motifData>
		</motif>
		<motif index="12338">
			<pValParam>0.26356327854500916000</pValParam>
			<zScore>0.16292193317212564</zScore>
			<pVal>0.704</pVal>
			<origCount>3.0</origCount>
			<randAvgCount>2.598</randAvgCount>
			<origConc>7.70994171284065E-6</origConc>
			<randAvgConc>6.840838485955614E-6</randAvgConc>
			<image>images/motif-12338.jpg</image>
			<motifData>
					synthetic{1.0,2.0,1.0},{2.0,1.0,1.0},{1.0,1.0,1.0} , epistatic{1.0,1.0,1.0},{1.0,1.0,1.0},{1.0,2.0,1.0} , ERA:HYA,STA:MFU{[17],0,0} , {0,[6,15],0} , {0,0,[8]}}
			</motifData>
		</motif>
		<motif index="12339">
			<pValParam>0.26356327854500916000</pValParam>
			<zScore>0.16292193317212564</zScore>
			<pVal>0.704</pVal>
			<origCount>3.0</origCount>
			<randAvgCount>2.598</randAvgCount>
			<origConc>7.70994171284065E-6</origConc>
			<randAvgConc>6.840838485955614E-6</randAvgConc>
			<image>images/motif-12339.jpg</image>
			<motifData>
					synthetic{1.0,1.0,1.0},{1.0,1.0,2.0},{1.0,2.0,1.0} , epistatic{1.0,2.0,1.0},{1.0,1.0,1.0},{1.0,1.0,1.0} , PKA:HYA,STA:ERA{[7],0,0} , {0,[6,15],0} , {0,0,[17]}}
			</motifData>
		</motif>
		<motif index="12340">
			<pValParam>0.21510309228443703000</pValParam>
			<zScore>0.16292193317212528</zScore>
			<pVal>0.704</pVal>
			<origCount>1.0</origCount>
			<randAvgCount>0.866</randAvgCount>
			<origConc>2.5699805709468837E-6</origConc>
			<randAvgConc>2.280279495318539E-6</randAvgConc>
			<image>images/motif-12340.jpg</image>
			<motifData>
					synthetic{1.0,2.0,1.0},{2.0,1.0,1.0},{1.0,1.0,1.0} , epistatic{1.0,1.0,1.0},{1.0,1.0,1.0},{1.0,2.0,1.0} , ERA:HYA,STA:RNAB{[17],0,0} , {0,[6,15],0} , {0,0,[10]}}
			</motifData>
		</motif>
		<motif index="12341">
			<pValParam>0.21510309228443703000</pValParam>
			<zScore>0.16292193317212528</zScore>
			<pVal>0.704</pVal>
			<origCount>1.0</origCount>
			<randAvgCount>0.866</randAvgCount>
			<origConc>2.5699805709468837E-6</origConc>
			<randAvgConc>2.280279495318539E-6</randAvgConc>
			<image>images/motif-12341.jpg</image>
			<motifData>
					synthetic{1.0,1.0,2.0},{1.0,1.0,1.0},{2.0,1.0,1.0} , epistatic{1.0,1.0,1.0},{2.0,1.0,1.0},{1.0,1.0,1.0} , HYA,STA:SMA:ERA{[6,15],0,0} , {0,[11],0} , {0,0,[17]}}
			</motifData>
		</motif>
		<motif index="12342">
			<pValParam>0.26356327854500916000</pValParam>
			<zScore>0.16292193317212564</zScore>
			<pVal>0.704</pVal>
			<origCount>3.0</origCount>
			<randAvgCount>2.598</randAvgCount>
			<origConc>7.70994171284065E-6</origConc>
			<randAvgConc>6.840838485955614E-6</randAvgConc>
			<image>images/motif-12342.jpg</image>
			<motifData>
					asynthetic{1.0,1.0,1.0},{1.0,1.0,2.0},{1.0,2.0,1.0} , synthetic{1.0,2.0,1.0},{2.0,1.0,1.0},{1.0,1.0,1.0} , ERA:HYA,STA:HYA{[17],0,0} , {0,[6,15],0} , {0,0,[15]}}
			</motifData>
		</motif>
		<motif index="12343">
			<pValParam>0.21510309228443703000</pValParam>
			<zScore>0.16292193317212528</zScore>
			<pVal>0.704</pVal>
			<origCount>1.0</origCount>
			<randAvgCount>0.866</randAvgCount>
			<origConc>2.5699805709468837E-6</origConc>
			<randAvgConc>2.280279495318539E-6</randAvgConc>
			<image>images/motif-12343.jpg</image>
			<motifData>
					asynthetic{1.0,1.0,1.0},{1.0,1.0,2.0},{1.0,2.0,1.0} , synthetic{1.0,2.0,1.0},{2.0,1.0,1.0},{1.0,1.0,1.0} , ERA:HYA,STA:DNAB,TRA{[17],0,0} , {0,[6,15],0} , {0,0,[4,19]}}
			</motifData>
		</motif>
		<motif index="12344">
			<pValParam>0.26356327854500916000</pValParam>
			<zScore>0.16292193317212564</zScore>
			<pVal>0.704</pVal>
			<origCount>3.0</origCount>
			<randAvgCount>2.598</randAvgCount>
			<origConc>7.70994171284065E-6</origConc>
			<randAvgConc>6.840838485955614E-6</randAvgConc>
			<image>images/motif-12344.jpg</image>
			<motifData>
					asynthetic{1.0,1.0,1.0},{1.0,1.0,2.0},{1.0,2.0,1.0} , synthetic{1.0,2.0,1.0},{2.0,1.0,1.0},{1.0,1.0,1.0} , ERA:HYA,STA:HYA,PDA{[17],0,0} , {0,[6,15],0} , {0,0,[1,15]}}
			</motifData>
		</motif>
		<motif index="12345">
			<pValParam>0.42143303771536145000</pValParam>
			<zScore>0.16292193317212586</zScore>
			<pVal>0.704</pVal>
			<origCount>5.0</origCount>
			<randAvgCount>4.33</randAvgCount>
			<origConc>1.2849902854734419E-5</origConc>
			<randAvgConc>1.1401397476592692E-5</randAvgConc>
			<image>images/motif-12345.jpg</image>
			<motifData>
					asynthetic{1.0,1.0,1.0},{1.0,1.0,2.0},{1.0,2.0,1.0} , synthetic{1.0,2.0,1.0},{2.0,1.0,1.0},{1.0,1.0,1.0} , ERA:HYA,STA:MFU{[17],0,0} , {0,[6,15],0} , {0,0,[8]}}
			</motifData>
		</motif>
		<motif index="12346">
			<pValParam>0.21510309228443703000</pValParam>
			<zScore>0.16292193317212528</zScore>
			<pVal>0.704</pVal>
			<origCount>1.0</origCount>
			<randAvgCount>0.866</randAvgCount>
			<origConc>2.5699805709468837E-6</origConc>
			<randAvgConc>2.280279495318539E-6</randAvgConc>
			<image>images/motif-12346.jpg</image>
			<motifData>
					asynthetic{1.0,2.0,1.0},{2.0,1.0,1.0},{1.0,1.0,1.0} , synthetic{1.0,1.0,1.0},{1.0,1.0,2.0},{1.0,2.0,1.0} , STA:HYA,STA:ERA{[6],0,0} , {0,[6,15],0} , {0,0,[17]}}
			</motifData>
		</motif>
		<motif index="12347">
			<pValParam>0.21510309228443703000</pValParam>
			<zScore>0.16292193317212528</zScore>
			<pVal>0.704</pVal>
			<origCount>1.0</origCount>
			<randAvgCount>0.866</randAvgCount>
			<origConc>2.5699805709468837E-6</origConc>
			<randAvgConc>2.280279495318539E-6</randAvgConc>
			<image>images/motif-12347.jpg</image>
			<motifData>
					asynthetic{1.0,1.0,1.0},{1.0,1.0,2.0},{1.0,2.0,1.0} , synthetic{1.0,2.0,1.0},{2.0,1.0,1.0},{1.0,1.0,1.0} , ERA:HYA,STA:TFA{[17],0,0} , {0,[6,15],0} , {0,0,[14]}}
			</motifData>
		</motif>
		<motif index="12348">
			<pValParam>0.21510309228443703000</pValParam>
			<zScore>0.16292193317212528</zScore>
			<pVal>0.704</pVal>
			<origCount>1.0</origCount>
			<randAvgCount>0.866</randAvgCount>
			<origConc>2.5699805709468837E-6</origConc>
			<randAvgConc>2.280279495318539E-6</randAvgConc>
			<image>images/motif-12348.jpg</image>
			<motifData>
					asynthetic{1.0,1.0,1.0},{1.0,1.0,2.0},{1.0,2.0,1.0} , synthetic{1.0,2.0,1.0},{2.0,1.0,1.0},{1.0,1.0,1.0} , ERA:HYA,STA:ERA{[17],0,0} , {0,[6,15],0} , {0,0,[17]}}
			</motifData>
		</motif>
		<motif index="12349">
			<pValParam>0.25124698257527545000</pValParam>
			<zScore>0.16292193317212528</zScore>
			<pVal>0.704</pVal>
			<origCount>2.0</origCount>
			<randAvgCount>1.732</randAvgCount>
			<origConc>5.1399611418937674E-6</origConc>
			<randAvgConc>4.560558990637078E-6</randAvgConc>
			<image>images/motif-12349.jpg</image>
			<motifData>
					asynthetic{1.0,2.0,1.0},{2.0,1.0,1.0},{1.0,1.0,1.0} , synthetic{1.0,1.0,1.0},{1.0,1.0,2.0},{1.0,2.0,1.0} , PRB:HYA,STA:ERA{[13],0,0} , {0,[6,15],0} , {0,0,[17]}}
			</motifData>
		</motif>
		<motif index="12350">
			<pValParam>0.21510309228443703000</pValParam>
			<zScore>0.16292193317212528</zScore>
			<pVal>0.704</pVal>
			<origCount>1.0</origCount>
			<randAvgCount>0.866</randAvgCount>
			<origConc>2.5699805709468837E-6</origConc>
			<randAvgConc>2.280279495318539E-6</randAvgConc>
			<image>images/motif-12350.jpg</image>
			<motifData>
					asynthetic{1.0,1.0,1.0},{1.0,1.0,2.0},{1.0,2.0,1.0} , synthetic{1.0,2.0,1.0},{2.0,1.0,1.0},{1.0,1.0,1.0} , ERA:HYA,STA:TPA{[17],0,0} , {0,[6,15],0} , {0,0,[12]}}
			</motifData>
		</motif>
		<motif index="12351">
			<pValParam>0.60396356087476488000</pValParam>
			<zScore>-0.32201103203717285</zScore>
			<pVal>0.704</pVal>
			<origCount>4.0</origCount>
			<randAvgCount>4.436</randAvgCount>
			<origConc>1.0279922283787535E-5</origConc>
			<randAvgConc>1.1679553482108012E-5</randAvgConc>
			<image>images/motif-12351.jpg</image>
			<motifData>
					noninteractive{1.0,2.0,2.0},{2.0,1.0,1.0},{2.0,1.0,1.0} , conditional{1.0,1.0,1.0},{1.0,1.0,2.0},{1.0,1.0,1.0} , PRB:TRA:PKA,TFA{[13],0,0} , {0,[19],0} , {0,0,[7,14]}}
			</motifData>
		</motif>
		<motif index="12352">
			<pValParam>0.23704382464220042000</pValParam>
			<zScore>0.06871865417031141</zScore>
			<pVal>0.704</pVal>
			<origCount>1.0</origCount>
			<randAvgCount>0.926</randAvgCount>
			<origConc>2.5699805709468837E-6</origConc>
			<randAvgConc>2.4388757293650047E-6</randAvgConc>
			<image>images/motif-12352.jpg</image>
			<motifData>
					noninteractive{1.0,1.0,1.0},{1.0,1.0,2.0},{1.0,2.0,1.0} , conditional{1.0,1.0,2.0},{1.0,1.0,1.0},{1.0,1.0,1.0} , epistatic{1.0,1.0,1.0},{2.0,1.0,1.0},{1.0,1.0,1.0} , TFA:HYA:HYA{[14],0,0} , {0,[15],0} , {0,0,[15]}}
			</motifData>
		</motif>
		<motif index="12353">
			<pValParam>0.25124698257527545000</pValParam>
			<zScore>0.16292193317212528</zScore>
			<pVal>0.704</pVal>
			<origCount>2.0</origCount>
			<randAvgCount>1.732</randAvgCount>
			<origConc>5.1399611418937674E-6</origConc>
			<randAvgConc>4.560558990637078E-6</randAvgConc>
			<image>images/motif-12353.jpg</image>
			<motifData>
					conditional{1.0,1.0,1.0},{2.0,1.0,1.0},{1.0,1.0,1.0} , synthetic{1.0,1.0,1.0},{1.0,1.0,2.0},{1.0,2.0,1.0} , HYA:HYA,STA:ERA{[15],0,0} , {0,[6,15],0} , {0,0,[17]}}
			</motifData>
		</motif>
		<motif index="12354">
			<pValParam>0.21510309228443703000</pValParam>
			<zScore>0.16292193317212528</zScore>
			<pVal>0.704</pVal>
			<origCount>1.0</origCount>
			<randAvgCount>0.866</randAvgCount>
			<origConc>2.5699805709468837E-6</origConc>
			<randAvgConc>2.280279495318539E-6</randAvgConc>
			<image>images/motif-12354.jpg</image>
			<motifData>
					single-nonmonotonic{1.0,2.0,1.0},{1.0,1.0,1.0},{1.0,1.0,1.0} , synthetic{1.0,1.0,2.0},{1.0,1.0,1.0},{2.0,1.0,1.0} , HYA,STA:ERA:ERA{[6,15],0,0} , {0,[17],0} , {0,0,[17]}}
			</motifData>
		</motif>
		<motif index="12355">
			<pValParam>0.42143303771536123000</pValParam>
			<zScore>0.16292193317212528</zScore>
			<pVal>0.704</pVal>
			<origCount>4.0</origCount>
			<randAvgCount>3.464</randAvgCount>
			<origConc>1.0279922283787535E-5</origConc>
			<randAvgConc>9.121117981274155E-6</randAvgConc>
			<image>images/motif-12355.jpg</image>
			<motifData>
					single-nonmonotonic{1.0,1.0,1.0},{2.0,1.0,1.0},{1.0,1.0,1.0} , synthetic{1.0,1.0,1.0},{1.0,1.0,2.0},{1.0,2.0,1.0} , MFU:HYA,STA:ERA{[8],0,0} , {0,[6,15],0} , {0,0,[17]}}
			</motifData>
		</motif>
		<motif index="12356">
			<pValParam>0.25124698257527545000</pValParam>
			<zScore>0.16292193317212528</zScore>
			<pVal>0.704</pVal>
			<origCount>2.0</origCount>
			<randAvgCount>1.732</randAvgCount>
			<origConc>5.1399611418937674E-6</origConc>
			<randAvgConc>4.560558990637078E-6</randAvgConc>
			<image>images/motif-12356.jpg</image>
			<motifData>
					single-nonmonotonic{1.0,1.0,1.0},{1.0,1.0,2.0},{1.0,1.0,1.0} , synthetic{1.0,2.0,1.0},{2.0,1.0,1.0},{1.0,1.0,1.0} , ERA:HYA,STA:PRB{[17],0,0} , {0,[6,15],0} , {0,0,[13]}}
			</motifData>
		</motif>
		<motif index="12357">
			<pValParam>0.21510309228443703000</pValParam>
			<zScore>0.16292193317212528</zScore>
			<pVal>0.704</pVal>
			<origCount>1.0</origCount>
			<randAvgCount>0.866</randAvgCount>
			<origConc>2.5699805709468837E-6</origConc>
			<randAvgConc>2.280279495318539E-6</randAvgConc>
			<image>images/motif-12357.jpg</image>
			<motifData>
					single-nonmonotonic{1.0,1.0,1.0},{2.0,1.0,1.0},{1.0,1.0,1.0} , synthetic{1.0,1.0,1.0},{1.0,1.0,2.0},{1.0,2.0,1.0} , PKA,TFA:HYA,STA:ERA{[7,14],0,0} , {0,[6,15],0} , {0,0,[17]}}
			</motifData>
		</motif>
		<motif index="12358">
			<pValParam>0.21583173677044254000</pValParam>
			<zScore>0.15706354939721817</zScore>
			<pVal>0.704</pVal>
			<origCount>1.0</origCount>
			<randAvgCount>0.868</randAvgCount>
			<origConc>2.5699805709468837E-6</origConc>
			<randAvgConc>2.286106470635071E-6</randAvgConc>
			<image>images/motif-12358.jpg</image>
			<motifData>
					noninteractive{1.0,2.0,1.0},{2.0,1.0,2.0},{1.0,2.0,1.0} , single-nonmonotonic{1.0,1.0,2.0},{1.0,1.0,1.0},{1.0,1.0,1.0} , PKA,TFA:PKA,TFA:PKA,TFA{[7,14],0,0} , {0,[7,14],0} , {0,0,[7,14]}}
			</motifData>
		</motif>
		<motif index="12359">
			<pValParam>0.21510309228443703000</pValParam>
			<zScore>0.16292193317212528</zScore>
			<pVal>0.704</pVal>
			<origCount>1.0</origCount>
			<randAvgCount>0.866</randAvgCount>
			<origConc>2.5699805709468837E-6</origConc>
			<randAvgConc>2.280279495318539E-6</randAvgConc>
			<image>images/motif-12359.jpg</image>
			<motifData>
					additive{1.0,1.0,1.0},{1.0,1.0,2.0},{1.0,2.0,1.0} , synthetic{1.0,2.0,1.0},{2.0,1.0,1.0},{1.0,1.0,1.0} , ERA:HYA,STA:DNAB,TRA{[17],0,0} , {0,[6,15],0} , {0,0,[4,19]}}
			</motifData>
		</motif>
		<motif index="12360">
			<pValParam>0.21510309228443703000</pValParam>
			<zScore>0.16292193317212528</zScore>
			<pVal>0.704</pVal>
			<origCount>1.0</origCount>
			<randAvgCount>0.866</randAvgCount>
			<origConc>2.5699805709468837E-6</origConc>
			<randAvgConc>2.280279495318539E-6</randAvgConc>
			<image>images/motif-12360.jpg</image>
			<motifData>
					additive{1.0,2.0,1.0},{2.0,1.0,1.0},{1.0,1.0,1.0} , synthetic{1.0,1.0,1.0},{1.0,1.0,2.0},{1.0,2.0,1.0} , ERA:HYA,STA:ERA{[17],0,0} , {0,[6,15],0} , {0,0,[17]}}
			</motifData>
		</motif>
		<motif index="12361">
			<pValParam>0.21510309228443703000</pValParam>
			<zScore>0.16292193317212528</zScore>
			<pVal>0.704</pVal>
			<origCount>1.0</origCount>
			<randAvgCount>0.866</randAvgCount>
			<origConc>2.5699805709468837E-6</origConc>
			<randAvgConc>2.280279495318539E-6</randAvgConc>
			<image>images/motif-12361.jpg</image>
			<motifData>
					suppressive{1.0,1.0,1.0},{2.0,1.0,1.0},{1.0,1.0,1.0} , synthetic{1.0,1.0,2.0},{1.0,1.0,1.0},{2.0,1.0,1.0} , HYA,STA:HYA:ERA{[6,15],0,0} , {0,[15],0} , {0,0,[17]}}
			</motifData>
		</motif>
		<motif index="12362">
			<pValParam>0.21510309228443703000</pValParam>
			<zScore>0.16292193317212528</zScore>
			<pVal>0.704</pVal>
			<origCount>1.0</origCount>
			<randAvgCount>0.866</randAvgCount>
			<origConc>2.5699805709468837E-6</origConc>
			<randAvgConc>2.280279495318539E-6</randAvgConc>
			<image>images/motif-12362.jpg</image>
			<motifData>
					suppressive{1.0,2.0,1.0},{1.0,1.0,1.0},{1.0,1.0,1.0} , synthetic{1.0,1.0,1.0},{1.0,1.0,2.0},{1.0,2.0,1.0} , PKA,TFA:HYA,STA:ERA{[7,14],0,0} , {0,[6,15],0} , {0,0,[17]}}
			</motifData>
		</motif>
		<motif index="12363">
			<pValParam>0.15719660733613483000</pValParam>
			<zScore>0.596196328026978</zScore>
			<pVal>0.704</pVal>
			<origCount>1.0</origCount>
			<randAvgCount>0.704</randAvgCount>
			<origConc>2.5699805709468837E-6</origConc>
			<randAvgConc>1.8534505300356665E-6</randAvgConc>
			<image>images/motif-12363.jpg</image>
			<motifData>
					suppressive{1.0,2.0,1.0},{1.0,1.0,1.0},{1.0,1.0,1.0} , conditional{1.0,1.0,1.0},{1.0,1.0,1.0},{1.0,2.0,1.0} , PRB:ERA:TRA{[13],0,0} , {0,[17],0} , {0,0,[19]}}
			</motifData>
		</motif>
		<motif index="12364">
			<pValParam>0.25124698257527545000</pValParam>
			<zScore>0.16292193317212528</zScore>
			<pVal>0.704</pVal>
			<origCount>2.0</origCount>
			<randAvgCount>1.732</randAvgCount>
			<origConc>5.1399611418937674E-6</origConc>
			<randAvgConc>4.560558990637078E-6</randAvgConc>
			<image>images/motif-12364.jpg</image>
			<motifData>
					synthetic{1.0,1.0,1.0},{1.0,1.0,2.0},{1.0,2.0,1.0} , epistatic{1.0,1.0,1.0},{2.0,1.0,1.0},{1.0,1.0,1.0} , PKA,TFA:HYA,STA:ERA{[7,14],0,0} , {0,[6,15],0} , {0,0,[17]}}
			</motifData>
		</motif>
		<motif index="12365">
			<pValParam>0.42143303771536123000</pValParam>
			<zScore>0.16292193317212528</zScore>
			<pVal>0.704</pVal>
			<origCount>4.0</origCount>
			<randAvgCount>3.464</randAvgCount>
			<origConc>1.0279922283787535E-5</origConc>
			<randAvgConc>9.121117981274155E-6</randAvgConc>
			<image>images/motif-12365.jpg</image>
			<motifData>
					synthetic{1.0,2.0,1.0},{2.0,1.0,1.0},{1.0,1.0,1.0} , epistatic{1.0,1.0,1.0},{1.0,1.0,2.0},{1.0,1.0,1.0} , ERA:HYA,STA:MFU{[17],0,0} , {0,[6,15],0} , {0,0,[8]}}
			</motifData>
		</motif>
		<motif index="12366">
			<pValParam>0.21510309228443703000</pValParam>
			<zScore>0.16292193317212528</zScore>
			<pVal>0.704</pVal>
			<origCount>1.0</origCount>
			<randAvgCount>0.866</randAvgCount>
			<origConc>2.5699805709468837E-6</origConc>
			<randAvgConc>2.280279495318539E-6</randAvgConc>
			<image>images/motif-12366.jpg</image>
			<motifData>
					synthetic{1.0,1.0,1.0},{1.0,1.0,2.0},{1.0,2.0,1.0} , epistatic{1.0,1.0,1.0},{2.0,1.0,1.0},{1.0,1.0,1.0} , OTHER:HYA,STA:ERA{[18],0,0} , {0,[6,15],0} , {0,0,[17]}}
			</motifData>
		</motif>
		<motif index="12367">
			<pValParam>0.42143303771536123000</pValParam>
			<zScore>0.16292193317212528</zScore>
			<pVal>0.704</pVal>
			<origCount>4.0</origCount>
			<randAvgCount>3.464</randAvgCount>
			<origConc>1.0279922283787535E-5</origConc>
			<randAvgConc>9.121117981274155E-6</randAvgConc>
			<image>images/motif-12367.jpg</image>
			<motifData>
					synthetic{1.0,1.0,1.0},{1.0,1.0,2.0},{1.0,2.0,1.0} , epistatic{1.0,1.0,1.0},{2.0,1.0,1.0},{1.0,1.0,1.0} , DNAB,PRB:HYA,STA:ERA{[4,13],0,0} , {0,[6,15],0} , {0,0,[17]}}
			</motifData>
		</motif>
		<motif index="12368">
			<pValParam>0.21510309228443703000</pValParam>
			<zScore>0.16292193317212528</zScore>
			<pVal>0.704</pVal>
			<origCount>1.0</origCount>
			<randAvgCount>0.866</randAvgCount>
			<origConc>2.5699805709468837E-6</origConc>
			<randAvgConc>2.280279495318539E-6</randAvgConc>
			<image>images/motif-12368.jpg</image>
			<motifData>
					synthetic{1.0,2.0,1.0},{2.0,1.0,1.0},{1.0,1.0,1.0} , epistatic{1.0,1.0,1.0},{1.0,1.0,2.0},{1.0,1.0,1.0} , ERA:HYA,STA:HLA{[17],0,0} , {0,[6,15],0} , {0,0,[3]}}
			</motifData>
		</motif>
		<motif index="12369">
			<pValParam>0.21510309228443703000</pValParam>
			<zScore>0.16292193317212528</zScore>
			<pVal>0.704</pVal>
			<origCount>1.0</origCount>
			<randAvgCount>0.866</randAvgCount>
			<origConc>2.5699805709468837E-6</origConc>
			<randAvgConc>2.280279495318539E-6</randAvgConc>
			<image>images/motif-12369.jpg</image>
			<motifData>
					synthetic{1.0,2.0,1.0},{2.0,1.0,1.0},{1.0,1.0,1.0} , epistatic{1.0,1.0,1.0},{1.0,1.0,2.0},{1.0,1.0,1.0} , ERA:HYA,STA:STA{[17],0,0} , {0,[6,15],0} , {0,0,[6]}}
			</motifData>
		</motif>
		<motif index="12370">
			<pValParam>0.26356327854500916000</pValParam>
			<zScore>0.16292193317212564</zScore>
			<pVal>0.704</pVal>
			<origCount>3.0</origCount>
			<randAvgCount>2.598</randAvgCount>
			<origConc>7.70994171284065E-6</origConc>
			<randAvgConc>6.840838485955614E-6</randAvgConc>
			<image>images/motif-12370.jpg</image>
			<motifData>
					synthetic{1.0,2.0,1.0},{2.0,1.0,1.0},{1.0,1.0,1.0} , epistatic{1.0,1.0,1.0},{1.0,1.0,2.0},{1.0,1.0,1.0} , ERA:HYA,STA:PRB{[17],0,0} , {0,[6,15],0} , {0,0,[13]}}
			</motifData>
		</motif>
		<motif index="12371">
			<pValParam>0.25124698257527545000</pValParam>
			<zScore>0.16292193317212528</zScore>
			<pVal>0.704</pVal>
			<origCount>2.0</origCount>
			<randAvgCount>1.732</randAvgCount>
			<origConc>5.1399611418937674E-6</origConc>
			<randAvgConc>4.560558990637078E-6</randAvgConc>
			<image>images/motif-12371.jpg</image>
			<motifData>
					synthetic{1.0,2.0,1.0},{2.0,1.0,1.0},{1.0,1.0,1.0} , epistatic{1.0,1.0,1.0},{1.0,1.0,2.0},{1.0,1.0,1.0} , ERA:HYA,STA:DNAB,TRA{[17],0,0} , {0,[6,15],0} , {0,0,[4,19]}}
			</motifData>
		</motif>
		<motif index="12372">
			<pValParam>0.62599747885924195000</pValParam>
			<zScore>-0.9403919462089738</zScore>
			<pVal>0.706</pVal>
			<origCount>37.0</origCount>
			<randAvgCount>37.458</randAvgCount>
			<origConc>9.508928112503469E-5</origConc>
			<randAvgConc>9.863453120932448E-5</randAvgConc>
			<image>images/motif-12372.jpg</image>
			<motifData>
					additive{1.0,2.0,1.0},{2.0,1.0,2.0},{1.0,2.0,1.0} , RNAB:TRA:DNAB,PRB{[10],0,0} , {0,[19],0} , {0,0,[4,13]}}
			</motifData>
		</motif>
		<motif index="12373">
			<pValParam>0.63085990042982432000</pValParam>
			<zScore>-0.4858426114537691</zScore>
			<pVal>0.706</pVal>
			<origCount>24.0</origCount>
			<randAvgCount>25.266</randAvgCount>
			<origConc>6.16795337027252E-5</origConc>
			<randAvgConc>6.65336946939663E-5</randAvgConc>
			<image>images/motif-12373.jpg</image>
			<motifData>
					conditional{1.0,2.0,1.0},{1.0,1.0,1.0},{1.0,2.0,1.0} , PKA,TFA:HYA,STA:HYA{[7,14],0,0} , {0,[6,15],0} , {0,0,[15]}}
			</motifData>
		</motif>
		<motif index="12374">
			<pValParam>0.53442947130913687000</pValParam>
			<zScore>-0.25707292590356384</zScore>
			<pVal>0.706</pVal>
			<origCount>11.0</origCount>
			<randAvgCount>11.134</randAvgCount>
			<origConc>2.826978628041572E-5</origConc>
			<randAvgConc>2.9317102612583094E-5</randAvgConc>
			<image>images/motif-12374.jpg</image>
			<motifData>
					conditional{1.0,1.0,1.0},{2.0,1.0,1.0},{2.0,1.0,1.0} , DNAB,TRA:DNAB,TRA:TRA{[4,19],0,0} , {0,[4,19],0} , {0,0,[19]}}
			</motifData>
		</motif>
		<motif index="12375">
			<pValParam>0.53442947130913687000</pValParam>
			<zScore>-0.25707292590356384</zScore>
			<pVal>0.706</pVal>
			<origCount>11.0</origCount>
			<randAvgCount>11.134</randAvgCount>
			<origConc>2.826978628041572E-5</origConc>
			<randAvgConc>2.9317102612583094E-5</randAvgConc>
			<image>images/motif-12375.jpg</image>
			<motifData>
					conditional{1.0,1.0,1.0},{2.0,1.0,1.0},{2.0,1.0,1.0} , TRA:DNAB,TRA:DNAB,TRA{[19],0,0} , {0,[4,19],0} , {0,0,[4,19]}}
			</motifData>
		</motif>
		<motif index="12376">
			<pValParam>0.53442947130913687000</pValParam>
			<zScore>-0.25707292590356384</zScore>
			<pVal>0.706</pVal>
			<origCount>11.0</origCount>
			<randAvgCount>11.134</randAvgCount>
			<origConc>2.826978628041572E-5</origConc>
			<randAvgConc>2.9317102612583094E-5</randAvgConc>
			<image>images/motif-12376.jpg</image>
			<motifData>
					conditional{1.0,1.0,1.0},{2.0,1.0,1.0},{2.0,1.0,1.0} , TRA:DNAB,TRA:TRA{[19],0,0} , {0,[4,19],0} , {0,0,[19]}}
			</motifData>
		</motif>
		<motif index="12377">
			<pValParam>0.63796254569608368000</pValParam>
			<zScore>-0.4933578401536726</zScore>
			<pVal>0.706</pVal>
			<origCount>21.0</origCount>
			<randAvgCount>22.266</randAvgCount>
			<origConc>5.3969591989884554E-5</origConc>
			<randAvgConc>5.863412618311087E-5</randAvgConc>
			<image>images/motif-12377.jpg</image>
			<motifData>
					conditional{1.0,1.0,1.0},{2.0,1.0,1.0},{2.0,1.0,1.0} , HYA,STA:TFA:HYA{[6,15],0,0} , {0,[14],0} , {0,0,[15]}}
			</motifData>
		</motif>
		<motif index="12378">
			<pValParam>0.28657105170679709000</pValParam>
			<zScore>0.12467245034840177</zScore>
			<pVal>0.706</pVal>
			<origCount>2.0</origCount>
			<randAvgCount>1.864</randAvgCount>
			<origConc>5.1399611418937674E-6</origConc>
			<randAvgConc>4.908377904813164E-6</randAvgConc>
			<image>images/motif-12378.jpg</image>
			<motifData>
					epistatic{1.0,2.0,1.0},{1.0,1.0,1.0},{2.0,1.0,1.0} , DNAB,TRA:OTHER:HYA{[4,19],0,0} , {0,[18],0} , {0,0,[15]}}
			</motifData>
		</motif>
		<motif index="12379">
			<pValParam>0.60472726051428327000</pValParam>
			<zScore>-0.5464647716928954</zScore>
			<pVal>0.706</pVal>
			<origCount>39.0</origCount>
			<randAvgCount>39.89</randAvgCount>
			<origConc>1.0022924226692846E-4</origConc>
			<randAvgConc>1.0503593461882995E-4</randAvgConc>
			<image>images/motif-12379.jpg</image>
			<motifData>
					epistatic{1.0,1.0,2.0},{2.0,1.0,1.0},{1.0,1.0,1.0} , STA,TFA:TRA:MFU{[6,14],0,0} , {0,[19],0} , {0,0,[8]}}
			</motifData>
		</motif>
		<motif index="12380">
			<pValParam>0.61808964445776149000</pValParam>
			<zScore>-0.5457750492121451</zScore>
			<pVal>0.706</pVal>
			<origCount>30.0</origCount>
			<randAvgCount>30.884</randAvgCount>
			<origConc>7.709941712840651E-5</origConc>
			<randAvgConc>8.132309953584611E-5</randAvgConc>
			<image>images/motif-12380.jpg</image>
			<motifData>
					noninteractive{1.0,1.0,2.0},{1.0,1.0,1.0},{2.0,1.0,1.0} , conditional{1.0,1.0,1.0},{2.0,1.0,1.0},{1.0,1.0,1.0} , TRA:TRA:PKA,TFA{[19],0,0} , {0,[19],0} , {0,0,[7,14]}}
			</motifData>
		</motif>
		<motif index="12381">
			<pValParam>0.61808964445776149000</pValParam>
			<zScore>-0.5457750492121451</zScore>
			<pVal>0.706</pVal>
			<origCount>30.0</origCount>
			<randAvgCount>30.884</randAvgCount>
			<origConc>7.709941712840651E-5</origConc>
			<randAvgConc>8.132309953584611E-5</randAvgConc>
			<image>images/motif-12381.jpg</image>
			<motifData>
					noninteractive{1.0,2.0,1.0},{2.0,1.0,1.0},{1.0,1.0,1.0} , conditional{1.0,1.0,1.0},{1.0,1.0,1.0},{1.0,2.0,1.0} , PKA,TFA:DNAB,TRA:TRA{[7,14],0,0} , {0,[4,19],0} , {0,0,[19]}}
			</motifData>
		</motif>
		<motif index="12382">
			<pValParam>0.61808964445776149000</pValParam>
			<zScore>-0.5457750492121451</zScore>
			<pVal>0.706</pVal>
			<origCount>30.0</origCount>
			<randAvgCount>30.884</randAvgCount>
			<origConc>7.709941712840651E-5</origConc>
			<randAvgConc>8.132309953584611E-5</randAvgConc>
			<image>images/motif-12382.jpg</image>
			<motifData>
					noninteractive{1.0,2.0,1.0},{2.0,1.0,1.0},{1.0,1.0,1.0} , conditional{1.0,1.0,1.0},{1.0,1.0,1.0},{1.0,2.0,1.0} , TFA:TRA:TRA{[14],0,0} , {0,[19],0} , {0,0,[19]}}
			</motifData>
		</motif>
		<motif index="12383">
			<pValParam>0.40074621264467791000</pValParam>
			<zScore>0.12678471576543984</zScore>
			<pVal>0.706</pVal>
			<origCount>7.0</origCount>
			<randAvgCount>6.662</randAvgCount>
			<origConc>1.7989863996628186E-5</origConc>
			<randAvgConc>1.754179299665101E-5</randAvgConc>
			<image>images/motif-12383.jpg</image>
			<motifData>
					suppressive{1.0,1.0,1.0},{2.0,1.0,1.0},{1.0,1.0,1.0} , conditional{1.0,1.0,1.0},{1.0,1.0,1.0},{1.0,2.0,1.0} , OTHER:PKA,STA,TFA:TFA{[18],0,0} , {0,[6,7,14],0} , {0,0,[14]}}
			</motifData>
		</motif>
		<motif index="12384">
			<pValParam>0.64888869762801216000</pValParam>
			<zScore>-0.6756882423419124</zScore>
			<pVal>0.706</pVal>
			<origCount>67.0</origCount>
			<randAvgCount>69.1</randAvgCount>
			<origConc>1.7218869825344122E-4</origConc>
			<randAvgConc>1.819533633274454E-4</randAvgConc>
			<image>images/motif-12384.jpg</image>
			<motifData>
					additive{1.0,1.0,2.0},{1.0,1.0,1.0},{2.0,1.0,1.0} , epistatic{1.0,2.0,1.0},{1.0,1.0,1.0},{1.0,1.0,1.0} , TRA:MFU:PRB,TRA{[19],0,0} , {0,[8],0} , {0,0,[13,19]}}
			</motifData>
		</motif>
		<motif index="12385">
			<pValParam>0.29290772640485485000</pValParam>
			<zScore>-0.11152250834530004</zScore>
			<pVal>0.706</pVal>
			<origCount>1.0</origCount>
			<randAvgCount>1.078</randAvgCount>
			<origConc>2.5699805709468837E-6</origConc>
			<randAvgConc>2.8384535661387426E-6</randAvgConc>
			<image>images/motif-12385.jpg</image>
			<motifData>
					noninteractive{1.0,1.0,1.0},{1.0,1.0,2.0},{1.0,2.0,1.0} , suppressive{1.0,1.0,1.0},{2.0,1.0,1.0},{1.0,1.0,1.0} , additive{1.0,1.0,2.0},{1.0,1.0,1.0},{2.0,1.0,1.0} , ERA:HYA:TRA{[17],0,0} , {0,[15],0} , {0,0,[19]}}
			</motifData>
		</motif>
		<motif index="12386">
			<pValParam>0.33708950336568799000</pValParam>
			<zScore>-0.0027040093170005984</zScore>
			<pVal>0.706</pVal>
			<origCount>3.0</origCount>
			<randAvgCount>2.93</randAvgCount>
			<origConc>7.70994171284065E-6</origConc>
			<randAvgConc>7.715236480448659E-6</randAvgConc>
			<image>images/motif-12386.jpg</image>
			<motifData>
					suppressive{1.0,2.0,1.0},{1.0,1.0,1.0},{1.0,1.0,1.0} , additive{1.0,1.0,1.0},{1.0,1.0,2.0},{1.0,2.0,1.0} , PKA,TFA:STA,TFA:ERA{[7,14],0,0} , {0,[6,14],0} , {0,0,[17]}}
			</motifData>
		</motif>
		<motif index="12387">
			<pValParam>0.28657105170679709000</pValParam>
			<zScore>0.12467245034840177</zScore>
			<pVal>0.706</pVal>
			<origCount>2.0</origCount>
			<randAvgCount>1.864</randAvgCount>
			<origConc>5.1399611418937674E-6</origConc>
			<randAvgConc>4.908377904813164E-6</randAvgConc>
			<image>images/motif-12387.jpg</image>
			<motifData>
					suppressive{1.0,1.0,1.0},{2.0,1.0,1.0},{1.0,1.0,1.0} , epistatic{1.0,1.0,1.0},{1.0,1.0,1.0},{1.0,2.0,1.0} , STA:DNAB,TRA:HYA{[6],0,0} , {0,[4,19],0} , {0,0,[15]}}
			</motifData>
		</motif>
		<motif index="12388">
			<pValParam>0.22459168427503862000</pValParam>
			<zScore>0.12352436586128084</zScore>
			<pVal>0.706</pVal>
			<origCount>1.0</origCount>
			<randAvgCount>0.892</randAvgCount>
			<origConc>2.5699805709468837E-6</origConc>
			<randAvgConc>2.3476581159891462E-6</randAvgConc>
			<image>images/motif-12388.jpg</image>
			<motifData>
					suppressive{1.0,1.0,1.0},{1.0,1.0,2.0},{1.0,1.0,1.0} , synthetic{1.0,2.0,1.0},{2.0,1.0,1.0},{1.0,1.0,1.0} , STA:PKA,STA,TFA:STA{[6],0,0} , {0,[6,7,14],0} , {0,0,[6]}}
			</motifData>
		</motif>
		<motif index="12389">
			<pValParam>0.42592138396652079000</pValParam>
			<zScore>-0.07396066491100509</zScore>
			<pVal>0.706</pVal>
			<origCount>10.0</origCount>
			<randAvgCount>9.828</randAvgCount>
			<origConc>2.5699805709468838E-5</origConc>
			<randAvgConc>2.5878823981091124E-5</randAvgConc>
			<image>images/motif-12389.jpg</image>
			<motifData>
					asynthetic{1.0,2.0,1.0},{2.0,1.0,2.0},{1.0,2.0,1.0} , TRA:DNAB,TRA:STA{[19],0,0} , {0,[4,19],0} , {0,0,[6]}}
			</motifData>
		</motif>
		<motif index="12390">
			<pValParam>0.28657105170679709000</pValParam>
			<zScore>0.12467245034840177</zScore>
			<pVal>0.706</pVal>
			<origCount>2.0</origCount>
			<randAvgCount>1.864</randAvgCount>
			<origConc>5.1399611418937674E-6</origConc>
			<randAvgConc>4.908377904813164E-6</randAvgConc>
			<image>images/motif-12390.jpg</image>
			<motifData>
					asynthetic{1.0,2.0,1.0},{2.0,1.0,1.0},{1.0,1.0,1.0} , epistatic{1.0,1.0,1.0},{1.0,1.0,1.0},{2.0,1.0,1.0} , DNAB,TRA:TPA:HYA{[4,19],0,0} , {0,[12],0} , {0,0,[15]}}
			</motifData>
		</motif>
		<motif index="12391">
			<pValParam>0.28657105170679709000</pValParam>
			<zScore>0.12467245034840177</zScore>
			<pVal>0.706</pVal>
			<origCount>2.0</origCount>
			<randAvgCount>1.864</randAvgCount>
			<origConc>5.1399611418937674E-6</origConc>
			<randAvgConc>4.908377904813164E-6</randAvgConc>
			<image>images/motif-12391.jpg</image>
			<motifData>
					double-nonmonotonic{1.0,2.0,1.0},{2.0,1.0,1.0},{1.0,1.0,1.0} , epistatic{1.0,1.0,1.0},{1.0,1.0,1.0},{2.0,1.0,1.0} , DNAB,TRA:TPA:HYA{[4,19],0,0} , {0,[12],0} , {0,0,[15]}}
			</motifData>
		</motif>
		<motif index="12392">
			<pValParam>0.56789421722432554000</pValParam>
			<zScore>-0.3395078548747938</zScore>
			<pVal>0.706</pVal>
			<origCount>9.0</origCount>
			<randAvgCount>9.22</randAvgCount>
			<origConc>2.3129825138521954E-5</origConc>
			<randAvgConc>2.4277346426020325E-5</randAvgConc>
			<image>images/motif-12392.jpg</image>
			<motifData>
					additive{1.0,1.0,1.0},{1.0,1.0,2.0},{1.0,2.0,1.0} , asynthetic{1.0,2.0,1.0},{2.0,1.0,1.0},{1.0,1.0,1.0} , TRA:STA,TFA:DNAB,PRB{[19],0,0} , {0,[6,14],0} , {0,0,[4,13]}}
			</motifData>
		</motif>
		<motif index="12393">
			<pValParam>0.24438554741097118000</pValParam>
			<zScore>0.040082507436402785</zScore>
			<pVal>0.706</pVal>
			<origCount>1.0</origCount>
			<randAvgCount>0.946</randAvgCount>
			<origConc>2.5699805709468837E-6</origConc>
			<randAvgConc>2.490790676724367E-6</randAvgConc>
			<image>images/motif-12393.jpg</image>
			<motifData>
					synthetic{1.0,2.0,2.0},{2.0,1.0,1.0},{2.0,1.0,1.0} , ERA:HYA,STA:DNAB,TRA{[17],0,0} , {0,[6,15],0} , {0,0,[4,19]}}
			</motifData>
		</motif>
		<motif index="12394">
			<pValParam>0.28334016277978502000</pValParam>
			<zScore>0.1545524942566042</zScore>
			<pVal>0.706</pVal>
			<origCount>2.0</origCount>
			<randAvgCount>1.852</randAvgCount>
			<origConc>5.1399611418937674E-6</origConc>
			<randAvgConc>4.8767478037269585E-6</randAvgConc>
			<image>images/motif-12394.jpg</image>
			<motifData>
					conditional{1.0,1.0,1.0},{2.0,1.0,1.0},{1.0,1.0,1.0} , epistatic{1.0,1.0,1.0},{1.0,1.0,1.0},{1.0,2.0,1.0} , TRA:PRB:STA,TFA{[19],0,0} , {0,[13],0} , {0,0,[6,14]}}
			</motifData>
		</motif>
		<motif index="12395">
			<pValParam>0.20130611315392155000</pValParam>
			<zScore>0.23803107428467674</zScore>
			<pVal>0.706</pVal>
			<origCount>1.0</origCount>
			<randAvgCount>0.828</randAvgCount>
			<origConc>2.5699805709468837E-6</origConc>
			<randAvgConc>2.180341258230976E-6</randAvgConc>
			<image>images/motif-12395.jpg</image>
			<motifData>
					suppressive{1.0,1.0,2.0},{1.0,1.0,1.0},{1.0,1.0,1.0} , additive{1.0,2.0,1.0},{2.0,1.0,1.0},{1.0,1.0,1.0} , TRA:ERA:TFA{[19],0,0} , {0,[17],0} , {0,0,[14]}}
			</motifData>
		</motif>
		<motif index="12396">
			<pValParam>0.16841052862432815000</pValParam>
			<zScore>0.47637798653600183</zScore>
			<pVal>0.706</pVal>
			<origCount>1.0</origCount>
			<randAvgCount>0.736</randAvgCount>
			<origConc>2.5699805709468837E-6</origConc>
			<randAvgConc>1.937545431861428E-6</randAvgConc>
			<image>images/motif-12396.jpg</image>
			<motifData>
					noninteractive{1.0,1.0,2.0},{1.0,1.0,1.0},{2.0,1.0,1.0} , suppressive{1.0,1.0,1.0},{1.0,1.0,2.0},{1.0,1.0,1.0} , conditional{1.0,1.0,1.0},{2.0,1.0,1.0},{1.0,1.0,1.0} , TRA:PKA,STA,TFA:PKA,TFA{[19],0,0} , {0,[6,7,14],0} , {0,0,[7,14]}}
			</motifData>
		</motif>
		<motif index="12397">
			<pValParam>0.56683904394262696000</pValParam>
			<zScore>-0.22218601900712143</zScore>
			<pVal>0.706</pVal>
			<origCount>3.0</origCount>
			<randAvgCount>3.226</randAvgCount>
			<origConc>7.70994171284065E-6</origConc>
			<randAvgConc>8.495104298367393E-6</randAvgConc>
			<image>images/motif-12397.jpg</image>
			<motifData>
					noninteractive{1.0,1.0,2.0},{1.0,1.0,2.0},{2.0,2.0,1.0} , additive{1.0,2.0,1.0},{2.0,1.0,1.0},{1.0,1.0,1.0} , DNAB,TRA:PKA,STA,TFA:MFU{[4,19],0,0} , {0,[6,7,14],0} , {0,0,[8]}}
			</motifData>
		</motif>
		<motif index="12398">
			<pValParam>0.56683904394262696000</pValParam>
			<zScore>-0.22218601900712143</zScore>
			<pVal>0.706</pVal>
			<origCount>3.0</origCount>
			<randAvgCount>3.226</randAvgCount>
			<origConc>7.70994171284065E-6</origConc>
			<randAvgConc>8.495104298367393E-6</randAvgConc>
			<image>images/motif-12398.jpg</image>
			<motifData>
					noninteractive{1.0,1.0,2.0},{1.0,1.0,2.0},{2.0,2.0,1.0} , additive{1.0,2.0,1.0},{2.0,1.0,1.0},{1.0,1.0,1.0} , TRA:PKA,STA,TFA:MFU{[19],0,0} , {0,[6,7,14],0} , {0,0,[8]}}
			</motifData>
		</motif>
		<motif index="12399">
			<pValParam>0.19336624184331064000</pValParam>
			<zScore>0.2846488825223075</zScore>
			<pVal>0.706</pVal>
			<origCount>1.0</origCount>
			<randAvgCount>0.806</randAvgCount>
			<origConc>2.5699805709468837E-6</origConc>
			<randAvgConc>2.1224413242147743E-6</randAvgConc>
			<image>images/motif-12399.jpg</image>
			<motifData>
					suppressive{1.0,1.0,1.0},{1.0,1.0,1.0},{2.0,2.0,1.0} , epistatic{1.0,2.0,1.0},{1.0,1.0,1.0},{1.0,1.0,1.0} , PKA,TFA:ERA:PKA,STA,TFA{[7,14],0,0} , {0,[17],0} , {0,0,[6,7,14]}}
			</motifData>
		</motif>
		<motif index="12400">
			<pValParam>0.36223521535971659000</pValParam>
			<zScore>-0.17238561620516737</zScore>
			<pVal>0.706</pVal>
			<origCount>2.0</origCount>
			<randAvgCount>2.144</randAvgCount>
			<origConc>5.1399611418937674E-6</origConc>
			<randAvgConc>5.645002594585398E-6</randAvgConc>
			<image>images/motif-12400.jpg</image>
			<motifData>
					noninteractive{1.0,1.0,1.0},{1.0,1.0,2.0},{1.0,2.0,1.0} , suppressive{1.0,1.0,2.0},{1.0,1.0,1.0},{1.0,1.0,1.0} , additive{1.0,2.0,1.0},{2.0,1.0,1.0},{1.0,1.0,1.0} , PKA,STA,TFA:HYA,STA:MFU{[6,7,14],0,0} , {0,[6,15],0} , {0,0,[8]}}
			</motifData>
		</motif>
		<motif index="12401">
			<pValParam>0.46073946822162126000</pValParam>
			<zScore>-0.4375145922130121</zScore>
			<pVal>0.706</pVal>
			<origCount>1.0</origCount>
			<randAvgCount>1.556</randAvgCount>
			<origConc>2.5699805709468837E-6</origConc>
			<randAvgConc>4.098807251229585E-6</randAvgConc>
			<image>images/motif-12401.jpg</image>
			<motifData>
					noninteractive{1.0,1.0,1.0},{1.0,1.0,2.0},{1.0,2.0,1.0} , additive{1.0,1.0,2.0},{1.0,1.0,1.0},{2.0,1.0,1.0} , synthetic{1.0,2.0,1.0},{2.0,1.0,1.0},{1.0,1.0,1.0} , MFU:HYA,STA:TRA{[8],0,0} , {0,[6,15],0} , {0,0,[19]}}
			</motifData>
		</motif>
		<motif index="12402">
			<pValParam>0.35276811121776896000</pValParam>
			<zScore>-0.07357178820064254</zScore>
			<pVal>0.706</pVal>
			<origCount>3.0</origCount>
			<randAvgCount>3.0</randAvgCount>
			<origConc>7.70994171284065E-6</origConc>
			<randAvgConc>7.899782742767163E-6</randAvgConc>
			<image>images/motif-12402.jpg</image>
			<motifData>
					noninteractive{1.0,1.0,1.0},{1.0,1.0,2.0},{1.0,2.0,1.0} , epistatic{1.0,2.0,1.0},{1.0,1.0,1.0},{2.0,1.0,1.0} , TFA:HYA,STA:DNAB,TRA{[14],0,0} , {0,[6,15],0} , {0,0,[4,19]}}
			</motifData>
		</motif>
		<motif index="12403">
			<pValParam>0.29730752815292738000</pValParam>
			<zScore>-0.11475754124856107</zScore>
			<pVal>0.706</pVal>
			<origCount>1.0</origCount>
			<randAvgCount>1.09</randAvgCount>
			<origConc>2.5699805709468837E-6</origConc>
			<randAvgConc>2.8708171568065868E-6</randAvgConc>
			<image>images/motif-12403.jpg</image>
			<motifData>
					noninteractive{1.0,1.0,1.0},{1.0,1.0,2.0},{1.0,2.0,1.0} , suppressive{1.0,1.0,1.0},{2.0,1.0,1.0},{1.0,1.0,1.0} , single-nonmonotonic{1.0,1.0,1.0},{1.0,1.0,1.0},{2.0,1.0,1.0} , MFU:HYA,STA:TFA{[8],0,0} , {0,[6,15],0} , {0,0,[14]}}
			</motifData>
		</motif>
		<motif index="12404">
			<pValParam>0.63405407690220550000</pValParam>
			<zScore>-0.637597604525533</zScore>
			<pVal>0.708</pVal>
			<origCount>66.0</origCount>
			<randAvgCount>67.854</randAvgCount>
			<origConc>1.696187176824943E-4</origConc>
			<randAvgConc>1.786692518588611E-4</randAvgConc>
			<image>images/motif-12404.jpg</image>
			<motifData>
					noninteractive{1.0,1.0,2.0},{1.0,1.0,1.0},{2.0,1.0,1.0} , suppressive{1.0,2.0,1.0},{1.0,1.0,1.0},{1.0,1.0,1.0} , PKA,TFA:MFU:PKA,STA,TFA{[7,14],0,0} , {0,[8],0} , {0,0,[6,7,14]}}
			</motifData>
		</motif>
		<motif index="12405">
			<pValParam>0.60819310818021011000</pValParam>
			<zScore>-0.36976164066550876</zScore>
			<pVal>0.708</pVal>
			<origCount>7.0</origCount>
			<randAvgCount>7.486</randAvgCount>
			<origConc>1.7989863996628186E-5</origConc>
			<randAvgConc>1.9713134749990547E-5</randAvgConc>
			<image>images/motif-12405.jpg</image>
			<motifData>
					additive{1.0,1.0,1.0},{1.0,1.0,2.0},{1.0,2.0,1.0} , conditional{1.0,1.0,1.0},{2.0,1.0,1.0},{1.0,1.0,1.0} , TRA:DNAB,PRB:STA,TFA{[19],0,0} , {0,[4,13],0} , {0,0,[6,14]}}
			</motifData>
		</motif>
		<motif index="12406">
			<pValParam>0.35276811121776896000</pValParam>
			<zScore>-0.07144718463234374</zScore>
			<pVal>0.708</pVal>
			<origCount>3.0</origCount>
			<randAvgCount>3.0</randAvgCount>
			<origConc>7.70994171284065E-6</origConc>
			<randAvgConc>7.899568510855436E-6</randAvgConc>
			<image>images/motif-12406.jpg</image>
			<motifData>
					conditional{1.0,2.0,1.0},{1.0,1.0,1.0},{1.0,2.0,1.0} , HYA:PKA,STA,TFA:HLA{[15],0,0} , {0,[6,7,14],0} , {0,0,[3]}}
			</motifData>
		</motif>
		<motif index="12407">
			<pValParam>0.22020812603862705000</pValParam>
			<zScore>0.1432982106834214</zScore>
			<pVal>0.708</pVal>
			<origCount>1.0</origCount>
			<randAvgCount>0.88</randAvgCount>
			<origConc>2.5699805709468837E-6</origConc>
			<randAvgConc>2.3170218678980923E-6</randAvgConc>
			<image>images/motif-12407.jpg</image>
			<motifData>
					epistatic{1.0,1.0,2.0},{2.0,1.0,1.0},{1.0,1.0,1.0} , PRB:HYA,STA:PKA,TFA{[13],0,0} , {0,[6,15],0} , {0,0,[7,14]}}
			</motifData>
		</motif>
		<motif index="12408">
			<pValParam>0.35560334840459817000</pValParam>
			<zScore>0.11506029510965322</zScore>
			<pVal>0.708</pVal>
			<origCount>14.0</origCount>
			<randAvgCount>13.512</randAvgCount>
			<origConc>3.597972799325637E-5</origConc>
			<randAvgConc>3.55801681114266E-5</randAvgConc>
			<image>images/motif-12408.jpg</image>
			<motifData>
					asynthetic{1.0,2.0,1.0},{2.0,1.0,1.0},{1.0,1.0,1.0} , single-nonmonotonic{1.0,1.0,2.0},{1.0,1.0,1.0},{1.0,1.0,1.0} , DNAB,TRA:PRB:MFU{[4,19],0,0} , {0,[13],0} , {0,0,[8]}}
			</motifData>
		</motif>
		<motif index="12409">
			<pValParam>0.43971984615900128000</pValParam>
			<zScore>-0.09347630503644005</zScore>
			<pVal>0.708</pVal>
			<origCount>7.0</origCount>
			<randAvgCount>6.896</randAvgCount>
			<origConc>1.7989863996628186E-5</origConc>
			<randAvgConc>1.815860722845835E-5</randAvgConc>
			<image>images/motif-12409.jpg</image>
			<motifData>
					conditional{1.0,1.0,1.0},{2.0,1.0,1.0},{1.0,1.0,1.0} , epistatic{1.0,1.0,1.0},{1.0,1.0,2.0},{1.0,1.0,1.0} , TFA:STA,TFA:HYA{[14],0,0} , {0,[6,14],0} , {0,0,[15]}}
			</motifData>
		</motif>
		<motif index="12410">
			<pValParam>0.43971984615900128000</pValParam>
			<zScore>-0.09347630503644005</zScore>
			<pVal>0.708</pVal>
			<origCount>7.0</origCount>
			<randAvgCount>6.896</randAvgCount>
			<origConc>1.7989863996628186E-5</origConc>
			<randAvgConc>1.815860722845835E-5</randAvgConc>
			<image>images/motif-12410.jpg</image>
			<motifData>
					conditional{1.0,1.0,2.0},{1.0,1.0,1.0},{1.0,1.0,1.0} , epistatic{1.0,2.0,1.0},{1.0,1.0,1.0},{1.0,1.0,1.0} , STA,TFA:HYA,PDA:TFA{[6,14],0,0} , {0,[1,15],0} , {0,0,[14]}}
			</motifData>
		</motif>
		<motif index="12411">
			<pValParam>0.69816443318787946000</pValParam>
			<zScore>-1.022293447910292</zScore>
			<pVal>0.708</pVal>
			<origCount>186.0</origCount>
			<randAvgCount>190.746</randAvgCount>
			<origConc>4.780163861961204E-4</origConc>
			<randAvgConc>5.022529541104771E-4</randAvgConc>
			<image>images/motif-12411.jpg</image>
			<motifData>
					noninteractive{1.0,2.0,1.0},{2.0,1.0,2.0},{1.0,2.0,1.0} , MFU:PKA,TFA:PKA,TFA{[8],0,0} , {0,[7,14],0} , {0,0,[7,14]}}
			</motifData>
		</motif>
		<motif index="12412">
			<pValParam>0.66339040207588984000</pValParam>
			<zScore>-0.6705815158334909</zScore>
			<pVal>0.708</pVal>
			<origCount>46.0</origCount>
			<randAvgCount>47.86</randAvgCount>
			<origConc>1.1821910626355664E-4</origConc>
			<randAvgConc>1.2602782249052904E-4</randAvgConc>
			<image>images/motif-12412.jpg</image>
			<motifData>
					noninteractive{1.0,2.0,1.0},{2.0,1.0,2.0},{1.0,2.0,1.0} , DNAB,TRA:MFU:PKA,STA,TFA{[4,19],0,0} , {0,[8],0} , {0,0,[6,7,14]}}
			</motifData>
		</motif>
		<motif index="12413">
			<pValParam>0.66339040207588984000</pValParam>
			<zScore>-0.6705815158334909</zScore>
			<pVal>0.708</pVal>
			<origCount>46.0</origCount>
			<randAvgCount>47.86</randAvgCount>
			<origConc>1.1821910626355664E-4</origConc>
			<randAvgConc>1.2602782249052904E-4</randAvgConc>
			<image>images/motif-12413.jpg</image>
			<motifData>
					noninteractive{1.0,2.0,1.0},{2.0,1.0,2.0},{1.0,2.0,1.0} , TRA:MFU:PKA,STA,TFA{[19],0,0} , {0,[8],0} , {0,0,[6,7,14]}}
			</motifData>
		</motif>
		<motif index="12414">
			<pValParam>0.66339040207588984000</pValParam>
			<zScore>-0.6705815158334909</zScore>
			<pVal>0.708</pVal>
			<origCount>46.0</origCount>
			<randAvgCount>47.86</randAvgCount>
			<origConc>1.1821910626355664E-4</origConc>
			<randAvgConc>1.2602782249052904E-4</randAvgConc>
			<image>images/motif-12414.jpg</image>
			<motifData>
					noninteractive{1.0,2.0,2.0},{2.0,1.0,1.0},{2.0,1.0,1.0} , MFU:STA,TFA:TRA{[8],0,0} , {0,[6,14],0} , {0,0,[19]}}
			</motifData>
		</motif>
		<motif index="12415">
			<pValParam>0.24438554741097118000</pValParam>
			<zScore>0.04167536766918893</zScore>
			<pVal>0.708</pVal>
			<origCount>1.0</origCount>
			<randAvgCount>0.946</randAvgCount>
			<origConc>2.5699805709468837E-6</origConc>
			<randAvgConc>2.49035825459132E-6</randAvgConc>
			<image>images/motif-12415.jpg</image>
			<motifData>
					conditional{1.0,1.0,1.0},{2.0,1.0,1.0},{1.0,1.0,1.0} , synthetic{1.0,1.0,2.0},{1.0,1.0,1.0},{2.0,1.0,1.0} , PKA,STA,TFA:TLA:TFA{[6,7,14],0,0} , {0,[5],0} , {0,0,[14]}}
			</motifData>
		</motif>
		<motif index="12416">
			<pValParam>0.54836025260095389000</pValParam>
			<zScore>-0.3547761527189728</zScore>
			<pVal>0.708</pVal>
			<origCount>15.0</origCount>
			<randAvgCount>15.188</randAvgCount>
			<origConc>3.8549708564203255E-5</origConc>
			<randAvgConc>3.9992490393131274E-5</randAvgConc>
			<image>images/motif-12416.jpg</image>
			<motifData>
					suppressive{1.0,1.0,1.0},{1.0,1.0,1.0},{1.0,2.0,1.0} , additive{1.0,2.0,1.0},{2.0,1.0,1.0},{1.0,1.0,1.0} , TRA:DNAB,TRA:PRB{[19],0,0} , {0,[4,19],0} , {0,0,[13]}}
			</motifData>
		</motif>
		<motif index="12417">
			<pValParam>0.54836025260095389000</pValParam>
			<zScore>-0.30811716755064456</zScore>
			<pVal>0.708</pVal>
			<origCount>12.0</origCount>
			<randAvgCount>12.188</randAvgCount>
			<origConc>3.08397668513626E-5</origConc>
			<randAvgConc>3.209291621365968E-5</randAvgConc>
			<image>images/motif-12417.jpg</image>
			<motifData>
					suppressive{1.0,2.0,1.0},{1.0,1.0,1.0},{1.0,1.0,1.0} , additive{1.0,1.0,1.0},{1.0,1.0,2.0},{1.0,2.0,1.0} , PRB:TRA:TRA{[13],0,0} , {0,[19],0} , {0,0,[19]}}
			</motifData>
		</motif>
		<motif index="12418">
			<pValParam>0.54836025260095389000</pValParam>
			<zScore>-0.30811716755064456</zScore>
			<pVal>0.708</pVal>
			<origCount>12.0</origCount>
			<randAvgCount>12.188</randAvgCount>
			<origConc>3.08397668513626E-5</origConc>
			<randAvgConc>3.209291621365968E-5</randAvgConc>
			<image>images/motif-12418.jpg</image>
			<motifData>
					suppressive{1.0,1.0,1.0},{1.0,1.0,1.0},{2.0,1.0,1.0} , additive{1.0,2.0,1.0},{2.0,1.0,1.0},{1.0,1.0,1.0} , TRA:DNAB,TRA:PRB{[19],0,0} , {0,[4,19],0} , {0,0,[13]}}
			</motifData>
		</motif>
		<motif index="12419">
			<pValParam>0.58710332000021181000</pValParam>
			<zScore>-0.37348889651601935</zScore>
			<pVal>0.708</pVal>
			<origCount>10.0</origCount>
			<randAvgCount>10.346</randAvgCount>
			<origConc>2.5699805709468838E-5</origConc>
			<randAvgConc>2.724187899170863E-5</randAvgConc>
			<image>images/motif-12419.jpg</image>
			<motifData>
					noninteractive{1.0,1.0,1.0},{1.0,1.0,2.0},{1.0,2.0,1.0} , epistatic{1.0,2.0,1.0},{1.0,1.0,1.0},{1.0,1.0,1.0} , PRB:DNAB,TRA:HYA{[13],0,0} , {0,[4,19],0} , {0,0,[15]}}
			</motifData>
		</motif>
		<motif index="12420">
			<pValParam>0.58710332000021181000</pValParam>
			<zScore>-0.37348889651601935</zScore>
			<pVal>0.708</pVal>
			<origCount>10.0</origCount>
			<randAvgCount>10.346</randAvgCount>
			<origConc>2.5699805709468838E-5</origConc>
			<randAvgConc>2.724187899170863E-5</randAvgConc>
			<image>images/motif-12420.jpg</image>
			<motifData>
					noninteractive{1.0,1.0,1.0},{1.0,1.0,2.0},{1.0,2.0,1.0} , epistatic{1.0,2.0,1.0},{1.0,1.0,1.0},{1.0,1.0,1.0} , PRB:DNAB,TRA:HYA,PPPA{[13],0,0} , {0,[4,19],0} , {0,0,[15,16]}}
			</motifData>
		</motif>
		<motif index="12421">
			<pValParam>0.58710332000021181000</pValParam>
			<zScore>-0.37348889651601935</zScore>
			<pVal>0.708</pVal>
			<origCount>10.0</origCount>
			<randAvgCount>10.346</randAvgCount>
			<origConc>2.5699805709468838E-5</origConc>
			<randAvgConc>2.724187899170863E-5</randAvgConc>
			<image>images/motif-12421.jpg</image>
			<motifData>
					noninteractive{1.0,1.0,1.0},{1.0,1.0,2.0},{1.0,2.0,1.0} , epistatic{1.0,2.0,1.0},{1.0,1.0,1.0},{1.0,1.0,1.0} , PRB:DNAB,TRA:HYA,PDA{[13],0,0} , {0,[4,19],0} , {0,0,[1,15]}}
			</motifData>
		</motif>
		<motif index="12422">
			<pValParam>0.47881093943040831000</pValParam>
			<zScore>-0.05794915675315899</zScore>
			<pVal>0.708</pVal>
			<origCount>4.0</origCount>
			<randAvgCount>3.954</randAvgCount>
			<origConc>1.0279922283787535E-5</origConc>
			<randAvgConc>1.0412014608077297E-5</randAvgConc>
			<image>images/motif-12422.jpg</image>
			<motifData>
					additive{1.0,2.0,1.0},{2.0,1.0,2.0},{1.0,2.0,1.0} , double-nonmonotonic{1.0,1.0,2.0},{1.0,1.0,1.0},{2.0,1.0,1.0} , TRA:HYA,PDA:TRA{[19],0,0} , {0,[1,15],0} , {0,0,[19]}}
			</motifData>
		</motif>
		<motif index="12423">
			<pValParam>0.47881093943040831000</pValParam>
			<zScore>-0.05794915675315899</zScore>
			<pVal>0.708</pVal>
			<origCount>4.0</origCount>
			<randAvgCount>3.954</randAvgCount>
			<origConc>1.0279922283787535E-5</origConc>
			<randAvgConc>1.0412014608077297E-5</randAvgConc>
			<image>images/motif-12423.jpg</image>
			<motifData>
					additive{1.0,2.0,2.0},{2.0,1.0,1.0},{2.0,1.0,1.0} , double-nonmonotonic{1.0,1.0,1.0},{1.0,1.0,2.0},{1.0,2.0,1.0} , HYA:TRA:TRA{[15],0,0} , {0,[19],0} , {0,0,[19]}}
			</motifData>
		</motif>
		<motif index="12424">
			<pValParam>0.24438554741097118000</pValParam>
			<zScore>0.04167536766918893</zScore>
			<pVal>0.708</pVal>
			<origCount>1.0</origCount>
			<randAvgCount>0.946</randAvgCount>
			<origConc>2.5699805709468837E-6</origConc>
			<randAvgConc>2.49035825459132E-6</randAvgConc>
			<image>images/motif-12424.jpg</image>
			<motifData>
					suppressive{1.0,1.0,1.0},{1.0,1.0,2.0},{1.0,1.0,1.0} , synthetic{1.0,2.0,1.0},{2.0,1.0,1.0},{1.0,1.0,1.0} , TFA:PKA,STA,TFA:HLA{[14],0,0} , {0,[6,7,14],0} , {0,0,[3]}}
			</motifData>
		</motif>
		<motif index="12425">
			<pValParam>0.63706711771690605000</pValParam>
			<zScore>-1.0081938191340478</zScore>
			<pVal>0.708</pVal>
			<origCount>83.0</origCount>
			<randAvgCount>84.058</randAvgCount>
			<origConc>2.1330838738859134E-4</origConc>
			<randAvgConc>2.2134122693962744E-4</randAvgConc>
			<image>images/motif-12425.jpg</image>
			<motifData>
					asynthetic{1.0,2.0,2.0},{2.0,1.0,1.0},{2.0,1.0,1.0} , DNAB,TRA:DNAB,PRB:MFU{[4,19],0,0} , {0,[4,13],0} , {0,0,[8]}}
			</motifData>
		</motif>
		<motif index="12426">
			<pValParam>0.24928566007861652000</pValParam>
			<zScore>0.3961381829129279</zScore>
			<pVal>0.708</pVal>
			<origCount>3.0</origCount>
			<randAvgCount>2.532</randAvgCount>
			<origConc>7.70994171284065E-6</origConc>
			<randAvgConc>6.66799067239795E-6</randAvgConc>
			<image>images/motif-12426.jpg</image>
			<motifData>
					asynthetic{1.0,1.0,1.0},{1.0,1.0,2.0},{1.0,2.0,1.0} , epistatic{1.0,2.0,1.0},{1.0,1.0,1.0},{1.0,1.0,1.0} , PRB:DNAB,TRA:STA{[13],0,0} , {0,[4,19],0} , {0,0,[6]}}
			</motifData>
		</motif>
		<motif index="12427">
			<pValParam>0.60854329788810202000</pValParam>
			<zScore>-0.40185459644277216</zScore>
			<pVal>0.708</pVal>
			<origCount>10.0</origCount>
			<randAvgCount>10.526</randAvgCount>
			<origConc>2.5699805709468838E-5</origConc>
			<randAvgConc>2.7716141144414858E-5</randAvgConc>
			<image>images/motif-12427.jpg</image>
			<motifData>
					additive{1.0,2.0,1.0},{2.0,1.0,1.0},{1.0,1.0,1.0} , double-nonmonotonic{1.0,1.0,2.0},{1.0,1.0,1.0},{2.0,1.0,1.0} , epistatic{1.0,1.0,1.0},{1.0,1.0,2.0},{1.0,1.0,1.0} , TRA:DNAB,TRA:TFA{[19],0,0} , {0,[4,19],0} , {0,0,[14]}}
			</motifData>
		</motif>
		<motif index="12428">
			<pValParam>0.60854329788810202000</pValParam>
			<zScore>-0.3892293787161614</zScore>
			<pVal>0.708</pVal>
			<origCount>9.0</origCount>
			<randAvgCount>9.526</randAvgCount>
			<origConc>2.3129825138521954E-5</origConc>
			<randAvgConc>2.5082949751257696E-5</randAvgConc>
			<image>images/motif-12428.jpg</image>
			<motifData>
					additive{1.0,2.0,1.0},{2.0,1.0,1.0},{1.0,1.0,1.0} , double-nonmonotonic{1.0,1.0,2.0},{1.0,1.0,1.0},{2.0,1.0,1.0} , epistatic{1.0,1.0,1.0},{1.0,1.0,2.0},{1.0,1.0,1.0} , TRA:TRA:TFA{[19],0,0} , {0,[19],0} , {0,0,[14]}}
			</motifData>
		</motif>
		<motif index="12429">
			<pValParam>0.60854329788810202000</pValParam>
			<zScore>-0.3892293787161614</zScore>
			<pVal>0.708</pVal>
			<origCount>9.0</origCount>
			<randAvgCount>9.526</randAvgCount>
			<origConc>2.3129825138521954E-5</origConc>
			<randAvgConc>2.5082949751257696E-5</randAvgConc>
			<image>images/motif-12429.jpg</image>
			<motifData>
					additive{1.0,1.0,2.0},{1.0,1.0,1.0},{2.0,1.0,1.0} , double-nonmonotonic{1.0,1.0,1.0},{1.0,1.0,2.0},{1.0,2.0,1.0} , epistatic{1.0,2.0,1.0},{1.0,1.0,1.0},{1.0,1.0,1.0} , TRA:PKA,TFA:TRA{[19],0,0} , {0,[7,14],0} , {0,0,[19]}}
			</motifData>
		</motif>
		<motif index="12430">
			<pValParam>0.57817324611646148000</pValParam>
			<zScore>-0.27696791881486416</zScore>
			<pVal>0.708</pVal>
			<origCount>4.0</origCount>
			<randAvgCount>4.238</randAvgCount>
			<origConc>1.0279922283787535E-5</origConc>
			<randAvgConc>1.1161063131332024E-5</randAvgConc>
			<image>images/motif-12430.jpg</image>
			<motifData>
					noninteractive{1.0,1.0,2.0},{1.0,1.0,2.0},{2.0,2.0,1.0} , epistatic{1.0,1.0,1.0},{2.0,1.0,1.0},{1.0,1.0,1.0} , TFA:HYA:HYA,STA{[14],0,0} , {0,[15],0} , {0,0,[6,15]}}
			</motifData>
		</motif>
		<motif index="12431">
			<pValParam>0.15859057358136863000</pValParam>
			<zScore>0.5892471491849948</zScore>
			<pVal>0.708</pVal>
			<origCount>1.0</origCount>
			<randAvgCount>0.708</randAvgCount>
			<origConc>2.5699805709468837E-6</origConc>
			<randAvgConc>1.8644358570195597E-6</randAvgConc>
			<image>images/motif-12431.jpg</image>
			<motifData>
					suppressive{1.0,1.0,2.0},{1.0,1.0,1.0},{1.0,1.0,1.0} , additive{1.0,2.0,1.0},{2.0,1.0,1.0},{1.0,1.0,1.0} , DNAB,TRA:HYA,STA:ERA{[4,19],0,0} , {0,[6,15],0} , {0,0,[17]}}
			</motifData>
		</motif>
		<motif index="12432">
			<pValParam>0.25247101710848674000</pValParam>
			<zScore>0.00996645368280301</zScore>
			<pVal>0.708</pVal>
			<origCount>1.0</origCount>
			<randAvgCount>0.968</randAvgCount>
			<origConc>2.5699805709468837E-6</origConc>
			<randAvgConc>2.549128579817829E-6</randAvgConc>
			<image>images/motif-12432.jpg</image>
			<motifData>
					double-nonmonotonic{1.0,1.0,2.0},{1.0,1.0,1.0},{2.0,1.0,1.0} , epistatic{1.0,1.0,1.0},{2.0,1.0,1.0},{1.0,2.0,1.0} , TFA:ERA:TRA{[14],0,0} , {0,[17],0} , {0,0,[19]}}
			</motifData>
		</motif>
		<motif index="12433">
			<pValParam>0.44083492734099661000</pValParam>
			<zScore>-0.41806292924217814</zScore>
			<pVal>0.708</pVal>
			<origCount>1.0</origCount>
			<randAvgCount>1.496</randAvgCount>
			<origConc>2.5699805709468837E-6</origConc>
			<randAvgConc>3.937610035304109E-6</randAvgConc>
			<image>images/motif-12433.jpg</image>
			<motifData>
					additive{1.0,1.0,1.0},{1.0,1.0,2.0},{1.0,2.0,1.0} , conditional{1.0,1.0,1.0},{1.0,1.0,1.0},{2.0,1.0,1.0} , synthetic{1.0,2.0,1.0},{2.0,1.0,1.0},{1.0,1.0,1.0} , TFA:PKA,STA,TFA:TRA{[14],0,0} , {0,[6,7,14],0} , {0,0,[19]}}
			</motifData>
		</motif>
		<motif index="12434">
			<pValParam>0.24365094315865254000</pValParam>
			<zScore>0.0428294987820724</zScore>
			<pVal>0.708</pVal>
			<origCount>1.0</origCount>
			<randAvgCount>0.944</randAvgCount>
			<origConc>2.5699805709468837E-6</origConc>
			<randAvgConc>2.485809967248545E-6</randAvgConc>
			<image>images/motif-12434.jpg</image>
			<motifData>
					noninteractive{1.0,1.0,1.0},{1.0,1.0,2.0},{1.0,2.0,1.0} , suppressive{1.0,1.0,1.0},{2.0,1.0,1.0},{1.0,1.0,1.0} , conditional{1.0,1.0,2.0},{1.0,1.0,1.0},{1.0,1.0,1.0} , TPA:PKA,STA,TFA:HYA,STA{[12],0,0} , {0,[6,7,14],0} , {0,0,[6,15]}}
			</motifData>
		</motif>
		<motif index="12435">
			<pValParam>0.36749788101125280000</pValParam>
			<zScore>-0.3057954283140546</zScore>
			<pVal>0.708</pVal>
			<origCount>1.0</origCount>
			<randAvgCount>1.284</randAvgCount>
			<origConc>2.5699805709468837E-6</origConc>
			<randAvgConc>3.381709054576922E-6</randAvgConc>
			<image>images/motif-12435.jpg</image>
			<motifData>
					conditional{1.0,1.0,1.0},{1.0,1.0,1.0},{1.0,2.0,1.0} , epistatic{1.0,1.0,1.0},{2.0,1.0,1.0},{2.0,1.0,1.0} , PKA,TFA:TRA:PRB{[7,14],0,0} , {0,[19],0} , {0,0,[13]}}
			</motifData>
		</motif>
		<motif index="12436">
			<pValParam>0.27748196784841617000</pValParam>
			<zScore>-0.07090057114692624</zScore>
			<pVal>0.708</pVal>
			<origCount>1.0</origCount>
			<randAvgCount>1.036</randAvgCount>
			<origConc>2.5699805709468837E-6</origConc>
			<randAvgConc>2.7272958073751994E-6</randAvgConc>
			<image>images/motif-12436.jpg</image>
			<motifData>
					noninteractive{1.0,1.0,2.0},{1.0,1.0,1.0},{2.0,1.0,1.0} , synthetic{1.0,1.0,1.0},{1.0,1.0,2.0},{1.0,2.0,1.0} , epistatic{1.0,1.0,1.0},{2.0,1.0,1.0},{1.0,1.0,1.0} , PKA,TFA:PKA,STA,TFA:TFA{[7,14],0,0} , {0,[6,7,14],0} , {0,0,[14]}}
			</motifData>
		</motif>
		<motif index="12437">
			<pValParam>0.32765422086117080000</pValParam>
			<zScore>-0.06826020235224467</zScore>
			<pVal>0.708</pVal>
			<origCount>2.0</origCount>
			<randAvgCount>2.016</randAvgCount>
			<origConc>5.1399611418937674E-6</origConc>
			<randAvgConc>5.309372123136523E-6</randAvgConc>
			<image>images/motif-12437.jpg</image>
			<motifData>
					suppressive{1.0,1.0,2.0},{1.0,1.0,1.0},{1.0,1.0,1.0} , asynthetic{1.0,2.0,1.0},{2.0,1.0,1.0},{1.0,1.0,1.0} , epistatic{1.0,1.0,1.0},{1.0,1.0,2.0},{1.0,1.0,1.0} , TRA:DNAB,TRA:TFA{[19],0,0} , {0,[4,19],0} , {0,0,[14]}}
			</motifData>
		</motif>
		<motif index="12438">
			<pValParam>0.32765422086117080000</pValParam>
			<zScore>-0.06826020235224467</zScore>
			<pVal>0.708</pVal>
			<origCount>2.0</origCount>
			<randAvgCount>2.016</randAvgCount>
			<origConc>5.1399611418937674E-6</origConc>
			<randAvgConc>5.309372123136523E-6</randAvgConc>
			<image>images/motif-12438.jpg</image>
			<motifData>
					suppressive{1.0,1.0,1.0},{1.0,1.0,1.0},{2.0,1.0,1.0} , asynthetic{1.0,1.0,1.0},{1.0,1.0,2.0},{1.0,2.0,1.0} , epistatic{1.0,1.0,1.0},{2.0,1.0,1.0},{1.0,1.0,1.0} , TFA:DNAB,TRA:DNAB,TRA{[14],0,0} , {0,[4,19],0} , {0,0,[4,19]}}
			</motifData>
		</motif>
		<motif index="12439">
			<pValParam>0.57711956705009704000</pValParam>
			<zScore>-0.27427017566976114</zScore>
			<pVal>0.71</pVal>
			<origCount>5.0</origCount>
			<randAvgCount>5.294</randAvgCount>
			<origConc>1.2849902854734419E-5</origConc>
			<randAvgConc>1.3940324992201428E-5</randAvgConc>
			<image>images/motif-12439.jpg</image>
			<motifData>
					additive{1.0,1.0,1.0},{1.0,1.0,2.0},{1.0,2.0,1.0} , epistatic{1.0,2.0,1.0},{1.0,1.0,1.0},{1.0,1.0,1.0} , PKA,TFA:MFU:ERA{[7,14],0,0} , {0,[8],0} , {0,0,[17]}}
			</motifData>
		</motif>
		<motif index="12440">
			<pValParam>0.58708103979332471000</pValParam>
			<zScore>-0.6411409497254514</zScore>
			<pVal>0.71</pVal>
			<origCount>69.0</origCount>
			<randAvgCount>69.87</randAvgCount>
			<origConc>1.7732865939533497E-4</origConc>
			<randAvgConc>1.839790797915981E-4</randAvgConc>
			<image>images/motif-12440.jpg</image>
			<motifData>
					noninteractive{1.0,1.0,2.0},{1.0,1.0,1.0},{2.0,1.0,1.0} , conditional{1.0,1.0,1.0},{2.0,1.0,1.0},{1.0,1.0,1.0} , HYA,STA:TFA:STA,TFA{[6,15],0,0} , {0,[14],0} , {0,0,[6,14]}}
			</motifData>
		</motif>
		<motif index="12441">
			<pValParam>0.23631024165900216000</pValParam>
			<zScore>0.07403343078914988</zScore>
			<pVal>0.71</pVal>
			<origCount>1.0</origCount>
			<randAvgCount>0.924</randAvgCount>
			<origConc>2.5699805709468837E-6</origConc>
			<randAvgConc>2.432493785770113E-6</randAvgConc>
			<image>images/motif-12441.jpg</image>
			<motifData>
					conditional{1.0,1.0,1.0},{1.0,1.0,1.0},{1.0,2.0,1.0} , synthetic{1.0,2.0,1.0},{2.0,1.0,1.0},{1.0,1.0,1.0} , TFA:PKA,STA,TFA:HLA{[14],0,0} , {0,[6,7,14],0} , {0,0,[3]}}
			</motifData>
		</motif>
		<motif index="12442">
			<pValParam>0.27796236332619939000</pValParam>
			<zScore>0.1760852446989642</zScore>
			<pVal>0.71</pVal>
			<origCount>2.0</origCount>
			<randAvgCount>1.832</randAvgCount>
			<origConc>5.1399611418937674E-6</origConc>
			<randAvgConc>4.824131562478527E-6</randAvgConc>
			<image>images/motif-12442.jpg</image>
			<motifData>
					noninteractive{1.0,1.0,1.0},{1.0,1.0,2.0},{1.0,2.0,1.0} , additive{1.0,2.0,1.0},{2.0,1.0,1.0},{1.0,1.0,1.0} , MFU:ERA:HYA,STA{[8],0,0} , {0,[17],0} , {0,0,[6,15]}}
			</motifData>
		</motif>
		<motif index="12443">
			<pValParam>0.55328425002231119000</pValParam>
			<zScore>-0.4172568311087144</zScore>
			<pVal>0.71</pVal>
			<origCount>13.0</origCount>
			<randAvgCount>13.148</randAvgCount>
			<origConc>3.340974742230949E-5</origConc>
			<randAvgConc>3.4620737153441936E-5</randAvgConc>
			<image>images/motif-12443.jpg</image>
			<motifData>
					noninteractive{1.0,1.0,2.0},{1.0,1.0,1.0},{2.0,1.0,1.0} , epistatic{1.0,2.0,1.0},{1.0,1.0,1.0},{1.0,1.0,1.0} , PKA,TFA:DNAB,PRB:TFA{[7,14],0,0} , {0,[4,13],0} , {0,0,[14]}}
			</motifData>
		</motif>
		<motif index="12444">
			<pValParam>0.50725829685643287000</pValParam>
			<zScore>-0.3445876083271794</zScore>
			<pVal>0.71</pVal>
			<origCount>12.0</origCount>
			<randAvgCount>12.016</randAvgCount>
			<origConc>3.08397668513626E-5</origConc>
			<randAvgConc>3.164119608787688E-5</randAvgConc>
			<image>images/motif-12444.jpg</image>
			<motifData>
					noninteractive{1.0,2.0,1.0},{2.0,1.0,1.0},{1.0,1.0,1.0} , epistatic{1.0,1.0,1.0},{1.0,1.0,2.0},{1.0,1.0,1.0} , HYA:HYA:PKA,TFA{[15],0,0} , {0,[15],0} , {0,0,[7,14]}}
			</motifData>
		</motif>
		<motif index="12445">
			<pValParam>0.55328425002231119000</pValParam>
			<zScore>-0.4172568311087144</zScore>
			<pVal>0.71</pVal>
			<origCount>13.0</origCount>
			<randAvgCount>13.148</randAvgCount>
			<origConc>3.340974742230949E-5</origConc>
			<randAvgConc>3.4620737153441936E-5</randAvgConc>
			<image>images/motif-12445.jpg</image>
			<motifData>
					noninteractive{1.0,1.0,2.0},{1.0,1.0,1.0},{2.0,1.0,1.0} , epistatic{1.0,2.0,1.0},{1.0,1.0,1.0},{1.0,1.0,1.0} , PKA,TFA:DNAB,PRB:PKA,TFA{[7,14],0,0} , {0,[4,13],0} , {0,0,[7,14]}}
			</motifData>
		</motif>
		<motif index="12446">
			<pValParam>0.50725829685643287000</pValParam>
			<zScore>-0.3445876083271794</zScore>
			<pVal>0.71</pVal>
			<origCount>12.0</origCount>
			<randAvgCount>12.016</randAvgCount>
			<origConc>3.08397668513626E-5</origConc>
			<randAvgConc>3.164119608787688E-5</randAvgConc>
			<image>images/motif-12446.jpg</image>
			<motifData>
					noninteractive{1.0,1.0,1.0},{1.0,1.0,2.0},{1.0,2.0,1.0} , epistatic{1.0,1.0,1.0},{2.0,1.0,1.0},{1.0,1.0,1.0} , PKA,TFA:HYA:HYA,PPPA{[7,14],0,0} , {0,[15],0} , {0,0,[15,16]}}
			</motifData>
		</motif>
		<motif index="12447">
			<pValParam>0.55168419177352657000</pValParam>
			<zScore>-0.2718461277092054</zScore>
			<pVal>0.71</pVal>
			<origCount>7.0</origCount>
			<randAvgCount>7.154</randAvgCount>
			<origConc>1.7989863996628186E-5</origConc>
			<randAvgConc>1.883817208884697E-5</randAvgConc>
			<image>images/motif-12447.jpg</image>
			<motifData>
					noninteractive{1.0,2.0,1.0},{2.0,1.0,1.0},{1.0,1.0,1.0} , asynthetic{1.0,1.0,1.0},{1.0,1.0,2.0},{1.0,2.0,1.0} , PRB:HYA,STA:DNAB,TRA{[13],0,0} , {0,[6,15],0} , {0,0,[4,19]}}
			</motifData>
		</motif>
		<motif index="12448">
			<pValParam>0.68927635405026433000</pValParam>
			<zScore>-0.6406717170559069</zScore>
			<pVal>0.71</pVal>
			<origCount>41.0</origCount>
			<randAvgCount>44.31</randAvgCount>
			<origConc>1.0536920340882223E-4</origConc>
			<randAvgConc>1.1668036521528087E-4</randAvgConc>
			<image>images/motif-12448.jpg</image>
			<motifData>
					epistatic{1.0,1.0,1.0},{2.0,1.0,1.0},{2.0,1.0,1.0} , DNAB,TRA:DNAB,TRA:MFU{[4,19],0,0} , {0,[4,19],0} , {0,0,[8]}}
			</motifData>
		</motif>
		<motif index="12449">
			<pValParam>0.68927635405026433000</pValParam>
			<zScore>-0.6406717170559069</zScore>
			<pVal>0.71</pVal>
			<origCount>41.0</origCount>
			<randAvgCount>44.31</randAvgCount>
			<origConc>1.0536920340882223E-4</origConc>
			<randAvgConc>1.1668036521528087E-4</randAvgConc>
			<image>images/motif-12449.jpg</image>
			<motifData>
					epistatic{1.0,1.0,1.0},{2.0,1.0,1.0},{2.0,1.0,1.0} , DNAB,TRA:TRA:MFU{[4,19],0,0} , {0,[19],0} , {0,0,[8]}}
			</motifData>
		</motif>
		<motif index="12450">
			<pValParam>0.68927635405026433000</pValParam>
			<zScore>-0.6406717170559069</zScore>
			<pVal>0.71</pVal>
			<origCount>41.0</origCount>
			<randAvgCount>44.31</randAvgCount>
			<origConc>1.0536920340882223E-4</origConc>
			<randAvgConc>1.1668036521528087E-4</randAvgConc>
			<image>images/motif-12450.jpg</image>
			<motifData>
					epistatic{1.0,1.0,1.0},{2.0,1.0,1.0},{2.0,1.0,1.0} , TRA:TRA:MFU{[19],0,0} , {0,[19],0} , {0,0,[8]}}
			</motifData>
		</motif>
		<motif index="12451">
			<pValParam>0.47309948345541064000</pValParam>
			<zScore>-0.0825185217842246</zScore>
			<pVal>0.71</pVal>
			<origCount>5.0</origCount>
			<randAvgCount>4.946</randAvgCount>
			<origConc>1.2849902854734419E-5</origConc>
			<randAvgConc>1.3023490444272742E-5</randAvgConc>
			<image>images/motif-12451.jpg</image>
			<motifData>
					noninteractive{1.0,1.0,2.0},{1.0,1.0,2.0},{2.0,2.0,1.0} , asynthetic{1.0,2.0,1.0},{2.0,1.0,1.0},{1.0,1.0,1.0} , PKA,TFA:MFU:PRB{[7,14],0,0} , {0,[8],0} , {0,0,[13]}}
			</motifData>
		</motif>
		<motif index="12452">
			<pValParam>0.47309948345541064000</pValParam>
			<zScore>-0.0825185217842246</zScore>
			<pVal>0.71</pVal>
			<origCount>5.0</origCount>
			<randAvgCount>4.946</randAvgCount>
			<origConc>1.2849902854734419E-5</origConc>
			<randAvgConc>1.3023490444272742E-5</randAvgConc>
			<image>images/motif-12452.jpg</image>
			<motifData>
					noninteractive{1.0,1.0,2.0},{1.0,1.0,2.0},{2.0,2.0,1.0} , asynthetic{1.0,2.0,1.0},{2.0,1.0,1.0},{1.0,1.0,1.0} , MFU:STA,TFA:PRB{[8],0,0} , {0,[6,14],0} , {0,0,[13]}}
			</motifData>
		</motif>
		<motif index="12453">
			<pValParam>0.38671979136412660000</pValParam>
			<zScore>-0.06555016740048186</zScore>
			<pVal>0.71</pVal>
			<origCount>9.0</origCount>
			<randAvgCount>8.824</randAvgCount>
			<origConc>2.3129825138521954E-5</origConc>
			<randAvgConc>2.3236023333516657E-5</randAvgConc>
			<image>images/motif-12453.jpg</image>
			<motifData>
					noninteractive{1.0,1.0,2.0},{1.0,1.0,1.0},{2.0,1.0,1.0} , single-nonmonotonic{1.0,2.0,1.0},{1.0,1.0,1.0},{1.0,1.0,1.0} , PKA,TFA:PKA,TFA:TFA{[7,14],0,0} , {0,[7,14],0} , {0,0,[14]}}
			</motifData>
		</motif>
		<motif index="12454">
			<pValParam>0.38671979136412660000</pValParam>
			<zScore>-0.06555016740048186</zScore>
			<pVal>0.71</pVal>
			<origCount>9.0</origCount>
			<randAvgCount>8.824</randAvgCount>
			<origConc>2.3129825138521954E-5</origConc>
			<randAvgConc>2.3236023333516657E-5</randAvgConc>
			<image>images/motif-12454.jpg</image>
			<motifData>
					noninteractive{1.0,1.0,2.0},{1.0,1.0,1.0},{2.0,1.0,1.0} , single-nonmonotonic{1.0,2.0,1.0},{1.0,1.0,1.0},{1.0,1.0,1.0} , PKA,TFA:PKA,TFA:PKA,TFA{[7,14],0,0} , {0,[7,14],0} , {0,0,[7,14]}}
			</motifData>
		</motif>
		<motif index="12455">
			<pValParam>0.27012693957632927000</pValParam>
			<zScore>-0.04594058746876885</zScore>
			<pVal>0.71</pVal>
			<origCount>1.0</origCount>
			<randAvgCount>1.016</randAvgCount>
			<origConc>2.5699805709468837E-6</origConc>
			<randAvgConc>2.674836412729551E-6</randAvgConc>
			<image>images/motif-12455.jpg</image>
			<motifData>
					suppressive{1.0,1.0,1.0},{1.0,1.0,1.0},{1.0,2.0,1.0} , additive{1.0,2.0,1.0},{2.0,1.0,1.0},{1.0,1.0,1.0} , conditional{1.0,1.0,2.0},{1.0,1.0,1.0},{1.0,1.0,1.0} , PRB:ERA:PKA,STA,TFA{[13],0,0} , {0,[17],0} , {0,0,[6,7,14]}}
			</motifData>
		</motif>
		<motif index="12456">
			<pValParam>0.28042270356354349000</pValParam>
			<zScore>-0.07835710099196042</zScore>
			<pVal>0.71</pVal>
			<origCount>1.0</origCount>
			<randAvgCount>1.044</randAvgCount>
			<origConc>2.5699805709468837E-6</origConc>
			<randAvgConc>2.748626393641352E-6</randAvgConc>
			<image>images/motif-12456.jpg</image>
			<motifData>
					noninteractive{1.0,1.0,1.0},{1.0,1.0,2.0},{1.0,2.0,1.0} , suppressive{1.0,1.0,1.0},{2.0,1.0,1.0},{1.0,1.0,1.0} , synthetic{1.0,1.0,2.0},{1.0,1.0,1.0},{2.0,1.0,1.0} , PKA,STA,TFA:PKA,STA,TFA:MFU{[6,7,14],0,0} , {0,[6,7,14],0} , {0,0,[8]}}
			</motifData>
		</motif>
		<motif index="12457">
			<pValParam>0.69825734835918407000</pValParam>
			<zScore>-0.6899415047945747</zScore>
			<pVal>0.712</pVal>
			<origCount>22.0</origCount>
			<randAvgCount>23.614</randAvgCount>
			<origConc>5.653957256083144E-5</origConc>
			<randAvgConc>6.218047632686317E-5</randAvgConc>
			<image>images/motif-12457.jpg</image>
			<motifData>
					noninteractive{1.0,1.0,2.0},{1.0,1.0,1.0},{2.0,1.0,1.0} , suppressive{1.0,2.0,1.0},{1.0,1.0,1.0},{1.0,1.0,1.0} , HYA:TRA:HYA,STA{[15],0,0} , {0,[19],0} , {0,0,[6,15]}}
			</motifData>
		</motif>
		<motif index="12458">
			<pValParam>0.67504131731461980000</pValParam>
			<zScore>-1.280674481478091</zScore>
			<pVal>0.712</pVal>
			<origCount>154.0</origCount>
			<randAvgCount>156.046</randAvgCount>
			<origConc>3.957770079258201E-4</origConc>
			<randAvgConc>4.1089625262694405E-4</randAvgConc>
			<image>images/motif-12458.jpg</image>
			<motifData>
					additive{1.0,2.0,1.0},{2.0,1.0,2.0},{1.0,2.0,1.0} , TFA:DNAB,TRA:TRA{[14],0,0} , {0,[4,19],0} , {0,0,[19]}}
			</motifData>
		</motif>
		<motif index="12459">
			<pValParam>0.55146568379998384000</pValParam>
			<zScore>-1.0081716573955088</zScore>
			<pVal>0.712</pVal>
			<origCount>44.0</origCount>
			<randAvgCount>44.154</randAvgCount>
			<origConc>1.1307914512166288E-4</origConc>
			<randAvgConc>1.1626636829168163E-4</randAvgConc>
			<image>images/motif-12459.jpg</image>
			<motifData>
					additive{1.0,2.0,1.0},{2.0,1.0,2.0},{1.0,2.0,1.0} , TPA:TRA:ERA{[12],0,0} , {0,[19],0} , {0,0,[17]}}
			</motifData>
		</motif>
		<motif index="12460">
			<pValParam>0.67504131731461980000</pValParam>
			<zScore>-1.275315613302615</zScore>
			<pVal>0.712</pVal>
			<origCount>153.0</origCount>
			<randAvgCount>155.046</randAvgCount>
			<origConc>3.932070273548732E-4</origConc>
			<randAvgConc>4.0826306123378656E-4</randAvgConc>
			<image>images/motif-12460.jpg</image>
			<motifData>
					additive{1.0,2.0,2.0},{2.0,1.0,1.0},{2.0,1.0,1.0} , TRA:TRA:TFA{[19],0,0} , {0,[19],0} , {0,0,[14]}}
			</motifData>
		</motif>
		<motif index="12461">
			<pValParam>0.55146568379998384000</pValParam>
			<zScore>-1.0081716573955088</zScore>
			<pVal>0.712</pVal>
			<origCount>44.0</origCount>
			<randAvgCount>44.154</randAvgCount>
			<origConc>1.1307914512166288E-4</origConc>
			<randAvgConc>1.1626636829168163E-4</randAvgConc>
			<image>images/motif-12461.jpg</image>
			<motifData>
					additive{1.0,2.0,1.0},{2.0,1.0,2.0},{1.0,2.0,1.0} , ERA:DNAB,TRA:TPA{[17],0,0} , {0,[4,19],0} , {0,0,[12]}}
			</motifData>
		</motif>
		<motif index="12462">
			<pValParam>0.42272064829008182000</pValParam>
			<zScore>0.003997296496386055</zScore>
			<pVal>0.712</pVal>
			<origCount>30.0</origCount>
			<randAvgCount>29.264</randAvgCount>
			<origConc>7.709941712840651E-5</origConc>
			<randAvgConc>7.705965936264507E-5</randAvgConc>
			<image>images/motif-12462.jpg</image>
			<motifData>
					conditional{1.0,1.0,1.0},{2.0,1.0,1.0},{2.0,1.0,1.0} , PRB:MFU:TRA{[13],0,0} , {0,[8],0} , {0,0,[19]}}
			</motifData>
		</motif>
		<motif index="12463">
			<pValParam>0.42272064829008182000</pValParam>
			<zScore>0.003997296496386055</zScore>
			<pVal>0.712</pVal>
			<origCount>30.0</origCount>
			<randAvgCount>29.264</randAvgCount>
			<origConc>7.709941712840651E-5</origConc>
			<randAvgConc>7.705965936264507E-5</randAvgConc>
			<image>images/motif-12463.jpg</image>
			<motifData>
					conditional{1.0,1.0,1.0},{2.0,1.0,1.0},{2.0,1.0,1.0} , PRB:DNAB,TRA:MFU{[13],0,0} , {0,[4,19],0} , {0,0,[8]}}
			</motifData>
		</motif>
		<motif index="12464">
			<pValParam>0.40826389395488538000</pValParam>
			<zScore>0.04361382128395193</zScore>
			<pVal>0.712</pVal>
			<origCount>5.0</origCount>
			<randAvgCount>4.852</randAvgCount>
			<origConc>1.2849902854734419E-5</origConc>
			<randAvgConc>1.2776605062421101E-5</randAvgConc>
			<image>images/motif-12464.jpg</image>
			<motifData>
					conditional{1.0,1.0,1.0},{2.0,1.0,1.0},{2.0,1.0,1.0} , PRB:ERA:TRA{[13],0,0} , {0,[17],0} , {0,0,[19]}}
			</motifData>
		</motif>
		<motif index="12465">
			<pValParam>0.62688355540303176000</pValParam>
			<zScore>-0.41750374850078603</zScore>
			<pVal>0.712</pVal>
			<origCount>10.0</origCount>
			<randAvgCount>10.83</randAvgCount>
			<origConc>2.5699805709468838E-5</origConc>
			<randAvgConc>2.8518771300157254E-5</randAvgConc>
			<image>images/motif-12465.jpg</image>
			<motifData>
					conditional{1.0,1.0,1.0},{2.0,1.0,1.0},{2.0,1.0,1.0} , PRB:DNAB,TRA:TRA{[13],0,0} , {0,[4,19],0} , {0,0,[19]}}
			</motifData>
		</motif>
		<motif index="12466">
			<pValParam>0.40826389395488538000</pValParam>
			<zScore>0.04361382128395193</zScore>
			<pVal>0.712</pVal>
			<origCount>5.0</origCount>
			<randAvgCount>4.852</randAvgCount>
			<origConc>1.2849902854734419E-5</origConc>
			<randAvgConc>1.2776605062421101E-5</randAvgConc>
			<image>images/motif-12466.jpg</image>
			<motifData>
					conditional{1.0,1.0,1.0},{2.0,1.0,1.0},{2.0,1.0,1.0} , PRB:SMA:DNAB,TRA{[13],0,0} , {0,[11],0} , {0,0,[4,19]}}
			</motifData>
		</motif>
		<motif index="12467">
			<pValParam>0.62688355540303176000</pValParam>
			<zScore>-0.41750374850078603</zScore>
			<pVal>0.712</pVal>
			<origCount>10.0</origCount>
			<randAvgCount>10.83</randAvgCount>
			<origConc>2.5699805709468838E-5</origConc>
			<randAvgConc>2.8518771300157254E-5</randAvgConc>
			<image>images/motif-12467.jpg</image>
			<motifData>
					conditional{1.0,1.0,1.0},{2.0,1.0,1.0},{2.0,1.0,1.0} , PRB:TRA:TRA{[13],0,0} , {0,[19],0} , {0,0,[19]}}
			</motifData>
		</motif>
		<motif index="12468">
			<pValParam>0.40826389395488460000</pValParam>
			<zScore>0.04361382128395395</zScore>
			<pVal>0.712</pVal>
			<origCount>15.0</origCount>
			<randAvgCount>14.556</randAvgCount>
			<origConc>3.8549708564203255E-5</origConc>
			<randAvgConc>3.832981518726329E-5</randAvgConc>
			<image>images/motif-12468.jpg</image>
			<motifData>
					conditional{1.0,1.0,1.0},{2.0,1.0,1.0},{2.0,1.0,1.0} , PRB:DNAB,TRA:PRB{[13],0,0} , {0,[4,19],0} , {0,0,[13]}}
			</motifData>
		</motif>
		<motif index="12469">
			<pValParam>0.40826389395488460000</pValParam>
			<zScore>0.04361382128395395</zScore>
			<pVal>0.712</pVal>
			<origCount>15.0</origCount>
			<randAvgCount>14.556</randAvgCount>
			<origConc>3.8549708564203255E-5</origConc>
			<randAvgConc>3.832981518726329E-5</randAvgConc>
			<image>images/motif-12469.jpg</image>
			<motifData>
					conditional{1.0,1.0,1.0},{2.0,1.0,1.0},{2.0,1.0,1.0} , PRB:PRB:TRA{[13],0,0} , {0,[13],0} , {0,0,[19]}}
			</motifData>
		</motif>
		<motif index="12470">
			<pValParam>0.40826389395488538000</pValParam>
			<zScore>0.04361382128395193</zScore>
			<pVal>0.712</pVal>
			<origCount>5.0</origCount>
			<randAvgCount>4.852</randAvgCount>
			<origConc>1.2849902854734419E-5</origConc>
			<randAvgConc>1.2776605062421101E-5</randAvgConc>
			<image>images/motif-12470.jpg</image>
			<motifData>
					conditional{1.0,1.0,1.0},{2.0,1.0,1.0},{2.0,1.0,1.0} , PRB:DNAB,TRA:HLA{[13],0,0} , {0,[4,19],0} , {0,0,[3]}}
			</motifData>
		</motif>
		<motif index="12471">
			<pValParam>0.40826389395488538000</pValParam>
			<zScore>0.04361382128395193</zScore>
			<pVal>0.712</pVal>
			<origCount>5.0</origCount>
			<randAvgCount>4.852</randAvgCount>
			<origConc>1.2849902854734419E-5</origConc>
			<randAvgConc>1.2776605062421101E-5</randAvgConc>
			<image>images/motif-12471.jpg</image>
			<motifData>
					conditional{1.0,1.0,1.0},{2.0,1.0,1.0},{2.0,1.0,1.0} , PRB:DNAB,TRA:ERA{[13],0,0} , {0,[4,19],0} , {0,0,[17]}}
			</motifData>
		</motif>
		<motif index="12472">
			<pValParam>0.40826389395488538000</pValParam>
			<zScore>0.04361382128395193</zScore>
			<pVal>0.712</pVal>
			<origCount>5.0</origCount>
			<randAvgCount>4.852</randAvgCount>
			<origConc>1.2849902854734419E-5</origConc>
			<randAvgConc>1.2776605062421101E-5</randAvgConc>
			<image>images/motif-12472.jpg</image>
			<motifData>
					conditional{1.0,1.0,1.0},{2.0,1.0,1.0},{2.0,1.0,1.0} , PRB:SMA:TRA{[13],0,0} , {0,[11],0} , {0,0,[19]}}
			</motifData>
		</motif>
		<motif index="12473">
			<pValParam>0.62688355540303176000</pValParam>
			<zScore>-0.41750374850078603</zScore>
			<pVal>0.712</pVal>
			<origCount>10.0</origCount>
			<randAvgCount>10.83</randAvgCount>
			<origConc>2.5699805709468838E-5</origConc>
			<randAvgConc>2.8518771300157254E-5</randAvgConc>
			<image>images/motif-12473.jpg</image>
			<motifData>
					conditional{1.0,1.0,1.0},{2.0,1.0,1.0},{2.0,1.0,1.0} , PRB:DNAB,TRA:DNAB,TRA{[13],0,0} , {0,[4,19],0} , {0,0,[4,19]}}
			</motifData>
		</motif>
		<motif index="12474">
			<pValParam>0.40826389395488538000</pValParam>
			<zScore>0.04361382128395193</zScore>
			<pVal>0.712</pVal>
			<origCount>5.0</origCount>
			<randAvgCount>4.852</randAvgCount>
			<origConc>1.2849902854734419E-5</origConc>
			<randAvgConc>1.2776605062421101E-5</randAvgConc>
			<image>images/motif-12474.jpg</image>
			<motifData>
					conditional{1.0,1.0,1.0},{2.0,1.0,1.0},{2.0,1.0,1.0} , PRB:TRA:HLA{[13],0,0} , {0,[19],0} , {0,0,[3]}}
			</motifData>
		</motif>
		<motif index="12475">
			<pValParam>0.60430452510941879000</pValParam>
			<zScore>-0.31133362629955724</zScore>
			<pVal>0.712</pVal>
			<origCount>3.0</origCount>
			<randAvgCount>3.41</randAvgCount>
			<origConc>7.70994171284065E-6</origConc>
			<randAvgConc>8.980000777095916E-6</randAvgConc>
			<image>images/motif-12475.jpg</image>
			<motifData>
					noninteractive{1.0,2.0,1.0},{2.0,1.0,1.0},{1.0,1.0,1.0} , synthetic{1.0,1.0,1.0},{1.0,1.0,2.0},{1.0,2.0,1.0} , RNAB:PKA,STA,TFA:MFU{[10],0,0} , {0,[6,7,14],0} , {0,0,[8]}}
			</motifData>
		</motif>
		<motif index="12476">
			<pValParam>0.41393940477609736000</pValParam>
			<zScore>0.02730273315256507</zScore>
			<pVal>0.712</pVal>
			<origCount>70.0</origCount>
			<randAvgCount>68.076</randAvgCount>
			<origConc>1.7989863996628185E-4</origConc>
			<randAvgConc>1.7926209600439908E-4</randAvgConc>
			<image>images/motif-12476.jpg</image>
			<motifData>
					noninteractive{1.0,2.0,1.0},{2.0,1.0,1.0},{1.0,1.0,1.0} , conditional{1.0,1.0,1.0},{1.0,1.0,1.0},{1.0,2.0,1.0} , MFU:PRB:TRA{[8],0,0} , {0,[13],0} , {0,0,[19]}}
			</motifData>
		</motif>
		<motif index="12477">
			<pValParam>0.41393940477609736000</pValParam>
			<zScore>0.02730273315256507</zScore>
			<pVal>0.712</pVal>
			<origCount>70.0</origCount>
			<randAvgCount>68.076</randAvgCount>
			<origConc>1.7989863996628185E-4</origConc>
			<randAvgConc>1.7926209600439908E-4</randAvgConc>
			<image>images/motif-12477.jpg</image>
			<motifData>
					noninteractive{1.0,1.0,2.0},{1.0,1.0,1.0},{2.0,1.0,1.0} , conditional{1.0,1.0,1.0},{2.0,1.0,1.0},{1.0,1.0,1.0} , PRB:DNAB,TRA:MFU{[13],0,0} , {0,[4,19],0} , {0,0,[8]}}
			</motifData>
		</motif>
		<motif index="12478">
			<pValParam>0.61172803871828374000</pValParam>
			<zScore>-0.35573669968340127</zScore>
			<pVal>0.712</pVal>
			<origCount>6.0</origCount>
			<randAvgCount>6.57</randAvgCount>
			<origConc>1.54198834256813E-5</origConc>
			<randAvgConc>1.730185658558761E-5</randAvgConc>
			<image>images/motif-12478.jpg</image>
			<motifData>
					noninteractive{1.0,1.0,1.0},{1.0,1.0,2.0},{1.0,2.0,1.0} , conditional{1.0,2.0,1.0},{1.0,1.0,1.0},{1.0,1.0,1.0} , TRA:PKA,STA,TFA:OTHER{[19],0,0} , {0,[6,7,14],0} , {0,0,[18]}}
			</motifData>
		</motif>
		<motif index="12479">
			<pValParam>0.40826389395488538000</pValParam>
			<zScore>0.04361382128395193</zScore>
			<pVal>0.712</pVal>
			<origCount>10.0</origCount>
			<randAvgCount>9.704</randAvgCount>
			<origConc>2.5699805709468838E-5</origConc>
			<randAvgConc>2.5553210124842203E-5</randAvgConc>
			<image>images/motif-12479.jpg</image>
			<motifData>
					noninteractive{1.0,2.0,1.0},{2.0,1.0,1.0},{1.0,1.0,1.0} , conditional{1.0,1.0,1.0},{1.0,1.0,1.0},{2.0,1.0,1.0} , PRB:ERA:TRA{[13],0,0} , {0,[17],0} , {0,0,[19]}}
			</motifData>
		</motif>
		<motif index="12480">
			<pValParam>0.40826389395488538000</pValParam>
			<zScore>0.04361382128395193</zScore>
			<pVal>0.712</pVal>
			<origCount>5.0</origCount>
			<randAvgCount>4.852</randAvgCount>
			<origConc>1.2849902854734419E-5</origConc>
			<randAvgConc>1.2776605062421101E-5</randAvgConc>
			<image>images/motif-12480.jpg</image>
			<motifData>
					noninteractive{1.0,2.0,1.0},{2.0,1.0,1.0},{1.0,1.0,1.0} , conditional{1.0,1.0,1.0},{1.0,1.0,1.0},{2.0,1.0,1.0} , PRB:NYA:TRA{[13],0,0} , {0,[9],0} , {0,0,[19]}}
			</motifData>
		</motif>
		<motif index="12481">
			<pValParam>0.40826389395488538000</pValParam>
			<zScore>0.04361382128395193</zScore>
			<pVal>0.712</pVal>
			<origCount>5.0</origCount>
			<randAvgCount>4.852</randAvgCount>
			<origConc>1.2849902854734419E-5</origConc>
			<randAvgConc>1.2776605062421101E-5</randAvgConc>
			<image>images/motif-12481.jpg</image>
			<motifData>
					noninteractive{1.0,1.0,2.0},{1.0,1.0,1.0},{2.0,1.0,1.0} , conditional{1.0,1.0,1.0},{2.0,1.0,1.0},{1.0,1.0,1.0} , PRB:DNAB,TRA:RNAB{[13],0,0} , {0,[4,19],0} , {0,0,[10]}}
			</motifData>
		</motif>
		<motif index="12482">
			<pValParam>0.40826389395488538000</pValParam>
			<zScore>0.04361382128395193</zScore>
			<pVal>0.712</pVal>
			<origCount>5.0</origCount>
			<randAvgCount>4.852</randAvgCount>
			<origConc>1.2849902854734419E-5</origConc>
			<randAvgConc>1.2776605062421101E-5</randAvgConc>
			<image>images/motif-12482.jpg</image>
			<motifData>
					noninteractive{1.0,1.0,2.0},{1.0,1.0,1.0},{2.0,1.0,1.0} , conditional{1.0,1.0,1.0},{2.0,1.0,1.0},{1.0,1.0,1.0} , PRB:DNAB,TRA:NYA{[13],0,0} , {0,[4,19],0} , {0,0,[9]}}
			</motifData>
		</motif>
		<motif index="12483">
			<pValParam>0.40826389395488538000</pValParam>
			<zScore>0.04361382128395193</zScore>
			<pVal>0.712</pVal>
			<origCount>5.0</origCount>
			<randAvgCount>4.852</randAvgCount>
			<origConc>1.2849902854734419E-5</origConc>
			<randAvgConc>1.2776605062421101E-5</randAvgConc>
			<image>images/motif-12483.jpg</image>
			<motifData>
					noninteractive{1.0,1.0,2.0},{1.0,1.0,1.0},{2.0,1.0,1.0} , conditional{1.0,1.0,1.0},{2.0,1.0,1.0},{1.0,1.0,1.0} , PRB:DNAB,TRA:OTHER{[13],0,0} , {0,[4,19],0} , {0,0,[18]}}
			</motifData>
		</motif>
		<motif index="12484">
			<pValParam>0.40826389395488538000</pValParam>
			<zScore>0.04361382128395193</zScore>
			<pVal>0.712</pVal>
			<origCount>10.0</origCount>
			<randAvgCount>9.704</randAvgCount>
			<origConc>2.5699805709468838E-5</origConc>
			<randAvgConc>2.5553210124842203E-5</randAvgConc>
			<image>images/motif-12484.jpg</image>
			<motifData>
					noninteractive{1.0,1.0,2.0},{1.0,1.0,1.0},{2.0,1.0,1.0} , conditional{1.0,1.0,1.0},{2.0,1.0,1.0},{1.0,1.0,1.0} , PRB:DNAB,TRA:ERA{[13],0,0} , {0,[4,19],0} , {0,0,[17]}}
			</motifData>
		</motif>
		<motif index="12485">
			<pValParam>0.40826389395488538000</pValParam>
			<zScore>0.04361382128395193</zScore>
			<pVal>0.712</pVal>
			<origCount>5.0</origCount>
			<randAvgCount>4.852</randAvgCount>
			<origConc>1.2849902854734419E-5</origConc>
			<randAvgConc>1.2776605062421101E-5</randAvgConc>
			<image>images/motif-12485.jpg</image>
			<motifData>
					noninteractive{1.0,2.0,1.0},{2.0,1.0,1.0},{1.0,1.0,1.0} , conditional{1.0,1.0,1.0},{1.0,1.0,1.0},{2.0,1.0,1.0} , PRB:OTHER:TRA{[13],0,0} , {0,[18],0} , {0,0,[19]}}
			</motifData>
		</motif>
		<motif index="12486">
			<pValParam>0.61172803871828374000</pValParam>
			<zScore>-0.35573669968340127</zScore>
			<pVal>0.712</pVal>
			<origCount>6.0</origCount>
			<randAvgCount>6.57</randAvgCount>
			<origConc>1.54198834256813E-5</origConc>
			<randAvgConc>1.730185658558761E-5</randAvgConc>
			<image>images/motif-12486.jpg</image>
			<motifData>
					noninteractive{1.0,2.0,1.0},{2.0,1.0,1.0},{1.0,1.0,1.0} , conditional{1.0,1.0,1.0},{1.0,1.0,1.0},{1.0,2.0,1.0} , OTHER:PKA,STA,TFA:DNAB,TRA{[18],0,0} , {0,[6,7,14],0} , {0,0,[4,19]}}
			</motifData>
		</motif>
		<motif index="12487">
			<pValParam>0.40826389395488538000</pValParam>
			<zScore>0.04361382128395193</zScore>
			<pVal>0.712</pVal>
			<origCount>5.0</origCount>
			<randAvgCount>4.852</randAvgCount>
			<origConc>1.2849902854734419E-5</origConc>
			<randAvgConc>1.2776605062421101E-5</randAvgConc>
			<image>images/motif-12487.jpg</image>
			<motifData>
					noninteractive{1.0,2.0,1.0},{2.0,1.0,1.0},{1.0,1.0,1.0} , conditional{1.0,1.0,1.0},{1.0,1.0,1.0},{2.0,1.0,1.0} , PRB:RNAB:TRA{[13],0,0} , {0,[10],0} , {0,0,[19]}}
			</motifData>
		</motif>
		<motif index="12488">
			<pValParam>0.40826389395488538000</pValParam>
			<zScore>0.04361382128395193</zScore>
			<pVal>0.712</pVal>
			<origCount>5.0</origCount>
			<randAvgCount>4.852</randAvgCount>
			<origConc>1.2849902854734419E-5</origConc>
			<randAvgConc>1.2776605062421101E-5</randAvgConc>
			<image>images/motif-12488.jpg</image>
			<motifData>
					conditional{1.0,1.0,1.0},{2.0,1.0,1.0},{1.0,1.0,1.0} , synthetic{1.0,1.0,2.0},{1.0,1.0,1.0},{2.0,1.0,1.0} , PRB:DNAB,TRA:ERA{[13],0,0} , {0,[4,19],0} , {0,0,[17]}}
			</motifData>
		</motif>
		<motif index="12489">
			<pValParam>0.40826389395488538000</pValParam>
			<zScore>0.04361382128395193</zScore>
			<pVal>0.712</pVal>
			<origCount>5.0</origCount>
			<randAvgCount>4.852</randAvgCount>
			<origConc>1.2849902854734419E-5</origConc>
			<randAvgConc>1.2776605062421101E-5</randAvgConc>
			<image>images/motif-12489.jpg</image>
			<motifData>
					conditional{1.0,1.0,1.0},{2.0,1.0,1.0},{1.0,1.0,1.0} , synthetic{1.0,1.0,2.0},{1.0,1.0,1.0},{2.0,1.0,1.0} , PRB:TRA:ERA{[13],0,0} , {0,[19],0} , {0,0,[17]}}
			</motifData>
		</motif>
		<motif index="12490">
			<pValParam>0.40826389395488538000</pValParam>
			<zScore>0.04361382128395193</zScore>
			<pVal>0.712</pVal>
			<origCount>5.0</origCount>
			<randAvgCount>4.852</randAvgCount>
			<origConc>1.2849902854734419E-5</origConc>
			<randAvgConc>1.2776605062421101E-5</randAvgConc>
			<image>images/motif-12490.jpg</image>
			<motifData>
					suppressive{1.0,1.0,2.0},{1.0,1.0,1.0},{1.0,1.0,1.0} , conditional{1.0,1.0,1.0},{2.0,1.0,1.0},{1.0,1.0,1.0} , PRB:TRA:OTHER{[13],0,0} , {0,[19],0} , {0,0,[18]}}
			</motifData>
		</motif>
		<motif index="12491">
			<pValParam>0.43729600265808255000</pValParam>
			<zScore>-0.044522584293157356</zScore>
			<pVal>0.712</pVal>
			<origCount>27.0</origCount>
			<randAvgCount>26.494</randAvgCount>
			<origConc>6.938947541556585E-5</origConc>
			<randAvgConc>6.976565138953803E-5</randAvgConc>
			<image>images/motif-12491.jpg</image>
			<motifData>
					suppressive{1.0,2.0,1.0},{1.0,1.0,1.0},{1.0,1.0,1.0} , conditional{1.0,1.0,1.0},{1.0,1.0,1.0},{2.0,1.0,1.0} , PRB:ERA:TRA{[13],0,0} , {0,[17],0} , {0,0,[19]}}
			</motifData>
		</motif>
		<motif index="12492">
			<pValParam>0.40826389395488538000</pValParam>
			<zScore>0.04361382128395193</zScore>
			<pVal>0.712</pVal>
			<origCount>40.0</origCount>
			<randAvgCount>38.816</randAvgCount>
			<origConc>1.0279922283787535E-4</origConc>
			<randAvgConc>1.0221284049936881E-4</randAvgConc>
			<image>images/motif-12492.jpg</image>
			<motifData>
					suppressive{1.0,1.0,2.0},{1.0,1.0,1.0},{1.0,1.0,1.0} , conditional{1.0,1.0,1.0},{2.0,1.0,1.0},{1.0,1.0,1.0} , PRB:DNAB,TRA:DNAB,PRB{[13],0,0} , {0,[4,19],0} , {0,0,[4,13]}}
			</motifData>
		</motif>
		<motif index="12493">
			<pValParam>0.49530901104361458000</pValParam>
			<zScore>-0.16478343586446126</zScore>
			<pVal>0.712</pVal>
			<origCount>10.0</origCount>
			<randAvgCount>9.984</randAvgCount>
			<origConc>2.5699805709468838E-5</origConc>
			<randAvgConc>2.6290641149317052E-5</randAvgConc>
			<image>images/motif-12493.jpg</image>
			<motifData>
					suppressive{1.0,1.0,2.0},{1.0,1.0,1.0},{1.0,1.0,1.0} , conditional{1.0,1.0,1.0},{2.0,1.0,1.0},{1.0,1.0,1.0} , PRB:DNAB,TRA:PKA,TFA{[13],0,0} , {0,[4,19],0} , {0,0,[7,14]}}
			</motifData>
		</motif>
		<motif index="12494">
			<pValParam>0.40826389395488505000</pValParam>
			<zScore>0.04361382128396362</zScore>
			<pVal>0.712</pVal>
			<origCount>25.0</origCount>
			<randAvgCount>24.26</randAvgCount>
			<origConc>6.42495142736721E-5</origConc>
			<randAvgConc>6.388302531210541E-5</randAvgConc>
			<image>images/motif-12494.jpg</image>
			<motifData>
					suppressive{1.0,1.0,2.0},{1.0,1.0,1.0},{1.0,1.0,1.0} , conditional{1.0,1.0,1.0},{2.0,1.0,1.0},{1.0,1.0,1.0} , PRB:TRA:PRB{[13],0,0} , {0,[19],0} , {0,0,[13]}}
			</motifData>
		</motif>
		<motif index="12495">
			<pValParam>0.43729600265808255000</pValParam>
			<zScore>-0.044522584293157356</zScore>
			<pVal>0.712</pVal>
			<origCount>27.0</origCount>
			<randAvgCount>26.494</randAvgCount>
			<origConc>6.938947541556585E-5</origConc>
			<randAvgConc>6.976565138953803E-5</randAvgConc>
			<image>images/motif-12495.jpg</image>
			<motifData>
					suppressive{1.0,1.0,2.0},{1.0,1.0,1.0},{1.0,1.0,1.0} , conditional{1.0,1.0,1.0},{2.0,1.0,1.0},{1.0,1.0,1.0} , PRB:DNAB,TRA:ERA{[13],0,0} , {0,[4,19],0} , {0,0,[17]}}
			</motifData>
		</motif>
		<motif index="12496">
			<pValParam>0.40826389395488505000</pValParam>
			<zScore>0.04361382128396362</zScore>
			<pVal>0.712</pVal>
			<origCount>25.0</origCount>
			<randAvgCount>24.26</randAvgCount>
			<origConc>6.42495142736721E-5</origConc>
			<randAvgConc>6.388302531210541E-5</randAvgConc>
			<image>images/motif-12496.jpg</image>
			<motifData>
					suppressive{1.0,1.0,2.0},{1.0,1.0,1.0},{1.0,1.0,1.0} , conditional{1.0,1.0,1.0},{2.0,1.0,1.0},{1.0,1.0,1.0} , PRB:DNAB,TRA:PRB{[13],0,0} , {0,[4,19],0} , {0,0,[13]}}
			</motifData>
		</motif>
		<motif index="12497">
			<pValParam>0.49530901104361458000</pValParam>
			<zScore>-0.16478343586446126</zScore>
			<pVal>0.712</pVal>
			<origCount>10.0</origCount>
			<randAvgCount>9.984</randAvgCount>
			<origConc>2.5699805709468838E-5</origConc>
			<randAvgConc>2.6290641149317052E-5</randAvgConc>
			<image>images/motif-12497.jpg</image>
			<motifData>
					suppressive{1.0,1.0,2.0},{1.0,1.0,1.0},{1.0,1.0,1.0} , conditional{1.0,1.0,1.0},{2.0,1.0,1.0},{1.0,1.0,1.0} , PRB:TRA:TFA{[13],0,0} , {0,[19],0} , {0,0,[14]}}
			</motifData>
		</motif>
		<motif index="12498">
			<pValParam>0.49530901104361458000</pValParam>
			<zScore>-0.16478343586446126</zScore>
			<pVal>0.712</pVal>
			<origCount>10.0</origCount>
			<randAvgCount>9.984</randAvgCount>
			<origConc>2.5699805709468838E-5</origConc>
			<randAvgConc>2.6290641149317052E-5</randAvgConc>
			<image>images/motif-12498.jpg</image>
			<motifData>
					suppressive{1.0,1.0,2.0},{1.0,1.0,1.0},{1.0,1.0,1.0} , conditional{1.0,1.0,1.0},{2.0,1.0,1.0},{1.0,1.0,1.0} , PRB:TRA:PKA,TFA{[13],0,0} , {0,[19],0} , {0,0,[7,14]}}
			</motifData>
		</motif>
		<motif index="12499">
			<pValParam>0.40826389395488538000</pValParam>
			<zScore>0.04361382128395193</zScore>
			<pVal>0.712</pVal>
			<origCount>40.0</origCount>
			<randAvgCount>38.816</randAvgCount>
			<origConc>1.0279922283787535E-4</origConc>
			<randAvgConc>1.0221284049936881E-4</randAvgConc>
			<image>images/motif-12499.jpg</image>
			<motifData>
					suppressive{1.0,1.0,2.0},{1.0,1.0,1.0},{1.0,1.0,1.0} , conditional{1.0,1.0,1.0},{2.0,1.0,1.0},{1.0,1.0,1.0} , PRB:TRA:DNAB,PRB{[13],0,0} , {0,[19],0} , {0,0,[4,13]}}
			</motifData>
		</motif>
		<motif index="12500">
			<pValParam>0.49530901104361458000</pValParam>
			<zScore>-0.16478343586446126</zScore>
			<pVal>0.712</pVal>
			<origCount>10.0</origCount>
			<randAvgCount>9.984</randAvgCount>
			<origConc>2.5699805709468838E-5</origConc>
			<randAvgConc>2.6290641149317052E-5</randAvgConc>
			<image>images/motif-12500.jpg</image>
			<motifData>
					suppressive{1.0,1.0,2.0},{1.0,1.0,1.0},{1.0,1.0,1.0} , conditional{1.0,1.0,1.0},{2.0,1.0,1.0},{1.0,1.0,1.0} , PRB:DNAB,TRA:TFA{[13],0,0} , {0,[4,19],0} , {0,0,[14]}}
			</motifData>
		</motif>
		<motif index="12501">
			<pValParam>0.40826389395488538000</pValParam>
			<zScore>0.04361382128395193</zScore>
			<pVal>0.712</pVal>
			<origCount>5.0</origCount>
			<randAvgCount>4.852</randAvgCount>
			<origConc>1.2849902854734419E-5</origConc>
			<randAvgConc>1.2776605062421101E-5</randAvgConc>
			<image>images/motif-12501.jpg</image>
			<motifData>
					suppressive{1.0,1.0,2.0},{1.0,1.0,1.0},{1.0,1.0,1.0} , conditional{1.0,1.0,1.0},{2.0,1.0,1.0},{1.0,1.0,1.0} , PRB:DNAB,TRA:OTHER{[13],0,0} , {0,[4,19],0} , {0,0,[18]}}
			</motifData>
		</motif>
		<motif index="12502">
			<pValParam>0.43424936743060605000</pValParam>
			<zScore>-0.07727080457091667</zScore>
			<pVal>0.712</pVal>
			<origCount>11.0</origCount>
			<randAvgCount>10.82</randAvgCount>
			<origConc>2.826978628041572E-5</origConc>
			<randAvgConc>2.849029645070882E-5</randAvgConc>
			<image>images/motif-12502.jpg</image>
			<motifData>
					asynthetic{1.0,1.0,2.0},{1.0,1.0,1.0},{2.0,1.0,1.0} , epistatic{1.0,2.0,1.0},{1.0,1.0,1.0},{1.0,1.0,1.0} , DNAB,TRA:MFU:DNAB,PRB{[4,19],0,0} , {0,[8],0} , {0,0,[4,13]}}
			</motifData>
		</motif>
		<motif index="12503">
			<pValParam>0.28630103072008173000</pValParam>
			<zScore>-0.0942137547492173</zScore>
			<pVal>0.712</pVal>
			<origCount>1.0</origCount>
			<randAvgCount>1.06</randAvgCount>
			<origConc>2.5699805709468837E-6</origConc>
			<randAvgConc>2.790784521481939E-6</randAvgConc>
			<image>images/motif-12503.jpg</image>
			<motifData>
					double-nonmonotonic{1.0,2.0,1.0},{2.0,1.0,1.0},{1.0,1.0,1.0} , synthetic{1.0,1.0,1.0},{1.0,1.0,2.0},{1.0,2.0,1.0} , TFA:ERA:PKA,STA,TFA{[14],0,0} , {0,[17],0} , {0,0,[6,7,14]}}
			</motifData>
		</motif>
		<motif index="12504">
			<pValParam>0.28855517502648231000</pValParam>
			<zScore>0.4770679356815111</zScore>
			<pVal>0.712</pVal>
			<origCount>3.0</origCount>
			<randAvgCount>2.712</randAvgCount>
			<origConc>7.70994171284065E-6</origConc>
			<randAvgConc>7.141159791353653E-6</randAvgConc>
			<image>images/motif-12504.jpg</image>
			<motifData>
					suppressive{1.0,1.0,1.0},{2.0,1.0,1.0},{1.0,1.0,1.0} , epistatic{1.0,1.0,1.0},{1.0,1.0,1.0},{2.0,1.0,1.0} , STA:PRB:TRA{[6],0,0} , {0,[13],0} , {0,0,[19]}}
			</motifData>
		</motif>
		<motif index="12505">
			<pValParam>0.26056238486612904000</pValParam>
			<zScore>-0.017671179333769438</zScore>
			<pVal>0.712</pVal>
			<origCount>1.0</origCount>
			<randAvgCount>0.99</randAvgCount>
			<origConc>2.5699805709468837E-6</origConc>
			<randAvgConc>2.6069102084096804E-6</randAvgConc>
			<image>images/motif-12505.jpg</image>
			<motifData>
					suppressive{1.0,2.0,1.0},{1.0,1.0,1.0},{1.0,1.0,1.0} , conditional{1.0,1.0,2.0},{1.0,1.0,1.0},{1.0,1.0,1.0} , TRA:TFA:TRA{[19],0,0} , {0,[14],0} , {0,0,[19]}}
			</motifData>
		</motif>
		<motif index="12506">
			<pValParam>0.50102732545544804000</pValParam>
			<zScore>-0.14179988227706872</zScore>
			<pVal>0.712</pVal>
			<origCount>9.0</origCount>
			<randAvgCount>9.004</randAvgCount>
			<origConc>2.3129825138521954E-5</origConc>
			<randAvgConc>2.370977532329831E-5</randAvgConc>
			<image>images/motif-12506.jpg</image>
			<motifData>
					asynthetic{1.0,2.0,1.0},{2.0,1.0,1.0},{1.0,1.0,1.0} , epistatic{1.0,1.0,1.0},{1.0,1.0,1.0},{1.0,2.0,1.0} , ERA:PKA,TFA:DNAB,TRA{[17],0,0} , {0,[7,14],0} , {0,0,[4,19]}}
			</motifData>
		</motif>
		<motif index="12507">
			<pValParam>0.50102732545544804000</pValParam>
			<zScore>-0.14179988227706872</zScore>
			<pVal>0.712</pVal>
			<origCount>9.0</origCount>
			<randAvgCount>9.004</randAvgCount>
			<origConc>2.3129825138521954E-5</origConc>
			<randAvgConc>2.370977532329831E-5</randAvgConc>
			<image>images/motif-12507.jpg</image>
			<motifData>
					asynthetic{1.0,1.0,2.0},{1.0,1.0,1.0},{2.0,1.0,1.0} , epistatic{1.0,1.0,1.0},{2.0,1.0,1.0},{1.0,1.0,1.0} , PKA,TFA:TRA:ERA{[7,14],0,0} , {0,[19],0} , {0,0,[17]}}
			</motifData>
		</motif>
		<motif index="12508">
			<pValParam>0.65146548633846302000</pValParam>
			<zScore>-0.4772327554155934</zScore>
			<pVal>0.712</pVal>
			<origCount>10.0</origCount>
			<randAvgCount>11.074</randAvgCount>
			<origConc>2.5699805709468838E-5</origConc>
			<randAvgConc>2.915611839842403E-5</randAvgConc>
			<image>images/motif-12508.jpg</image>
			<motifData>
					conditional{1.0,1.0,2.0},{1.0,1.0,1.0},{1.0,1.0,1.0} , epistatic{1.0,1.0,1.0},{2.0,1.0,1.0},{1.0,1.0,1.0} , DNAB,TRA:DNAB,TRA:STA,TFA{[4,19],0,0} , {0,[4,19],0} , {0,0,[6,14]}}
			</motifData>
		</motif>
		<motif index="12509">
			<pValParam>0.65146548633846302000</pValParam>
			<zScore>-0.4772327554155934</zScore>
			<pVal>0.712</pVal>
			<origCount>10.0</origCount>
			<randAvgCount>11.074</randAvgCount>
			<origConc>2.5699805709468838E-5</origConc>
			<randAvgConc>2.915611839842403E-5</randAvgConc>
			<image>images/motif-12509.jpg</image>
			<motifData>
					conditional{1.0,1.0,1.0},{1.0,1.0,2.0},{1.0,1.0,1.0} , epistatic{1.0,2.0,1.0},{1.0,1.0,1.0},{1.0,1.0,1.0} , TRA:DNAB,TRA:STA,TFA{[19],0,0} , {0,[4,19],0} , {0,0,[6,14]}}
			</motifData>
		</motif>
		<motif index="12510">
			<pValParam>0.65134274945145731000</pValParam>
			<zScore>-0.46848066066225974</zScore>
			<pVal>0.712</pVal>
			<origCount>9.0</origCount>
			<randAvgCount>10.06</randAvgCount>
			<origConc>2.3129825138521954E-5</origConc>
			<randAvgConc>2.6491213754171726E-5</randAvgConc>
			<image>images/motif-12510.jpg</image>
			<motifData>
					additive{1.0,1.0,2.0},{1.0,1.0,1.0},{2.0,1.0,1.0} , synthetic{1.0,2.0,1.0},{2.0,1.0,1.0},{1.0,1.0,1.0} , ERA:PKA,STA,TFA:TRA{[17],0,0} , {0,[6,7,14],0} , {0,0,[19]}}
			</motifData>
		</motif>
		<motif index="12511">
			<pValParam>0.20928237589485565000</pValParam>
			<zScore>0.19826263523101822</zScore>
			<pVal>0.712</pVal>
			<origCount>1.0</origCount>
			<randAvgCount>0.85</randAvgCount>
			<origConc>2.5699805709468837E-6</origConc>
			<randAvgConc>2.2383367530528295E-6</randAvgConc>
			<image>images/motif-12511.jpg</image>
			<motifData>
					additive{1.0,1.0,1.0},{1.0,1.0,2.0},{1.0,2.0,1.0} , double-nonmonotonic{1.0,1.0,2.0},{1.0,1.0,1.0},{2.0,1.0,1.0} , single-nonmonotonic{1.0,2.0,1.0},{1.0,1.0,1.0},{1.0,1.0,1.0} , TFA:PRB:STA,TFA{[14],0,0} , {0,[13],0} , {0,0,[6,14]}}
			</motifData>
		</motif>
		<motif index="12512">
			<pValParam>0.28630103072008173000</pValParam>
			<zScore>-0.09641552375206683</zScore>
			<pVal>0.712</pVal>
			<origCount>1.0</origCount>
			<randAvgCount>1.06</randAvgCount>
			<origConc>2.5699805709468837E-6</origConc>
			<randAvgConc>2.7921012608229686E-6</randAvgConc>
			<image>images/motif-12512.jpg</image>
			<motifData>
					noninteractive{1.0,2.0,1.0},{2.0,1.0,1.0},{1.0,1.0,1.0} , suppressive{1.0,1.0,1.0},{1.0,1.0,2.0},{1.0,1.0,1.0} , epistatic{1.0,1.0,1.0},{1.0,1.0,1.0},{2.0,1.0,1.0} , PKA,TFA:PKA,TFA:HYA{[7,14],0,0} , {0,[7,14],0} , {0,0,[15]}}
			</motifData>
		</motif>
		<motif index="12513">
			<pValParam>0.34022397612324173000</pValParam>
			<zScore>-0.017284589675316694</zScore>
			<pVal>0.712</pVal>
			<origCount>3.0</origCount>
			<randAvgCount>2.944</randAvgCount>
			<origConc>7.70994171284065E-6</origConc>
			<randAvgConc>7.751764289549347E-6</randAvgConc>
			<image>images/motif-12513.jpg</image>
			<motifData>
					synthetic{1.0,2.0,1.0},{2.0,1.0,1.0},{1.0,1.0,1.0} , epistatic{1.0,1.0,1.0},{1.0,1.0,2.0},{1.0,1.0,1.0} , ERA:PKA,TFA:DNAB,TRA{[17],0,0} , {0,[7,14],0} , {0,0,[4,19]}}
			</motifData>
		</motif>
		<motif index="12514">
			<pValParam>0.34022397612324173000</pValParam>
			<zScore>-0.017284589675316694</zScore>
			<pVal>0.712</pVal>
			<origCount>3.0</origCount>
			<randAvgCount>2.944</randAvgCount>
			<origConc>7.70994171284065E-6</origConc>
			<randAvgConc>7.751764289549347E-6</randAvgConc>
			<image>images/motif-12514.jpg</image>
			<motifData>
					synthetic{1.0,2.0,1.0},{2.0,1.0,1.0},{1.0,1.0,1.0} , epistatic{1.0,1.0,1.0},{1.0,1.0,2.0},{1.0,1.0,1.0} , ERA:PKA,TFA:PRB,TRA{[17],0,0} , {0,[7,14],0} , {0,0,[13,19]}}
			</motifData>
		</motif>
		<motif index="12515">
			<pValParam>0.24594782903634083000</pValParam>
			<zScore>0.5301527466322298</zScore>
			<pVal>0.712</pVal>
			<origCount>2.0</origCount>
			<randAvgCount>1.712</randAvgCount>
			<origConc>5.1399611418937674E-6</origConc>
			<randAvgConc>4.507926566237933E-6</randAvgConc>
			<image>images/motif-12515.jpg</image>
			<motifData>
					additive{1.0,1.0,2.0},{1.0,1.0,1.0},{2.0,1.0,1.0} , conditional{1.0,1.0,1.0},{1.0,1.0,1.0},{1.0,2.0,1.0} , single-nonmonotonic{1.0,1.0,1.0},{2.0,1.0,1.0},{1.0,1.0,1.0} , STA:PKA,TFA:TRA{[6],0,0} , {0,[7,14],0} , {0,0,[19]}}
			</motifData>
		</motif>
		<motif index="12516">
			<pValParam>0.24438554741097118000</pValParam>
			<zScore>0.04131666780767455</zScore>
			<pVal>0.712</pVal>
			<origCount>1.0</origCount>
			<randAvgCount>0.946</randAvgCount>
			<origConc>2.5699805709468837E-6</origConc>
			<randAvgConc>2.4912728203919343E-6</randAvgConc>
			<image>images/motif-12516.jpg</image>
			<motifData>
					single-nonmonotonic{1.0,2.0,1.0},{1.0,1.0,1.0},{1.0,1.0,1.0} , epistatic{1.0,1.0,1.0},{1.0,1.0,2.0},{2.0,1.0,1.0} , TFA:PKA,TFA:DNAB,TRA{[14],0,0} , {0,[7,14],0} , {0,0,[4,19]}}
			</motifData>
		</motif>
		<motif index="12517">
			<pValParam>0.66892344548476668000</pValParam>
			<zScore>-0.5918821316206535</zScore>
			<pVal>0.714</pVal>
			<origCount>33.0</origCount>
			<randAvgCount>35.246</randAvgCount>
			<origConc>8.480935884124716E-5</origConc>
			<randAvgConc>9.2807954464377E-5</randAvgConc>
			<image>images/motif-12517.jpg</image>
			<motifData>
					noninteractive{1.0,2.0,1.0},{2.0,1.0,1.0},{1.0,1.0,1.0} , synthetic{1.0,1.0,2.0},{1.0,1.0,1.0},{2.0,1.0,1.0} , PKA,STA,TFA:TFA:ERA{[6,7,14],0,0} , {0,[14],0} , {0,0,[17]}}
			</motifData>
		</motif>
		<motif index="12518">
			<pValParam>0.59265120436512964000</pValParam>
			<zScore>-0.5619702655363739</zScore>
			<pVal>0.714</pVal>
			<origCount>54.0</origCount>
			<randAvgCount>54.934</randAvgCount>
			<origConc>1.387789508311317E-4</origConc>
			<randAvgConc>1.4464856592875635E-4</randAvgConc>
			<image>images/motif-12518.jpg</image>
			<motifData>
					noninteractive{1.0,2.0,1.0},{2.0,1.0,1.0},{1.0,1.0,1.0} , conditional{1.0,1.0,1.0},{1.0,1.0,1.0},{1.0,2.0,1.0} , TFA:PKA,STA,TFA:TFA{[14],0,0} , {0,[6,7,14],0} , {0,0,[14]}}
			</motifData>
		</motif>
		<motif index="12519">
			<pValParam>0.66373375099102161000</pValParam>
			<zScore>-0.6002707570009308</zScore>
			<pVal>0.714</pVal>
			<origCount>10.0</origCount>
			<randAvgCount>10.574</randAvgCount>
			<origConc>2.5699805709468838E-5</origConc>
			<randAvgConc>2.7843085840783792E-5</randAvgConc>
			<image>images/motif-12519.jpg</image>
			<motifData>
					noninteractive{1.0,2.0,2.0},{2.0,1.0,1.0},{2.0,1.0,1.0} , PRB:TFA:ERA{[13],0,0} , {0,[14],0} , {0,0,[17]}}
			</motifData>
		</motif>
		<motif index="12520">
			<pValParam>0.66373375099102161000</pValParam>
			<zScore>-0.6002707570009308</zScore>
			<pVal>0.714</pVal>
			<origCount>10.0</origCount>
			<randAvgCount>10.574</randAvgCount>
			<origConc>2.5699805709468838E-5</origConc>
			<randAvgConc>2.7843085840783792E-5</randAvgConc>
			<image>images/motif-12520.jpg</image>
			<motifData>
					noninteractive{1.0,2.0,2.0},{2.0,1.0,1.0},{2.0,1.0,1.0} , PRB:ERA:PKA,TFA{[13],0,0} , {0,[17],0} , {0,0,[7,14]}}
			</motifData>
		</motif>
		<motif index="12521">
			<pValParam>0.66373375099102161000</pValParam>
			<zScore>-0.6002707570009308</zScore>
			<pVal>0.714</pVal>
			<origCount>10.0</origCount>
			<randAvgCount>10.574</randAvgCount>
			<origConc>2.5699805709468838E-5</origConc>
			<randAvgConc>2.7843085840783792E-5</randAvgConc>
			<image>images/motif-12521.jpg</image>
			<motifData>
					noninteractive{1.0,2.0,2.0},{2.0,1.0,1.0},{2.0,1.0,1.0} , PRB:STA,TFA:ERA{[13],0,0} , {0,[6,14],0} , {0,0,[17]}}
			</motifData>
		</motif>
		<motif index="12522">
			<pValParam>0.70249034978517788000</pValParam>
			<zScore>-0.6928518648088845</zScore>
			<pVal>0.714</pVal>
			<origCount>21.0</origCount>
			<randAvgCount>22.662</randAvgCount>
			<origConc>5.3969591989884554E-5</origConc>
			<randAvgConc>5.967431596094714E-5</randAvgConc>
			<image>images/motif-12522.jpg</image>
			<motifData>
					noninteractive{1.0,2.0,1.0},{2.0,1.0,1.0},{1.0,1.0,1.0} , epistatic{1.0,1.0,1.0},{1.0,1.0,2.0},{1.0,1.0,1.0} , DNAB,TRA:PKA,TFA:DNAB,TRA{[4,19],0,0} , {0,[7,14],0} , {0,0,[4,19]}}
			</motifData>
		</motif>
		<motif index="12523">
			<pValParam>0.70249034978517788000</pValParam>
			<zScore>-0.6928518648088845</zScore>
			<pVal>0.714</pVal>
			<origCount>21.0</origCount>
			<randAvgCount>22.662</randAvgCount>
			<origConc>5.3969591989884554E-5</origConc>
			<randAvgConc>5.967431596094714E-5</randAvgConc>
			<image>images/motif-12523.jpg</image>
			<motifData>
					noninteractive{1.0,2.0,1.0},{2.0,1.0,1.0},{1.0,1.0,1.0} , epistatic{1.0,1.0,2.0},{1.0,1.0,1.0},{1.0,1.0,1.0} , PKA,TFA:DNAB,TRA:PRB,TRA{[7,14],0,0} , {0,[4,19],0} , {0,0,[13,19]}}
			</motifData>
		</motif>
		<motif index="12524">
			<pValParam>0.70249034978517788000</pValParam>
			<zScore>-0.6928518648088845</zScore>
			<pVal>0.714</pVal>
			<origCount>21.0</origCount>
			<randAvgCount>22.662</randAvgCount>
			<origConc>5.3969591989884554E-5</origConc>
			<randAvgConc>5.967431596094714E-5</randAvgConc>
			<image>images/motif-12524.jpg</image>
			<motifData>
					noninteractive{1.0,2.0,1.0},{2.0,1.0,1.0},{1.0,1.0,1.0} , epistatic{1.0,1.0,2.0},{1.0,1.0,1.0},{1.0,1.0,1.0} , PKA,TFA:TRA:DNAB,TRA{[7,14],0,0} , {0,[19],0} , {0,0,[4,19]}}
			</motifData>
		</motif>
		<motif index="12525">
			<pValParam>0.70249034978517788000</pValParam>
			<zScore>-0.6928518648088845</zScore>
			<pVal>0.714</pVal>
			<origCount>21.0</origCount>
			<randAvgCount>22.662</randAvgCount>
			<origConc>5.3969591989884554E-5</origConc>
			<randAvgConc>5.967431596094714E-5</randAvgConc>
			<image>images/motif-12525.jpg</image>
			<motifData>
					noninteractive{1.0,2.0,1.0},{2.0,1.0,1.0},{1.0,1.0,1.0} , epistatic{1.0,1.0,2.0},{1.0,1.0,1.0},{1.0,1.0,1.0} , PKA,TFA:TRA:PRB,TRA{[7,14],0,0} , {0,[19],0} , {0,0,[13,19]}}
			</motifData>
		</motif>
		<motif index="12526">
			<pValParam>0.31429803570372550000</pValParam>
			<zScore>0.0804784311865535</zScore>
			<pVal>0.714</pVal>
			<origCount>3.0</origCount>
			<randAvgCount>2.828</randAvgCount>
			<origConc>7.70994171284065E-6</origConc>
			<randAvgConc>7.446141028755573E-6</randAvgConc>
			<image>images/motif-12526.jpg</image>
			<motifData>
					asynthetic{1.0,1.0,2.0},{1.0,1.0,1.0},{2.0,1.0,1.0} , epistatic{1.0,2.0,1.0},{1.0,1.0,1.0},{1.0,1.0,1.0} , DNAB,TRA:MFU:ERA{[4,19],0,0} , {0,[8],0} , {0,0,[17]}}
			</motifData>
		</motif>
		<motif index="12527">
			<pValParam>0.22546417858314993000</pValParam>
			<zScore>0.36575072103462725</zScore>
			<pVal>0.714</pVal>
			<origCount>2.0</origCount>
			<randAvgCount>1.634</randAvgCount>
			<origConc>5.1399611418937674E-6</origConc>
			<randAvgConc>4.302536835556522E-6</randAvgConc>
			<image>images/motif-12527.jpg</image>
			<motifData>
					single-nonmonotonic{1.0,1.0,2.0},{1.0,1.0,1.0},{1.0,1.0,1.0} , epistatic{1.0,2.0,1.0},{1.0,1.0,1.0},{1.0,1.0,1.0} , DNAB,TRA:MFU:DNAB,TRA{[4,19],0,0} , {0,[8],0} , {0,0,[4,19]}}
			</motifData>
		</motif>
		<motif index="12528">
			<pValParam>0.65919742973634321000</pValParam>
			<zScore>-0.5695419553121986</zScore>
			<pVal>0.714</pVal>
			<origCount>23.0</origCount>
			<randAvgCount>24.426</randAvgCount>
			<origConc>5.910955313177832E-5</origConc>
			<randAvgConc>6.43188177552522E-5</randAvgConc>
			<image>images/motif-12528.jpg</image>
			<motifData>
					additive{1.0,1.0,2.0},{1.0,1.0,1.0},{2.0,1.0,1.0} , epistatic{1.0,2.0,1.0},{1.0,1.0,1.0},{1.0,1.0,1.0} , TRA:MFU:ERA{[19],0,0} , {0,[8],0} , {0,0,[17]}}
			</motifData>
		</motif>
		<motif index="12529">
			<pValParam>0.65919742973634321000</pValParam>
			<zScore>-0.5695419553121986</zScore>
			<pVal>0.714</pVal>
			<origCount>23.0</origCount>
			<randAvgCount>24.426</randAvgCount>
			<origConc>5.910955313177832E-5</origConc>
			<randAvgConc>6.43188177552522E-5</randAvgConc>
			<image>images/motif-12529.jpg</image>
			<motifData>
					additive{1.0,1.0,1.0},{1.0,1.0,2.0},{1.0,2.0,1.0} , epistatic{1.0,1.0,1.0},{2.0,1.0,1.0},{1.0,1.0,1.0} , MFU:DNAB,TRA:ERA{[8],0,0} , {0,[4,19],0} , {0,0,[17]}}
			</motifData>
		</motif>
		<motif index="12530">
			<pValParam>0.57415523643483735000</pValParam>
			<zScore>-0.6039525350255084</zScore>
			<pVal>0.714</pVal>
			<origCount>1.0</origCount>
			<randAvgCount>1.928</randAvgCount>
			<origConc>2.5699805709468837E-6</origConc>
			<randAvgConc>5.078707091183768E-6</randAvgConc>
			<image>images/motif-12530.jpg</image>
			<motifData>
					noninteractive{1.0,2.0,1.0},{2.0,1.0,1.0},{1.0,1.0,1.0} , suppressive{1.0,1.0,2.0},{1.0,1.0,1.0},{1.0,1.0,1.0} , additive{1.0,1.0,1.0},{1.0,1.0,2.0},{1.0,2.0,1.0} , PKA,TFA:DNAB,TRA:HYA{[7,14],0,0} , {0,[4,19],0} , {0,0,[15]}}
			</motifData>
		</motif>
		<motif index="12531">
			<pValParam>0.57047392830852917000</pValParam>
			<zScore>-0.48348767363313006</zScore>
			<pVal>0.714</pVal>
			<origCount>19.0</origCount>
			<randAvgCount>19.266</randAvgCount>
			<origConc>4.882963084799079E-5</origConc>
			<randAvgConc>5.0730174056700114E-5</randAvgConc>
			<image>images/motif-12531.jpg</image>
			<motifData>
					noninteractive{1.0,1.0,2.0},{1.0,1.0,1.0},{2.0,1.0,1.0} , suppressive{1.0,1.0,1.0},{2.0,1.0,1.0},{1.0,1.0,1.0} , STA,TFA:PKA,STA,TFA:HYA,STA{[6,14],0,0} , {0,[6,7,14],0} , {0,0,[6,15]}}
			</motifData>
		</motif>
		<motif index="12532">
			<pValParam>0.57047392830852917000</pValParam>
			<zScore>-0.48348767363313006</zScore>
			<pVal>0.714</pVal>
			<origCount>19.0</origCount>
			<randAvgCount>19.266</randAvgCount>
			<origConc>4.882963084799079E-5</origConc>
			<randAvgConc>5.0730174056700114E-5</randAvgConc>
			<image>images/motif-12532.jpg</image>
			<motifData>
					noninteractive{1.0,1.0,2.0},{1.0,1.0,1.0},{2.0,1.0,1.0} , suppressive{1.0,1.0,1.0},{2.0,1.0,1.0},{1.0,1.0,1.0} , PKA,STA,TFA:PKA,STA,TFA:HYA,STA{[6,7,14],0,0} , {0,[6,7,14],0} , {0,0,[6,15]}}
			</motifData>
		</motif>
		<motif index="12533">
			<pValParam>0.35954098395976530000</pValParam>
			<zScore>-0.16650749688245883</zScore>
			<pVal>0.714</pVal>
			<origCount>2.0</origCount>
			<randAvgCount>2.134</randAvgCount>
			<origConc>5.1399611418937674E-6</origConc>
			<randAvgConc>5.619643833524691E-6</randAvgConc>
			<image>images/motif-12533.jpg</image>
			<motifData>
					epistatic{1.0,1.0,1.0},{2.0,1.0,2.0},{1.0,1.0,1.0} , PKA,TFA:MFU:TFA{[7,14],0,0} , {0,[8],0} , {0,0,[14]}}
			</motifData>
		</motif>
		<motif index="12534">
			<pValParam>0.32657159175498229000</pValParam>
			<zScore>-0.07491308496704008</zScore>
			<pVal>0.714</pVal>
			<origCount>2.0</origCount>
			<randAvgCount>2.012</randAvgCount>
			<origConc>5.1399611418937674E-6</origConc>
			<randAvgConc>5.297678366800385E-6</randAvgConc>
			<image>images/motif-12534.jpg</image>
			<motifData>
					epistatic{1.0,2.0,2.0},{1.0,1.0,1.0},{1.0,1.0,1.0} , PKA,TFA:HYA,STA:ERA{[7,14],0,0} , {0,[6,15],0} , {0,0,[17]}}
			</motifData>
		</motif>
		<motif index="12535">
			<pValParam>0.59853486557897595000</pValParam>
			<zScore>-0.3178696901003611</zScore>
			<pVal>0.714</pVal>
			<origCount>5.0</origCount>
			<randAvgCount>5.44</randAvgCount>
			<origConc>1.2849902854734419E-5</origConc>
			<randAvgConc>1.4326478646450637E-5</randAvgConc>
			<image>images/motif-12535.jpg</image>
			<motifData>
					suppressive{1.0,1.0,1.0},{2.0,1.0,1.0},{1.0,1.0,1.0} , asynthetic{1.0,1.0,2.0},{1.0,1.0,1.0},{2.0,1.0,1.0} , DNAB,TRA:PKA,TFA:ERA{[4,19],0,0} , {0,[7,14],0} , {0,0,[17]}}
			</motifData>
		</motif>
		<motif index="12536">
			<pValParam>0.59853486557897595000</pValParam>
			<zScore>-0.3178696901003611</zScore>
			<pVal>0.714</pVal>
			<origCount>5.0</origCount>
			<randAvgCount>5.44</randAvgCount>
			<origConc>1.2849902854734419E-5</origConc>
			<randAvgConc>1.4326478646450637E-5</randAvgConc>
			<image>images/motif-12536.jpg</image>
			<motifData>
					suppressive{1.0,1.0,1.0},{1.0,1.0,1.0},{1.0,2.0,1.0} , asynthetic{1.0,2.0,1.0},{2.0,1.0,1.0},{1.0,1.0,1.0} , ERA:DNAB,TRA:STA,TFA{[17],0,0} , {0,[4,19],0} , {0,0,[6,14]}}
			</motifData>
		</motif>
		<motif index="12537">
			<pValParam>0.59853486557897595000</pValParam>
			<zScore>-0.3178696901003611</zScore>
			<pVal>0.714</pVal>
			<origCount>5.0</origCount>
			<randAvgCount>5.44</randAvgCount>
			<origConc>1.2849902854734419E-5</origConc>
			<randAvgConc>1.4326478646450637E-5</randAvgConc>
			<image>images/motif-12537.jpg</image>
			<motifData>
					suppressive{1.0,2.0,1.0},{1.0,1.0,1.0},{1.0,1.0,1.0} , asynthetic{1.0,1.0,1.0},{1.0,1.0,2.0},{1.0,2.0,1.0} , TFA:DNAB,TRA:ERA{[14],0,0} , {0,[4,19],0} , {0,0,[17]}}
			</motifData>
		</motif>
		<motif index="12538">
			<pValParam>0.49837968279179579000</pValParam>
			<zScore>-0.31327376523883577</zScore>
			<pVal>0.714</pVal>
			<origCount>13.0</origCount>
			<randAvgCount>12.996</randAvgCount>
			<origConc>3.340974742230949E-5</origConc>
			<randAvgConc>3.422076295448251E-5</randAvgConc>
			<image>images/motif-12538.jpg</image>
			<motifData>
					asynthetic{1.0,2.0,1.0},{2.0,1.0,2.0},{1.0,2.0,1.0} , STA:DNAB,TRA:DNAB,PRB{[6],0,0} , {0,[4,19],0} , {0,0,[4,13]}}
			</motifData>
		</motif>
		<motif index="12539">
			<pValParam>0.20058272088003171000</pValParam>
			<zScore>0.24450622896735466</zScore>
			<pVal>0.714</pVal>
			<origCount>1.0</origCount>
			<randAvgCount>0.826</randAvgCount>
			<origConc>2.5699805709468837E-6</origConc>
			<randAvgConc>2.1752270450702145E-6</randAvgConc>
			<image>images/motif-12539.jpg</image>
			<motifData>
					noninteractive{1.0,2.0,2.0},{2.0,1.0,1.0},{2.0,1.0,1.0} , suppressive{1.0,1.0,1.0},{1.0,1.0,2.0},{1.0,1.0,1.0} , PRB:PKA,STA,TFA:ERA{[13],0,0} , {0,[6,7,14],0} , {0,0,[17]}}
			</motifData>
		</motif>
		<motif index="12540">
			<pValParam>0.31899294751180085000</pValParam>
			<zScore>-0.0419419290683902</zScore>
			<pVal>0.714</pVal>
			<origCount>2.0</origCount>
			<randAvgCount>1.984</randAvgCount>
			<origConc>5.1399611418937674E-6</origConc>
			<randAvgConc>5.2243624128458335E-6</randAvgConc>
			<image>images/motif-12540.jpg</image>
			<motifData>
					single-nonmonotonic{1.0,2.0,1.0},{1.0,1.0,1.0},{1.0,1.0,1.0} , epistatic{1.0,1.0,1.0},{1.0,1.0,2.0},{1.0,1.0,1.0} , TFA:PRB:PKA,TFA{[14],0,0} , {0,[13],0} , {0,0,[7,14]}}
			</motifData>
		</motif>
		<motif index="12541">
			<pValParam>0.32819552305950306000</pValParam>
			<zScore>-0.07777957339537106</zScore>
			<pVal>0.714</pVal>
			<origCount>2.0</origCount>
			<randAvgCount>2.018</randAvgCount>
			<origConc>5.1399611418937674E-6</origConc>
			<randAvgConc>5.3140398031293054E-6</randAvgConc>
			<image>images/motif-12541.jpg</image>
			<motifData>
					noninteractive{1.0,1.0,1.0},{1.0,1.0,2.0},{1.0,2.0,1.0} , asynthetic{1.0,2.0,1.0},{2.0,1.0,1.0},{1.0,1.0,1.0} , conditional{1.0,1.0,2.0},{1.0,1.0,1.0},{1.0,1.0,1.0} , PKA,TFA:HYA:STA,TFA{[7,14],0,0} , {0,[15],0} , {0,0,[6,14]}}
			</motifData>
		</motif>
		<motif index="12542">
			<pValParam>0.32819552305950306000</pValParam>
			<zScore>-0.07777957339537106</zScore>
			<pVal>0.714</pVal>
			<origCount>2.0</origCount>
			<randAvgCount>2.018</randAvgCount>
			<origConc>5.1399611418937674E-6</origConc>
			<randAvgConc>5.3140398031293054E-6</randAvgConc>
			<image>images/motif-12542.jpg</image>
			<motifData>
					noninteractive{1.0,2.0,1.0},{2.0,1.0,1.0},{1.0,1.0,1.0} , asynthetic{1.0,1.0,2.0},{1.0,1.0,1.0},{2.0,1.0,1.0} , conditional{1.0,1.0,1.0},{1.0,1.0,1.0},{1.0,2.0,1.0} , HYA,PPPA:STA,TFA:PKA,TFA{[15,16],0,0} , {0,[6,14],0} , {0,0,[7,14]}}
			</motifData>
		</motif>
		<motif index="12543">
			<pValParam>0.27051285932171343000</pValParam>
			<zScore>-0.2241053447986508</zScore>
			<pVal>0.716</pVal>
			<origCount>17.0</origCount>
			<randAvgCount>16.702</randAvgCount>
			<origConc>4.3689669706097024E-5</origConc>
			<randAvgConc>4.397978671264275E-5</randAvgConc>
			<image>images/motif-12543.jpg</image>
			<motifData>
					additive{1.0,2.0,2.0},{2.0,1.0,1.0},{2.0,1.0,1.0} , TRA:TFA:OTHER{[19],0,0} , {0,[14],0} , {0,0,[18]}}
			</motifData>
		</motif>
		<motif index="12544">
			<pValParam>0.27051285932171065000</pValParam>
			<zScore>-1.2689697178613248</zScore>
			<pVal>0.716</pVal>
			<origCount>39.0</origCount>
			<randAvgCount>38.702</randAvgCount>
			<origConc>1.0022924226692846E-4</origConc>
			<randAvgConc>1.019099973621012E-4</randAvgConc>
			<image>images/motif-12544.jpg</image>
			<motifData>
					additive{1.0,2.0,2.0},{2.0,1.0,1.0},{2.0,1.0,1.0} , TRA:PKA,TFA:TPA{[19],0,0} , {0,[7,14],0} , {0,0,[12]}}
			</motifData>
		</motif>
		<motif index="12545">
			<pValParam>0.27051285932171065000</pValParam>
			<zScore>-0.9898509594598863</zScore>
			<pVal>0.716</pVal>
			<origCount>33.0</origCount>
			<randAvgCount>32.702</randAvgCount>
			<origConc>8.480935884124716E-5</origConc>
			<randAvgConc>8.611084900315795E-5</randAvgConc>
			<image>images/motif-12545.jpg</image>
			<motifData>
					additive{1.0,2.0,2.0},{2.0,1.0,1.0},{2.0,1.0,1.0} , TRA:TFA:TPA{[19],0,0} , {0,[14],0} , {0,0,[12]}}
			</motifData>
		</motif>
		<motif index="12546">
			<pValParam>0.27051285932171343000</pValParam>
			<zScore>-0.36968173446245406</zScore>
			<pVal>0.716</pVal>
			<origCount>20.0</origCount>
			<randAvgCount>19.702</randAvgCount>
			<origConc>5.1399611418937676E-5</origConc>
			<randAvgConc>5.187936089211445E-5</randAvgConc>
			<image>images/motif-12546.jpg</image>
			<motifData>
					additive{1.0,2.0,2.0},{2.0,1.0,1.0},{2.0,1.0,1.0} , TRA:OTHER:PKA,TFA{[19],0,0} , {0,[18],0} , {0,0,[7,14]}}
			</motifData>
		</motif>
		<motif index="12547">
			<pValParam>0.27051285932171065000</pValParam>
			<zScore>-0.9898509594598863</zScore>
			<pVal>0.716</pVal>
			<origCount>33.0</origCount>
			<randAvgCount>32.702</randAvgCount>
			<origConc>8.480935884124716E-5</origConc>
			<randAvgConc>8.611084900315795E-5</randAvgConc>
			<image>images/motif-12547.jpg</image>
			<motifData>
					additive{1.0,2.0,1.0},{2.0,1.0,2.0},{1.0,2.0,1.0} , TFA:DNAB,TRA:TPA{[14],0,0} , {0,[4,19],0} , {0,0,[12]}}
			</motifData>
		</motif>
		<motif index="12548">
			<pValParam>0.24330484112198736000</pValParam>
			<zScore>0.512867394813785</zScore>
			<pVal>0.716</pVal>
			<origCount>2.0</origCount>
			<randAvgCount>1.702</randAvgCount>
			<origConc>5.1399611418937674E-6</origConc>
			<randAvgConc>4.481915815284812E-6</randAvgConc>
			<image>images/motif-12548.jpg</image>
			<motifData>
					additive{1.0,1.0,2.0},{1.0,1.0,1.0},{2.0,1.0,1.0} , epistatic{1.0,1.0,1.0},{2.0,1.0,1.0},{1.0,1.0,1.0} , TRA:NYA:PKA,TFA{[19],0,0} , {0,[9],0} , {0,0,[7,14]}}
			</motifData>
		</motif>
		<motif index="12549">
			<pValParam>0.24330484112198736000</pValParam>
			<zScore>0.512867394813785</zScore>
			<pVal>0.716</pVal>
			<origCount>2.0</origCount>
			<randAvgCount>1.702</randAvgCount>
			<origConc>5.1399611418937674E-6</origConc>
			<randAvgConc>4.481915815284812E-6</randAvgConc>
			<image>images/motif-12549.jpg</image>
			<motifData>
					additive{1.0,2.0,1.0},{2.0,1.0,1.0},{1.0,1.0,1.0} , epistatic{1.0,1.0,1.0},{1.0,1.0,1.0},{2.0,1.0,1.0} , TRA:TFA:OTHER{[19],0,0} , {0,[14],0} , {0,0,[18]}}
			</motifData>
		</motif>
		<motif index="12550">
			<pValParam>0.24330484112198736000</pValParam>
			<zScore>0.512867394813785</zScore>
			<pVal>0.716</pVal>
			<origCount>2.0</origCount>
			<randAvgCount>1.702</randAvgCount>
			<origConc>5.1399611418937674E-6</origConc>
			<randAvgConc>4.481915815284812E-6</randAvgConc>
			<image>images/motif-12550.jpg</image>
			<motifData>
					additive{1.0,2.0,1.0},{2.0,1.0,1.0},{1.0,1.0,1.0} , epistatic{1.0,1.0,1.0},{1.0,1.0,1.0},{2.0,1.0,1.0} , TRA:PKA,TFA:OTHER{[19],0,0} , {0,[7,14],0} , {0,0,[18]}}
			</motifData>
		</motif>
		<motif index="12551">
			<pValParam>0.24330484112198736000</pValParam>
			<zScore>0.512867394813785</zScore>
			<pVal>0.716</pVal>
			<origCount>2.0</origCount>
			<randAvgCount>1.702</randAvgCount>
			<origConc>5.1399611418937674E-6</origConc>
			<randAvgConc>4.481915815284812E-6</randAvgConc>
			<image>images/motif-12551.jpg</image>
			<motifData>
					additive{1.0,1.0,2.0},{1.0,1.0,1.0},{2.0,1.0,1.0} , epistatic{1.0,1.0,1.0},{2.0,1.0,1.0},{1.0,1.0,1.0} , TRA:NYA:TFA{[19],0,0} , {0,[9],0} , {0,0,[14]}}
			</motifData>
		</motif>
		<motif index="12552">
			<pValParam>0.59846223425783296000</pValParam>
			<zScore>-0.5913832194915981</zScore>
			<pVal>0.716</pVal>
			<origCount>63.0</origCount>
			<randAvgCount>64.11</randAvgCount>
			<origConc>1.6190877596965368E-4</origConc>
			<randAvgConc>1.688108962207609E-4</randAvgConc>
			<image>images/motif-12552.jpg</image>
			<motifData>
					noninteractive{1.0,2.0,1.0},{2.0,1.0,1.0},{1.0,1.0,1.0} , conditional{1.0,1.0,1.0},{1.0,1.0,1.0},{1.0,2.0,1.0} , PKA,TFA:PKA,STA,TFA:PKA,TFA{[7,14],0,0} , {0,[6,7,14],0} , {0,0,[7,14]}}
			</motifData>
		</motif>
		<motif index="12553">
			<pValParam>0.69846290560908131000</pValParam>
			<zScore>-1.1096668184799434</zScore>
			<pVal>0.716</pVal>
			<origCount>221.0</origCount>
			<randAvgCount>225.882</randAvgCount>
			<origConc>5.679657061792613E-4</origConc>
			<randAvgConc>5.947663960009571E-4</randAvgConc>
			<image>images/motif-12553.jpg</image>
			<motifData>
					noninteractive{1.0,2.0,2.0},{2.0,1.0,1.0},{2.0,1.0,1.0} , PKA,STA,TFA:TRA:TFA{[6,7,14],0,0} , {0,[19],0} , {0,0,[14]}}
			</motifData>
		</motif>
		<motif index="12554">
			<pValParam>0.43732584409711017000</pValParam>
			<zScore>0.035571526272862614</zScore>
			<pVal>0.716</pVal>
			<origCount>6.0</origCount>
			<randAvgCount>5.814</randAvgCount>
			<origConc>1.54198834256813E-5</origConc>
			<randAvgConc>1.5309525380443254E-5</randAvgConc>
			<image>images/motif-12554.jpg</image>
			<motifData>
					single-nonmonotonic{1.0,1.0,1.0},{2.0,1.0,2.0},{1.0,1.0,1.0} , PKA,TFA:DNAB,TRA:PRB,TRA{[7,14],0,0} , {0,[4,19],0} , {0,0,[13,19]}}
			</motifData>
		</motif>
		<motif index="12555">
			<pValParam>0.57392749725639125000</pValParam>
			<zScore>-0.6079329109712271</zScore>
			<pVal>0.716</pVal>
			<origCount>24.0</origCount>
			<randAvgCount>24.254</randAvgCount>
			<origConc>6.16795337027252E-5</origConc>
			<randAvgConc>6.386583271336734E-5</randAvgConc>
			<image>images/motif-12555.jpg</image>
			<motifData>
					noninteractive{1.0,2.0,1.0},{2.0,1.0,1.0},{1.0,1.0,1.0} , epistatic{1.0,1.0,1.0},{1.0,1.0,2.0},{1.0,1.0,1.0} , HYA,PPPA:PKA,STA,TFA:PKA,TFA{[15,16],0,0} , {0,[6,7,14],0} , {0,0,[7,14]}}
			</motifData>
		</motif>
		<motif index="12556">
			<pValParam>0.57392749725639125000</pValParam>
			<zScore>-0.6079329109712271</zScore>
			<pVal>0.716</pVal>
			<origCount>24.0</origCount>
			<randAvgCount>24.254</randAvgCount>
			<origConc>6.16795337027252E-5</origConc>
			<randAvgConc>6.386583271336734E-5</randAvgConc>
			<image>images/motif-12556.jpg</image>
			<motifData>
					noninteractive{1.0,2.0,1.0},{2.0,1.0,1.0},{1.0,1.0,1.0} , epistatic{1.0,1.0,1.0},{1.0,1.0,2.0},{1.0,1.0,1.0} , HYA:PKA,STA,TFA:PKA,TFA{[15],0,0} , {0,[6,7,14],0} , {0,0,[7,14]}}
			</motifData>
		</motif>
		<motif index="12557">
			<pValParam>0.57392749725639125000</pValParam>
			<zScore>-0.5904517930181842</zScore>
			<pVal>0.716</pVal>
			<origCount>23.0</origCount>
			<randAvgCount>23.254</randAvgCount>
			<origConc>5.910955313177832E-5</origConc>
			<randAvgConc>6.123264132021021E-5</randAvgConc>
			<image>images/motif-12557.jpg</image>
			<motifData>
					noninteractive{1.0,2.0,1.0},{2.0,1.0,1.0},{1.0,1.0,1.0} , epistatic{1.0,1.0,1.0},{1.0,1.0,2.0},{1.0,1.0,1.0} , HYA,PPPA:STA,TFA:PKA,TFA{[15,16],0,0} , {0,[6,14],0} , {0,0,[7,14]}}
			</motifData>
		</motif>
		<motif index="12558">
			<pValParam>0.57392749725639125000</pValParam>
			<zScore>-0.5904517930181842</zScore>
			<pVal>0.716</pVal>
			<origCount>23.0</origCount>
			<randAvgCount>23.254</randAvgCount>
			<origConc>5.910955313177832E-5</origConc>
			<randAvgConc>6.123264132021021E-5</randAvgConc>
			<image>images/motif-12558.jpg</image>
			<motifData>
					noninteractive{1.0,2.0,1.0},{2.0,1.0,1.0},{1.0,1.0,1.0} , epistatic{1.0,1.0,2.0},{1.0,1.0,1.0},{1.0,1.0,1.0} , STA,TFA:HYA:PKA,TFA{[6,14],0,0} , {0,[15],0} , {0,0,[7,14]}}
			</motifData>
		</motif>
		<motif index="12559">
			<pValParam>0.57392749725639125000</pValParam>
			<zScore>-0.46788194022617685</zScore>
			<pVal>0.716</pVal>
			<origCount>16.0</origCount>
			<randAvgCount>16.254</randAvgCount>
			<origConc>4.111968913515014E-5</origConc>
			<randAvgConc>4.2800301568109775E-5</randAvgConc>
			<image>images/motif-12559.jpg</image>
			<motifData>
					noninteractive{1.0,1.0,1.0},{1.0,1.0,2.0},{1.0,2.0,1.0} , epistatic{1.0,1.0,1.0},{2.0,1.0,1.0},{1.0,1.0,1.0} , PKA,TFA:PKA,TFA:HYA,PDA{[7,14],0,0} , {0,[7,14],0} , {0,0,[1,15]}}
			</motifData>
		</motif>
		<motif index="12560">
			<pValParam>0.57392749725639125000</pValParam>
			<zScore>-0.5904517930181842</zScore>
			<pVal>0.716</pVal>
			<origCount>23.0</origCount>
			<randAvgCount>23.254</randAvgCount>
			<origConc>5.910955313177832E-5</origConc>
			<randAvgConc>6.123264132021021E-5</randAvgConc>
			<image>images/motif-12560.jpg</image>
			<motifData>
					noninteractive{1.0,2.0,1.0},{2.0,1.0,1.0},{1.0,1.0,1.0} , epistatic{1.0,1.0,2.0},{1.0,1.0,1.0},{1.0,1.0,1.0} , STA,TFA:HYA:TFA{[6,14],0,0} , {0,[15],0} , {0,0,[14]}}
			</motifData>
		</motif>
		<motif index="12561">
			<pValParam>0.57392749725639125000</pValParam>
			<zScore>-0.5904517930181842</zScore>
			<pVal>0.716</pVal>
			<origCount>23.0</origCount>
			<randAvgCount>23.254</randAvgCount>
			<origConc>5.910955313177832E-5</origConc>
			<randAvgConc>6.123264132021021E-5</randAvgConc>
			<image>images/motif-12561.jpg</image>
			<motifData>
					noninteractive{1.0,2.0,1.0},{2.0,1.0,1.0},{1.0,1.0,1.0} , epistatic{1.0,1.0,1.0},{1.0,1.0,2.0},{1.0,1.0,1.0} , HYA,PPPA:STA,TFA:TFA{[15,16],0,0} , {0,[6,14],0} , {0,0,[14]}}
			</motifData>
		</motif>
		<motif index="12562">
			<pValParam>0.57392749725639125000</pValParam>
			<zScore>-0.46788194022617685</zScore>
			<pVal>0.716</pVal>
			<origCount>16.0</origCount>
			<randAvgCount>16.254</randAvgCount>
			<origConc>4.111968913515014E-5</origConc>
			<randAvgConc>4.2800301568109775E-5</randAvgConc>
			<image>images/motif-12562.jpg</image>
			<motifData>
					noninteractive{1.0,1.0,1.0},{1.0,1.0,2.0},{1.0,2.0,1.0} , epistatic{1.0,1.0,1.0},{2.0,1.0,1.0},{1.0,1.0,1.0} , PKA,TFA:PKA,TFA:HYA{[7,14],0,0} , {0,[7,14],0} , {0,0,[15]}}
			</motifData>
		</motif>
		<motif index="12563">
			<pValParam>0.52931100417157106000</pValParam>
			<zScore>-0.2392432030864589</zScore>
			<pVal>0.716</pVal>
			<origCount>6.0</origCount>
			<randAvgCount>6.064</randAvgCount>
			<origConc>1.54198834256813E-5</origConc>
			<randAvgConc>1.5967761796186457E-5</randAvgConc>
			<image>images/motif-12563.jpg</image>
			<motifData>
					additive{1.0,1.0,1.0},{1.0,1.0,2.0},{1.0,2.0,1.0} , epistatic{1.0,1.0,1.0},{2.0,1.0,1.0},{1.0,1.0,1.0} , TRA:STA,TFA:STA{[19],0,0} , {0,[6,14],0} , {0,0,[6]}}
			</motifData>
		</motif>
		<motif index="12564">
			<pValParam>0.52931100417157106000</pValParam>
			<zScore>-0.2668192906166261</zScore>
			<pVal>0.716</pVal>
			<origCount>7.0</origCount>
			<randAvgCount>7.064</randAvgCount>
			<origConc>1.7989863996628186E-5</origConc>
			<randAvgConc>1.860095318934369E-5</randAvgConc>
			<image>images/motif-12564.jpg</image>
			<motifData>
					additive{1.0,2.0,1.0},{2.0,1.0,1.0},{1.0,1.0,1.0} , epistatic{1.0,1.0,1.0},{1.0,1.0,2.0},{1.0,1.0,1.0} , STA:STA,TFA:DNAB,TRA{[6],0,0} , {0,[6,14],0} , {0,0,[4,19]}}
			</motifData>
		</motif>
		<motif index="12565">
			<pValParam>0.22459168427503862000</pValParam>
			<zScore>0.12547325960980998</zScore>
			<pVal>0.716</pVal>
			<origCount>1.0</origCount>
			<randAvgCount>0.892</randAvgCount>
			<origConc>2.5699805709468837E-6</origConc>
			<randAvgConc>2.3487425451872457E-6</randAvgConc>
			<image>images/motif-12565.jpg</image>
			<motifData>
					suppressive{1.0,1.0,1.0},{2.0,1.0,1.0},{1.0,1.0,1.0} , epistatic{1.0,1.0,1.0},{1.0,1.0,1.0},{2.0,1.0,1.0} , TPA:PKA,STA,TFA:PKA,TFA{[12],0,0} , {0,[6,7,14],0} , {0,0,[7,14]}}
			</motifData>
		</motif>
		<motif index="12566">
			<pValParam>0.39705496507804861000</pValParam>
			<zScore>-0.2612503895408296</zScore>
			<pVal>0.716</pVal>
			<origCount>2.0</origCount>
			<randAvgCount>2.274</randAvgCount>
			<origConc>5.1399611418937674E-6</origConc>
			<randAvgConc>5.987820348145219E-6</randAvgConc>
			<image>images/motif-12566.jpg</image>
			<motifData>
					additive{1.0,2.0,1.0},{2.0,1.0,1.0},{1.0,1.0,1.0} , asynthetic{1.0,1.0,1.0},{1.0,1.0,2.0},{1.0,2.0,1.0} , epistatic{1.0,1.0,1.0},{1.0,1.0,1.0},{2.0,1.0,1.0} , TRA:HYA:MFU{[19],0,0} , {0,[15],0} , {0,0,[8]}}
			</motifData>
		</motif>
		<motif index="12567">
			<pValParam>0.16138537023437971000</pValParam>
			<zScore>0.5766696395559701</zScore>
			<pVal>0.716</pVal>
			<origCount>1.0</origCount>
			<randAvgCount>0.716</randAvgCount>
			<origConc>2.5699805709468837E-6</origConc>
			<randAvgConc>1.8852686299819373E-6</randAvgConc>
			<image>images/motif-12567.jpg</image>
			<motifData>
					suppressive{1.0,2.0,1.0},{1.0,1.0,1.0},{1.0,1.0,1.0} , asynthetic{1.0,1.0,1.0},{1.0,1.0,2.0},{1.0,2.0,1.0} , PRB:ERA:HYA,STA{[13],0,0} , {0,[17],0} , {0,0,[6,15]}}
			</motifData>
		</motif>
		<motif index="12568">
			<pValParam>0.50815336763006536000</pValParam>
			<zScore>-0.09417345578164514</zScore>
			<pVal>0.716</pVal>
			<origCount>3.0</origCount>
			<randAvgCount>3.02</randAvgCount>
			<origConc>7.70994171284065E-6</origConc>
			<randAvgConc>7.95237712197673E-6</randAvgConc>
			<image>images/motif-12568.jpg</image>
			<motifData>
					synthetic{1.0,1.0,2.0},{1.0,1.0,1.0},{2.0,1.0,1.0} , epistatic{1.0,1.0,1.0},{2.0,1.0,1.0},{1.0,1.0,1.0} , DNAB,TRA:TRA:ERA{[4,19],0,0} , {0,[19],0} , {0,0,[17]}}
			</motifData>
		</motif>
		<motif index="12569">
			<pValParam>0.50815336763006536000</pValParam>
			<zScore>-0.09417345578164514</zScore>
			<pVal>0.716</pVal>
			<origCount>3.0</origCount>
			<randAvgCount>3.02</randAvgCount>
			<origConc>7.70994171284065E-6</origConc>
			<randAvgConc>7.95237712197673E-6</randAvgConc>
			<image>images/motif-12569.jpg</image>
			<motifData>
					synthetic{1.0,1.0,2.0},{1.0,1.0,1.0},{2.0,1.0,1.0} , epistatic{1.0,1.0,1.0},{2.0,1.0,1.0},{1.0,1.0,1.0} , DNAB,TRA:DNAB,TRA:ERA{[4,19],0,0} , {0,[4,19],0} , {0,0,[17]}}
			</motifData>
		</motif>
		<motif index="12570">
			<pValParam>0.40540225679613728000</pValParam>
			<zScore>-0.34791820769554127</zScore>
			<pVal>0.716</pVal>
			<origCount>1.0</origCount>
			<randAvgCount>1.392</randAvgCount>
			<origConc>2.5699805709468837E-6</origConc>
			<randAvgConc>3.6655722331245537E-6</randAvgConc>
			<image>images/motif-12570.jpg</image>
			<motifData>
					noninteractive{1.0,1.0,2.0},{1.0,1.0,2.0},{2.0,2.0,1.0} , epistatic{1.0,1.0,1.0},{2.0,1.0,1.0},{1.0,1.0,1.0} , ERA:DNAB,TRA:PKA,TFA{[17],0,0} , {0,[4,19],0} , {0,0,[7,14]}}
			</motifData>
		</motif>
		<motif index="12571">
			<pValParam>0.47896091764881366000</pValParam>
			<zScore>-0.3493320093386183</zScore>
			<pVal>0.716</pVal>
			<origCount>14.0</origCount>
			<randAvgCount>13.956</randAvgCount>
			<origConc>3.597972799325637E-5</origConc>
			<randAvgConc>3.674925235311765E-5</randAvgConc>
			<image>images/motif-12571.jpg</image>
			<motifData>
					single-nonmonotonic{1.0,1.0,1.0},{1.0,1.0,1.0},{1.0,2.0,1.0} , epistatic{1.0,1.0,1.0},{2.0,1.0,1.0},{1.0,1.0,1.0} , HYA:STA,TFA:DNAB,TRA{[15],0,0} , {0,[6,14],0} , {0,0,[4,19]}}
			</motifData>
		</motif>
		<motif index="12572">
			<pValParam>0.26865556563530690000</pValParam>
			<zScore>-0.04506918635030087</zScore>
			<pVal>0.716</pVal>
			<origCount>1.0</origCount>
			<randAvgCount>1.012</randAvgCount>
			<origConc>2.5699805709468837E-6</origConc>
			<randAvgConc>2.6648948657352187E-6</randAvgConc>
			<image>images/motif-12572.jpg</image>
			<motifData>
					single-nonmonotonic{1.0,1.0,1.0},{1.0,1.0,1.0},{2.0,1.0,1.0} , epistatic{1.0,2.0,1.0},{1.0,1.0,1.0},{1.0,1.0,1.0} , PRB:DNAB,TRA:PKA,TFA{[13],0,0} , {0,[4,19],0} , {0,0,[7,14]}}
			</motifData>
		</motif>
		<motif index="12573">
			<pValParam>0.47896091764881366000</pValParam>
			<zScore>-0.3493320093386183</zScore>
			<pVal>0.716</pVal>
			<origCount>14.0</origCount>
			<randAvgCount>13.956</randAvgCount>
			<origConc>3.597972799325637E-5</origConc>
			<randAvgConc>3.674925235311765E-5</randAvgConc>
			<image>images/motif-12573.jpg</image>
			<motifData>
					single-nonmonotonic{1.0,1.0,1.0},{1.0,1.0,1.0},{2.0,1.0,1.0} , epistatic{1.0,2.0,1.0},{1.0,1.0,1.0},{1.0,1.0,1.0} , STA,TFA:HYA,PDA:DNAB,TRA{[6,14],0,0} , {0,[1,15],0} , {0,0,[4,19]}}
			</motifData>
		</motif>
		<motif index="12574">
			<pValParam>0.20492750202683441000</pValParam>
			<zScore>0.22381443683825303</zScore>
			<pVal>0.716</pVal>
			<origCount>1.0</origCount>
			<randAvgCount>0.838</randAvgCount>
			<origConc>2.5699805709468837E-6</origConc>
			<randAvgConc>2.2067187625183237E-6</randAvgConc>
			<image>images/motif-12574.jpg</image>
			<motifData>
					asynthetic{1.0,2.0,1.0},{2.0,1.0,1.0},{1.0,1.0,1.0} , conditional{1.0,1.0,2.0},{1.0,1.0,1.0},{1.0,2.0,1.0} , PKA,TFA:MFU:STA,TFA{[7,14],0,0} , {0,[8],0} , {0,0,[6,14]}}
			</motifData>
		</motif>
		<motif index="12575">
			<pValParam>0.70091867145437259000</pValParam>
			<zScore>-1.713729402141605</zScore>
			<pVal>0.718</pVal>
			<origCount>334.0</origCount>
			<randAvgCount>337.576</randAvgCount>
			<origConc>8.583735106962591E-4</origConc>
			<randAvgConc>8.888987508762197E-4</randAvgConc>
			<image>images/motif-12575.jpg</image>
			<motifData>
					additive{1.0,2.0,2.0},{2.0,1.0,1.0},{2.0,1.0,1.0} , TRA:TRA:HYA{[19],0,0} , {0,[19],0} , {0,0,[15]}}
			</motifData>
		</motif>
		<motif index="12576">
			<pValParam>0.66222109611178825000</pValParam>
			<zScore>-1.4988447688449842</zScore>
			<pVal>0.718</pVal>
			<origCount>171.0</origCount>
			<randAvgCount>172.584</randAvgCount>
			<origConc>4.394666776319171E-4</origConc>
			<randAvgConc>4.544461484395828E-4</randAvgConc>
			<image>images/motif-12576.jpg</image>
			<motifData>
					additive{1.0,2.0,1.0},{2.0,1.0,2.0},{1.0,2.0,1.0} , ERA:TRA:HYA,PPPA{[17],0,0} , {0,[19],0} , {0,0,[15,16]}}
			</motifData>
		</motif>
		<motif index="12577">
			<pValParam>0.66222109611178825000</pValParam>
			<zScore>-1.4988447688449842</zScore>
			<pVal>0.718</pVal>
			<origCount>171.0</origCount>
			<randAvgCount>172.584</randAvgCount>
			<origConc>4.394666776319171E-4</origConc>
			<randAvgConc>4.544461484395828E-4</randAvgConc>
			<image>images/motif-12577.jpg</image>
			<motifData>
					additive{1.0,2.0,1.0},{2.0,1.0,2.0},{1.0,2.0,1.0} , HYA:DNAB,TRA:ERA{[15],0,0} , {0,[4,19],0} , {0,0,[17]}}
			</motifData>
		</motif>
		<motif index="12578">
			<pValParam>0.70091867145437259000</pValParam>
			<zScore>-1.713729402141605</zScore>
			<pVal>0.718</pVal>
			<origCount>334.0</origCount>
			<randAvgCount>337.576</randAvgCount>
			<origConc>8.583735106962591E-4</origConc>
			<randAvgConc>8.888987508762197E-4</randAvgConc>
			<image>images/motif-12578.jpg</image>
			<motifData>
					additive{1.0,2.0,1.0},{2.0,1.0,2.0},{1.0,2.0,1.0} , TRA:TRA:HYA,PPPA{[19],0,0} , {0,[19],0} , {0,0,[15,16]}}
			</motifData>
		</motif>
		<motif index="12579">
			<pValParam>0.66222109611178825000</pValParam>
			<zScore>-1.4988447688449842</zScore>
			<pVal>0.718</pVal>
			<origCount>171.0</origCount>
			<randAvgCount>172.584</randAvgCount>
			<origConc>4.394666776319171E-4</origConc>
			<randAvgConc>4.544461484395828E-4</randAvgConc>
			<image>images/motif-12579.jpg</image>
			<motifData>
					additive{1.0,2.0,2.0},{2.0,1.0,1.0},{2.0,1.0,1.0} , TRA:HYA:ERA{[19],0,0} , {0,[15],0} , {0,0,[17]}}
			</motifData>
		</motif>
		<motif index="12580">
			<pValParam>0.66222109611178825000</pValParam>
			<zScore>-1.4988447688449842</zScore>
			<pVal>0.718</pVal>
			<origCount>171.0</origCount>
			<randAvgCount>172.584</randAvgCount>
			<origConc>4.394666776319171E-4</origConc>
			<randAvgConc>4.544461484395828E-4</randAvgConc>
			<image>images/motif-12580.jpg</image>
			<motifData>
					additive{1.0,2.0,1.0},{2.0,1.0,2.0},{1.0,2.0,1.0} , ERA:TRA:HYA,PDA{[17],0,0} , {0,[19],0} , {0,0,[1,15]}}
			</motifData>
		</motif>
		<motif index="12581">
			<pValParam>0.66222109611178825000</pValParam>
			<zScore>-1.4988447688449842</zScore>
			<pVal>0.718</pVal>
			<origCount>171.0</origCount>
			<randAvgCount>172.584</randAvgCount>
			<origConc>4.394666776319171E-4</origConc>
			<randAvgConc>4.544461484395828E-4</randAvgConc>
			<image>images/motif-12581.jpg</image>
			<motifData>
					additive{1.0,2.0,2.0},{2.0,1.0,1.0},{2.0,1.0,1.0} , DNAB,TRA:HYA,PDA:ERA{[4,19],0,0} , {0,[1,15],0} , {0,0,[17]}}
			</motifData>
		</motif>
		<motif index="12582">
			<pValParam>0.70091867145437259000</pValParam>
			<zScore>-1.713729402141605</zScore>
			<pVal>0.718</pVal>
			<origCount>334.0</origCount>
			<randAvgCount>337.576</randAvgCount>
			<origConc>8.583735106962591E-4</origConc>
			<randAvgConc>8.888987508762197E-4</randAvgConc>
			<image>images/motif-12582.jpg</image>
			<motifData>
					additive{1.0,2.0,2.0},{2.0,1.0,1.0},{2.0,1.0,1.0} , TRA:TRA:HYA,PDA{[19],0,0} , {0,[19],0} , {0,0,[1,15]}}
			</motifData>
		</motif>
		<motif index="12583">
			<pValParam>0.70091867145437259000</pValParam>
			<zScore>-1.713729402141605</zScore>
			<pVal>0.718</pVal>
			<origCount>334.0</origCount>
			<randAvgCount>337.576</randAvgCount>
			<origConc>8.583735106962591E-4</origConc>
			<randAvgConc>8.888987508762197E-4</randAvgConc>
			<image>images/motif-12583.jpg</image>
			<motifData>
					additive{1.0,2.0,1.0},{2.0,1.0,2.0},{1.0,2.0,1.0} , TRA:DNAB,TRA:HYA{[19],0,0} , {0,[4,19],0} , {0,0,[15]}}
			</motifData>
		</motif>
		<motif index="12584">
			<pValParam>0.66222109611178825000</pValParam>
			<zScore>-1.4988447688449842</zScore>
			<pVal>0.718</pVal>
			<origCount>171.0</origCount>
			<randAvgCount>172.584</randAvgCount>
			<origConc>4.394666776319171E-4</origConc>
			<randAvgConc>4.544461484395828E-4</randAvgConc>
			<image>images/motif-12584.jpg</image>
			<motifData>
					additive{1.0,2.0,2.0},{2.0,1.0,1.0},{2.0,1.0,1.0} , DNAB,TRA:ERA:HYA,PPPA{[4,19],0,0} , {0,[17],0} , {0,0,[15,16]}}
			</motifData>
		</motif>
		<motif index="12585">
			<pValParam>0.70091867145437259000</pValParam>
			<zScore>-1.713729402141605</zScore>
			<pVal>0.718</pVal>
			<origCount>334.0</origCount>
			<randAvgCount>337.576</randAvgCount>
			<origConc>8.583735106962591E-4</origConc>
			<randAvgConc>8.888987508762197E-4</randAvgConc>
			<image>images/motif-12585.jpg</image>
			<motifData>
					additive{1.0,2.0,1.0},{2.0,1.0,2.0},{1.0,2.0,1.0} , TRA:DNAB,TRA:HYA,PDA{[19],0,0} , {0,[4,19],0} , {0,0,[1,15]}}
			</motifData>
		</motif>
		<motif index="12586">
			<pValParam>0.64969918271705818000</pValParam>
			<zScore>-0.6243594824306468</zScore>
			<pVal>0.718</pVal>
			<origCount>32.0</origCount>
			<randAvgCount>33.236</randAvgCount>
			<origConc>8.223937827030028E-5</origConc>
			<randAvgConc>8.75160407549519E-5</randAvgConc>
			<image>images/motif-12586.jpg</image>
			<motifData>
					noninteractive{1.0,1.0,2.0},{1.0,1.0,1.0},{2.0,1.0,1.0} , conditional{1.0,1.0,1.0},{2.0,1.0,1.0},{1.0,1.0,1.0} , PKA,STA,TFA:ERA:PKA,STA,TFA{[6,7,14],0,0} , {0,[17],0} , {0,0,[6,7,14]}}
			</motifData>
		</motif>
		<motif index="12587">
			<pValParam>0.69207202204957674000</pValParam>
			<zScore>-1.0802265061168423</zScore>
			<pVal>0.718</pVal>
			<origCount>228.0</origCount>
			<randAvgCount>232.948</randAvgCount>
			<origConc>5.859555701758894E-4</origConc>
			<randAvgConc>6.133713213973865E-4</randAvgConc>
			<image>images/motif-12587.jpg</image>
			<motifData>
					noninteractive{1.0,2.0,2.0},{2.0,1.0,1.0},{2.0,1.0,1.0} , PKA,STA,TFA:DNAB,TRA:TFA{[6,7,14],0,0} , {0,[4,19],0} , {0,0,[14]}}
			</motifData>
		</motif>
		<motif index="12588">
			<pValParam>0.62129998742588421000</pValParam>
			<zScore>-0.3971614979455728</zScore>
			<pVal>0.718</pVal>
			<origCount>6.0</origCount>
			<randAvgCount>6.506</randAvgCount>
			<origConc>1.54198834256813E-5</origConc>
			<randAvgConc>1.7131670972522605E-5</randAvgConc>
			<image>images/motif-12588.jpg</image>
			<motifData>
					noninteractive{1.0,2.0,2.0},{2.0,1.0,1.0},{2.0,1.0,1.0} , ERA:DNAB,TRA:HYA,STA{[17],0,0} , {0,[4,19],0} , {0,0,[6,15]}}
			</motifData>
		</motif>
		<motif index="12589">
			<pValParam>0.45270717890940504000</pValParam>
			<zScore>-0.055108625480512825</zScore>
			<pVal>0.718</pVal>
			<origCount>5.0</origCount>
			<randAvgCount>4.918</randAvgCount>
			<origConc>1.2849902854734419E-5</origConc>
			<randAvgConc>1.2949918032253157E-5</randAvgConc>
			<image>images/motif-12589.jpg</image>
			<motifData>
					noninteractive{1.0,2.0,1.0},{2.0,1.0,1.0},{1.0,1.0,1.0} , additive{1.0,1.0,2.0},{1.0,1.0,1.0},{2.0,1.0,1.0} , TRA:TFA:TPA{[19],0,0} , {0,[14],0} , {0,0,[12]}}
			</motifData>
		</motif>
		<motif index="12590">
			<pValParam>0.45270717890940504000</pValParam>
			<zScore>-0.055108625480512825</zScore>
			<pVal>0.718</pVal>
			<origCount>5.0</origCount>
			<randAvgCount>4.918</randAvgCount>
			<origConc>1.2849902854734419E-5</origConc>
			<randAvgConc>1.2949918032253157E-5</randAvgConc>
			<image>images/motif-12590.jpg</image>
			<motifData>
					noninteractive{1.0,2.0,1.0},{2.0,1.0,1.0},{1.0,1.0,1.0} , additive{1.0,1.0,1.0},{1.0,1.0,2.0},{1.0,2.0,1.0} , PKA,TFA:DNAB,TRA:TPA{[7,14],0,0} , {0,[4,19],0} , {0,0,[12]}}
			</motifData>
		</motif>
		<motif index="12591">
			<pValParam>0.59350864421315719000</pValParam>
			<zScore>-0.3127994536695602</zScore>
			<pVal>0.718</pVal>
			<origCount>5.0</origCount>
			<randAvgCount>5.374</randAvgCount>
			<origConc>1.2849902854734419E-5</origConc>
			<randAvgConc>1.4149724519452714E-5</randAvgConc>
			<image>images/motif-12591.jpg</image>
			<motifData>
					noninteractive{1.0,1.0,1.0},{1.0,1.0,2.0},{1.0,2.0,1.0} , epistatic{1.0,1.0,1.0},{2.0,1.0,1.0},{1.0,1.0,1.0} , DNAB,TRA:ERA:HYA,STA{[4,19],0,0} , {0,[17],0} , {0,0,[6,15]}}
			</motifData>
		</motif>
		<motif index="12592">
			<pValParam>0.59350864421315719000</pValParam>
			<zScore>-0.3127994536695602</zScore>
			<pVal>0.718</pVal>
			<origCount>5.0</origCount>
			<randAvgCount>5.374</randAvgCount>
			<origConc>1.2849902854734419E-5</origConc>
			<randAvgConc>1.4149724519452714E-5</randAvgConc>
			<image>images/motif-12592.jpg</image>
			<motifData>
					noninteractive{1.0,2.0,1.0},{2.0,1.0,1.0},{1.0,1.0,1.0} , epistatic{1.0,1.0,1.0},{1.0,1.0,2.0},{1.0,1.0,1.0} , HYA,STA:ERA:TRA{[6,15],0,0} , {0,[17],0} , {0,0,[19]}}
			</motifData>
		</motif>
		<motif index="12593">
			<pValParam>0.65722266441778276000</pValParam>
			<zScore>-0.8749430588359653</zScore>
			<pVal>0.718</pVal>
			<origCount>74.0</origCount>
			<randAvgCount>75.528</randAvgCount>
			<origConc>1.9017856225006939E-4</origConc>
			<randAvgConc>1.988801067185483E-4</randAvgConc>
			<image>images/motif-12593.jpg</image>
			<motifData>
					additive{1.0,1.0,1.0},{1.0,1.0,2.0},{1.0,2.0,1.0} , epistatic{1.0,1.0,1.0},{2.0,1.0,1.0},{1.0,1.0,1.0} , STA,TFA:TRA:TRA{[6,14],0,0} , {0,[19],0} , {0,0,[19]}}
			</motifData>
		</motif>
		<motif index="12594">
			<pValParam>0.52151318610635378000</pValParam>
			<zScore>-0.5328315378809221</zScore>
			<pVal>0.718</pVal>
			<origCount>1.0</origCount>
			<randAvgCount>1.748</randAvgCount>
			<origConc>2.5699805709468837E-6</origConc>
			<randAvgConc>4.604457911750015E-6</randAvgConc>
			<image>images/motif-12594.jpg</image>
			<motifData>
					noninteractive{1.0,2.0,1.0},{2.0,1.0,1.0},{1.0,1.0,1.0} , suppressive{1.0,1.0,2.0},{1.0,1.0,1.0},{1.0,1.0,1.0} , additive{1.0,1.0,1.0},{1.0,1.0,2.0},{1.0,2.0,1.0} , PKA,TFA:DNAB,TRA:PRB{[7,14],0,0} , {0,[4,19],0} , {0,0,[13]}}
			</motifData>
		</motif>
		<motif index="12595">
			<pValParam>0.22093824289226216000</pValParam>
			<zScore>0.1430522932220012</zScore>
			<pVal>0.718</pVal>
			<origCount>1.0</origCount>
			<randAvgCount>0.882</randAvgCount>
			<origConc>2.5699805709468837E-6</origConc>
			<randAvgConc>2.3224087618641704E-6</randAvgConc>
			<image>images/motif-12595.jpg</image>
			<motifData>
					double-nonmonotonic{1.0,1.0,2.0},{1.0,1.0,1.0},{2.0,1.0,1.0} , epistatic{1.0,1.0,1.0},{2.0,1.0,1.0},{1.0,1.0,1.0} , DNAB,TRA:HYA:PKA,STA,TFA{[4,19],0,0} , {0,[15],0} , {0,0,[6,7,14]}}
			</motifData>
		</motif>
		<motif index="12596">
			<pValParam>0.25173566790146951000</pValParam>
			<zScore>0.013289590006299305</zScore>
			<pVal>0.718</pVal>
			<origCount>1.0</origCount>
			<randAvgCount>0.966</randAvgCount>
			<origConc>2.5699805709468837E-6</origConc>
			<randAvgConc>2.5436780504740116E-6</randAvgConc>
			<image>images/motif-12596.jpg</image>
			<motifData>
					suppressive{1.0,1.0,1.0},{1.0,1.0,1.0},{1.0,2.0,1.0} , conditional{1.0,1.0,1.0},{2.0,1.0,1.0},{1.0,1.0,1.0} , PRB:HYA:PKA,STA,TFA{[13],0,0} , {0,[15],0} , {0,0,[6,7,14]}}
			</motifData>
		</motif>
		<motif index="12597">
			<pValParam>0.19120786458900119000</pValParam>
			<zScore>0.30877969065167804</zScore>
			<pVal>0.718</pVal>
			<origCount>1.0</origCount>
			<randAvgCount>0.8</randAvgCount>
			<origConc>2.5699805709468837E-6</origConc>
			<randAvgConc>2.1069533952897623E-6</randAvgConc>
			<image>images/motif-12597.jpg</image>
			<motifData>
					noninteractive{1.0,2.0,1.0},{2.0,1.0,1.0},{1.0,1.0,1.0} , additive{1.0,1.0,2.0},{1.0,1.0,1.0},{2.0,1.0,1.0} , asynthetic{1.0,1.0,1.0},{1.0,1.0,2.0},{1.0,2.0,1.0} , DNAB,TRA:PKA,STA,TFA:HYA,STA{[4,19],0,0} , {0,[6,7,14],0} , {0,0,[6,15]}}
			</motifData>
		</motif>
		<motif index="12598">
			<pValParam>0.63613389897098904000</pValParam>
			<zScore>-0.4052232763055424</zScore>
			<pVal>0.718</pVal>
			<origCount>6.0</origCount>
			<randAvgCount>6.884</randAvgCount>
			<origConc>1.54198834256813E-5</origConc>
			<randAvgConc>1.812794210961205E-5</randAvgConc>
			<image>images/motif-12598.jpg</image>
			<motifData>
					noninteractive{1.0,2.0,1.0},{2.0,1.0,1.0},{1.0,1.0,1.0} , additive{1.0,1.0,2.0},{1.0,1.0,2.0},{2.0,2.0,1.0} , TRA:TRA:TRA{[19],0,0} , {0,[19],0} , {0,0,[19]}}
			</motifData>
		</motif>
		<motif index="12599">
			<pValParam>0.63613389897098904000</pValParam>
			<zScore>-0.4052232763055424</zScore>
			<pVal>0.718</pVal>
			<origCount>6.0</origCount>
			<randAvgCount>6.884</randAvgCount>
			<origConc>1.54198834256813E-5</origConc>
			<randAvgConc>1.812794210961205E-5</randAvgConc>
			<image>images/motif-12599.jpg</image>
			<motifData>
					noninteractive{1.0,1.0,2.0},{1.0,1.0,1.0},{2.0,1.0,1.0} , additive{1.0,2.0,1.0},{2.0,1.0,2.0},{1.0,2.0,1.0} , TRA:TRA:DNAB,TRA{[19],0,0} , {0,[19],0} , {0,0,[4,19]}}
			</motifData>
		</motif>
		<motif index="12600">
			<pValParam>0.16208546991299388000</pValParam>
			<zScore>0.5731599990536801</zScore>
			<pVal>0.718</pVal>
			<origCount>1.0</origCount>
			<randAvgCount>0.718</randAvgCount>
			<origConc>2.5699805709468837E-6</origConc>
			<randAvgConc>1.8907961369062744E-6</randAvgConc>
			<image>images/motif-12600.jpg</image>
			<motifData>
					noninteractive{1.0,1.0,2.0},{1.0,1.0,2.0},{2.0,2.0,1.0} , additive{1.0,2.0,1.0},{2.0,1.0,1.0},{1.0,1.0,1.0} , TRA:HLA:HYA,STA{[19],0,0} , {0,[3],0} , {0,0,[6,15]}}
			</motifData>
		</motif>
		<motif index="12601">
			<pValParam>0.27821723524212372000</pValParam>
			<zScore>-0.07248828409516186</zScore>
			<pVal>0.718</pVal>
			<origCount>1.0</origCount>
			<randAvgCount>1.038</randAvgCount>
			<origConc>2.5699805709468837E-6</origConc>
			<randAvgConc>2.7328267461110042E-6</randAvgConc>
			<image>images/motif-12601.jpg</image>
			<motifData>
					suppressive{1.0,1.0,1.0},{1.0,1.0,1.0},{1.0,2.0,1.0} , conditional{1.0,1.0,1.0},{2.0,1.0,1.0},{1.0,1.0,1.0} , synthetic{1.0,1.0,2.0},{1.0,1.0,1.0},{2.0,1.0,1.0} , DNAB,TRA:ERA:PKA,STA,TFA{[4,19],0,0} , {0,[17],0} , {0,0,[6,7,14]}}
			</motifData>
		</motif>
		<motif index="12602">
			<pValParam>0.55399323784845678000</pValParam>
			<zScore>-0.22237854396988915</zScore>
			<pVal>0.72</pVal>
			<origCount>8.0</origCount>
			<randAvgCount>8.302</randAvgCount>
			<origConc>2.055984456757507E-5</origConc>
			<randAvgConc>2.1862887130677988E-5</randAvgConc>
			<image>images/motif-12602.jpg</image>
			<motifData>
					conditional{1.0,2.0,1.0},{1.0,1.0,1.0},{1.0,2.0,1.0} , TRA:PKA,STA,TFA:TPA{[19],0,0} , {0,[6,7,14],0} , {0,0,[12]}}
			</motifData>
		</motif>
		<motif index="12603">
			<pValParam>0.35576624345330943000</pValParam>
			<zScore>-0.16421026273886236</zScore>
			<pVal>0.72</pVal>
			<origCount>2.0</origCount>
			<randAvgCount>2.12</randAvgCount>
			<origConc>5.1399611418937674E-6</origConc>
			<randAvgConc>5.583183790425373E-6</randAvgConc>
			<image>images/motif-12603.jpg</image>
			<motifData>
					conditional{1.0,1.0,1.0},{2.0,1.0,1.0},{2.0,1.0,1.0} , PKA,STA,TFA:DNAB,TRA:HLA{[6,7,14],0,0} , {0,[4,19],0} , {0,0,[3]}}
			</motifData>
		</motif>
		<motif index="12604">
			<pValParam>0.35576624345330943000</pValParam>
			<zScore>-0.16421026273886236</zScore>
			<pVal>0.72</pVal>
			<origCount>2.0</origCount>
			<randAvgCount>2.12</randAvgCount>
			<origConc>5.1399611418937674E-6</origConc>
			<randAvgConc>5.583183790425373E-6</randAvgConc>
			<image>images/motif-12604.jpg</image>
			<motifData>
					conditional{1.0,2.0,1.0},{1.0,1.0,1.0},{1.0,2.0,1.0} , TRA:PKA,STA,TFA:HLA{[19],0,0} , {0,[6,7,14],0} , {0,0,[3]}}
			</motifData>
		</motif>
		<motif index="12605">
			<pValParam>0.55399323784845678000</pValParam>
			<zScore>-0.22237854396988915</zScore>
			<pVal>0.72</pVal>
			<origCount>8.0</origCount>
			<randAvgCount>8.302</randAvgCount>
			<origConc>2.055984456757507E-5</origConc>
			<randAvgConc>2.1862887130677988E-5</randAvgConc>
			<image>images/motif-12605.jpg</image>
			<motifData>
					conditional{1.0,1.0,1.0},{2.0,1.0,1.0},{2.0,1.0,1.0} , PKA,STA,TFA:DNAB,TRA:TPA{[6,7,14],0,0} , {0,[4,19],0} , {0,0,[12]}}
			</motifData>
		</motif>
		<motif index="12606">
			<pValParam>0.59124068336684832000</pValParam>
			<zScore>-0.3903307549483385</zScore>
			<pVal>0.72</pVal>
			<origCount>8.0</origCount>
			<randAvgCount>8.278</randAvgCount>
			<origConc>2.055984456757507E-5</origConc>
			<randAvgConc>2.1797702074087643E-5</randAvgConc>
			<image>images/motif-12606.jpg</image>
			<motifData>
					suppressive{1.0,2.0,1.0},{1.0,1.0,1.0},{1.0,1.0,1.0} , conditional{1.0,1.0,1.0},{1.0,1.0,1.0},{2.0,1.0,1.0} , PRB:HYA:PKA,TFA{[13],0,0} , {0,[15],0} , {0,0,[7,14]}}
			</motifData>
		</motif>
		<motif index="12607">
			<pValParam>0.35576624345330943000</pValParam>
			<zScore>-0.16421026273886236</zScore>
			<pVal>0.72</pVal>
			<origCount>2.0</origCount>
			<randAvgCount>2.12</randAvgCount>
			<origConc>5.1399611418937674E-6</origConc>
			<randAvgConc>5.583183790425373E-6</randAvgConc>
			<image>images/motif-12607.jpg</image>
			<motifData>
					suppressive{1.0,1.0,2.0},{1.0,1.0,1.0},{1.0,1.0,1.0} , conditional{1.0,1.0,1.0},{2.0,1.0,1.0},{1.0,1.0,1.0} , PKA,STA,TFA:DNAB,TRA:NYA{[6,7,14],0,0} , {0,[4,19],0} , {0,0,[9]}}
			</motifData>
		</motif>
		<motif index="12608">
			<pValParam>0.27968760581422769000</pValParam>
			<zScore>-0.0791333171722771</zScore>
			<pVal>0.72</pVal>
			<origCount>1.0</origCount>
			<randAvgCount>1.042</randAvgCount>
			<origConc>2.5699805709468837E-6</origConc>
			<randAvgConc>2.7432642123865696E-6</randAvgConc>
			<image>images/motif-12608.jpg</image>
			<motifData>
					suppressive{1.0,2.0,1.0},{1.0,1.0,1.0},{1.0,1.0,1.0} , conditional{1.0,1.0,1.0},{1.0,1.0,1.0},{2.0,1.0,1.0} , HYA:PKA,TFA:ERA{[15],0,0} , {0,[7,14],0} , {0,0,[17]}}
			</motifData>
		</motif>
		<motif index="12609">
			<pValParam>0.35576624345330943000</pValParam>
			<zScore>-0.16421026273886236</zScore>
			<pVal>0.72</pVal>
			<origCount>2.0</origCount>
			<randAvgCount>2.12</randAvgCount>
			<origConc>5.1399611418937674E-6</origConc>
			<randAvgConc>5.583183790425373E-6</randAvgConc>
			<image>images/motif-12609.jpg</image>
			<motifData>
					suppressive{1.0,1.0,1.0},{1.0,1.0,2.0},{1.0,1.0,1.0} , conditional{1.0,2.0,1.0},{1.0,1.0,1.0},{1.0,1.0,1.0} , TRA:PKA,STA,TFA:NYA{[19],0,0} , {0,[6,7,14],0} , {0,0,[9]}}
			</motifData>
		</motif>
		<motif index="12610">
			<pValParam>0.59124068336684832000</pValParam>
			<zScore>-0.3903307549483385</zScore>
			<pVal>0.72</pVal>
			<origCount>8.0</origCount>
			<randAvgCount>8.278</randAvgCount>
			<origConc>2.055984456757507E-5</origConc>
			<randAvgConc>2.1797702074087643E-5</randAvgConc>
			<image>images/motif-12610.jpg</image>
			<motifData>
					suppressive{1.0,2.0,1.0},{1.0,1.0,1.0},{1.0,1.0,1.0} , conditional{1.0,1.0,1.0},{1.0,1.0,1.0},{2.0,1.0,1.0} , PRB:HYA,PDA:PKA,TFA{[13],0,0} , {0,[1,15],0} , {0,0,[7,14]}}
			</motifData>
		</motif>
		<motif index="12611">
			<pValParam>0.70657824358549426000</pValParam>
			<zScore>-0.5911704017065759</zScore>
			<pVal>0.72</pVal>
			<origCount>14.0</origCount>
			<randAvgCount>17.862</randAvgCount>
			<origConc>3.597972799325637E-5</origConc>
			<randAvgConc>4.70392312740346E-5</randAvgConc>
			<image>images/motif-12611.jpg</image>
			<motifData>
					noninteractive{1.0,2.0,1.0},{2.0,1.0,1.0},{1.0,1.0,1.0} , additive{1.0,1.0,1.0},{1.0,1.0,2.0},{1.0,2.0,1.0} , HYA,PPPA:DNAB,TRA:DNAB,PRB{[15,16],0,0} , {0,[4,19],0} , {0,0,[4,13]}}
			</motifData>
		</motif>
		<motif index="12612">
			<pValParam>0.70657824358549426000</pValParam>
			<zScore>-0.5911704017065759</zScore>
			<pVal>0.72</pVal>
			<origCount>14.0</origCount>
			<randAvgCount>17.862</randAvgCount>
			<origConc>3.597972799325637E-5</origConc>
			<randAvgConc>4.70392312740346E-5</randAvgConc>
			<image>images/motif-12612.jpg</image>
			<motifData>
					noninteractive{1.0,1.0,1.0},{1.0,1.0,2.0},{1.0,2.0,1.0} , additive{1.0,2.0,1.0},{2.0,1.0,1.0},{1.0,1.0,1.0} , DNAB,PRB:DNAB,TRA:HYA{[4,13],0,0} , {0,[4,19],0} , {0,0,[15]}}
			</motifData>
		</motif>
		<motif index="12613">
			<pValParam>0.40488424223841624000</pValParam>
			<zScore>-0.028782340710933923</zScore>
			<pVal>0.72</pVal>
			<origCount>7.0</origCount>
			<randAvgCount>6.85</randAvgCount>
			<origConc>1.7989863996628186E-5</origConc>
			<randAvgConc>1.8036935598306675E-5</randAvgConc>
			<image>images/motif-12613.jpg</image>
			<motifData>
					asynthetic{1.0,1.0,1.0},{1.0,1.0,2.0},{1.0,2.0,1.0} , conditional{1.0,1.0,1.0},{2.0,1.0,1.0},{1.0,1.0,1.0} , HYA:HYA,STA:HYA{[15],0,0} , {0,[6,15],0} , {0,0,[15]}}
			</motifData>
		</motif>
		<motif index="12614">
			<pValParam>0.40488424223841624000</pValParam>
			<zScore>-0.028782340710933923</zScore>
			<pVal>0.72</pVal>
			<origCount>7.0</origCount>
			<randAvgCount>6.85</randAvgCount>
			<origConc>1.7989863996628186E-5</origConc>
			<randAvgConc>1.8036935598306675E-5</randAvgConc>
			<image>images/motif-12614.jpg</image>
			<motifData>
					asynthetic{1.0,1.0,1.0},{1.0,1.0,2.0},{1.0,2.0,1.0} , conditional{1.0,1.0,1.0},{2.0,1.0,1.0},{1.0,1.0,1.0} , HYA:HYA,STA:HYA,PDA{[15],0,0} , {0,[6,15],0} , {0,0,[1,15]}}
			</motifData>
		</motif>
		<motif index="12615">
			<pValParam>0.36546589518305295000</pValParam>
			<zScore>-0.18752189794608398</zScore>
			<pVal>0.72</pVal>
			<origCount>2.0</origCount>
			<randAvgCount>2.156</randAvgCount>
			<origConc>5.1399611418937674E-6</origConc>
			<randAvgConc>5.677218933494139E-6</randAvgConc>
			<image>images/motif-12615.jpg</image>
			<motifData>
					single-nonmonotonic{1.0,1.0,1.0},{1.0,1.0,1.0},{2.0,1.0,1.0} , epistatic{1.0,1.0,1.0},{2.0,1.0,1.0},{1.0,1.0,1.0} , MFU:HYA,STA:DNAB,TRA{[8],0,0} , {0,[6,15],0} , {0,0,[4,19]}}
			</motifData>
		</motif>
		<motif index="12616">
			<pValParam>0.26276960382433456000</pValParam>
			<zScore>-0.02560941791934633</zScore>
			<pVal>0.72</pVal>
			<origCount>1.0</origCount>
			<randAvgCount>0.996</randAvgCount>
			<origConc>2.5699805709468837E-6</origConc>
			<randAvgConc>2.6230976243608947E-6</randAvgConc>
			<image>images/motif-12616.jpg</image>
			<motifData>
					single-nonmonotonic{1.0,1.0,1.0},{1.0,1.0,1.0},{2.0,1.0,1.0} , epistatic{1.0,1.0,1.0},{2.0,1.0,1.0},{1.0,1.0,1.0} , PKA,TFA:HYA,STA:PKA,TFA{[7,14],0,0} , {0,[6,15],0} , {0,0,[7,14]}}
			</motifData>
		</motif>
		<motif index="12617">
			<pValParam>0.31117885893545993000</pValParam>
			<zScore>0.09906206489138922</zScore>
			<pVal>0.72</pVal>
			<origCount>3.0</origCount>
			<randAvgCount>2.814</randAvgCount>
			<origConc>7.70994171284065E-6</origConc>
			<randAvgConc>7.40948555632164E-6</randAvgConc>
			<image>images/motif-12617.jpg</image>
			<motifData>
					synthetic{1.0,1.0,2.0},{1.0,1.0,1.0},{2.0,1.0,1.0} , epistatic{1.0,1.0,1.0},{2.0,1.0,1.0},{1.0,1.0,1.0} , PKA,TFA:ERA:MFU{[7,14],0,0} , {0,[17],0} , {0,0,[8]}}
			</motifData>
		</motif>
		<motif index="12618">
			<pValParam>0.60335919790112036000</pValParam>
			<zScore>-0.446876132656515</zScore>
			<pVal>0.72</pVal>
			<origCount>11.0</origCount>
			<randAvgCount>11.376</randAvgCount>
			<origConc>2.826978628041572E-5</origConc>
			<randAvgConc>2.9954447686848366E-5</randAvgConc>
			<image>images/motif-12618.jpg</image>
			<motifData>
					suppressive{1.0,1.0,1.0},{1.0,1.0,1.0},{2.0,1.0,1.0} , epistatic{1.0,2.0,1.0},{1.0,1.0,1.0},{1.0,1.0,1.0} , HYA,PPPA:TFA:PKA,TFA{[15,16],0,0} , {0,[14],0} , {0,0,[7,14]}}
			</motifData>
		</motif>
		<motif index="12619">
			<pValParam>0.60335919790112036000</pValParam>
			<zScore>-0.446876132656515</zScore>
			<pVal>0.72</pVal>
			<origCount>11.0</origCount>
			<randAvgCount>11.376</randAvgCount>
			<origConc>2.826978628041572E-5</origConc>
			<randAvgConc>2.9954447686848366E-5</randAvgConc>
			<image>images/motif-12619.jpg</image>
			<motifData>
					suppressive{1.0,1.0,1.0},{1.0,1.0,1.0},{1.0,2.0,1.0} , epistatic{1.0,1.0,1.0},{2.0,1.0,1.0},{1.0,1.0,1.0} , TFA:HYA,PDA:PKA,STA,TFA{[14],0,0} , {0,[1,15],0} , {0,0,[6,7,14]}}
			</motifData>
		</motif>
		<motif index="12620">
			<pValParam>0.60335919790112036000</pValParam>
			<zScore>-0.446876132656515</zScore>
			<pVal>0.72</pVal>
			<origCount>11.0</origCount>
			<randAvgCount>11.376</randAvgCount>
			<origConc>2.826978628041572E-5</origConc>
			<randAvgConc>2.9954447686848366E-5</randAvgConc>
			<image>images/motif-12620.jpg</image>
			<motifData>
					suppressive{1.0,1.0,1.0},{2.0,1.0,1.0},{1.0,1.0,1.0} , epistatic{1.0,1.0,2.0},{1.0,1.0,1.0},{1.0,1.0,1.0} , HYA:PKA,TFA:TFA{[15],0,0} , {0,[7,14],0} , {0,0,[14]}}
			</motifData>
		</motif>
		<motif index="12621">
			<pValParam>0.60335919790112036000</pValParam>
			<zScore>-0.446876132656515</zScore>
			<pVal>0.72</pVal>
			<origCount>11.0</origCount>
			<randAvgCount>11.376</randAvgCount>
			<origConc>2.826978628041572E-5</origConc>
			<randAvgConc>2.9954447686848366E-5</randAvgConc>
			<image>images/motif-12621.jpg</image>
			<motifData>
					suppressive{1.0,1.0,1.0},{1.0,1.0,1.0},{1.0,2.0,1.0} , epistatic{1.0,1.0,1.0},{2.0,1.0,1.0},{1.0,1.0,1.0} , TFA:HYA:PKA,STA,TFA{[14],0,0} , {0,[15],0} , {0,0,[6,7,14]}}
			</motifData>
		</motif>
		<motif index="12622">
			<pValParam>0.60335919790112036000</pValParam>
			<zScore>-0.446876132656515</zScore>
			<pVal>0.72</pVal>
			<origCount>11.0</origCount>
			<randAvgCount>11.376</randAvgCount>
			<origConc>2.826978628041572E-5</origConc>
			<randAvgConc>2.9954447686848366E-5</randAvgConc>
			<image>images/motif-12622.jpg</image>
			<motifData>
					suppressive{1.0,1.0,1.0},{2.0,1.0,1.0},{1.0,1.0,1.0} , epistatic{1.0,1.0,2.0},{1.0,1.0,1.0},{1.0,1.0,1.0} , HYA:PKA,STA,TFA:PKA,TFA{[15],0,0} , {0,[6,7,14],0} , {0,0,[7,14]}}
			</motifData>
		</motif>
		<motif index="12623">
			<pValParam>0.28409720935453286000</pValParam>
			<zScore>-0.0996907456121458</zScore>
			<pVal>0.72</pVal>
			<origCount>1.0</origCount>
			<randAvgCount>1.054</randAvgCount>
			<origConc>2.5699805709468837E-6</origConc>
			<randAvgConc>2.7751324641298056E-6</randAvgConc>
			<image>images/motif-12623.jpg</image>
			<motifData>
					additive{1.0,1.0,2.0},{1.0,1.0,1.0},{2.0,1.0,1.0} , asynthetic{1.0,1.0,1.0},{1.0,1.0,2.0},{1.0,2.0,1.0} , epistatic{1.0,2.0,1.0},{1.0,1.0,1.0},{1.0,1.0,1.0} , TRA:DNAB,TRA:STA{[19],0,0} , {0,[4,19],0} , {0,0,[6]}}
			</motifData>
		</motif>
		<motif index="12624">
			<pValParam>0.55040179247017140000</pValParam>
			<zScore>-0.34696631569815406</zScore>
			<pVal>0.72</pVal>
			<origCount>11.0</origCount>
			<randAvgCount>11.152</randAvgCount>
			<origConc>2.826978628041572E-5</origConc>
			<randAvgConc>2.9365498966938375E-5</randAvgConc>
			<image>images/motif-12624.jpg</image>
			<motifData>
					conditional{1.0,2.0,1.0},{1.0,1.0,1.0},{1.0,1.0,1.0} , epistatic{1.0,1.0,1.0},{1.0,1.0,1.0},{2.0,1.0,1.0} , PKA,TFA:PKA,STA,TFA:HYA,STA{[7,14],0,0} , {0,[6,7,14],0} , {0,0,[6,15]}}
			</motifData>
		</motif>
		<motif index="12625">
			<pValParam>0.16278611974884871000</pValParam>
			<zScore>0.5700073069621968</zScore>
			<pVal>0.72</pVal>
			<origCount>1.0</origCount>
			<randAvgCount>0.72</randAvgCount>
			<origConc>2.5699805709468837E-6</origConc>
			<randAvgConc>1.896012314166432E-6</randAvgConc>
			<image>images/motif-12625.jpg</image>
			<motifData>
					suppressive{1.0,2.0,1.0},{1.0,1.0,2.0},{1.0,1.0,1.0} , PRB:ERA:ERA{[13],0,0} , {0,[17],0} , {0,0,[17]}}
			</motifData>
		</motif>
		<motif index="12626">
			<pValParam>0.89006690593332027000</pValParam>
			<zScore>-1.3359324181276695</zScore>
			<pVal>0.722</pVal>
			<origCount>32.0</origCount>
			<randAvgCount>40.566</randAvgCount>
			<origConc>8.223937827030028E-5</origConc>
			<randAvgConc>1.0682486860177245E-4</randAvgConc>
			<image>images/motif-12626.jpg</image>
			<motifData>
					noninteractive{1.0,2.0,1.0},{2.0,1.0,1.0},{1.0,1.0,1.0} , suppressive{1.0,1.0,2.0},{1.0,1.0,1.0},{1.0,1.0,1.0} , TRA:MFU:HYA{[19],0,0} , {0,[8],0} , {0,0,[15]}}
			</motifData>
		</motif>
		<motif index="12627">
			<pValParam>0.89006690593332027000</pValParam>
			<zScore>-1.3359324181276695</zScore>
			<pVal>0.722</pVal>
			<origCount>32.0</origCount>
			<randAvgCount>40.566</randAvgCount>
			<origConc>8.223937827030028E-5</origConc>
			<randAvgConc>1.0682486860177245E-4</randAvgConc>
			<image>images/motif-12627.jpg</image>
			<motifData>
					noninteractive{1.0,1.0,2.0},{1.0,1.0,1.0},{2.0,1.0,1.0} , suppressive{1.0,2.0,1.0},{1.0,1.0,1.0},{1.0,1.0,1.0} , TRA:HYA,PPPA:MFU{[19],0,0} , {0,[15,16],0} , {0,0,[8]}}
			</motifData>
		</motif>
		<motif index="12628">
			<pValParam>0.57854459698483274000</pValParam>
			<zScore>-0.2674522051544131</zScore>
			<pVal>0.722</pVal>
			<origCount>4.0</origCount>
			<randAvgCount>4.276</randAvgCount>
			<origConc>1.0279922283787535E-5</origConc>
			<randAvgConc>1.1259752194259418E-5</randAvgConc>
			<image>images/motif-12628.jpg</image>
			<motifData>
					noninteractive{1.0,2.0,1.0},{2.0,1.0,1.0},{1.0,1.0,1.0} , suppressive{1.0,1.0,1.0},{1.0,1.0,2.0},{1.0,1.0,1.0} , PKA,TFA:PKA,STA,TFA:SMA{[7,14],0,0} , {0,[6,7,14],0} , {0,0,[11]}}
			</motifData>
		</motif>
		<motif index="12629">
			<pValParam>0.63903473695975876000</pValParam>
			<zScore>-3.0995831193728307</zScore>
			<pVal>0.722</pVal>
			<origCount>253.0</origCount>
			<randAvgCount>253.786</randAvgCount>
			<origConc>6.502050844495615E-4</origConc>
			<randAvgConc>6.682651901373553E-4</randAvgConc>
			<image>images/motif-12629.jpg</image>
			<motifData>
					additive{1.0,2.0,2.0},{2.0,1.0,1.0},{2.0,1.0,1.0} , TRA:HYA,PDA:PRB{[19],0,0} , {0,[1,15],0} , {0,0,[13]}}
			</motifData>
		</motif>
		<motif index="12630">
			<pValParam>0.70604944079061638000</pValParam>
			<zScore>-1.8036333597047094</zScore>
			<pVal>0.722</pVal>
			<origCount>362.0</origCount>
			<randAvgCount>365.754</randAvgCount>
			<origConc>9.303329666827719E-4</origConc>
			<randAvgConc>9.630962092703834E-4</randAvgConc>
			<image>images/motif-12630.jpg</image>
			<motifData>
					additive{1.0,2.0,2.0},{2.0,1.0,1.0},{2.0,1.0,1.0} , TRA:HYA,PPPA:DNAB,TRA{[19],0,0} , {0,[15,16],0} , {0,0,[4,19]}}
			</motifData>
		</motif>
		<motif index="12631">
			<pValParam>0.70604944079061638000</pValParam>
			<zScore>-1.8036333597047094</zScore>
			<pVal>0.722</pVal>
			<origCount>362.0</origCount>
			<randAvgCount>365.754</randAvgCount>
			<origConc>9.303329666827719E-4</origConc>
			<randAvgConc>9.630962092703834E-4</randAvgConc>
			<image>images/motif-12631.jpg</image>
			<motifData>
					additive{1.0,2.0,2.0},{2.0,1.0,1.0},{2.0,1.0,1.0} , TRA:DNAB,TRA:HYA{[19],0,0} , {0,[4,19],0} , {0,0,[15]}}
			</motifData>
		</motif>
		<motif index="12632">
			<pValParam>0.63903473695975876000</pValParam>
			<zScore>-3.0995831193728307</zScore>
			<pVal>0.722</pVal>
			<origCount>253.0</origCount>
			<randAvgCount>253.786</randAvgCount>
			<origConc>6.502050844495615E-4</origConc>
			<randAvgConc>6.682651901373553E-4</randAvgConc>
			<image>images/motif-12632.jpg</image>
			<motifData>
					additive{1.0,2.0,2.0},{2.0,1.0,1.0},{2.0,1.0,1.0} , TRA:PRB:HYA{[19],0,0} , {0,[13],0} , {0,0,[15]}}
			</motifData>
		</motif>
		<motif index="12633">
			<pValParam>0.63903473695975876000</pValParam>
			<zScore>-3.0995831193728307</zScore>
			<pVal>0.722</pVal>
			<origCount>253.0</origCount>
			<randAvgCount>253.786</randAvgCount>
			<origConc>6.502050844495615E-4</origConc>
			<randAvgConc>6.682651901373553E-4</randAvgConc>
			<image>images/motif-12633.jpg</image>
			<motifData>
					additive{1.0,2.0,1.0},{2.0,1.0,2.0},{1.0,2.0,1.0} , HYA,PPPA:TRA:PRB{[15,16],0,0} , {0,[19],0} , {0,0,[13]}}
			</motifData>
		</motif>
		<motif index="12634">
			<pValParam>0.70604944079061638000</pValParam>
			<zScore>-1.8036333597047094</zScore>
			<pVal>0.722</pVal>
			<origCount>362.0</origCount>
			<randAvgCount>365.754</randAvgCount>
			<origConc>9.303329666827719E-4</origConc>
			<randAvgConc>9.630962092703834E-4</randAvgConc>
			<image>images/motif-12634.jpg</image>
			<motifData>
					additive{1.0,2.0,1.0},{2.0,1.0,2.0},{1.0,2.0,1.0} , DNAB,TRA:TRA:HYA,PDA{[4,19],0,0} , {0,[19],0} , {0,0,[1,15]}}
			</motifData>
		</motif>
		<motif index="12635">
			<pValParam>0.63903473695975876000</pValParam>
			<zScore>-3.0995831193728307</zScore>
			<pVal>0.722</pVal>
			<origCount>253.0</origCount>
			<randAvgCount>253.786</randAvgCount>
			<origConc>6.502050844495615E-4</origConc>
			<randAvgConc>6.682651901373553E-4</randAvgConc>
			<image>images/motif-12635.jpg</image>
			<motifData>
					additive{1.0,2.0,1.0},{2.0,1.0,2.0},{1.0,2.0,1.0} , PRB:DNAB,TRA:HYA,PDA{[13],0,0} , {0,[4,19],0} , {0,0,[1,15]}}
			</motifData>
		</motif>
		<motif index="12636">
			<pValParam>0.63903473695975876000</pValParam>
			<zScore>-3.0995831193728307</zScore>
			<pVal>0.722</pVal>
			<origCount>253.0</origCount>
			<randAvgCount>253.786</randAvgCount>
			<origConc>6.502050844495615E-4</origConc>
			<randAvgConc>6.682651901373553E-4</randAvgConc>
			<image>images/motif-12636.jpg</image>
			<motifData>
					additive{1.0,2.0,1.0},{2.0,1.0,2.0},{1.0,2.0,1.0} , HYA:DNAB,TRA:PRB{[15],0,0} , {0,[4,19],0} , {0,0,[13]}}
			</motifData>
		</motif>
		<motif index="12637">
			<pValParam>0.60073210345681882000</pValParam>
			<zScore>-0.40621366951988336</zScore>
			<pVal>0.722</pVal>
			<origCount>9.0</origCount>
			<randAvgCount>9.366</randAvgCount>
			<origConc>2.3129825138521954E-5</origConc>
			<randAvgConc>2.46625693363372E-5</randAvgConc>
			<image>images/motif-12637.jpg</image>
			<motifData>
					additive{1.0,2.0,1.0},{2.0,1.0,2.0},{1.0,2.0,1.0} , TRA:DNAB,PRB:STA,TFA{[19],0,0} , {0,[4,13],0} , {0,0,[6,14]}}
			</motifData>
		</motif>
		<motif index="12638">
			<pValParam>0.51991783714876727000</pValParam>
			<zScore>-0.7739827068535098</zScore>
			<pVal>0.722</pVal>
			<origCount>29.0</origCount>
			<randAvgCount>29.048</randAvgCount>
			<origConc>7.452943655745962E-5</origConc>
			<randAvgConc>7.648882153745118E-5</randAvgConc>
			<image>images/motif-12638.jpg</image>
			<motifData>
					additive{1.0,1.0,1.0},{1.0,1.0,2.0},{1.0,2.0,1.0} , conditional{1.0,1.0,1.0},{2.0,1.0,1.0},{1.0,1.0,1.0} , OTHER:DNAB,TRA:DNAB,PRB{[18],0,0} , {0,[4,19],0} , {0,0,[4,13]}}
			</motifData>
		</motif>
		<motif index="12639">
			<pValParam>0.51991783714876727000</pValParam>
			<zScore>-0.7739827068535098</zScore>
			<pVal>0.722</pVal>
			<origCount>29.0</origCount>
			<randAvgCount>29.048</randAvgCount>
			<origConc>7.452943655745962E-5</origConc>
			<randAvgConc>7.648882153745118E-5</randAvgConc>
			<image>images/motif-12639.jpg</image>
			<motifData>
					additive{1.0,2.0,1.0},{2.0,1.0,1.0},{1.0,1.0,1.0} , conditional{1.0,1.0,2.0},{1.0,1.0,1.0},{1.0,1.0,1.0} , TRA:DNAB,PRB:OTHER{[19],0,0} , {0,[4,13],0} , {0,0,[18]}}
			</motifData>
		</motif>
		<motif index="12640">
			<pValParam>0.56361914477721264000</pValParam>
			<zScore>-0.2237946545835632</zScore>
			<pVal>0.722</pVal>
			<origCount>3.0</origCount>
			<randAvgCount>3.182</randAvgCount>
			<origConc>7.70994171284065E-6</origConc>
			<randAvgConc>8.378638775010986E-6</randAvgConc>
			<image>images/motif-12640.jpg</image>
			<motifData>
					single-nonmonotonic{1.0,2.0,1.0},{1.0,1.0,1.0},{1.0,1.0,1.0} , epistatic{1.0,1.0,1.0},{1.0,1.0,1.0},{2.0,1.0,1.0} , DNAB,TRA:ERA:HYA{[4,19],0,0} , {0,[17],0} , {0,0,[15]}}
			</motifData>
		</motif>
		<motif index="12641">
			<pValParam>0.67361800470131783000</pValParam>
			<zScore>-0.7367469190414903</zScore>
			<pVal>0.722</pVal>
			<origCount>102.0</origCount>
			<randAvgCount>105.844</randAvgCount>
			<origConc>2.6213801823658214E-4</origConc>
			<randAvgConc>2.787077377723472E-4</randAvgConc>
			<image>images/motif-12641.jpg</image>
			<motifData>
					noninteractive{1.0,1.0,1.0},{1.0,1.0,2.0},{1.0,2.0,1.0} , synthetic{1.0,2.0,1.0},{2.0,1.0,1.0},{1.0,1.0,1.0} , ERA:PKA,STA,TFA:MFU{[17],0,0} , {0,[6,7,14],0} , {0,0,[8]}}
			</motifData>
		</motif>
		<motif index="12642">
			<pValParam>0.63547275133413950000</pValParam>
			<zScore>-0.4811722618068694</zScore>
			<pVal>0.722</pVal>
			<origCount>11.0</origCount>
			<randAvgCount>11.682</randAvgCount>
			<origConc>2.826978628041572E-5</origConc>
			<randAvgConc>3.076028765834376E-5</randAvgConc>
			<image>images/motif-12642.jpg</image>
			<motifData>
					additive{1.0,2.0,1.0},{2.0,1.0,1.0},{1.0,1.0,1.0} , epistatic{1.0,1.0,1.0},{1.0,1.0,1.0},{2.0,1.0,1.0} , HYA:TRA:DNAB,TRA{[15],0,0} , {0,[19],0} , {0,0,[4,19]}}
			</motifData>
		</motif>
		<motif index="12643">
			<pValParam>0.63547275133413950000</pValParam>
			<zScore>-0.4811722618068694</zScore>
			<pVal>0.722</pVal>
			<origCount>11.0</origCount>
			<randAvgCount>11.682</randAvgCount>
			<origConc>2.826978628041572E-5</origConc>
			<randAvgConc>3.076028765834376E-5</randAvgConc>
			<image>images/motif-12643.jpg</image>
			<motifData>
					additive{1.0,2.0,1.0},{2.0,1.0,1.0},{1.0,1.0,1.0} , epistatic{1.0,1.0,1.0},{1.0,1.0,1.0},{2.0,1.0,1.0} , HYA:DNAB,TRA:DNAB,TRA{[15],0,0} , {0,[4,19],0} , {0,0,[4,19]}}
			</motifData>
		</motif>
		<motif index="12644">
			<pValParam>0.63547275133413950000</pValParam>
			<zScore>-0.4811722618068694</zScore>
			<pVal>0.722</pVal>
			<origCount>11.0</origCount>
			<randAvgCount>11.682</randAvgCount>
			<origConc>2.826978628041572E-5</origConc>
			<randAvgConc>3.076028765834376E-5</randAvgConc>
			<image>images/motif-12644.jpg</image>
			<motifData>
					additive{1.0,1.0,1.0},{1.0,1.0,2.0},{1.0,2.0,1.0} , epistatic{1.0,2.0,1.0},{1.0,1.0,1.0},{1.0,1.0,1.0} , TRA:HYA:TRA{[19],0,0} , {0,[15],0} , {0,0,[19]}}
			</motifData>
		</motif>
		<motif index="12645">
			<pValParam>0.63547275133413950000</pValParam>
			<zScore>-0.4811722618068694</zScore>
			<pVal>0.722</pVal>
			<origCount>11.0</origCount>
			<randAvgCount>11.682</randAvgCount>
			<origConc>2.826978628041572E-5</origConc>
			<randAvgConc>3.076028765834376E-5</randAvgConc>
			<image>images/motif-12645.jpg</image>
			<motifData>
					additive{1.0,1.0,2.0},{1.0,1.0,1.0},{2.0,1.0,1.0} , epistatic{1.0,1.0,1.0},{2.0,1.0,1.0},{1.0,1.0,1.0} , HYA,PPPA:DNAB,TRA:DNAB,TRA{[15,16],0,0} , {0,[4,19],0} , {0,0,[4,19]}}
			</motifData>
		</motif>
		<motif index="12646">
			<pValParam>0.63547275133413950000</pValParam>
			<zScore>-0.4811722618068694</zScore>
			<pVal>0.722</pVal>
			<origCount>11.0</origCount>
			<randAvgCount>11.682</randAvgCount>
			<origConc>2.826978628041572E-5</origConc>
			<randAvgConc>3.076028765834376E-5</randAvgConc>
			<image>images/motif-12646.jpg</image>
			<motifData>
					additive{1.0,1.0,2.0},{1.0,1.0,1.0},{2.0,1.0,1.0} , epistatic{1.0,1.0,1.0},{2.0,1.0,1.0},{1.0,1.0,1.0} , HYA,PPPA:DNAB,TRA:TRA{[15,16],0,0} , {0,[4,19],0} , {0,0,[19]}}
			</motifData>
		</motif>
		<motif index="12647">
			<pValParam>0.67320368013343312000</pValParam>
			<zScore>-0.7627027341444272</zScore>
			<pVal>0.722</pVal>
			<origCount>96.0</origCount>
			<randAvgCount>99.308</randAvgCount>
			<origConc>2.467181348109008E-4</origConc>
			<randAvgConc>2.614944722376752E-4</randAvgConc>
			<image>images/motif-12647.jpg</image>
			<motifData>
					noninteractive{1.0,1.0,1.0},{1.0,1.0,2.0},{1.0,2.0,1.0} , conditional{1.0,2.0,1.0},{1.0,1.0,1.0},{1.0,1.0,1.0} , MFU:PKA,STA,TFA:ERA{[8],0,0} , {0,[6,7,14],0} , {0,0,[17]}}
			</motifData>
		</motif>
		<motif index="12648">
			<pValParam>0.67320368013343312000</pValParam>
			<zScore>-0.7627027341444272</zScore>
			<pVal>0.722</pVal>
			<origCount>96.0</origCount>
			<randAvgCount>99.308</randAvgCount>
			<origConc>2.467181348109008E-4</origConc>
			<randAvgConc>2.614944722376752E-4</randAvgConc>
			<image>images/motif-12648.jpg</image>
			<motifData>
					noninteractive{1.0,2.0,1.0},{2.0,1.0,1.0},{1.0,1.0,1.0} , conditional{1.0,1.0,1.0},{1.0,1.0,1.0},{1.0,2.0,1.0} , ERA:HYA,STA:MFU{[17],0,0} , {0,[6,15],0} , {0,0,[8]}}
			</motifData>
		</motif>
		<motif index="12649">
			<pValParam>0.70992364065895242000</pValParam>
			<zScore>-1.0689549899483055</zScore>
			<pVal>0.722</pVal>
			<origCount>130.0</origCount>
			<randAvgCount>133.484</randAvgCount>
			<origConc>3.3409747422309487E-4</origConc>
			<randAvgConc>3.514736560059765E-4</randAvgConc>
			<image>images/motif-12649.jpg</image>
			<motifData>
					noninteractive{1.0,2.0,1.0},{2.0,1.0,2.0},{1.0,2.0,1.0} , TFA:PKA,TFA:HYA{[14],0,0} , {0,[7,14],0} , {0,0,[15]}}
			</motifData>
		</motif>
		<motif index="12650">
			<pValParam>0.70992364065895242000</pValParam>
			<zScore>-1.0689549899483055</zScore>
			<pVal>0.722</pVal>
			<origCount>130.0</origCount>
			<randAvgCount>133.484</randAvgCount>
			<origConc>3.3409747422309487E-4</origConc>
			<randAvgConc>3.514736560059765E-4</randAvgConc>
			<image>images/motif-12650.jpg</image>
			<motifData>
					noninteractive{1.0,2.0,1.0},{2.0,1.0,2.0},{1.0,2.0,1.0} , TFA:PKA,TFA:HYA,PDA{[14],0,0} , {0,[7,14],0} , {0,0,[1,15]}}
			</motifData>
		</motif>
		<motif index="12651">
			<pValParam>0.60380007483433173000</pValParam>
			<zScore>-0.3363205026081934</zScore>
			<pVal>0.722</pVal>
			<origCount>5.0</origCount>
			<randAvgCount>5.434</randAvgCount>
			<origConc>1.2849902854734419E-5</origConc>
			<randAvgConc>1.430763149378107E-5</randAvgConc>
			<image>images/motif-12651.jpg</image>
			<motifData>
					noninteractive{1.0,1.0,1.0},{1.0,1.0,2.0},{1.0,2.0,1.0} , epistatic{1.0,1.0,1.0},{2.0,1.0,1.0},{1.0,1.0,1.0} , DNAB,TRA:ERA:PKA,STA,TFA{[4,19],0,0} , {0,[17],0} , {0,0,[6,7,14]}}
			</motifData>
		</motif>
		<motif index="12652">
			<pValParam>0.16348731474871014000</pValParam>
			<zScore>0.5669209175412974</zScore>
			<pVal>0.722</pVal>
			<origCount>1.0</origCount>
			<randAvgCount>0.722</randAvgCount>
			<origConc>2.5699805709468837E-6</origConc>
			<randAvgConc>1.9011712340838806E-6</randAvgConc>
			<image>images/motif-12652.jpg</image>
			<motifData>
					asynthetic{1.0,2.0,1.0},{2.0,1.0,1.0},{1.0,1.0,1.0} , epistatic{1.0,1.0,2.0},{1.0,1.0,1.0},{1.0,1.0,1.0} , DNAB,TRA:TPA:ERA{[4,19],0,0} , {0,[12],0} , {0,0,[17]}}
			</motifData>
		</motif>
		<motif index="12653">
			<pValParam>0.65146459850956540000</pValParam>
			<zScore>-0.5994765056249752</zScore>
			<pVal>0.722</pVal>
			<origCount>28.0</origCount>
			<randAvgCount>29.24</randAvgCount>
			<origConc>7.195945598651274E-5</origConc>
			<randAvgConc>7.699697115688337E-5</randAvgConc>
			<image>images/motif-12653.jpg</image>
			<motifData>
					additive{1.0,2.0,1.0},{2.0,1.0,1.0},{1.0,1.0,1.0} , epistatic{1.0,1.0,2.0},{1.0,1.0,1.0},{1.0,1.0,1.0} , TRA:TRA:HYA{[19],0,0} , {0,[19],0} , {0,0,[15]}}
			</motifData>
		</motif>
		<motif index="12654">
			<pValParam>0.65146459850956540000</pValParam>
			<zScore>-0.5994765056249752</zScore>
			<pVal>0.722</pVal>
			<origCount>28.0</origCount>
			<randAvgCount>29.24</randAvgCount>
			<origConc>7.195945598651274E-5</origConc>
			<randAvgConc>7.699697115688337E-5</randAvgConc>
			<image>images/motif-12654.jpg</image>
			<motifData>
					additive{1.0,1.0,1.0},{1.0,1.0,2.0},{1.0,2.0,1.0} , epistatic{1.0,1.0,1.0},{2.0,1.0,1.0},{1.0,1.0,1.0} , HYA,PPPA:DNAB,TRA:TRA{[15,16],0,0} , {0,[4,19],0} , {0,0,[19]}}
			</motifData>
		</motif>
		<motif index="12655">
			<pValParam>0.16348731474871014000</pValParam>
			<zScore>0.5669209175412974</zScore>
			<pVal>0.722</pVal>
			<origCount>1.0</origCount>
			<randAvgCount>0.722</randAvgCount>
			<origConc>2.5699805709468837E-6</origConc>
			<randAvgConc>1.9011712340838806E-6</randAvgConc>
			<image>images/motif-12655.jpg</image>
			<motifData>
					epistatic{1.0,2.0,2.0},{1.0,1.0,1.0},{1.0,1.0,1.0} , DNAB,TRA:OTHER:ERA{[4,19],0,0} , {0,[18],0} , {0,0,[17]}}
			</motifData>
		</motif>
		<motif index="12656">
			<pValParam>0.25541286890798842000</pValParam>
			<zScore>1.1532667310728452E-4</zScore>
			<pVal>0.722</pVal>
			<origCount>1.0</origCount>
			<randAvgCount>0.976</randAvgCount>
			<origConc>2.5699805709468837E-6</origConc>
			<randAvgConc>2.5697550949397194E-6</randAvgConc>
			<image>images/motif-12656.jpg</image>
			<motifData>
					additive{1.0,1.0,2.0},{1.0,1.0,1.0},{2.0,1.0,1.0} , double-nonmonotonic{1.0,2.0,1.0},{2.0,1.0,1.0},{1.0,1.0,1.0} , epistatic{1.0,1.0,1.0},{1.0,1.0,1.0},{1.0,2.0,1.0} , HYA:PKA,TFA:TRA{[15],0,0} , {0,[7,14],0} , {0,0,[19]}}
			</motifData>
		</motif>
		<motif index="12657">
			<pValParam>0.16348731474871014000</pValParam>
			<zScore>0.5664683032635093</zScore>
			<pVal>0.722</pVal>
			<origCount>1.0</origCount>
			<randAvgCount>0.722</randAvgCount>
			<origConc>2.5699805709468837E-6</origConc>
			<randAvgConc>1.9015664021278224E-6</randAvgConc>
			<image>images/motif-12657.jpg</image>
			<motifData>
					double-nonmonotonic{1.0,1.0,2.0},{1.0,1.0,1.0},{2.0,1.0,1.0} , conditional{1.0,1.0,1.0},{2.0,1.0,1.0},{1.0,1.0,1.0} , epistatic{1.0,1.0,1.0},{1.0,1.0,2.0},{1.0,1.0,1.0} , OTHER:DNAB,TRA:TFA{[18],0,0} , {0,[4,19],0} , {0,0,[14]}}
			</motifData>
		</motif>
		<motif index="12658">
			<pValParam>0.54529966737328139000</pValParam>
			<zScore>-0.47123010574880436</zScore>
			<pVal>0.722</pVal>
			<origCount>16.0</origCount>
			<randAvgCount>16.122</randAvgCount>
			<origConc>4.111968913515014E-5</origConc>
			<randAvgConc>4.24527255943696E-5</randAvgConc>
			<image>images/motif-12658.jpg</image>
			<motifData>
					additive{1.0,2.0,1.0},{2.0,1.0,1.0},{1.0,1.0,1.0} , asynthetic{1.0,1.0,1.0},{1.0,1.0,2.0},{1.0,2.0,1.0} , DNAB,TRA:HYA,STA:HYA{[4,19],0,0} , {0,[6,15],0} , {0,0,[15]}}
			</motifData>
		</motif>
		<motif index="12659">
			<pValParam>0.63734145814182608000</pValParam>
			<zScore>-0.46564283022445785</zScore>
			<pVal>0.722</pVal>
			<origCount>15.0</origCount>
			<randAvgCount>16.108</randAvgCount>
			<origConc>3.8549708564203255E-5</origConc>
			<randAvgConc>4.241754028709886E-5</randAvgConc>
			<image>images/motif-12659.jpg</image>
			<motifData>
					additive{1.0,2.0,1.0},{2.0,1.0,1.0},{1.0,1.0,1.0} , asynthetic{1.0,1.0,1.0},{1.0,1.0,2.0},{1.0,2.0,1.0} , TRA:DNAB,TRA:HYA,STA{[19],0,0} , {0,[4,19],0} , {0,0,[6,15]}}
			</motifData>
		</motif>
		<motif index="12660">
			<pValParam>0.54529966737328139000</pValParam>
			<zScore>-0.42672530857593743</zScore>
			<pVal>0.722</pVal>
			<origCount>14.0</origCount>
			<randAvgCount>14.122</randAvgCount>
			<origConc>3.597972799325637E-5</origConc>
			<randAvgConc>3.718634280805525E-5</randAvgConc>
			<image>images/motif-12660.jpg</image>
			<motifData>
					additive{1.0,1.0,1.0},{1.0,1.0,2.0},{1.0,2.0,1.0} , asynthetic{1.0,2.0,1.0},{2.0,1.0,1.0},{1.0,1.0,1.0} , STA:HYA,STA:DNAB,TRA{[6],0,0} , {0,[6,15],0} , {0,0,[4,19]}}
			</motifData>
		</motif>
		<motif index="12661">
			<pValParam>0.54529966737328139000</pValParam>
			<zScore>-0.47123010574880436</zScore>
			<pVal>0.722</pVal>
			<origCount>16.0</origCount>
			<randAvgCount>16.122</randAvgCount>
			<origConc>4.111968913515014E-5</origConc>
			<randAvgConc>4.24527255943696E-5</randAvgConc>
			<image>images/motif-12661.jpg</image>
			<motifData>
					additive{1.0,2.0,1.0},{2.0,1.0,1.0},{1.0,1.0,1.0} , asynthetic{1.0,1.0,1.0},{1.0,1.0,2.0},{1.0,2.0,1.0} , DNAB,TRA:HYA,STA:HYA,PDA{[4,19],0,0} , {0,[6,15],0} , {0,0,[1,15]}}
			</motifData>
		</motif>
		<motif index="12662">
			<pValParam>0.32278224286452739000</pValParam>
			<zScore>-0.0547577452524622</zScore>
			<pVal>0.722</pVal>
			<origCount>2.0</origCount>
			<randAvgCount>1.998</randAvgCount>
			<origConc>5.1399611418937674E-6</origConc>
			<randAvgConc>5.261533033140508E-6</randAvgConc>
			<image>images/motif-12662.jpg</image>
			<motifData>
					conditional{1.0,2.0,1.0},{1.0,1.0,1.0},{1.0,1.0,1.0} , epistatic{1.0,1.0,1.0},{1.0,1.0,1.0},{2.0,1.0,1.0} , TPA:HYA,STA:PKA,TFA{[12],0,0} , {0,[6,15],0} , {0,0,[7,14]}}
			</motifData>
		</motif>
		<motif index="12663">
			<pValParam>0.32278224286452739000</pValParam>
			<zScore>-0.0547577452524622</zScore>
			<pVal>0.722</pVal>
			<origCount>2.0</origCount>
			<randAvgCount>1.998</randAvgCount>
			<origConc>5.1399611418937674E-6</origConc>
			<randAvgConc>5.261533033140508E-6</randAvgConc>
			<image>images/motif-12663.jpg</image>
			<motifData>
					conditional{1.0,2.0,1.0},{1.0,1.0,1.0},{1.0,1.0,1.0} , epistatic{1.0,1.0,1.0},{1.0,1.0,1.0},{2.0,1.0,1.0} , TPA:PKA,STA,TFA:PKA,TFA{[12],0,0} , {0,[6,7,14],0} , {0,0,[7,14]}}
			</motifData>
		</motif>
		<motif index="12664">
			<pValParam>0.16348731474871014000</pValParam>
			<zScore>0.5669209175412974</zScore>
			<pVal>0.722</pVal>
			<origCount>1.0</origCount>
			<randAvgCount>0.722</randAvgCount>
			<origConc>2.5699805709468837E-6</origConc>
			<randAvgConc>1.9011712340838806E-6</randAvgConc>
			<image>images/motif-12664.jpg</image>
			<motifData>
					suppressive{1.0,1.0,1.0},{1.0,1.0,2.0},{1.0,1.0,1.0} , epistatic{1.0,1.0,1.0},{2.0,1.0,1.0},{1.0,1.0,1.0} , ERA:DNAB,TRA:STA{[17],0,0} , {0,[4,19],0} , {0,0,[6]}}
			</motifData>
		</motif>
		<motif index="12665">
			<pValParam>0.16348731474871014000</pValParam>
			<zScore>0.5669209175412974</zScore>
			<pVal>0.722</pVal>
			<origCount>1.0</origCount>
			<randAvgCount>0.722</randAvgCount>
			<origConc>2.5699805709468837E-6</origConc>
			<randAvgConc>1.9011712340838806E-6</randAvgConc>
			<image>images/motif-12665.jpg</image>
			<motifData>
					double-nonmonotonic{1.0,1.0,1.0},{1.0,1.0,2.0},{1.0,2.0,1.0} , epistatic{1.0,1.0,1.0},{2.0,1.0,1.0},{1.0,1.0,1.0} , ERA:DNAB,TRA:TPA{[17],0,0} , {0,[4,19],0} , {0,0,[12]}}
			</motifData>
		</motif>
		<motif index="12666">
			<pValParam>0.16348731474871014000</pValParam>
			<zScore>0.5664683032635093</zScore>
			<pVal>0.722</pVal>
			<origCount>1.0</origCount>
			<randAvgCount>0.722</randAvgCount>
			<origConc>2.5699805709468837E-6</origConc>
			<randAvgConc>1.9015664021278224E-6</randAvgConc>
			<image>images/motif-12666.jpg</image>
			<motifData>
					additive{1.0,1.0,1.0},{1.0,1.0,2.0},{1.0,2.0,1.0} , epistatic{1.0,1.0,1.0},{2.0,1.0,1.0},{2.0,1.0,1.0} , TFA:DNAB,TRA:TPA{[14],0,0} , {0,[4,19],0} , {0,0,[12]}}
			</motifData>
		</motif>
		<motif index="12667">
			<pValParam>0.36385089335948972000</pValParam>
			<zScore>-0.17881955709596076</zScore>
			<pVal>0.722</pVal>
			<origCount>2.0</origCount>
			<randAvgCount>2.15</randAvgCount>
			<origConc>5.1399611418937674E-6</origConc>
			<randAvgConc>5.661724799800406E-6</randAvgConc>
			<image>images/motif-12667.jpg</image>
			<motifData>
					additive{1.0,1.0,2.0},{1.0,1.0,1.0},{2.0,1.0,1.0} , double-nonmonotonic{1.0,2.0,1.0},{2.0,1.0,2.0},{1.0,2.0,1.0} , TRA:DNAB,TRA:TRA{[19],0,0} , {0,[4,19],0} , {0,0,[19]}}
			</motifData>
		</motif>
		<motif index="12668">
			<pValParam>0.16348731474871014000</pValParam>
			<zScore>0.5664683032635093</zScore>
			<pVal>0.722</pVal>
			<origCount>1.0</origCount>
			<randAvgCount>0.722</randAvgCount>
			<origConc>2.5699805709468837E-6</origConc>
			<randAvgConc>1.9015664021278224E-6</randAvgConc>
			<image>images/motif-12668.jpg</image>
			<motifData>
					asynthetic{1.0,1.0,1.0},{1.0,1.0,2.0},{1.0,2.0,1.0} , single-nonmonotonic{1.0,2.0,1.0},{1.0,1.0,1.0},{1.0,1.0,1.0} , epistatic{1.0,1.0,1.0},{1.0,1.0,1.0},{2.0,1.0,1.0} , TFA:OTHER:DNAB,TRA{[14],0,0} , {0,[18],0} , {0,0,[4,19]}}
			</motifData>
		</motif>
		<motif index="12669">
			<pValParam>0.16348731474871014000</pValParam>
			<zScore>0.5664683032635093</zScore>
			<pVal>0.722</pVal>
			<origCount>1.0</origCount>
			<randAvgCount>0.722</randAvgCount>
			<origConc>2.5699805709468837E-6</origConc>
			<randAvgConc>1.9015664021278224E-6</randAvgConc>
			<image>images/motif-12669.jpg</image>
			<motifData>
					suppressive{1.0,1.0,2.0},{1.0,1.0,1.0},{1.0,1.0,1.0} , epistatic{1.0,1.0,1.0},{2.0,1.0,2.0},{1.0,1.0,1.0} , HYA,PPPA:DNAB,TRA:TFA{[15,16],0,0} , {0,[4,19],0} , {0,0,[14]}}
			</motifData>
		</motif>
		<motif index="12670">
			<pValParam>0.16418904993710015000</pValParam>
			<zScore>0.5576757518790795</zScore>
			<pVal>0.722</pVal>
			<origCount>1.0</origCount>
			<randAvgCount>0.724</randAvgCount>
			<origConc>2.5699805709468837E-6</origConc>
			<randAvgConc>1.906842389001167E-6</randAvgConc>
			<image>images/motif-12670.jpg</image>
			<motifData>
					suppressive{1.0,2.0,1.0},{1.0,1.0,1.0},{1.0,1.0,1.0} , single-nonmonotonic{1.0,1.0,2.0},{1.0,1.0,1.0},{1.0,1.0,1.0} , epistatic{1.0,1.0,1.0},{1.0,1.0,1.0},{1.0,2.0,1.0} , DNAB,TRA:TFA:DNAB,TRA{[4,19],0,0} , {0,[14],0} , {0,0,[4,19]}}
			</motifData>
		</motif>
		<motif index="12671">
			<pValParam>0.16348731474871014000</pValParam>
			<zScore>0.5664683032635093</zScore>
			<pVal>0.722</pVal>
			<origCount>1.0</origCount>
			<randAvgCount>0.722</randAvgCount>
			<origConc>2.5699805709468837E-6</origConc>
			<randAvgConc>1.9015664021278224E-6</randAvgConc>
			<image>images/motif-12671.jpg</image>
			<motifData>
					epistatic{1.0,1.0,1.0},{2.0,1.0,1.0},{2.0,2.0,1.0} , TFA:TPA:DNAB,TRA{[14],0,0} , {0,[12],0} , {0,0,[4,19]}}
			</motifData>
		</motif>
		<motif index="12672">
			<pValParam>0.56915640781498489000</pValParam>
			<zScore>-0.576083373835693</zScore>
			<pVal>0.724</pVal>
			<origCount>21.0</origCount>
			<randAvgCount>21.218</randAvgCount>
			<origConc>5.3969591989884554E-5</origConc>
			<randAvgConc>5.587150962265038E-5</randAvgConc>
			<image>images/motif-12672.jpg</image>
			<motifData>
					epistatic{1.0,2.0,1.0},{1.0,1.0,1.0},{2.0,1.0,1.0} , PKA,TFA:HYA:TRA{[7,14],0,0} , {0,[15],0} , {0,0,[19]}}
			</motifData>
		</motif>
		<motif index="12673">
			<pValParam>0.65361582136575391000</pValParam>
			<zScore>-0.5075819015221609</zScore>
			<pVal>0.724</pVal>
			<origCount>16.0</origCount>
			<randAvgCount>17.35</randAvgCount>
			<origConc>4.111968913515014E-5</origConc>
			<randAvgConc>4.5687455356209084E-5</randAvgConc>
			<image>images/motif-12673.jpg</image>
			<motifData>
					noninteractive{1.0,1.0,1.0},{1.0,1.0,2.0},{1.0,2.0,1.0} , additive{1.0,2.0,1.0},{2.0,1.0,1.0},{1.0,1.0,1.0} , ERA:DNAB,TRA:HYA,PPPA{[17],0,0} , {0,[4,19],0} , {0,0,[15,16]}}
			</motifData>
		</motif>
		<motif index="12674">
			<pValParam>0.65361582136575391000</pValParam>
			<zScore>-0.5075819015221609</zScore>
			<pVal>0.724</pVal>
			<origCount>16.0</origCount>
			<randAvgCount>17.35</randAvgCount>
			<origConc>4.111968913515014E-5</origConc>
			<randAvgConc>4.5687455356209084E-5</randAvgConc>
			<image>images/motif-12674.jpg</image>
			<motifData>
					noninteractive{1.0,1.0,2.0},{1.0,1.0,1.0},{2.0,1.0,1.0} , additive{1.0,2.0,1.0},{2.0,1.0,1.0},{1.0,1.0,1.0} , DNAB,TRA:ERA:HYA,PDA{[4,19],0,0} , {0,[17],0} , {0,0,[1,15]}}
			</motifData>
		</motif>
		<motif index="12675">
			<pValParam>0.65361582136575391000</pValParam>
			<zScore>-0.5075819015221609</zScore>
			<pVal>0.724</pVal>
			<origCount>16.0</origCount>
			<randAvgCount>17.35</randAvgCount>
			<origConc>4.111968913515014E-5</origConc>
			<randAvgConc>4.5687455356209084E-5</randAvgConc>
			<image>images/motif-12675.jpg</image>
			<motifData>
					noninteractive{1.0,1.0,2.0},{1.0,1.0,1.0},{2.0,1.0,1.0} , additive{1.0,2.0,1.0},{2.0,1.0,1.0},{1.0,1.0,1.0} , DNAB,TRA:ERA:HYA{[4,19],0,0} , {0,[17],0} , {0,0,[15]}}
			</motifData>
		</motif>
		<motif index="12676">
			<pValParam>0.65361582136575391000</pValParam>
			<zScore>-0.5075819015221609</zScore>
			<pVal>0.724</pVal>
			<origCount>16.0</origCount>
			<randAvgCount>17.35</randAvgCount>
			<origConc>4.111968913515014E-5</origConc>
			<randAvgConc>4.5687455356209084E-5</randAvgConc>
			<image>images/motif-12676.jpg</image>
			<motifData>
					noninteractive{1.0,1.0,2.0},{1.0,1.0,1.0},{2.0,1.0,1.0} , additive{1.0,2.0,1.0},{2.0,1.0,1.0},{1.0,1.0,1.0} , TRA:ERA:HYA{[19],0,0} , {0,[17],0} , {0,0,[15]}}
			</motifData>
		</motif>
		<motif index="12677">
			<pValParam>0.65361582136575391000</pValParam>
			<zScore>-0.5075819015221609</zScore>
			<pVal>0.724</pVal>
			<origCount>16.0</origCount>
			<randAvgCount>17.35</randAvgCount>
			<origConc>4.111968913515014E-5</origConc>
			<randAvgConc>4.5687455356209084E-5</randAvgConc>
			<image>images/motif-12677.jpg</image>
			<motifData>
					noninteractive{1.0,2.0,1.0},{2.0,1.0,1.0},{1.0,1.0,1.0} , additive{1.0,1.0,1.0},{1.0,1.0,2.0},{1.0,2.0,1.0} , HYA,PPPA:TRA:ERA{[15,16],0,0} , {0,[19],0} , {0,0,[17]}}
			</motifData>
		</motif>
		<motif index="12678">
			<pValParam>0.30925192711999205000</pValParam>
			<zScore>0.005734010332497929</zScore>
			<pVal>0.724</pVal>
			<origCount>2.0</origCount>
			<randAvgCount>1.948</randAvgCount>
			<origConc>5.1399611418937674E-6</origConc>
			<randAvgConc>5.129316917001987E-6</randAvgConc>
			<image>images/motif-12678.jpg</image>
			<motifData>
					additive{1.0,2.0,1.0},{2.0,1.0,1.0},{1.0,1.0,1.0} , double-nonmonotonic{1.0,1.0,2.0},{1.0,1.0,1.0},{2.0,1.0,1.0} , PRB,TRA:ERA:HYA,STA{[13,19],0,0} , {0,[17],0} , {0,0,[6,15]}}
			</motifData>
		</motif>
		<motif index="12679">
			<pValParam>0.30925192711999205000</pValParam>
			<zScore>0.005734010332497929</zScore>
			<pVal>0.724</pVal>
			<origCount>2.0</origCount>
			<randAvgCount>1.948</randAvgCount>
			<origConc>5.1399611418937674E-6</origConc>
			<randAvgConc>5.129316917001987E-6</randAvgConc>
			<image>images/motif-12679.jpg</image>
			<motifData>
					additive{1.0,2.0,1.0},{2.0,1.0,1.0},{1.0,1.0,1.0} , double-nonmonotonic{1.0,1.0,2.0},{1.0,1.0,1.0},{2.0,1.0,1.0} , TRA:ERA:HYA,STA{[19],0,0} , {0,[17],0} , {0,0,[6,15]}}
			</motifData>
		</motif>
		<motif index="12680">
			<pValParam>0.37084403407276112000</pValParam>
			<zScore>-0.14453828187722023</zScore>
			<pVal>0.724</pVal>
			<origCount>2.0</origCount>
			<randAvgCount>2.176</randAvgCount>
			<origConc>5.1399611418937674E-6</origConc>
			<randAvgConc>5.730927668750874E-6</randAvgConc>
			<image>images/motif-12680.jpg</image>
			<motifData>
					additive{1.0,2.0,2.0},{2.0,1.0,1.0},{2.0,1.0,1.0} , conditional{1.0,1.0,1.0},{1.0,1.0,2.0},{1.0,1.0,1.0} , TRA:HYA:PKA,STA,TFA{[19],0,0} , {0,[15],0} , {0,0,[6,7,14]}}
			</motifData>
		</motif>
		<motif index="12681">
			<pValParam>0.54539234753364163000</pValParam>
			<zScore>-0.2616128405951289</zScore>
			<pVal>0.724</pVal>
			<origCount>10.0</origCount>
			<randAvgCount>10.186</randAvgCount>
			<origConc>2.5699805709468838E-5</origConc>
			<randAvgConc>2.6820332956106737E-5</randAvgConc>
			<image>images/motif-12681.jpg</image>
			<motifData>
					noninteractive{1.0,2.0,1.0},{2.0,1.0,1.0},{1.0,1.0,1.0} , conditional{1.0,1.0,1.0},{1.0,1.0,2.0},{1.0,1.0,1.0} , DNAB,TRA:TRA:DNAB,TRA{[4,19],0,0} , {0,[19],0} , {0,0,[4,19]}}
			</motifData>
		</motif>
		<motif index="12682">
			<pValParam>0.54539234753364163000</pValParam>
			<zScore>-0.2616128405951289</zScore>
			<pVal>0.724</pVal>
			<origCount>10.0</origCount>
			<randAvgCount>10.186</randAvgCount>
			<origConc>2.5699805709468838E-5</origConc>
			<randAvgConc>2.6820332956106737E-5</randAvgConc>
			<image>images/motif-12682.jpg</image>
			<motifData>
					noninteractive{1.0,2.0,1.0},{2.0,1.0,1.0},{1.0,1.0,1.0} , conditional{1.0,1.0,2.0},{1.0,1.0,1.0},{1.0,1.0,1.0} , TRA:TRA:DNAB,TRA{[19],0,0} , {0,[19],0} , {0,0,[4,19]}}
			</motifData>
		</motif>
		<motif index="12683">
			<pValParam>0.54539234753364163000</pValParam>
			<zScore>-0.2616128405951289</zScore>
			<pVal>0.724</pVal>
			<origCount>10.0</origCount>
			<randAvgCount>10.186</randAvgCount>
			<origConc>2.5699805709468838E-5</origConc>
			<randAvgConc>2.6820332956106737E-5</randAvgConc>
			<image>images/motif-12683.jpg</image>
			<motifData>
					noninteractive{1.0,2.0,1.0},{2.0,1.0,1.0},{1.0,1.0,1.0} , conditional{1.0,1.0,1.0},{1.0,1.0,2.0},{1.0,1.0,1.0} , DNAB,TRA:DNAB,TRA:DNAB,TRA{[4,19],0,0} , {0,[4,19],0} , {0,0,[4,19]}}
			</motifData>
		</motif>
		<motif index="12684">
			<pValParam>0.54539234753364163000</pValParam>
			<zScore>-0.2616128405951289</zScore>
			<pVal>0.724</pVal>
			<origCount>10.0</origCount>
			<randAvgCount>10.186</randAvgCount>
			<origConc>2.5699805709468838E-5</origConc>
			<randAvgConc>2.6820332956106737E-5</randAvgConc>
			<image>images/motif-12684.jpg</image>
			<motifData>
					noninteractive{1.0,2.0,1.0},{2.0,1.0,1.0},{1.0,1.0,1.0} , conditional{1.0,1.0,1.0},{1.0,1.0,2.0},{1.0,1.0,1.0} , TRA:DNAB,TRA:DNAB,TRA{[19],0,0} , {0,[4,19],0} , {0,0,[4,19]}}
			</motifData>
		</motif>
		<motif index="12685">
			<pValParam>0.54539234753364163000</pValParam>
			<zScore>-0.2616128405951289</zScore>
			<pVal>0.724</pVal>
			<origCount>10.0</origCount>
			<randAvgCount>10.186</randAvgCount>
			<origConc>2.5699805709468838E-5</origConc>
			<randAvgConc>2.6820332956106737E-5</randAvgConc>
			<image>images/motif-12685.jpg</image>
			<motifData>
					noninteractive{1.0,2.0,1.0},{2.0,1.0,1.0},{1.0,1.0,1.0} , conditional{1.0,1.0,1.0},{1.0,1.0,2.0},{1.0,1.0,1.0} , DNAB,TRA:TRA:TRA{[4,19],0,0} , {0,[19],0} , {0,0,[19]}}
			</motifData>
		</motif>
		<motif index="12686">
			<pValParam>0.26497687604944253000</pValParam>
			<zScore>-0.032501824160887635</zScore>
			<pVal>0.724</pVal>
			<origCount>1.0</origCount>
			<randAvgCount>1.002</randAvgCount>
			<origConc>2.5699805709468837E-6</origConc>
			<randAvgConc>2.6383234808851056E-6</randAvgConc>
			<image>images/motif-12686.jpg</image>
			<motifData>
					suppressive{1.0,2.0,1.0},{1.0,1.0,1.0},{1.0,1.0,1.0} , asynthetic{1.0,1.0,1.0},{1.0,1.0,2.0},{1.0,2.0,1.0} , HYA,STA:ERA:PKA,TFA{[6,15],0,0} , {0,[17],0} , {0,0,[7,14]}}
			</motifData>
		</motif>
		<motif index="12687">
			<pValParam>0.31195710868980453000</pValParam>
			<zScore>-0.0074595184835134975</zScore>
			<pVal>0.724</pVal>
			<origCount>2.0</origCount>
			<randAvgCount>1.958</randAvgCount>
			<origConc>5.1399611418937674E-6</origConc>
			<randAvgConc>5.156309967085031E-6</randAvgConc>
			<image>images/motif-12687.jpg</image>
			<motifData>
					suppressive{1.0,1.0,1.0},{2.0,1.0,2.0},{1.0,1.0,1.0} , ERA:HYA:TFA{[17],0,0} , {0,[15],0} , {0,0,[14]}}
			</motifData>
		</motif>
		<motif index="12688">
			<pValParam>0.31195710868980453000</pValParam>
			<zScore>-0.0074595184835134975</zScore>
			<pVal>0.724</pVal>
			<origCount>2.0</origCount>
			<randAvgCount>1.958</randAvgCount>
			<origConc>5.1399611418937674E-6</origConc>
			<randAvgConc>5.156309967085031E-6</randAvgConc>
			<image>images/motif-12688.jpg</image>
			<motifData>
					suppressive{1.0,2.0,2.0},{1.0,1.0,1.0},{1.0,1.0,1.0} , HYA:ERA:PKA,TFA{[15],0,0} , {0,[17],0} , {0,0,[7,14]}}
			</motifData>
		</motif>
		<motif index="12689">
			<pValParam>0.30222219220998214000</pValParam>
			<zScore>0.027589250466724977</zScore>
			<pVal>0.724</pVal>
			<origCount>2.0</origCount>
			<randAvgCount>1.922</randAvgCount>
			<origConc>5.1399611418937674E-6</origConc>
			<randAvgConc>5.0615571677133204E-6</randAvgConc>
			<image>images/motif-12689.jpg</image>
			<motifData>
					suppressive{1.0,1.0,2.0},{1.0,1.0,1.0},{1.0,1.0,1.0} , double-nonmonotonic{1.0,2.0,1.0},{2.0,1.0,1.0},{1.0,1.0,1.0} , DNAB,TRA:TRA:ERA{[4,19],0,0} , {0,[19],0} , {0,0,[17]}}
			</motifData>
		</motif>
		<motif index="12690">
			<pValParam>0.61965612343166410000</pValParam>
			<zScore>-0.35593154421320633</zScore>
			<pVal>0.724</pVal>
			<origCount>4.0</origCount>
			<randAvgCount>4.574</randAvgCount>
			<origConc>1.0279922283787535E-5</origConc>
			<randAvgConc>1.2046052700890067E-5</randAvgConc>
			<image>images/motif-12690.jpg</image>
			<motifData>
					suppressive{1.0,1.0,1.0},{1.0,1.0,1.0},{1.0,2.0,1.0} , conditional{1.0,1.0,1.0},{2.0,1.0,1.0},{1.0,1.0,1.0} , TRA:DNAB,TRA:PKA,STA,TFA{[19],0,0} , {0,[4,19],0} , {0,0,[6,7,14]}}
			</motifData>
		</motif>
		<motif index="12691">
			<pValParam>0.61965612343166410000</pValParam>
			<zScore>-0.35593154421320633</zScore>
			<pVal>0.724</pVal>
			<origCount>4.0</origCount>
			<randAvgCount>4.574</randAvgCount>
			<origConc>1.0279922283787535E-5</origConc>
			<randAvgConc>1.2046052700890067E-5</randAvgConc>
			<image>images/motif-12691.jpg</image>
			<motifData>
					suppressive{1.0,1.0,1.0},{1.0,1.0,1.0},{1.0,2.0,1.0} , conditional{1.0,1.0,1.0},{2.0,1.0,1.0},{1.0,1.0,1.0} , TRA:DNAB,TRA:PKA,TFA{[19],0,0} , {0,[4,19],0} , {0,0,[7,14]}}
			</motifData>
		</motif>
		<motif index="12692">
			<pValParam>0.61965612343166410000</pValParam>
			<zScore>-0.35593154421320633</zScore>
			<pVal>0.724</pVal>
			<origCount>4.0</origCount>
			<randAvgCount>4.574</randAvgCount>
			<origConc>1.0279922283787535E-5</origConc>
			<randAvgConc>1.2046052700890067E-5</randAvgConc>
			<image>images/motif-12692.jpg</image>
			<motifData>
					suppressive{1.0,1.0,1.0},{2.0,1.0,1.0},{1.0,1.0,1.0} , conditional{1.0,1.0,2.0},{1.0,1.0,1.0},{1.0,1.0,1.0} , TRA:PKA,TFA:TRA{[19],0,0} , {0,[7,14],0} , {0,0,[19]}}
			</motifData>
		</motif>
		<motif index="12693">
			<pValParam>0.61965612343166410000</pValParam>
			<zScore>-0.35593154421320633</zScore>
			<pVal>0.724</pVal>
			<origCount>4.0</origCount>
			<randAvgCount>4.574</randAvgCount>
			<origConc>1.0279922283787535E-5</origConc>
			<randAvgConc>1.2046052700890067E-5</randAvgConc>
			<image>images/motif-12693.jpg</image>
			<motifData>
					suppressive{1.0,1.0,1.0},{1.0,1.0,1.0},{1.0,2.0,1.0} , conditional{1.0,1.0,1.0},{2.0,1.0,1.0},{1.0,1.0,1.0} , TRA:DNAB,TRA:TFA{[19],0,0} , {0,[4,19],0} , {0,0,[14]}}
			</motifData>
		</motif>
		<motif index="12694">
			<pValParam>0.33230687869499176000</pValParam>
			<zScore>-0.19313946929350811</zScore>
			<pVal>0.724</pVal>
			<origCount>1.0</origCount>
			<randAvgCount>1.186</randAvgCount>
			<origConc>2.5699805709468837E-6</origConc>
			<randAvgConc>3.123316750442417E-6</randAvgConc>
			<image>images/motif-12694.jpg</image>
			<motifData>
					additive{1.0,2.0,1.0},{2.0,1.0,1.0},{1.0,1.0,1.0} , asynthetic{1.0,1.0,1.0},{1.0,1.0,2.0},{1.0,2.0,1.0} , epistatic{1.0,1.0,2.0},{1.0,1.0,1.0},{1.0,1.0,1.0} , TRA:TFA:HYA,STA{[19],0,0} , {0,[14],0} , {0,0,[6,15]}}
			</motifData>
		</motif>
		<motif index="12695">
			<pValParam>0.22020812603862705000</pValParam>
			<zScore>0.14833720735580258</zScore>
			<pVal>0.724</pVal>
			<origCount>1.0</origCount>
			<randAvgCount>0.88</randAvgCount>
			<origConc>2.5699805709468837E-6</origConc>
			<randAvgConc>2.3175087167422843E-6</randAvgConc>
			<image>images/motif-12695.jpg</image>
			<motifData>
					noninteractive{1.0,2.0,1.0},{2.0,1.0,1.0},{1.0,1.0,1.0} , double-nonmonotonic{1.0,1.0,1.0},{1.0,1.0,2.0},{1.0,2.0,1.0} , epistatic{1.0,1.0,1.0},{1.0,1.0,1.0},{2.0,1.0,1.0} , DNAB,TRA:PKA,STA,TFA:DNAB,TRA{[4,19],0,0} , {0,[6,7,14],0} , {0,0,[4,19]}}
			</motifData>
		</motif>
		<motif index="12696">
			<pValParam>0.33955901879901784000</pValParam>
			<zScore>-0.11433437163563172</zScore>
			<pVal>0.724</pVal>
			<origCount>2.0</origCount>
			<randAvgCount>2.06</randAvgCount>
			<origConc>5.1399611418937674E-6</origConc>
			<randAvgConc>5.424346544506368E-6</randAvgConc>
			<image>images/motif-12696.jpg</image>
			<motifData>
					noninteractive{1.0,1.0,1.0},{1.0,1.0,2.0},{1.0,2.0,1.0} , additive{1.0,1.0,2.0},{1.0,1.0,1.0},{2.0,1.0,1.0} , conditional{1.0,2.0,1.0},{1.0,1.0,1.0},{1.0,1.0,1.0} , TRA:NYA:TRA{[19],0,0} , {0,[9],0} , {0,0,[19]}}
			</motifData>
		</motif>
		<motif index="12697">
			<pValParam>0.34280359715553321000</pValParam>
			<zScore>-0.13916343638925857</zScore>
			<pVal>0.724</pVal>
			<origCount>2.0</origCount>
			<randAvgCount>2.072</randAvgCount>
			<origConc>5.1399611418937674E-6</origConc>
			<randAvgConc>5.455663981862439E-6</randAvgConc>
			<image>images/motif-12697.jpg</image>
			<motifData>
					noninteractive{1.0,1.0,1.0},{1.0,1.0,2.0},{1.0,2.0,1.0} , additive{1.0,2.0,1.0},{2.0,1.0,1.0},{1.0,1.0,1.0} , conditional{1.0,1.0,2.0},{1.0,1.0,1.0},{1.0,1.0,1.0} , PKA,TFA:PKA,STA,TFA:STA,TFA{[7,14],0,0} , {0,[6,7,14],0} , {0,0,[6,14]}}
			</motifData>
		</motif>
		<motif index="12698">
			<pValParam>0.34280359715553321000</pValParam>
			<zScore>-0.13916343638925857</zScore>
			<pVal>0.724</pVal>
			<origCount>2.0</origCount>
			<randAvgCount>2.072</randAvgCount>
			<origConc>5.1399611418937674E-6</origConc>
			<randAvgConc>5.455663981862439E-6</randAvgConc>
			<image>images/motif-12698.jpg</image>
			<motifData>
					noninteractive{1.0,1.0,1.0},{1.0,1.0,2.0},{1.0,2.0,1.0} , additive{1.0,2.0,1.0},{2.0,1.0,1.0},{1.0,1.0,1.0} , conditional{1.0,1.0,2.0},{1.0,1.0,1.0},{1.0,1.0,1.0} , PKA,TFA:STA,TFA:PKA,STA,TFA{[7,14],0,0} , {0,[6,14],0} , {0,0,[6,7,14]}}
			</motifData>
		</motif>
		<motif index="12699">
			<pValParam>0.18618443521908146000</pValParam>
			<zScore>0.3514748490778884</zScore>
			<pVal>0.724</pVal>
			<origCount>1.0</origCount>
			<randAvgCount>0.786</randAvgCount>
			<origConc>2.5699805709468837E-6</origConc>
			<randAvgConc>2.0696492706616118E-6</randAvgConc>
			<image>images/motif-12699.jpg</image>
			<motifData>
					noninteractive{1.0,1.0,2.0},{1.0,1.0,1.0},{2.0,1.0,1.0} , asynthetic{1.0,1.0,1.0},{1.0,1.0,2.0},{1.0,2.0,1.0} , double-nonmonotonic{1.0,2.0,1.0},{2.0,1.0,1.0},{1.0,1.0,1.0} , HYA:HYA,STA:PKA,STA,TFA{[15],0,0} , {0,[6,15],0} , {0,0,[6,7,14]}}
			</motifData>
		</motif>
		<motif index="12700">
			<pValParam>0.19985963331410661000</pValParam>
			<zScore>0.2555840234569102</zScore>
			<pVal>0.724</pVal>
			<origCount>1.0</origCount>
			<randAvgCount>0.824</randAvgCount>
			<origConc>2.5699805709468837E-6</origConc>
			<randAvgConc>2.1700225460100744E-6</randAvgConc>
			<image>images/motif-12700.jpg</image>
			<motifData>
					noninteractive{1.0,1.0,2.0},{1.0,1.0,1.0},{2.0,1.0,1.0} , double-nonmonotonic{1.0,2.0,1.0},{2.0,1.0,1.0},{1.0,1.0,1.0} , conditional{1.0,1.0,1.0},{1.0,1.0,2.0},{1.0,1.0,1.0} , TRA:TFA:MFU{[19],0,0} , {0,[14],0} , {0,0,[8]}}
			</motifData>
		</motif>
		<motif index="12701">
			<pValParam>0.29952028315455692000</pValParam>
			<zScore>0.059282805493071127</zScore>
			<pVal>0.724</pVal>
			<origCount>2.0</origCount>
			<randAvgCount>1.912</randAvgCount>
			<origConc>5.1399611418937674E-6</origConc>
			<randAvgConc>5.034550881302005E-6</randAvgConc>
			<image>images/motif-12701.jpg</image>
			<motifData>
					double-nonmonotonic{1.0,1.0,2.0},{1.0,1.0,1.0},{2.0,1.0,1.0} , conditional{1.0,2.0,1.0},{1.0,1.0,1.0},{1.0,1.0,1.0} , epistatic{1.0,1.0,1.0},{1.0,1.0,2.0},{1.0,1.0,1.0} , TRA:HYA,PDA:TFA{[19],0,0} , {0,[1,15],0} , {0,0,[14]}}
			</motifData>
		</motif>
		<motif index="12702">
			<pValParam>0.29952028315455692000</pValParam>
			<zScore>0.059282805493071127</zScore>
			<pVal>0.724</pVal>
			<origCount>2.0</origCount>
			<randAvgCount>1.912</randAvgCount>
			<origConc>5.1399611418937674E-6</origConc>
			<randAvgConc>5.034550881302005E-6</randAvgConc>
			<image>images/motif-12702.jpg</image>
			<motifData>
					double-nonmonotonic{1.0,1.0,1.0},{1.0,1.0,2.0},{1.0,2.0,1.0} , conditional{1.0,1.0,1.0},{2.0,1.0,1.0},{1.0,1.0,1.0} , epistatic{1.0,1.0,2.0},{1.0,1.0,1.0},{1.0,1.0,1.0} , HYA:TRA:TFA{[15],0,0} , {0,[19],0} , {0,0,[14]}}
			</motifData>
		</motif>
		<motif index="12703">
			<pValParam>0.16489132035624754000</pValParam>
			<zScore>0.5607262193468564</zScore>
			<pVal>0.726</pVal>
			<origCount>1.0</origCount>
			<randAvgCount>0.726</randAvgCount>
			<origConc>2.5699805709468837E-6</origConc>
			<randAvgConc>1.911507075597358E-6</randAvgConc>
			<image>images/motif-12703.jpg</image>
			<motifData>
					noninteractive{1.0,2.0,1.0},{2.0,1.0,1.0},{1.0,1.0,1.0} , suppressive{1.0,1.0,2.0},{1.0,1.0,1.0},{1.0,1.0,1.0} , PKA,STA,TFA:SMA:HLA{[6,7,14],0,0} , {0,[11],0} , {0,0,[3]}}
			</motifData>
		</motif>
		<motif index="12704">
			<pValParam>0.81340577834260452000</pValParam>
			<zScore>-0.9982990089750685</zScore>
			<pVal>0.726</pVal>
			<origCount>16.0</origCount>
			<randAvgCount>19.166</randAvgCount>
			<origConc>4.111968913515014E-5</origConc>
			<randAvgConc>5.047037429712276E-5</randAvgConc>
			<image>images/motif-12704.jpg</image>
			<motifData>
					noninteractive{1.0,1.0,2.0},{1.0,1.0,1.0},{2.0,1.0,1.0} , suppressive{1.0,2.0,1.0},{1.0,1.0,1.0},{1.0,1.0,1.0} , TRA:HYA:HYA,STA{[19],0,0} , {0,[15],0} , {0,0,[6,15]}}
			</motifData>
		</motif>
		<motif index="12705">
			<pValParam>0.26969926712256242000</pValParam>
			<zScore>0.23818623832166766</zScore>
			<pVal>0.726</pVal>
			<origCount>7.0</origCount>
			<randAvgCount>6.726</randAvgCount>
			<origConc>1.7989863996628186E-5</origConc>
			<randAvgConc>1.7710635853379384E-5</randAvgConc>
			<image>images/motif-12705.jpg</image>
			<motifData>
					additive{1.0,1.0,2.0},{1.0,1.0,1.0},{2.0,1.0,1.0} , conditional{1.0,2.0,1.0},{1.0,1.0,1.0},{1.0,1.0,1.0} , TRA:PRB:TPA{[19],0,0} , {0,[13],0} , {0,0,[12]}}
			</motifData>
		</motif>
		<motif index="12706">
			<pValParam>0.26969926712256242000</pValParam>
			<zScore>0.39966082529139757</zScore>
			<pVal>0.726</pVal>
			<origCount>4.0</origCount>
			<randAvgCount>3.726</randAvgCount>
			<origConc>1.0279922283787535E-5</origConc>
			<randAvgConc>9.811061673907771E-6</randAvgConc>
			<image>images/motif-12706.jpg</image>
			<motifData>
					additive{1.0,1.0,2.0},{1.0,1.0,1.0},{2.0,1.0,1.0} , conditional{1.0,2.0,1.0},{1.0,1.0,1.0},{1.0,1.0,1.0} , TRA:PRB:OTHER{[19],0,0} , {0,[13],0} , {0,0,[18]}}
			</motifData>
		</motif>
		<motif index="12707">
			<pValParam>0.67531730668813417000</pValParam>
			<zScore>-0.6991660619804199</zScore>
			<pVal>0.726</pVal>
			<origCount>41.0</origCount>
			<randAvgCount>42.848</randAvgCount>
			<origConc>1.0536920340882223E-4</origConc>
			<randAvgConc>1.1282417097494585E-4</randAvgConc>
			<image>images/motif-12707.jpg</image>
			<motifData>
					noninteractive{1.0,1.0,1.0},{1.0,1.0,2.0},{1.0,2.0,1.0} , synthetic{1.0,2.0,1.0},{2.0,1.0,1.0},{1.0,1.0,1.0} , ERA:PKA,TFA:HYA{[17],0,0} , {0,[7,14],0} , {0,0,[15]}}
			</motifData>
		</motif>
		<motif index="12708">
			<pValParam>0.16489132035624754000</pValParam>
			<zScore>0.5607262193468564</zScore>
			<pVal>0.726</pVal>
			<origCount>1.0</origCount>
			<randAvgCount>0.726</randAvgCount>
			<origConc>2.5699805709468837E-6</origConc>
			<randAvgConc>1.911507075597358E-6</randAvgConc>
			<image>images/motif-12708.jpg</image>
			<motifData>
					noninteractive{1.0,2.0,1.0},{2.0,1.0,1.0},{1.0,1.0,1.0} , synthetic{1.0,1.0,2.0},{1.0,1.0,1.0},{2.0,1.0,1.0} , PKA,STA,TFA:SMA:OTHER{[6,7,14],0,0} , {0,[11],0} , {0,0,[18]}}
			</motifData>
		</motif>
		<motif index="12709">
			<pValParam>0.67531730668813417000</pValParam>
			<zScore>-0.6991660619804199</zScore>
			<pVal>0.726</pVal>
			<origCount>41.0</origCount>
			<randAvgCount>42.848</randAvgCount>
			<origConc>1.0536920340882223E-4</origConc>
			<randAvgConc>1.1282417097494585E-4</randAvgConc>
			<image>images/motif-12709.jpg</image>
			<motifData>
					noninteractive{1.0,1.0,1.0},{1.0,1.0,2.0},{1.0,2.0,1.0} , synthetic{1.0,2.0,1.0},{2.0,1.0,1.0},{1.0,1.0,1.0} , ERA:PKA,TFA:HYA,PDA{[17],0,0} , {0,[7,14],0} , {0,0,[1,15]}}
			</motifData>
		</motif>
		<motif index="12710">
			<pValParam>0.67266556589192739000</pValParam>
			<zScore>-0.7854395354692302</zScore>
			<pVal>0.726</pVal>
			<origCount>79.0</origCount>
			<randAvgCount>81.526</randAvgCount>
			<origConc>2.030284651048038E-4</origConc>
			<randAvgConc>2.1467049232106982E-4</randAvgConc>
			<image>images/motif-12710.jpg</image>
			<motifData>
					noninteractive{1.0,1.0,2.0},{1.0,1.0,1.0},{2.0,1.0,1.0} , conditional{1.0,1.0,1.0},{2.0,1.0,1.0},{1.0,1.0,1.0} , PKA,STA,TFA:ERA:PRB,TRA{[6,7,14],0,0} , {0,[17],0} , {0,0,[13,19]}}
			</motifData>
		</motif>
		<motif index="12711">
			<pValParam>0.16489132035624754000</pValParam>
			<zScore>0.5607262193468564</zScore>
			<pVal>0.726</pVal>
			<origCount>1.0</origCount>
			<randAvgCount>0.726</randAvgCount>
			<origConc>2.5699805709468837E-6</origConc>
			<randAvgConc>1.911507075597358E-6</randAvgConc>
			<image>images/motif-12711.jpg</image>
			<motifData>
					noninteractive{1.0,1.0,2.0},{1.0,1.0,1.0},{2.0,1.0,1.0} , conditional{1.0,1.0,1.0},{2.0,1.0,1.0},{1.0,1.0,1.0} , PKA,STA,TFA:TLA:SMA{[6,7,14],0,0} , {0,[5],0} , {0,0,[11]}}
			</motifData>
		</motif>
		<motif index="12712">
			<pValParam>0.63723784673214645000</pValParam>
			<zScore>-0.6926885557101895</zScore>
			<pVal>0.726</pVal>
			<origCount>53.0</origCount>
			<randAvgCount>54.318</randAvgCount>
			<origConc>1.3620897026018483E-4</origConc>
			<randAvgConc>1.4302707887412807E-4</randAvgConc>
			<image>images/motif-12712.jpg</image>
			<motifData>
					noninteractive{1.0,2.0,2.0},{2.0,1.0,1.0},{2.0,1.0,1.0} , PKA,TFA:ERA:TFA{[7,14],0,0} , {0,[17],0} , {0,0,[14]}}
			</motifData>
		</motif>
		<motif index="12713">
			<pValParam>0.66168792723225200000</pValParam>
			<zScore>-0.5422064298995106</zScore>
			<pVal>0.726</pVal>
			<origCount>14.0</origCount>
			<randAvgCount>15.126</randAvgCount>
			<origConc>3.597972799325637E-5</origConc>
			<randAvgConc>3.982906452411546E-5</randAvgConc>
			<image>images/motif-12713.jpg</image>
			<motifData>
					conditional{1.0,2.0,1.0},{1.0,1.0,1.0},{1.0,1.0,1.0} , synthetic{1.0,1.0,1.0},{1.0,1.0,2.0},{1.0,2.0,1.0} , TRA:DNAB,TRA:HYA,STA{[19],0,0} , {0,[4,19],0} , {0,0,[6,15]}}
			</motifData>
		</motif>
		<motif index="12714">
			<pValParam>0.63614315205715799000</pValParam>
			<zScore>-0.4319012939784781</zScore>
			<pVal>0.726</pVal>
			<origCount>7.0</origCount>
			<randAvgCount>7.702</randAvgCount>
			<origConc>1.7989863996628186E-5</origConc>
			<randAvgConc>2.028083828564773E-5</randAvgConc>
			<image>images/motif-12714.jpg</image>
			<motifData>
					conditional{1.0,1.0,1.0},{1.0,1.0,1.0},{2.0,1.0,1.0} , synthetic{1.0,2.0,1.0},{2.0,1.0,1.0},{1.0,1.0,1.0} , TRA:PKA,TFA:TRA{[19],0,0} , {0,[7,14],0} , {0,0,[19]}}
			</motifData>
		</motif>
		<motif index="12715">
			<pValParam>0.26969926712256409000</pValParam>
			<zScore>0.41758100255604613</zScore>
			<pVal>0.726</pVal>
			<origCount>11.0</origCount>
			<randAvgCount>10.178</randAvgCount>
			<origConc>2.826978628041572E-5</origConc>
			<randAvgConc>2.6799993628566123E-5</randAvgConc>
			<image>images/motif-12715.jpg</image>
			<motifData>
					noninteractive{1.0,1.0,2.0},{1.0,1.0,1.0},{2.0,1.0,1.0} , additive{1.0,2.0,1.0},{2.0,1.0,1.0},{1.0,1.0,1.0} , TRA:PRB:PRB{[19],0,0} , {0,[13],0} , {0,0,[13]}}
			</motifData>
		</motif>
		<motif index="12716">
			<pValParam>0.16489132035624754000</pValParam>
			<zScore>0.5607482015630526</zScore>
			<pVal>0.726</pVal>
			<origCount>1.0</origCount>
			<randAvgCount>0.726</randAvgCount>
			<origConc>2.5699805709468837E-6</origConc>
			<randAvgConc>1.9114874944361826E-6</randAvgConc>
			<image>images/motif-12716.jpg</image>
			<motifData>
					noninteractive{1.0,2.0,1.0},{2.0,1.0,1.0},{1.0,1.0,1.0} , additive{1.0,1.0,2.0},{1.0,1.0,1.0},{2.0,1.0,1.0} , TRA:PRB:SMA{[19],0,0} , {0,[13],0} , {0,0,[11]}}
			</motifData>
		</motif>
		<motif index="12717">
			<pValParam>0.70348315239695569000</pValParam>
			<zScore>-0.6228559089521407</zScore>
			<pVal>0.726</pVal>
			<origCount>5.0</origCount>
			<randAvgCount>5.732</randAvgCount>
			<origConc>1.2849902854734419E-5</origConc>
			<randAvgConc>1.5092928839756459E-5</randAvgConc>
			<image>images/motif-12717.jpg</image>
			<motifData>
					noninteractive{1.0,1.0,1.0},{1.0,1.0,2.0},{1.0,2.0,1.0} , additive{1.0,2.0,1.0},{2.0,1.0,1.0},{1.0,1.0,1.0} , TFA:DNAB,TRA:PRB{[14],0,0} , {0,[4,19],0} , {0,0,[13]}}
			</motifData>
		</motif>
		<motif index="12718">
			<pValParam>0.16489132035624754000</pValParam>
			<zScore>0.5607262193468564</zScore>
			<pVal>0.726</pVal>
			<origCount>1.0</origCount>
			<randAvgCount>0.726</randAvgCount>
			<origConc>2.5699805709468837E-6</origConc>
			<randAvgConc>1.911507075597358E-6</randAvgConc>
			<image>images/motif-12718.jpg</image>
			<motifData>
					noninteractive{1.0,1.0,1.0},{1.0,1.0,2.0},{1.0,2.0,1.0} , additive{1.0,2.0,1.0},{2.0,1.0,1.0},{1.0,1.0,1.0} , STA,TFA:SMA:PKA,STA,TFA{[6,14],0,0} , {0,[11],0} , {0,0,[6,7,14]}}
			</motifData>
		</motif>
		<motif index="12719">
			<pValParam>0.26969926712256409000</pValParam>
			<zScore>0.41758100255604613</zScore>
			<pVal>0.726</pVal>
			<origCount>11.0</origCount>
			<randAvgCount>10.178</randAvgCount>
			<origConc>2.826978628041572E-5</origConc>
			<randAvgConc>2.6799993628566123E-5</randAvgConc>
			<image>images/motif-12719.jpg</image>
			<motifData>
					noninteractive{1.0,1.0,1.0},{1.0,1.0,2.0},{1.0,2.0,1.0} , additive{1.0,2.0,1.0},{2.0,1.0,1.0},{1.0,1.0,1.0} , PRB:DNAB,TRA:PRB{[13],0,0} , {0,[4,19],0} , {0,0,[13]}}
			</motifData>
		</motif>
		<motif index="12720">
			<pValParam>0.16489132035624754000</pValParam>
			<zScore>0.5607482015630526</zScore>
			<pVal>0.726</pVal>
			<origCount>1.0</origCount>
			<randAvgCount>0.726</randAvgCount>
			<origConc>2.5699805709468837E-6</origConc>
			<randAvgConc>1.9114874944361826E-6</randAvgConc>
			<image>images/motif-12720.jpg</image>
			<motifData>
					noninteractive{1.0,2.0,1.0},{2.0,1.0,1.0},{1.0,1.0,1.0} , additive{1.0,1.0,2.0},{1.0,1.0,1.0},{2.0,1.0,1.0} , TRA:PRB:HLA{[19],0,0} , {0,[13],0} , {0,0,[3]}}
			</motifData>
		</motif>
		<motif index="12721">
			<pValParam>0.21437467325768966000</pValParam>
			<zScore>0.17852856046588647</zScore>
			<pVal>0.726</pVal>
			<origCount>1.0</origCount>
			<randAvgCount>0.864</randAvgCount>
			<origConc>2.5699805709468837E-6</origConc>
			<randAvgConc>2.2750774232256347E-6</randAvgConc>
			<image>images/motif-12721.jpg</image>
			<motifData>
					asynthetic{1.0,2.0,1.0},{2.0,1.0,1.0},{1.0,1.0,1.0} , double-nonmonotonic{1.0,1.0,1.0},{1.0,1.0,2.0},{1.0,2.0,1.0} , DNAB,TRA:ERA:HYA,STA{[4,19],0,0} , {0,[17],0} , {0,0,[6,15]}}
			</motifData>
		</motif>
		<motif index="12722">
			<pValParam>0.55127506162878215000</pValParam>
			<zScore>-0.3199837615045225</zScore>
			<pVal>0.726</pVal>
			<origCount>9.0</origCount>
			<randAvgCount>9.146</randAvgCount>
			<origConc>2.3129825138521954E-5</origConc>
			<randAvgConc>2.4082869101081796E-5</randAvgConc>
			<image>images/motif-12722.jpg</image>
			<motifData>
					noninteractive{1.0,1.0,2.0},{1.0,1.0,1.0},{2.0,1.0,1.0} , epistatic{1.0,2.0,1.0},{1.0,1.0,1.0},{1.0,1.0,1.0} , HYA,STA:HYA:ERA{[6,15],0,0} , {0,[15],0} , {0,0,[17]}}
			</motifData>
		</motif>
		<motif index="12723">
			<pValParam>0.45841225894553306000</pValParam>
			<zScore>-0.01768545088941317</zScore>
			<pVal>0.726</pVal>
			<origCount>4.0</origCount>
			<randAvgCount>3.918</randAvgCount>
			<origConc>1.0279922283787535E-5</origConc>
			<randAvgConc>1.0316417957815541E-5</randAvgConc>
			<image>images/motif-12723.jpg</image>
			<motifData>
[truncated: 5,781,673 more chars]
