# Supplementary material for: Network motif analysis of a multi-mode genetic-interaction network
Source: Genome Biol. 2007 Aug 2;8(8):R160. doi: 10.1186/gb-2007-8-8-r160 (PMC2374991; doi:10.1186/gb-2007-8-8-r160)
Supplement: Additional data file 13 — Description of the genetic perturbations used to construct the genetic interaction network. [file gb-2007-8-8-r160-S13.xml]

<?xml version="1.0"?>

<project>

  <name>Adhesion/filamentation</name>
  <organism>S. cerevisiae</organism>
  <note>Becky/Marisa/Tim's macroarray data</note>

<note> This modification was made for the following single deletion strains: </note>
<note> HOG1, HSL1, IPK1, IRA2, PBS2, SFL1, and SOK2 ::NatMX strains </note>
<note>Experiments ARE DESCRIBED AS ::NatMX single mutant strains but have phenotype values from diploid ::KanMX single mutant strains</note>
<note> For comparision with ::NatMX ::KanMX double mutant phenotypes</note>
<note>No diploid ::NatMX single mutants were constructed </note>
<note>Strain IDs are not strain numbers, to avoid confusion with real strains</note>

<note>VT:Removed double perturbations experiments with ARG82, MPT5, IME4,
    DIA4,and PLC1.Nov9 2004 </note>

<note>Removed experiment name="IRA2(lf) IPK2(lf) 2n, SLAD, G80311"</note>
<note>Removed experiment name="PBS2(lf) MPT5(lf) 2n, SLAD, G80128"</note>
<note>Removed experiment name="IPK1(lf) MPT5(lf) 2n, SLAD, G80258"</note>
<note>Removed experiment name="HOG1(lf) MPT5(lf) 2n, SLAD, G80648"</note>
<note>Removed experiment name="SFL1(lf) MPT5(lf) 2n, SLAD, G80908"</note>
<note>Removed experiment name="IME4(lf) MPT5(lf) 2n, SLAD, G81038"</note>
<note>Removed experiment name="DIA4(lf) 2n, SLAD, G30053"</note>
<note>Removed experiment name="IRA2(lf) PLC1(lf) 2n, SLAD, G80270"</note>
<note>Removed experiment name="HSL1(lf) PLC1(lf) 2n, SLAD, G80660"</note>
<note>Removed experiment name="IME4(lf) PLC1(lf) 2n, SLAD, G80920"</note>
<note>Other IME4 removals, see IME4doubles</note>

<experiment name="HOG1(lf) 2n, SLAD, G00001">
  <condition name="cell type" value="2n" category="environmental"/>
  <condition name="medium" value="SLAD" category="environmental"/>
  <condition name="vector" value="none" category="environmental"/>
  <condition gene="YLR113W" alleleForm="lf" category="genetic" allele="hog1::bcNatMX4"/>
<observations>
  <phenotype name="agar invasion" value="0.2822"/>
  <phenotype name="agar invasion error" value="0.0649"/>
</observations>
</experiment>

<experiment name="HSL1(lf) 2n, SLAD, G00002">
  <condition name="cell type" value="2n" category="environmental"/>
  <condition name="medium" value="SLAD" category="environmental"/>
  <condition name="vector" value="none" category="environmental"/>
  <condition gene="YKL101W" alleleForm="lf" category="genetic" allele="hsl1::bcNatMX4"/>
<observations>
  <phenotype name="agar invasion" value="0.1142"/>
  <phenotype name="agar invasion error" value="0.0250"/>
</observations>
</experiment>

<experiment name="IPK1(lf) 2n, SLAD, G00003">
  <condition name="cell type" value="2n" category="environmental"/>
  <condition name="medium" value="SLAD" category="environmental"/>
  <condition name="vector" value="none" category="environmental"/>
  <condition gene="YDR315C" alleleForm="lf" category="genetic" allele="ipk1::bcNatMX4"/>
<observations>
  <phenotype name="agar invasion" value="0.5224"/>
  <phenotype name="agar invasion error" value="0.0249"/>
</observations>
</experiment>

<experiment name="IRA2(lf) 2n, SLAD, G00004">
  <condition name="cell type" value="2n" category="environmental"/>
  <condition name="medium" value="SLAD" category="environmental"/>
  <condition name="vector" value="none" category="environmental"/>
  <condition gene="YOL081W" alleleForm="lf" category="genetic" allele="ira2::bcNatMX4"/>
<observations>
  <phenotype name="agar invasion" value="0.6178"/>
  <phenotype name="agar invasion error" value="0.0672"/>
</observations>
</experiment>

<experiment name="PBS2(lf) 2n, SLAD, G00005">
  <condition name="cell type" value="2n" category="environmental"/>
  <condition name="medium" value="SLAD" category="environmental"/>
  <condition name="vector" value="none" category="environmental"/>
  <condition gene="YJL128C" alleleForm="lf" category="genetic" allele="pbs2::bcNatMX4"/>
<observations>
  <phenotype name="agar invasion" value="0.4171"/>
  <phenotype name="agar invasion error" value="0.0324"/>
</observations>
</experiment>

<experiment name="SFL1(lf) 2n, SLAD, G00006">
  <condition name="cell type" value="2n" category="environmental"/>
  <condition name="medium" value="SLAD" category="environmental"/>
  <condition name="vector" value="none" category="environmental"/>
  <condition gene="YOR140W" alleleForm="lf" category="genetic" allele="sfl1::bcNatMX4"/>
<observations>
  <phenotype name="agar invasion" value="0.6930"/>
  <phenotype name="agar invasion error" value="0.0600"/>
</observations>
</experiment>

<experiment name="SOK2(lf) 2n, SLAD, G00007">
  <condition name="cell type" value="2n" category="environmental"/>
  <condition name="medium" value="SLAD" category="environmental"/>
  <condition name="vector" value="none" category="environmental"/>
  <condition gene="YMR016C" alleleForm="lf" category="genetic" allele="sok2::bcNatMX4"/>
<observations>
  <phenotype name="agar invasion" value="0.2815"/>
  <phenotype name="agar invasion error" value="0.0161"/>
</observations>
</experiment>

<experiment name="YAK1(lf) 2n, SLAD, G30001">
  <condition name="cell type" value="2n" category="environmental"/>
  <condition name="medium" value="SLAD" category="environmental"/>
  <condition name="vector" value="none" category="environmental"/>
  <condition gene="YJL141C" alleleForm="lf" category="genetic" allele="yak1::bcKanMX4"/>
<observations>
  <phenotype name="agar invasion" value="0.2087"/>
  <phenotype name="agar invasion error" value="0.0245"/>
</observations>
</experiment>

<experiment name="TEC1(lf) 2n, SLAD, G30002">
  <condition name="cell type" value="2n" category="environmental"/>
  <condition name="medium" value="SLAD" category="environmental"/>
  <condition name="vector" value="none" category="environmental"/>
  <condition gene="YBR083W" alleleForm="lf" category="genetic" allele="tec1::bcKanMX4"/>
<observations>
  <phenotype name="agar invasion" value="0.0279"/>
  <phenotype name="agar invasion error" value="0.0279"/>
</observations>
</experiment>

<experiment name="CLB1(lf) 2n, SLAD, G30003">
  <condition name="cell type" value="2n" category="environmental"/>
  <condition name="medium" value="SLAD" category="environmental"/>
  <condition name="vector" value="none" category="environmental"/>
  <condition gene="YGR108W" alleleForm="lf" category="genetic" allele="clb1::bcKanMX4"/>
<observations>
  <phenotype name="agar invasion" value="0.1450"/>
  <phenotype name="agar invasion error" value="0.0369"/>
</observations>
</experiment>

<experiment name="SNF1(lf) 2n, SLAD, G30004">
  <condition name="cell type" value="2n" category="environmental"/>
  <condition name="medium" value="SLAD" category="environmental"/>
  <condition name="vector" value="none" category="environmental"/>
  <condition gene="YDR477W" alleleForm="lf" category="genetic" allele="snf1::bcKanMX4"/>
<observations>
  <phenotype name="agar invasion" value="0.0539"/>
  <phenotype name="agar invasion error" value="0.0149"/>
</observations>
</experiment>

<experiment name="PCL1(lf) 2n, SLAD, G30005">
  <condition name="cell type" value="2n" category="environmental"/>
  <condition name="medium" value="SLAD" category="environmental"/>
  <condition name="vector" value="none" category="environmental"/>
  <condition gene="YNL289W" alleleForm="lf" category="genetic" allele="pcl1::bcKanMX4"/>
<observations>
  <phenotype name="agar invasion" value="0.1196"/>
  <phenotype name="agar invasion error" value="0.0155"/>
</observations>
</experiment>

<experiment name="DIG2(lf) 2n, SLAD, G30006">
  <condition name="cell type" value="2n" category="environmental"/>
  <condition name="medium" value="SLAD" category="environmental"/>
  <condition name="vector" value="none" category="environmental"/>
  <condition gene="YDR480W" alleleForm="lf" category="genetic" allele="dig2::bcKanMX4"/>
<observations>
  <phenotype name="agar invasion" value="0.0555"/>
  <phenotype name="agar invasion error" value="0.0156"/>
</observations>
</experiment>

<experiment name="TPK1(lf) 2n, SLAD, G30007">
  <condition name="cell type" value="2n" category="environmental"/>
  <condition name="medium" value="SLAD" category="environmental"/>
  <condition name="vector" value="none" category="environmental"/>
  <condition gene="YJL164C" alleleForm="lf" category="genetic" allele="tpk1::bcKanMX4"/>
<observations>
  <phenotype name="agar invasion" value="0.3547"/>
  <phenotype name="agar invasion error" value="0.0149"/>
</observations>
</experiment>

<experiment name="XBP1(lf) 2n, SLAD, G30008">
  <condition name="cell type" value="2n" category="environmental"/>
  <condition name="medium" value="SLAD" category="environmental"/>
  <condition name="vector" value="none" category="environmental"/>
  <condition gene="YIL101C" alleleForm="lf" category="genetic" allele="xbp1::bcKanMX4"/>
<observations>
  <phenotype name="agar invasion" value="0.0949"/>
  <phenotype name="agar invasion error" value="0.0149"/>
</observations>
</experiment>

<experiment name="YER124C(lf) 2n, SLAD, G30009">
  <condition name="cell type" value="2n" category="environmental"/>
  <condition name="medium" value="SLAD" category="environmental"/>
  <condition name="vector" value="none" category="environmental"/>
  <condition gene="YER124C" alleleForm="lf" category="genetic" allele="yer124c::bcKanMX4"/>
<observations>
  <phenotype name="agar invasion" value="0.1226"/>
  <phenotype name="agar invasion error" value="0.0194"/>
</observations>
</experiment>

<experiment name="FLO1(lf) 2n, SLAD, G30010">
  <condition name="cell type" value="2n" category="environmental"/>
  <condition name="medium" value="SLAD" category="environmental"/>
  <condition name="vector" value="none" category="environmental"/>
  <condition gene="YAR050W" alleleForm="lf" category="genetic" allele="flo1::bcKanMX4"/>
<observations>
  <phenotype name="agar invasion" value="-0.0355"/>
  <phenotype name="agar invasion error" value="0.0194"/>
</observations>
</experiment>

<experiment name="FLO10(lf) 2n, SLAD, G30011">
  <condition name="cell type" value="2n" category="environmental"/>
  <condition name="medium" value="SLAD" category="environmental"/>
  <condition name="vector" value="none" category="environmental"/>
  <condition gene="YKR102W" alleleForm="lf" category="genetic" allele="flo10::bcKanMX4"/>
<observations>
  <phenotype name="agar invasion" value="0.0894"/>
  <phenotype name="agar invasion error" value="0.0204"/>
</observations>
</experiment>

<experiment name="PRY2(lf) 2n, SLAD, G30012">
  <condition name="cell type" value="2n" category="environmental"/>
  <condition name="medium" value="SLAD" category="environmental"/>
  <condition name="vector" value="none" category="environmental"/>
  <condition gene="YKR013W" alleleForm="lf" category="genetic" allele="pry2::bcKanMX4"/>
<observations>
  <phenotype name="agar invasion" value="0.0285"/>
  <phenotype name="agar invasion error" value="0.0319"/>
</observations>
</experiment>

<experiment name="IPK1(lf) 2n, SLAD, G30013">
  <condition name="cell type" value="2n" category="environmental"/>
  <condition name="medium" value="SLAD" category="environmental"/>
  <condition name="vector" value="none" category="environmental"/>
  <condition gene="YDR315C" alleleForm="lf" category="genetic" allele="ipk1::bcKanMX4"/>
<observations>
  <phenotype name="agar invasion" value="0.5224"/>
  <phenotype name="agar invasion error" value="0.0249"/>
</observations>
</experiment>

<experiment name="PBS2(lf) 2n, SLAD, G30014">
  <condition name="cell type" value="2n" category="environmental"/>
  <condition name="medium" value="SLAD" category="environmental"/>
  <condition name="vector" value="none" category="environmental"/>
  <condition gene="YJL128C" alleleForm="lf" category="genetic" allele="pbs2::bcKanMX4"/>
<observations>
  <phenotype name="agar invasion" value="0.4171"/>
  <phenotype name="agar invasion error" value="0.0324"/>
</observations>
</experiment>

<experiment name="SNF4(lf) 2n, SLAD, G30015">
  <condition name="cell type" value="2n" category="environmental"/>
  <condition name="medium" value="SLAD" category="environmental"/>
  <condition name="vector" value="none" category="environmental"/>
  <condition gene="YGL115W" alleleForm="lf" category="genetic" allele="snf4::bcKanMX4"/>
<observations>
  <phenotype name="agar invasion" value="0.0407"/>
  <phenotype name="agar invasion error" value="0.0149"/>
</observations>
</experiment>

<experiment name="MSN1(lf) 2n, SLAD, G30016">
  <condition name="cell type" value="2n" category="environmental"/>
  <condition name="medium" value="SLAD" category="environmental"/>
  <condition name="vector" value="none" category="environmental"/>
  <condition gene="YOL116W" alleleForm="lf" category="genetic" allele="msn1::bcKanMX4"/>
<observations>
  <phenotype name="agar invasion" value="0.0000"/>
  <phenotype name="agar invasion error" value="0.0149"/>
</observations>
</experiment>

<experiment name="URE2(lf) 2n, SLAD, G30017">
  <condition name="cell type" value="2n" category="environmental"/>
  <condition name="medium" value="SLAD" category="environmental"/>
  <condition name="vector" value="none" category="environmental"/>
  <condition gene="YNL229C" alleleForm="lf" category="genetic" allele="ure2::bcKanMX4"/>
<observations>
  <phenotype name="agar invasion" value="0.0000"/>
  <phenotype name="agar invasion error" value="0.0149"/>
</observations>
</experiment>

<experiment name="SIP4(lf) 2n, SLAD, G30018">
  <condition name="cell type" value="2n" category="environmental"/>
  <condition name="medium" value="SLAD" category="environmental"/>
  <condition name="vector" value="none" category="environmental"/>
  <condition gene="YJL089W" alleleForm="lf" category="genetic" allele="sip4::bcKanMX4"/>
<observations>
  <phenotype name="agar invasion" value="0.0000"/>
  <phenotype name="agar invasion error" value="0.0196"/>
</observations>
</experiment>

<experiment name="ASH1(lf) 2n, SLAD, G30019">
  <condition name="cell type" value="2n" category="environmental"/>
  <condition name="medium" value="SLAD" category="environmental"/>
  <condition name="vector" value="none" category="environmental"/>
  <condition gene="YKL185W" alleleForm="lf" category="genetic" allele="ash1::bcKanMX4"/>
<observations>
  <phenotype name="agar invasion" value="0.0590"/>
  <phenotype name="agar invasion error" value="0.0277"/>
</observations>
</experiment>

<experiment name="EGT2(lf) 2n, SLAD, G30020">
  <condition name="cell type" value="2n" category="environmental"/>
  <condition name="medium" value="SLAD" category="environmental"/>
  <condition name="vector" value="none" category="environmental"/>
  <condition gene="YNL327W" alleleForm="lf" category="genetic" allele="egt2::bcKanMX4"/>
<observations>
  <phenotype name="agar invasion" value="0.0413"/>
  <phenotype name="agar invasion error" value="0.0436"/>
</observations>
</experiment>

<experiment name="RGS2(lf) 2n, SLAD, G30021">
  <condition name="cell type" value="2n" category="environmental"/>
  <condition name="medium" value="SLAD" category="environmental"/>
  <condition name="vector" value="none" category="environmental"/>
  <condition gene="YOR107W" alleleForm="lf" category="genetic" allele="rgs2::bcKanMX4"/>
<observations>
  <phenotype name="agar invasion" value="0.0996"/>
  <phenotype name="agar invasion error" value="0.0342"/>
</observations>
</experiment>

<experiment name="CLN2(lf) 2n, SLAD, G30022">
  <condition name="cell type" value="2n" category="environmental"/>
  <condition name="medium" value="SLAD" category="environmental"/>
  <condition name="vector" value="none" category="environmental"/>
  <condition gene="YPL256C" alleleForm="lf" category="genetic" allele="cln2::bcKanMX4"/>
<observations>
  <phenotype name="agar invasion" value="0.0213"/>
  <phenotype name="agar invasion error" value="0.0182"/>
</observations>
</experiment>

<experiment name="YIR002C(lf) 2n, SLAD, G30023">
  <condition name="cell type" value="2n" category="environmental"/>
  <condition name="medium" value="SLAD" category="environmental"/>
  <condition name="vector" value="none" category="environmental"/>
  <condition gene="YIR002C" alleleForm="lf" category="genetic" allele="yir002c::bcKanMX4"/>
<observations>
  <phenotype name="agar invasion" value="0.0199"/>
  <phenotype name="agar invasion error" value="0.0166"/>
</observations>
</experiment>

<experiment name="RAS2(lf) 2n, SLAD, G30024">
  <condition name="cell type" value="2n" category="environmental"/>
  <condition name="medium" value="SLAD" category="environmental"/>
  <condition name="vector" value="none" category="environmental"/>
  <condition gene="YNL098C" alleleForm="lf" category="genetic" allele="ras2::bcKanMX4"/>
<observations>
  <phenotype name="agar invasion" value="0.0180"/>
  <phenotype name="agar invasion error" value="0.0260"/>
</observations>
</experiment>

<experiment name="PDE1(lf) 2n, SLAD, G30025">
  <condition name="cell type" value="2n" category="environmental"/>
  <condition name="medium" value="SLAD" category="environmental"/>
  <condition name="vector" value="none" category="environmental"/>
  <condition gene="YGL248W" alleleForm="lf" category="genetic" allele="pde1::bcKanMX4"/>
<observations>
  <phenotype name="agar invasion" value="0.2007"/>
  <phenotype name="agar invasion error" value="0.0291"/>
</observations>
</experiment>

<experiment name="SOK2(lf) 2n, SLAD, G30026">
  <condition name="cell type" value="2n" category="environmental"/>
  <condition name="medium" value="SLAD" category="environmental"/>
  <condition name="vector" value="none" category="environmental"/>
  <condition gene="YMR016C" alleleForm="lf" category="genetic" allele="sok2::bcKanMX4"/>
<observations>
  <phenotype name="agar invasion" value="0.2815"/>
  <phenotype name="agar invasion error" value="0.0161"/>
</observations>
</experiment>

<experiment name="FKH2(lf) 2n, SLAD, G30027">
  <condition name="cell type" value="2n" category="environmental"/>
  <condition name="medium" value="SLAD" category="environmental"/>
  <condition name="vector" value="none" category="environmental"/>
  <condition gene="YNL068C" alleleForm="lf" category="genetic" allele="fkh2::bcKanMX4"/>
<observations>
  <phenotype name="agar invasion" value="0.1480"/>
  <phenotype name="agar invasion error" value="0.0245"/>
</observations>
</experiment>

<experiment name="MEP2(lf) 2n, SLAD, G30028">
  <condition name="cell type" value="2n" category="environmental"/>
  <condition name="medium" value="SLAD" category="environmental"/>
  <condition name="vector" value="none" category="environmental"/>
  <condition gene="YNL142W" alleleForm="lf" category="genetic" allele="mep2::bcKanMX4"/>
<observations>
  <phenotype name="agar invasion" value="0.0215"/>
  <phenotype name="agar invasion error" value="0.0149"/>
</observations>
</experiment>

<experiment name="FLO11(lf) 2n, SLAD, G30029">
  <condition name="cell type" value="2n" category="environmental"/>
  <condition name="medium" value="SLAD" category="environmental"/>
  <condition name="vector" value="none" category="environmental"/>
  <condition gene="YIR019C" alleleForm="lf" category="genetic" allele="flo11::bcKanMX4"/>
<observations>
  <phenotype name="agar invasion" value="-0.0211"/>
  <phenotype name="agar invasion error" value="0.0211"/>
</observations>
</experiment>

<experiment name="GPR1(lf) 2n, SLAD, G30030">
  <condition name="cell type" value="2n" category="environmental"/>
  <condition name="medium" value="SLAD" category="environmental"/>
  <condition name="vector" value="none" category="environmental"/>
  <condition gene="YDL035C" alleleForm="lf" category="genetic" allele="gpr1::bcKanMX4"/>
<observations>
  <phenotype name="agar invasion" value="-0.0463"/>
  <phenotype name="agar invasion error" value="0.0149"/>
</observations>
</experiment>

<experiment name="CLN1(lf) 2n, SLAD, G30031">
  <condition name="cell type" value="2n" category="environmental"/>
  <condition name="medium" value="SLAD" category="environmental"/>
  <condition name="vector" value="none" category="environmental"/>
  <condition gene="YMR199W" alleleForm="lf" category="genetic" allele="cln1::bcKanMX4"/>
<observations>
  <phenotype name="agar invasion" value="-0.0256"/>
  <phenotype name="agar invasion error" value="0.0149"/>
</observations>
</experiment>

<experiment name="CTS1(lf) 2n, SLAD, G30032">
  <condition name="cell type" value="2n" category="environmental"/>
  <condition name="medium" value="SLAD" category="environmental"/>
  <condition name="vector" value="none" category="environmental"/>
  <condition gene="YLR286C" alleleForm="lf" category="genetic" allele="cts1::bcKanMX4"/>
<observations>
  <phenotype name="agar invasion" value="0.0111"/>
  <phenotype name="agar invasion error" value="0.0151"/>
</observations>
</experiment>

<experiment name="FKH1(lf) 2n, SLAD, G30033">
  <condition name="cell type" value="2n" category="environmental"/>
  <condition name="medium" value="SLAD" category="environmental"/>
  <condition name="vector" value="none" category="environmental"/>
  <condition gene="YIL131C" alleleForm="lf" category="genetic" allele="fkh1::bcKanMX4"/>
<observations>
  <phenotype name="agar invasion" value="0.0000"/>
  <phenotype name="agar invasion error" value="0.0202"/>
</observations>
</experiment>

<experiment name="DBR1(lf) 2n, SLAD, G30034">
  <condition name="cell type" value="2n" category="environmental"/>
  <condition name="medium" value="SLAD" category="environmental"/>
  <condition name="vector" value="none" category="environmental"/>
  <condition gene="YKL149C" alleleForm="lf" category="genetic" allele="dbr1::bcKanMX4"/>
<observations>
  <phenotype name="agar invasion" value="0.0000"/>
  <phenotype name="agar invasion error" value="0.0149"/>
</observations>
</experiment>

<experiment name="TPK3(lf) 2n, SLAD, G30035">
  <condition name="cell type" value="2n" category="environmental"/>
  <condition name="medium" value="SLAD" category="environmental"/>
  <condition name="vector" value="none" category="environmental"/>
  <condition gene="YKL166C" alleleForm="lf" category="genetic" allele="tpk3::bcKanMX4"/>
<observations>
  <phenotype name="agar invasion" value="0.1806"/>
  <phenotype name="agar invasion error" value="0.0195"/>
</observations>
</experiment>

<experiment name="SFL1(lf) 2n, SLAD, G30036">
  <condition name="cell type" value="2n" category="environmental"/>
  <condition name="medium" value="SLAD" category="environmental"/>
  <condition name="vector" value="none" category="environmental"/>
  <condition gene="YOR140W" alleleForm="lf" category="genetic" allele="sfl1::bcKanMX4"/>
<observations>
  <phenotype name="agar invasion" value="0.6930"/>
  <phenotype name="agar invasion error" value="0.0600"/>
</observations>
</experiment>

<experiment name="ACE2(lf) 2n, SLAD, G30039">
  <condition name="cell type" value="2n" category="environmental"/>
  <condition name="medium" value="SLAD" category="environmental"/>
  <condition name="vector" value="none" category="environmental"/>
  <condition gene="YLR131C" alleleForm="lf" category="genetic" allele="ace2::bcKanMX4"/>
<observations>
  <phenotype name="agar invasion" value="0.0000"/>
  <phenotype name="agar invasion error" value="0.0149"/>
</observations>
</experiment>

<experiment name="GPA2(lf) 2n, SLAD, G30040">
  <condition name="cell type" value="2n" category="environmental"/>
  <condition name="medium" value="SLAD" category="environmental"/>
  <condition name="vector" value="none" category="environmental"/>
  <condition gene="YER020W" alleleForm="lf" category="genetic" allele="gpa2::bcKanMX4"/>
<observations>
  <phenotype name="agar invasion" value="-0.0277"/>
  <phenotype name="agar invasion error" value="0.0149"/>
</observations>
</experiment>

<experiment name="PRY3(lf) 2n, SLAD, G30041">
  <condition name="cell type" value="2n" category="environmental"/>
  <condition name="medium" value="SLAD" category="environmental"/>
  <condition name="vector" value="none" category="environmental"/>
  <condition gene="YJL078C" alleleForm="lf" category="genetic" allele="pry3::bcKanMX4"/>
<observations>
  <phenotype name="agar invasion" value="0.0204"/>
  <phenotype name="agar invasion error" value="0.0204"/>
</observations>
</experiment>

<experiment name="CLA4(lf) 2n, SLAD, G30042">
  <condition name="cell type" value="2n" category="environmental"/>
  <condition name="medium" value="SLAD" category="environmental"/>
  <condition name="vector" value="none" category="environmental"/>
  <condition gene="YNL298W" alleleForm="lf" category="genetic" allele="cla4::bcKanMX4"/>
<observations>
  <phenotype name="agar invasion" value="0.0000"/>
  <phenotype name="agar invasion error" value="0.0243"/>
</observations>
</experiment>

<experiment name="SNO1(lf) 2n, SLAD, G30043">
  <condition name="cell type" value="2n" category="environmental"/>
  <condition name="medium" value="SLAD" category="environmental"/>
  <condition name="vector" value="none" category="environmental"/>
  <condition gene="YMR095C" alleleForm="lf" category="genetic" allele="sno1::bcKanMX4"/>
<observations>
  <phenotype name="agar invasion" value="0.0000"/>
  <phenotype name="agar invasion error" value="0.0149"/>
</observations>
</experiment>

<experiment name="ELM1(lf) 2n, SLAD, G30044">
  <condition name="cell type" value="2n" category="environmental"/>
  <condition name="medium" value="SLAD" category="environmental"/>
  <condition name="vector" value="none" category="environmental"/>
  <condition gene="YKL048C" alleleForm="lf" category="genetic" allele="elm1::bcKanMX4"/>
<observations>
  <phenotype name="agar invasion" value="0.0000"/>
  <phenotype name="agar invasion error" value="0.0358"/>
</observations>
</experiment>

<experiment name="CLB2(lf) 2n, SLAD, G30045">
  <condition name="cell type" value="2n" category="environmental"/>
  <condition name="medium" value="SLAD" category="environmental"/>
  <condition name="vector" value="none" category="environmental"/>
  <condition gene="YPR119W" alleleForm="lf" category="genetic" allele="clb2::bcKanMX4"/>
<observations>
  <phenotype name="agar invasion" value="0.0461"/>
  <phenotype name="agar invasion error" value="0.0216"/>
</observations>
</experiment>

<experiment name="CLN3(lf) 2n, SLAD, G30046">
  <condition name="cell type" value="2n" category="environmental"/>
  <condition name="medium" value="SLAD" category="environmental"/>
  <condition name="vector" value="none" category="environmental"/>
  <condition gene="YAL040C" alleleForm="lf" category="genetic" allele="cln3::bcKanMX4"/>
<observations>
  <phenotype name="agar invasion" value="0.0000"/>
  <phenotype name="agar invasion error" value="0.0149"/>
</observations>
</experiment>

<experiment name="RCS1(lf) 2n, SLAD, G30047">
  <condition name="cell type" value="2n" category="environmental"/>
  <condition name="medium" value="SLAD" category="environmental"/>
  <condition name="vector" value="none" category="environmental"/>
  <condition gene="YGL071W" alleleForm="lf" category="genetic" allele="rcs1::bcKanMX4"/>
<observations>
  <phenotype name="agar invasion" value="0.0330"/>
  <phenotype name="agar invasion error" value="0.0283"/>
</observations>
</experiment>

<experiment name="IRA2(lf) 2n, SLAD, G30048">
  <condition name="cell type" value="2n" category="environmental"/>
  <condition name="medium" value="SLAD" category="environmental"/>
  <condition name="vector" value="none" category="environmental"/>
  <condition gene="YOL081W" alleleForm="lf" category="genetic" allele="ira2::bcKanMX4"/>
<observations>
  <phenotype name="agar invasion" value="0.6178"/>
  <phenotype name="agar invasion error" value="0.0672"/>
</observations>
</experiment>

<experiment name="MSN5(lf) 2n, SLAD, G30049">
  <condition name="cell type" value="2n" category="environmental"/>
  <condition name="medium" value="SLAD" category="environmental"/>
  <condition name="vector" value="none" category="environmental"/>
  <condition gene="YDR335W" alleleForm="lf" category="genetic" allele="msn5::bcKanMX4"/>
<observations>
  <phenotype name="agar invasion" value="-0.0390"/>
  <phenotype name="agar invasion error" value="0.0149"/>
</observations>
</experiment>

<experiment name="PDE2(lf) 2n, SLAD, G30050">
  <condition name="cell type" value="2n" category="environmental"/>
  <condition name="medium" value="SLAD" category="environmental"/>
  <condition name="vector" value="none" category="environmental"/>
  <condition gene="YOR360C" alleleForm="lf" category="genetic" allele="pde2::bcKanMX4"/>
<observations>
  <phenotype name="agar invasion" value="0.1472"/>
  <phenotype name="agar invasion error" value="0.0180"/>
</observations>
</experiment>

<experiment name="ENT1(lf) 2n, SLAD, G30051">
  <condition name="cell type" value="2n" category="environmental"/>
  <condition name="medium" value="SLAD" category="environmental"/>
  <condition name="vector" value="none" category="environmental"/>
  <condition gene="YDL161W" alleleForm="lf" category="genetic" allele="ent1::bcKanMX4"/>
<observations>
  <phenotype name="agar invasion" value="0.0222"/>
  <phenotype name="agar invasion error" value="0.0222"/>
</observations>
</experiment>

<experiment name="ISW1(lf) 2n, SLAD, G30052">
  <condition name="cell type" value="2n" category="environmental"/>
  <condition name="medium" value="SLAD" category="environmental"/>
  <condition name="vector" value="none" category="environmental"/>
  <condition gene="YBR245C" alleleForm="lf" category="genetic" allele="isw1::bcKanMX4"/>
<observations>
  <phenotype name="agar invasion" value="0.0928"/>
  <phenotype name="agar invasion error" value="0.0309"/>
</observations>
</experiment>

<experiment name="DFG16(lf) 2n, SLAD, G30054">
  <condition name="cell type" value="2n" category="environmental"/>
  <condition name="medium" value="SLAD" category="environmental"/>
  <condition name="vector" value="none" category="environmental"/>
  <condition gene="YOR030W" alleleForm="lf" category="genetic" allele="dfg16::bcKanMX4"/>
<observations>
  <phenotype name="agar invasion" value="0.0000"/>
  <phenotype name="agar invasion error" value="0.0149"/>
</observations>
</experiment>

<experiment name="MSS11(lf) 2n, SLAD, G30055">
  <condition name="cell type" value="2n" category="environmental"/>
  <condition name="medium" value="SLAD" category="environmental"/>
  <condition name="vector" value="none" category="environmental"/>
  <condition gene="YMR164C" alleleForm="lf" category="genetic" allele="mss11::bcKanMX4"/>
<observations>
  <phenotype name="agar invasion" value="0.0098"/>
  <phenotype name="agar invasion error" value="0.0149"/>
</observations>
</experiment>

<experiment name="HMS1(lf) 2n, SLAD, G30056">
  <condition name="cell type" value="2n" category="environmental"/>
  <condition name="medium" value="SLAD" category="environmental"/>
  <condition name="vector" value="none" category="environmental"/>
  <condition gene="YOR032C" alleleForm="lf" category="genetic" allele="hms1::bcKanMX4"/>
<observations>
  <phenotype name="agar invasion" value="0.0891"/>
  <phenotype name="agar invasion error" value="0.0406"/>
</observations>
</experiment>

<experiment name="GAT4(lf) 2n, SLAD, G30057">
  <condition name="cell type" value="2n" category="environmental"/>
  <condition name="medium" value="SLAD" category="environmental"/>
  <condition name="vector" value="none" category="environmental"/>
  <condition gene="YIR013C" alleleForm="lf" category="genetic" allele="gat4::bcKanMX4"/>
<observations>
  <phenotype name="agar invasion" value="0.0206"/>
  <phenotype name="agar invasion error" value="0.0182"/>
</observations>
</experiment>

<experiment name="BMH1(lf) 2n, SLAD, G30058">
  <condition name="cell type" value="2n" category="environmental"/>
  <condition name="medium" value="SLAD" category="environmental"/>
  <condition name="vector" value="none" category="environmental"/>
  <condition gene="YER177W" alleleForm="lf" category="genetic" allele="bmh1::bcKanMX4"/>
<observations>
  <phenotype name="agar invasion" value="0.0327"/>
  <phenotype name="agar invasion error" value="0.0163"/>
</observations>
</experiment>

<experiment name="AGA1(lf) 2n, SLAD, G30059">
  <condition name="cell type" value="2n" category="environmental"/>
  <condition name="medium" value="SLAD" category="environmental"/>
  <condition name="vector" value="none" category="environmental"/>
  <condition gene="YNR044W" alleleForm="lf" category="genetic" allele="aga1::bcKanMX4"/>
<observations>
  <phenotype name="agar invasion" value="0.0381"/>
  <phenotype name="agar invasion error" value="0.0194"/>
</observations>
</experiment>

<experiment name="CNB1(lf) 2n, SLAD, G30060">
  <condition name="cell type" value="2n" category="environmental"/>
  <condition name="medium" value="SLAD" category="environmental"/>
  <condition name="vector" value="none" category="environmental"/>
  <condition gene="YKL190W" alleleForm="lf" category="genetic" allele="cnb1::bcKanMX4"/>
<observations>
  <phenotype name="agar invasion" value="0.2197"/>
  <phenotype name="agar invasion error" value="0.0611"/>
</observations>
</experiment>

<experiment name="DIA2(lf) 2n, SLAD, G30061">
  <condition name="cell type" value="2n" category="environmental"/>
  <condition name="medium" value="SLAD" category="environmental"/>
  <condition name="vector" value="none" category="environmental"/>
  <condition gene="YOR080W" alleleForm="lf" category="genetic" allele="dia2::bcKanMX4"/>
<observations>
  <phenotype name="agar invasion" value="0.0000"/>
  <phenotype name="agar invasion error" value="0.0743"/>
</observations>
</experiment>

<experiment name="DIA3(lf) 2n, SLAD, G30062">
  <condition name="cell type" value="2n" category="environmental"/>
  <condition name="medium" value="SLAD" category="environmental"/>
  <condition name="vector" value="none" category="environmental"/>
  <condition gene="YDL024C" alleleForm="lf" category="genetic" allele="dia3::bcKanMX4"/>
<observations>
  <phenotype name="agar invasion" value="0.0407"/>
  <phenotype name="agar invasion error" value="0.0187"/>
</observations>
</experiment>

<experiment name="RIM9(lf) 2n, SLAD, G30063">
  <condition name="cell type" value="2n" category="environmental"/>
  <condition name="medium" value="SLAD" category="environmental"/>
  <condition name="vector" value="none" category="environmental"/>
  <condition gene="YMR063W" alleleForm="lf" category="genetic" allele="rim9::bcKanMX4"/>
<observations>
  <phenotype name="agar invasion" value="0.0000"/>
  <phenotype name="agar invasion error" value="0.0149"/>
</observations>
</experiment>

<experiment name="HSL1(lf) 2n, SLAD, G30064">
  <condition name="cell type" value="2n" category="environmental"/>
  <condition name="medium" value="SLAD" category="environmental"/>
  <condition name="vector" value="none" category="environmental"/>
  <condition gene="YKL101W" alleleForm="lf" category="genetic" allele="hsl1::bcKanMX4"/>
<observations>
  <phenotype name="agar invasion" value="0.1142"/>
  <phenotype name="agar invasion error" value="0.0250"/>
</observations>
</experiment>

<experiment name="MRP21(lf) 2n, SLAD, G30065">
  <condition name="cell type" value="2n" category="environmental"/>
  <condition name="medium" value="SLAD" category="environmental"/>
  <condition name="vector" value="none" category="environmental"/>
  <condition gene="YBL090W" alleleForm="lf" category="genetic" allele="mrp21::bcKanMX4"/>
<observations>
  <phenotype name="agar invasion" value="0.0000"/>
  <phenotype name="agar invasion error" value="0.0149"/>
</observations>
</experiment>

<experiment name="PGU1(lf) 2n, SLAD, G30066">
  <condition name="cell type" value="2n" category="environmental"/>
  <condition name="medium" value="SLAD" category="environmental"/>
  <condition name="vector" value="none" category="environmental"/>
  <condition gene="YJR153W" alleleForm="lf" category="genetic" allele="pgu1::bcKanMX4"/>
<observations>
  <phenotype name="agar invasion" value="0.0505"/>
  <phenotype name="agar invasion error" value="0.0263"/>
</observations>
</experiment>

<experiment name="CNA1(lf) 2n, SLAD, G30067">
  <condition name="cell type" value="2n" category="environmental"/>
  <condition name="medium" value="SLAD" category="environmental"/>
  <condition name="vector" value="none" category="environmental"/>
  <condition gene="YLR433C" alleleForm="lf" category="genetic" allele="cna1::bcKanMX4"/>
<observations>
  <phenotype name="agar invasion" value="0.0537"/>
  <phenotype name="agar invasion error" value="0.0149"/>
</observations>
</experiment>

<experiment name="MEP3(lf) 2n, SLAD, G30068">
  <condition name="cell type" value="2n" category="environmental"/>
  <condition name="medium" value="SLAD" category="environmental"/>
  <condition name="vector" value="none" category="environmental"/>
  <condition gene="YPR138C" alleleForm="lf" category="genetic" allele="mep3::bcKanMX4"/>
<observations>
  <phenotype name="agar invasion" value="0.0000"/>
  <phenotype name="agar invasion error" value="0.0149"/>
</observations>
</experiment>

<experiment name="HMI1(lf) 2n, SLAD, G30069">
  <condition name="cell type" value="2n" category="environmental"/>
  <condition name="medium" value="SLAD" category="environmental"/>
  <condition name="vector" value="none" category="environmental"/>
  <condition gene="YOL095C" alleleForm="lf" category="genetic" allele="hmi1::bcKanMX4"/>
<observations>
  <phenotype name="agar invasion" value="0.1049"/>
  <phenotype name="agar invasion error" value="0.0252"/>
</observations>
</experiment>

<experiment name="DIA1(lf) 2n, SLAD, G30070">
  <condition name="cell type" value="2n" category="environmental"/>
  <condition name="medium" value="SLAD" category="environmental"/>
  <condition name="vector" value="none" category="environmental"/>
  <condition gene="YMR316W" alleleForm="lf" category="genetic" allele="dia1::bcKanMX4"/>
<observations>
  <phenotype name="agar invasion" value="0.0553"/>
  <phenotype name="agar invasion error" value="0.0162"/>
</observations>
</experiment>

<experiment name="BNI1(lf) 2n, SLAD, G30071">
  <condition name="cell type" value="2n" category="environmental"/>
  <condition name="medium" value="SLAD" category="environmental"/>
  <condition name="vector" value="none" category="environmental"/>
  <condition gene="YNL271C" alleleForm="lf" category="genetic" allele="bni1::bcKanMX4"/>
<observations>
  <phenotype name="agar invasion" value="0.0000"/>
  <phenotype name="agar invasion error" value="0.0149"/>
</observations>
</experiment>

<experiment name="BUD6(lf) 2n, SLAD, G30072">
  <condition name="cell type" value="2n" category="environmental"/>
  <condition name="medium" value="SLAD" category="environmental"/>
  <condition name="vector" value="none" category="environmental"/>
  <condition gene="YLR319C" alleleForm="lf" category="genetic" allele="bud6::bcKanMX4"/>
<observations>
  <phenotype name="agar invasion" value="0.0476"/>
  <phenotype name="agar invasion error" value="0.0178"/>
</observations>
</experiment>

<experiment name="BUD8(lf) 2n, SLAD, G30073">
  <condition name="cell type" value="2n" category="environmental"/>
  <condition name="medium" value="SLAD" category="environmental"/>
  <condition name="vector" value="none" category="environmental"/>
  <condition gene="YLR353W" alleleForm="lf" category="genetic" allele="bud8::bcKanMX4"/>
<observations>
  <phenotype name="agar invasion" value="0.0000"/>
  <phenotype name="agar invasion error" value="0.0149"/>
</observations>
</experiment>

<experiment name="RIM13(lf) 2n, SLAD, G30074">
  <condition name="cell type" value="2n" category="environmental"/>
  <condition name="medium" value="SLAD" category="environmental"/>
  <condition name="vector" value="none" category="environmental"/>
  <condition gene="YMR154C" alleleForm="lf" category="genetic" allele="rim13::bcKanMX4"/>
<observations>
  <phenotype name="agar invasion" value="0.0469"/>
  <phenotype name="agar invasion error" value="0.0149"/>
</observations>
</experiment>

<experiment name="MEP1(lf) 2n, SLAD, G30075">
  <condition name="cell type" value="2n" category="environmental"/>
  <condition name="medium" value="SLAD" category="environmental"/>
  <condition name="vector" value="none" category="environmental"/>
  <condition gene="YGR121C" alleleForm="lf" category="genetic" allele="mep1::bcKanMX4"/>
<observations>
  <phenotype name="agar invasion" value="-0.0194"/>
  <phenotype name="agar invasion error" value="0.0194"/>
</observations>
</experiment>

<experiment name="HOG1(lf) 2n, SLAD, G30076">
  <condition name="cell type" value="2n" category="environmental"/>
  <condition name="medium" value="SLAD" category="environmental"/>
  <condition name="vector" value="none" category="environmental"/>
  <condition gene="YLR113W" alleleForm="lf" category="genetic" allele="hog1::bcKanMX4"/>
<observations>
  <phenotype name="agar invasion" value="0.2822"/>
  <phenotype name="agar invasion error" value="0.0649"/>
</observations>
</experiment>

<experiment name="SFP1(lf) 2n, SLAD, G30077">
  <condition name="cell type" value="2n" category="environmental"/>
  <condition name="medium" value="SLAD" category="environmental"/>
  <condition name="vector" value="none" category="environmental"/>
  <condition gene="YLR403W" alleleForm="lf" category="genetic" allele="sfp1::bcKanMX4"/>
<observations>
  <phenotype name="agar invasion" value="-0.1652"/>
  <phenotype name="agar invasion error" value="0.0430"/>
</observations>
</experiment>

<experiment name="RSC1(lf) 2n, SLAD, G30078">
  <condition name="cell type" value="2n" category="environmental"/>
  <condition name="medium" value="SLAD" category="environmental"/>
  <condition name="vector" value="none" category="environmental"/>
  <condition gene="YGR056W" alleleForm="lf" category="genetic" allele="rsc1::bcKanMX4"/>
<observations>
  <phenotype name="agar invasion" value="-0.0377"/>
  <phenotype name="agar invasion error" value="0.0187"/>
</observations>
</experiment>

<experiment name="VPS25(lf) 2n, SLAD, G30079">
  <condition name="cell type" value="2n" category="environmental"/>
  <condition name="medium" value="SLAD" category="environmental"/>
  <condition name="vector" value="none" category="environmental"/>
  <condition gene="YJR102C" alleleForm="lf" category="genetic" allele="vps25::bcKanMX4"/>
<observations>
  <phenotype name="agar invasion" value="-0.0226"/>
  <phenotype name="agar invasion error" value="0.0226"/>
</observations>
</experiment>

<experiment name="YPL114W(lf) 2n, SLAD, G30080">
  <condition name="cell type" value="2n" category="environmental"/>
  <condition name="medium" value="SLAD" category="environmental"/>
  <condition name="vector" value="none" category="environmental"/>
  <condition gene="YPL114W" alleleForm="lf" category="genetic" allele="ypl114w::bcKanMX4"/>
<observations>
  <phenotype name="agar invasion" value="0.0611"/>
  <phenotype name="agar invasion error" value="0.0509"/>
</observations>
</experiment>

<experiment name="YOR225W(lf) 2n, SLAD, G30081">
  <condition name="cell type" value="2n" category="environmental"/>
  <condition name="medium" value="SLAD" category="environmental"/>
  <condition name="vector" value="none" category="environmental"/>
  <condition gene="YOR225W" alleleForm="lf" category="genetic" allele="yor225w::bcKanMX4"/>
<observations>
  <phenotype name="agar invasion" value="0.1051"/>
  <phenotype name="agar invasion error" value="0.0398"/>
</observations>
</experiment>

<experiment name="KTR2(lf) 2n, SLAD, G30082">
  <condition name="cell type" value="2n" category="environmental"/>
  <condition name="medium" value="SLAD" category="environmental"/>
  <condition name="vector" value="none" category="environmental"/>
  <condition gene="YKR061W" alleleForm="lf" category="genetic" allele="ktr2::bcKanMX4"/>
<observations>
  <phenotype name="agar invasion" value="0.1202"/>
  <phenotype name="agar invasion error" value="0.0393"/>
</observations>
</experiment>

<experiment name="TPK2(lf) 2n, SLAD, G30083">
  <condition name="cell type" value="2n" category="environmental"/>
  <condition name="medium" value="SLAD" category="environmental"/>
  <condition name="vector" value="none" category="environmental"/>
  <condition gene="YPL203W" alleleForm="lf" category="genetic" allele="tpk2::bcKanMX4"/>
<observations>
  <phenotype name="agar invasion" value="-0.0180"/>
  <phenotype name="agar invasion error" value="0.0149"/>
</observations>
</experiment>

<experiment name="YLR042C(lf) 2n, SLAD, G30084">
  <condition name="cell type" value="2n" category="environmental"/>
  <condition name="medium" value="SLAD" category="environmental"/>
  <condition name="vector" value="none" category="environmental"/>
  <condition gene="YLR042C" alleleForm="lf" category="genetic" allele="ylr042c::bcKanMX4"/>
<observations>
  <phenotype name="agar invasion" value="0.4476"/>
  <phenotype name="agar invasion error" value="0.0459"/>
</observations>
</experiment>

<experiment name="YEL033W(lf) 2n, SLAD, G30085">
  <condition name="cell type" value="2n" category="environmental"/>
  <condition name="medium" value="SLAD" category="environmental"/>
  <condition name="vector" value="none" category="environmental"/>
  <condition gene="YEL033W" alleleForm="lf" category="genetic" allele="yel033w::bcKanMX4"/>
<observations>
  <phenotype name="agar invasion" value="0.0429"/>
  <phenotype name="agar invasion error" value="0.0166"/>
</observations>
</experiment>

<experiment name="SPO12(lf) 2n, SLAD, G30086">
  <condition name="cell type" value="2n" category="environmental"/>
  <condition name="medium" value="SLAD" category="environmental"/>
  <condition name="vector" value="none" category="environmental"/>
  <condition gene="YHR152W" alleleForm="lf" category="genetic" allele="spo12::bcKanMX4"/>
<observations>
  <phenotype name="agar invasion" value="0.0574"/>
  <phenotype name="agar invasion error" value="0.0329"/>
</observations>
</experiment>

<experiment name="YPS1(lf) 2n, SLAD, G30087">
  <condition name="cell type" value="2n" category="environmental"/>
  <condition name="medium" value="SLAD" category="environmental"/>
  <condition name="vector" value="none" category="environmental"/>
  <condition gene="YLR120C" alleleForm="lf" category="genetic" allele="yps1::bcKanMX4"/>
<observations>
  <phenotype name="agar invasion" value="0.0648"/>
  <phenotype name="agar invasion error" value="0.0563"/>
</observations>
</experiment>

<experiment name="YNL051W(lf) 2n, SLAD, G30088">
  <condition name="cell type" value="2n" category="environmental"/>
  <condition name="medium" value="SLAD" category="environmental"/>
  <condition name="vector" value="none" category="environmental"/>
  <condition gene="YNL051W" alleleForm="lf" category="genetic" allele="ynl051w::bcKanMX4"/>
<observations>
  <phenotype name="agar invasion" value="0.1434"/>
  <phenotype name="agar invasion error" value="0.0552"/>
</observations>
</experiment>

<experiment name="AKR1(lf) 2n, SLAD, G30089">
  <condition name="cell type" value="2n" category="environmental"/>
  <condition name="medium" value="SLAD" category="environmental"/>
  <condition name="vector" value="none" category="environmental"/>
  <condition gene="YDR264C" alleleForm="lf" category="genetic" allele="akr1::bcKanMX4"/>
<observations>
  <phenotype name="agar invasion" value="0.0023"/>
  <phenotype name="agar invasion error" value="0.0498"/>
</observations>
</experiment>

<experiment name="YJL142C(lf) 2n, SLAD, G30090">
  <condition name="cell type" value="2n" category="environmental"/>
  <condition name="medium" value="SLAD" category="environmental"/>
  <condition name="vector" value="none" category="environmental"/>
  <condition gene="YJL142C" alleleForm="lf" category="genetic" allele="yjl142c::bcKanMX4"/>
<observations>
  <phenotype name="agar invasion" value="0.2175"/>
  <phenotype name="agar invasion error" value="0.0633"/>
</observations>
</experiment>

<experiment name="GLN3(lf) 2n, SLAD, G30091">
  <condition name="cell type" value="2n" category="environmental"/>
  <condition name="medium" value="SLAD" category="environmental"/>
  <condition name="vector" value="none" category="environmental"/>
  <condition gene="YER040W" alleleForm="lf" category="genetic" allele="gln3::bcKanMX4"/>
<observations>
  <phenotype name="agar invasion" value="0.1610"/>
  <phenotype name="agar invasion error" value="0.0285"/>
</observations>
</experiment>

<experiment name="ROX1(lf) 2n, SLAD, G30092">
  <condition name="cell type" value="2n" category="environmental"/>
  <condition name="medium" value="SLAD" category="environmental"/>
  <condition name="vector" value="none" category="environmental"/>
  <condition gene="YPR065W" alleleForm="lf" category="genetic" allele="rox1::bcKanMX4"/>
<observations>
  <phenotype name="agar invasion" value="0.1124"/>
  <phenotype name="agar invasion error" value="0.0271"/>
</observations>
</experiment>

<experiment name="WHI3(lf) 2n, SLAD, G30093">
  <condition name="cell type" value="2n" category="environmental"/>
  <condition name="medium" value="SLAD" category="environmental"/>
  <condition name="vector" value="none" category="environmental"/>
  <condition gene="YNL197C" alleleForm="lf" category="genetic" allele="whi3::bcKanMX4"/>
<observations>
  <phenotype name="agar invasion" value="0.0000"/>
  <phenotype name="agar invasion error" value="0.0149"/>
</observations>
</experiment>

<experiment name="SSA4(lf) 2n, SLAD, G30094">
  <condition name="cell type" value="2n" category="environmental"/>
  <condition name="medium" value="SLAD" category="environmental"/>
  <condition name="vector" value="none" category="environmental"/>
  <condition gene="YER103W" alleleForm="lf" category="genetic" allele="ssa4::bcKanMX4"/>
<observations>
  <phenotype name="agar invasion" value="0.1480"/>
  <phenotype name="agar invasion error" value="0.0157"/>
</observations>
</experiment>

<experiment name="YGR149W(lf) 2n, SLAD, G30095">
  <condition name="cell type" value="2n" category="environmental"/>
  <condition name="medium" value="SLAD" category="environmental"/>
  <condition name="vector" value="none" category="environmental"/>
  <condition gene="YGR149W" alleleForm="lf" category="genetic" allele="ygr149w::bcKanMX4"/>
<observations>
  <phenotype name="agar invasion" value="0.1363"/>
  <phenotype name="agar invasion error" value="0.0244"/>
</observations>
</experiment>

<experiment name="RIM8(lf) 2n, SLAD, G30096">
  <condition name="cell type" value="2n" category="environmental"/>
  <condition name="medium" value="SLAD" category="environmental"/>
  <condition name="vector" value="none" category="environmental"/>
  <condition gene="YGL045W" alleleForm="lf" category="genetic" allele="rim8::bcKanMX4"/>
<observations>
  <phenotype name="agar invasion" value="-0.0516"/>
  <phenotype name="agar invasion error" value="0.0149"/>
</observations>
</experiment>

<experiment name="YLR414C(lf) 2n, SLAD, G30097">
  <condition name="cell type" value="2n" category="environmental"/>
  <condition name="medium" value="SLAD" category="environmental"/>
  <condition name="vector" value="none" category="environmental"/>
  <condition gene="YLR414C" alleleForm="lf" category="genetic" allele="ylr414c::bcKanMX4"/>
<observations>
  <phenotype name="agar invasion" value="0.0851"/>
  <phenotype name="agar invasion error" value="0.0202"/>
</observations>
</experiment>

<experiment name="PAM1(lf) 2n, SLAD, G30098">
  <condition name="cell type" value="2n" category="environmental"/>
  <condition name="medium" value="SLAD" category="environmental"/>
  <condition name="vector" value="none" category="environmental"/>
  <condition gene="YDR251W" alleleForm="lf" category="genetic" allele="pam1::bcKanMX4"/>
<observations>
  <phenotype name="agar invasion" value="0.1388"/>
  <phenotype name="agar invasion error" value="0.0238"/>
</observations>
</experiment>

<experiment name="CAR2(lf) 2n, SLAD, G30099">
  <condition name="cell type" value="2n" category="environmental"/>
  <condition name="medium" value="SLAD" category="environmental"/>
  <condition name="vector" value="none" category="environmental"/>
  <condition gene="YLR438W" alleleForm="lf" category="genetic" allele="car2::bcKanMX4"/>
<observations>
  <phenotype name="agar invasion" value="0.1532"/>
  <phenotype name="agar invasion error" value="0.0150"/>
</observations>
</experiment>

<experiment name="MKS1(lf) 2n, SLAD, G30100">
  <condition name="cell type" value="2n" category="environmental"/>
  <condition name="medium" value="SLAD" category="environmental"/>
  <condition name="vector" value="none" category="environmental"/>
  <condition gene="YNL076W" alleleForm="lf" category="genetic" allele="mks1::bcKanMX4"/>
<observations>
  <phenotype name="agar invasion" value="0.2648"/>
  <phenotype name="agar invasion error" value="0.0301"/>
</observations>
</experiment>

<experiment name="MSM1(lf) 2n, SLAD, G30101">
  <condition name="cell type" value="2n" category="environmental"/>
  <condition name="medium" value="SLAD" category="environmental"/>
  <condition name="vector" value="none" category="environmental"/>
  <condition gene="YGR171C" alleleForm="lf" category="genetic" allele="msm1::bcKanMX4"/>
<observations>
  <phenotype name="agar invasion" value="0.2106"/>
  <phenotype name="agar invasion error" value="0.0289"/>
</observations>
</experiment>

<experiment name="SPH1(lf) 2n, SLAD, G30102">
  <condition name="cell type" value="2n" category="environmental"/>
  <condition name="medium" value="SLAD" category="environmental"/>
  <condition name="vector" value="none" category="environmental"/>
  <condition gene="YLR313C" alleleForm="lf" category="genetic" allele="sph1::bcKanMX4"/>
<observations>
  <phenotype name="agar invasion" value="0.1734"/>
  <phenotype name="agar invasion error" value="0.0477"/>
</observations>
</experiment>

<experiment name="WHI2(lf) 2n, SLAD, G30103">
  <condition name="cell type" value="2n" category="environmental"/>
  <condition name="medium" value="SLAD" category="environmental"/>
  <condition name="vector" value="none" category="environmental"/>
  <condition gene="YOR043W" alleleForm="lf" category="genetic" allele="whi2::bcKanMX4"/>
<observations>
  <phenotype name="agar invasion" value="0.4342"/>
  <phenotype name="agar invasion error" value="0.0590"/>
</observations>
</experiment>

<experiment name="SUT1(lf) 2n, SLAD, G30104">
  <condition name="cell type" value="2n" category="environmental"/>
  <condition name="medium" value="SLAD" category="environmental"/>
  <condition name="vector" value="none" category="environmental"/>
  <condition gene="YGL162W" alleleForm="lf" category="genetic" allele="sut1::bcKanMX4"/>
<observations>
  <phenotype name="agar invasion" value="0.2744"/>
  <phenotype name="agar invasion error" value="0.0229"/>
</observations>
</experiment>

<experiment name="YAP1(lf) 2n, SLAD, G30105">
  <condition name="cell type" value="2n" category="environmental"/>
  <condition name="medium" value="SLAD" category="environmental"/>
  <condition name="vector" value="none" category="environmental"/>
  <condition gene="YML007W" alleleForm="lf" category="genetic" allele="yap1::bcKanMX4"/>
<observations>
  <phenotype name="agar invasion" value="0.1248"/>
  <phenotype name="agar invasion error" value="0.0299"/>
</observations>
</experiment>

<experiment name="YGR045C(lf) 2n, SLAD, G30106">
  <condition name="cell type" value="2n" category="environmental"/>
  <condition name="medium" value="SLAD" category="environmental"/>
  <condition name="vector" value="none" category="environmental"/>
  <condition gene="YGR045C" alleleForm="lf" category="genetic" allele="ygr045c::bcKanMX4"/>
<observations>
  <phenotype name="agar invasion" value="0.1761"/>
  <phenotype name="agar invasion error" value="0.0329"/>
</observations>
</experiment>

<experiment name="RPS0A(lf) 2n, SLAD, G30107">
  <condition name="cell type" value="2n" category="environmental"/>
  <condition name="medium" value="SLAD" category="environmental"/>
  <condition name="vector" value="none" category="environmental"/>
  <condition gene="YGR214W" alleleForm="lf" category="genetic" allele="rps0A::bcKanMX4"/>
<observations>
  <phenotype name="agar invasion" value="0.0325"/>
  <phenotype name="agar invasion error" value="0.0149"/>
</observations>
</experiment>

<experiment name="DFG5(lf) 2n, SLAD, G30108">
  <condition name="cell type" value="2n" category="environmental"/>
  <condition name="medium" value="SLAD" category="environmental"/>
  <condition name="vector" value="none" category="environmental"/>
  <condition gene="YMR238W" alleleForm="lf" category="genetic" allele="dfg5::bcKanMX4"/>
<observations>
  <phenotype name="agar invasion" value="0.0000"/>
  <phenotype name="agar invasion error" value="0.0149"/>
</observations>
</experiment>

<experiment name="YOL155C(lf) 2n, SLAD, G30109">
  <condition name="cell type" value="2n" category="environmental"/>
  <condition name="medium" value="SLAD" category="environmental"/>
  <condition name="vector" value="none" category="environmental"/>
  <condition gene="YOL155C" alleleForm="lf" category="genetic" allele="yol155c::bcKanMX4"/>
<observations>
  <phenotype name="agar invasion" value="0.0942"/>
  <phenotype name="agar invasion error" value="0.0352"/>
</observations>
</experiment>

<experiment name="IME2(lf) 2n, SLAD, G30110">
  <condition name="cell type" value="2n" category="environmental"/>
  <condition name="medium" value="SLAD" category="environmental"/>
  <condition name="vector" value="none" category="environmental"/>
  <condition gene="YJL106W" alleleForm="lf" category="genetic" allele="ime2::bcKanMX4"/>
<observations>
  <phenotype name="agar invasion" value="0.1229"/>
  <phenotype name="agar invasion error" value="0.0207"/>
</observations>
</experiment>

<experiment name="SRL1(lf) 2n, SLAD, G30111">
  <condition name="cell type" value="2n" category="environmental"/>
  <condition name="medium" value="SLAD" category="environmental"/>
  <condition name="vector" value="none" category="environmental"/>
  <condition gene="YOR247W" alleleForm="lf" category="genetic" allele="srl1::bcKanMX4"/>
<observations>
  <phenotype name="agar invasion" value="0.2372"/>
  <phenotype name="agar invasion error" value="0.0288"/>
</observations>
</experiment>

<experiment name="YJL017W(lf) 2n, SLAD, G30112">
  <condition name="cell type" value="2n" category="environmental"/>
  <condition name="medium" value="SLAD" category="environmental"/>
  <condition name="vector" value="none" category="environmental"/>
  <condition gene="YJL017W" alleleForm="lf" category="genetic" allele="yjl017w::bcKanMX4"/>
<observations>
  <phenotype name="agar invasion" value="0.3951"/>
  <phenotype name="agar invasion error" value="0.0308"/>
</observations>
</experiment>

<experiment name="BUD4(lf) 2n, SLAD, G30113">
  <condition name="cell type" value="2n" category="environmental"/>
  <condition name="medium" value="SLAD" category="environmental"/>
  <condition name="vector" value="none" category="environmental"/>
  <condition gene="YJR092W" alleleForm="lf" category="genetic" allele="bud4::bcKanMX4"/>
<observations>
  <phenotype name="agar invasion" value="0.3736"/>
  <phenotype name="agar invasion error" value="0.0500"/>
</observations>
</experiment>

<experiment name="YNL159C(lf) 2n, SLAD, G30114">
  <condition name="cell type" value="2n" category="environmental"/>
  <condition name="medium" value="SLAD" category="environmental"/>
  <condition name="vector" value="none" category="environmental"/>
  <condition gene="YNL159C" alleleForm="lf" category="genetic" allele="ynl159c::bcKanMX4"/>
<observations>
  <phenotype name="agar invasion" value="0.3548"/>
  <phenotype name="agar invasion error" value="0.0462"/>
</observations>
</experiment>

<experiment name="MIH1(lf) 2n, SLAD, G30115">
  <condition name="cell type" value="2n" category="environmental"/>
  <condition name="medium" value="SLAD" category="environmental"/>
  <condition name="vector" value="none" category="environmental"/>
  <condition gene="YMR036C" alleleForm="lf" category="genetic" allele="mih1::bcKanMX4"/>
<observations>
  <phenotype name="agar invasion" value="0.4249"/>
  <phenotype name="agar invasion error" value="0.0624"/>
</observations>
</experiment>

<experiment name="YHR156C(lf) 2n, SLAD, G30116">
  <condition name="cell type" value="2n" category="environmental"/>
  <condition name="medium" value="SLAD" category="environmental"/>
  <condition name="vector" value="none" category="environmental"/>
  <condition gene="YHR156C" alleleForm="lf" category="genetic" allele="yhr156c::bcKanMX4"/>
<observations>
  <phenotype name="agar invasion" value="0.1159"/>
  <phenotype name="agar invasion error" value="0.0436"/>
</observations>
</experiment>

<experiment name="MGA1(lf) 2n, SLAD, G30117">
  <condition name="cell type" value="2n" category="environmental"/>
  <condition name="medium" value="SLAD" category="environmental"/>
  <condition name="vector" value="none" category="environmental"/>
  <condition gene="YGR249W" alleleForm="lf" category="genetic" allele="mga1::bcKanMX4"/>
<observations>
  <phenotype name="agar invasion" value="0.1158"/>
  <phenotype name="agar invasion error" value="0.0358"/>
</observations>
</experiment>

<experiment name="YDL222C(lf) 2n, SLAD, G30118">
  <condition name="cell type" value="2n" category="environmental"/>
  <condition name="medium" value="SLAD" category="environmental"/>
  <condition name="vector" value="none" category="environmental"/>
  <condition gene="YDL222C" alleleForm="lf" category="genetic" allele="ydl222c::bcKanMX4"/>
<observations>
  <phenotype name="agar invasion" value="0.1728"/>
  <phenotype name="agar invasion error" value="0.0296"/>
</observations>
</experiment>

<experiment name="TOS11(lf) 2n, SLAD, G30119">
  <condition name="cell type" value="2n" category="environmental"/>
  <condition name="medium" value="SLAD" category="environmental"/>
  <condition name="vector" value="none" category="environmental"/>
  <condition gene="YOR248W" alleleForm="lf" category="genetic" allele="tos11::bcKanMX4"/>
<observations>
  <phenotype name="agar invasion" value="0.0870"/>
  <phenotype name="agar invasion error" value="0.0257"/>
</observations>
</experiment>

<experiment name="KSS1(lf) 2n, SLAD, G30120">
  <condition name="cell type" value="2n" category="environmental"/>
  <condition name="medium" value="SLAD" category="environmental"/>
  <condition name="vector" value="none" category="environmental"/>
  <condition gene="YGR040W" alleleForm="lf" category="genetic" allele="kss1::bcKanMX4"/>
<observations>
  <phenotype name="agar invasion" value="0.0845"/>
  <phenotype name="agar invasion error" value="0.0166"/>
</observations>
</experiment>

<experiment name="MID2(lf) 2n, SLAD, G30121">
  <condition name="cell type" value="2n" category="environmental"/>
  <condition name="medium" value="SLAD" category="environmental"/>
  <condition name="vector" value="none" category="environmental"/>
  <condition gene="YLR332W" alleleForm="lf" category="genetic" allele="mid2::bcKanMX4"/>
<observations>
  <phenotype name="agar invasion" value="0.2616"/>
  <phenotype name="agar invasion error" value="0.0188"/>
</observations>
</experiment>

<experiment name="YHR143W(lf) 2n, SLAD, G30122">
  <condition name="cell type" value="2n" category="environmental"/>
  <condition name="medium" value="SLAD" category="environmental"/>
  <condition name="vector" value="none" category="environmental"/>
  <condition gene="YHR143W" alleleForm="lf" category="genetic" allele="yhr143w::bcKanMX4"/>
<observations>
  <phenotype name="agar invasion" value="0.2861"/>
  <phenotype name="agar invasion error" value="0.0322"/>
</observations>
</experiment>

<experiment name="RAS2(dn) 2n, SLAD, G40002">
  <condition name="cell type" value="2n" category="environmental"/>
  <condition name="medium" value="SLAD" category="environmental"/>
  <condition name="vector" value="B62 (URA_CEN)" category="environmental"/>
  <condition gene="YNL098C" alleleForm="dn" category="genetic" allele="Ras2A22"/>
<observations>
  <phenotype name="agar invasion" value="0.0000"/>
  <phenotype name="agar invasion error" value="0.0316"/>
</observations>
</experiment>

<experiment name="CDC42(gf) 2n, SLAD, G40003">
  <condition name="cell type" value="2n" category="environmental"/>
  <condition name="medium" value="SLAD" category="environmental"/>
  <condition name="vector" value="B73 (URA_2um)" category="environmental"/>
  <condition gene="YLR229C" alleleForm="gf" category="genetic" allele="CDC42"/>
<observations>
  <phenotype name="agar invasion" value="0.1618"/>
  <phenotype name="agar invasion error" value="0.0434"/>
</observations>
</experiment>

<experiment name="FLO8(gf) 2n, SLAD, G40004">
  <condition name="cell type" value="2n" category="environmental"/>
  <condition name="medium" value="SLAD" category="environmental"/>
  <condition name="vector" value="B73 (URA_2um)" category="environmental"/>
  <condition gene="YER109C" alleleForm="gf" category="genetic" allele="FLO8"/>
<observations>
  <phenotype name="agar invasion" value="0.5608"/>
  <phenotype name="agar invasion error" value="0.0318"/>
</observations>
</experiment>

<experiment name="KSS1(dn) 2n, SLAD, G40005">
  <condition name="cell type" value="2n" category="environmental"/>
  <condition name="medium" value="SLAD" category="environmental"/>
  <condition name="vector" value="B59 (HIS_CEN)" category="environmental"/>
  <condition gene="YGR040W" alleleForm="dn" category="genetic" allele="kss1K42R"/>
<observations>
  <phenotype name="agar invasion" value="0.2535"/>
  <phenotype name="agar invasion error" value="0.0403"/>
</observations>
</experiment>

<experiment name="STE20(gf) 2n, SLAD, G40006">
  <condition name="cell type" value="2n" category="environmental"/>
  <condition name="medium" value="SLAD" category="environmental"/>
  <condition name="vector" value="B73 (URA_2um)" category="environmental"/>
  <condition gene="YHL007C" alleleForm="gf" category="genetic" allele="STE20"/>
<observations>
  <phenotype name="agar invasion" value="0.1949"/>
  <phenotype name="agar invasion error" value="0.0346"/>
</observations>
</experiment>

<experiment name="STE11(gf) 2n, SLAD, G40007">
  <condition name="cell type" value="2n" category="environmental"/>
  <condition name="medium" value="SLAD" category="environmental"/>
  <condition name="vector" value="B59 (HIS_CEN)" category="environmental"/>
  <condition gene="YLR362W" alleleForm="gf" category="genetic" allele="STE11-4"/>
<observations>
  <phenotype name="agar invasion" value="0.3203"/>
  <phenotype name="agar invasion error" value="0.0577"/>
</observations>
</experiment>

<experiment name="STE12(gf) 2n, SLAD, G40008">
  <condition name="cell type" value="2n" category="environmental"/>
  <condition name="medium" value="SLAD" category="environmental"/>
  <condition name="vector" value="B73 (URA_2um)" category="environmental"/>
  <condition gene="YHR084W" alleleForm="gf" category="genetic" allele="STE12"/>
<observations>
  <phenotype name="agar invasion" value="0.1792"/>
  <phenotype name="agar invasion error" value="0.0279"/>
</observations>
</experiment>

<experiment name="PHD1(gf) 2n, SLAD, G40009">
  <condition name="cell type" value="2n" category="environmental"/>
  <condition name="medium" value="SLAD" category="environmental"/>
  <condition name="vector" value="B73 (URA_2um)" category="environmental"/>
  <condition gene="YKL043W" alleleForm="gf" category="genetic" allele="PHD1"/>
<observations>
  <phenotype name="agar invasion" value="0.7373"/>
  <phenotype name="agar invasion error" value="0.0399"/>
</observations>
</experiment>

<experiment name="MSN1(gf) 2n, SLAD, G40010">
  <condition name="cell type" value="2n" category="environmental"/>
  <condition name="medium" value="SLAD" category="environmental"/>
  <condition name="vector" value="B73 (URA_2um)" category="environmental"/>
  <condition gene="YOL116W" alleleForm="gf" category="genetic" allele="MSN1"/>
<observations>
  <phenotype name="agar invasion" value="0.8831"/>
  <phenotype name="agar invasion error" value="0.0284"/>
</observations>
</experiment>

<experiment name="GLN3(gf) 2n, SLAD, G40011">
  <condition name="cell type" value="2n" category="environmental"/>
  <condition name="medium" value="SLAD" category="environmental"/>
  <condition name="vector" value="B73 (URA_2um)" category="environmental"/>
  <condition gene="YER040W" alleleForm="gf" category="genetic" allele="GLN3"/>
<observations>
  <phenotype name="agar invasion" value="0.1167"/>
  <phenotype name="agar invasion error" value="0.0412"/>
</observations>
</experiment>

<experiment name="BEM1(gf) 2n, SLAD, G40012">
  <condition name="cell type" value="2n" category="environmental"/>
  <condition name="medium" value="SLAD" category="environmental"/>
  <condition name="vector" value="B73 (URA_2um)" category="environmental"/>
  <condition gene="YBR200W" alleleForm="gf" category="genetic" allele="BEM1"/>
<observations>
  <phenotype name="agar invasion" value="0.3567"/>
  <phenotype name="agar invasion error" value="0.0607"/>
</observations>
</experiment>

<experiment name="RSR1(dn) 2n, SLAD, G40013">
  <condition name="cell type" value="2n" category="environmental"/>
  <condition name="medium" value="SLAD" category="environmental"/>
  <condition name="vector" value="B62 (URA_CEN)" category="environmental"/>
  <condition gene="YGR152C" alleleForm="dn" category="genetic" allele="rsr1N16"/>
<observations>
  <phenotype name="agar invasion" value="0.2092"/>
  <phenotype name="agar invasion error" value="0.0624"/>
</observations>
</experiment>

<experiment name="2n, SLAD, G40014">
  <condition name="cell type" value="2n" category="environmental"/>
  <condition name="medium" value="SLAD" category="environmental"/>
  <condition name="vector" value="B59 (HIS_CEN)" category="environmental"/>
<observations>
  <phenotype name="agar invasion" value="0.3371"/>
  <phenotype name="agar invasion error" value="0.0477"/>
</observations>
</experiment>

<experiment name="2n, SLAD, G40015">
  <condition name="cell type" value="2n" category="environmental"/>
  <condition name="medium" value="SLAD" category="environmental"/>
  <condition name="vector" value="B62 (URA_CEN)" category="environmental"/>
<observations>
  <phenotype name="agar invasion" value="0.2442"/>
  <phenotype name="agar invasion error" value="0.0470"/>
</observations>
</experiment>

<experiment name="2n, SLAD, G40016">
  <condition name="cell type" value="2n" category="environmental"/>
  <condition name="medium" value="SLAD" category="environmental"/>
  <condition name="vector" value="B73 (URA_2um)" category="environmental"/>
<observations>
  <phenotype name="agar invasion" value="0.2672"/>
  <phenotype name="agar invasion error" value="0.0330"/>
</observations>
</experiment>

<experiment name="GAT4(lf) TEC1(gf) 2n, SLAD, G40017">
  <condition name="cell type" value="2n" category="environmental"/>
  <condition name="medium" value="SLAD" category="environmental"/>
  <condition name="vector" value="B73 (URA_2um)" category="environmental"/>
  <condition gene="YIR013C" alleleForm="lf" category="genetic" allele="gat4::bcKanMX4"/>
  <condition gene="YBR083W" alleleForm="gf" category="genetic" allele="TEC1"/>
<observations>
  <phenotype name="agar invasion" value="0.2477"/>
  <phenotype name="agar invasion error" value="0.0246"/>
</observations>
</experiment>

<experiment name="GLN3(lf) KSS1(dn) 2n, SLAD, G40022">
  <condition name="cell type" value="2n" category="environmental"/>
  <condition name="medium" value="SLAD" category="environmental"/>
  <condition name="vector" value="B59 (HIS_CEN)" category="environmental"/>
  <condition gene="YER040W" alleleForm="lf" category="genetic" allele="gln3::bcKanMX4"/>
  <condition gene="YGR040W" alleleForm="dn" category="genetic" allele="kss1K42R"/>
<observations>
  <phenotype name="agar invasion" value="-0.1512"/>
  <phenotype name="agar invasion error" value="0.0781"/>
</observations>
</experiment>

<experiment name="GLN3(lf) STE20(gf) 2n, SLAD, G40023">
  <condition name="cell type" value="2n" category="environmental"/>
  <condition name="medium" value="SLAD" category="environmental"/>
  <condition name="vector" value="B73 (URA_2um)" category="environmental"/>
  <condition gene="YER040W" alleleForm="lf" category="genetic" allele="gln3::bcKanMX4"/>
  <condition gene="YHL007C" alleleForm="gf" category="genetic" allele="STE20"/>
<observations>
  <phenotype name="agar invasion" value="0.0000"/>
  <phenotype name="agar invasion error" value="0.0400"/>
</observations>
</experiment>

<experiment name="GLN3(lf) STE11(gf) 2n, SLAD, G40024">
  <condition name="cell type" value="2n" category="environmental"/>
  <condition name="medium" value="SLAD" category="environmental"/>
  <condition name="vector" value="B59 (HIS_CEN)" category="environmental"/>
  <condition gene="YER040W" alleleForm="lf" category="genetic" allele="gln3::bcKanMX4"/>
  <condition gene="YLR362W" alleleForm="gf" category="genetic" allele="STE11-4"/>
<observations>
  <phenotype name="agar invasion" value="-0.2891"/>
  <phenotype name="agar invasion error" value="0.0897"/>
</observations>
</experiment>

<experiment name="GLN3(lf) MSN1(gf) 2n, SLAD, G40027">
  <condition name="cell type" value="2n" category="environmental"/>
  <condition name="medium" value="SLAD" category="environmental"/>
  <condition name="vector" value="B73 (URA_2um)" category="environmental"/>
  <condition gene="YER040W" alleleForm="lf" category="genetic" allele="gln3::bcKanMX4"/>
  <condition gene="YOL116W" alleleForm="gf" category="genetic" allele="MSN1"/>
<observations>
  <phenotype name="agar invasion" value="0.3520"/>
  <phenotype name="agar invasion error" value="0.0392"/>
</observations>
</experiment>

<experiment name="GLN3(lf) 2n, SLAD, G40031">
  <condition name="cell type" value="2n" category="environmental"/>
  <condition name="medium" value="SLAD" category="environmental"/>
  <condition name="vector" value="B59 (HIS_CEN)" category="environmental"/>
  <condition gene="YER040W" alleleForm="lf" category="genetic" allele="gln3::bcKanMX4"/>
<observations>
  <phenotype name="agar invasion" value="-0.0461"/>
  <phenotype name="agar invasion error" value="0.0684"/>
</observations>
</experiment>

<experiment name="YAK1(lf) RAS2(dn) 2n, SLAD, G40035">
  <condition name="cell type" value="2n" category="environmental"/>
  <condition name="medium" value="SLAD" category="environmental"/>
  <condition name="vector" value="B62 (URA_CEN)" category="environmental"/>
  <condition gene="YJL141C" alleleForm="lf" category="genetic" allele="yak1::bcKanMX4"/>
  <condition gene="YNL098C" alleleForm="dn" category="genetic" allele="Ras2A22"/>
<observations>
  <phenotype name="agar invasion" value="-0.0381"/>
  <phenotype name="agar invasion error" value="0.0381"/>
</observations>
</experiment>

<experiment name="YAK1(lf) CDC42(gf) 2n, SLAD, G40036">
  <condition name="cell type" value="2n" category="environmental"/>
  <condition name="medium" value="SLAD" category="environmental"/>
  <condition name="vector" value="B73 (URA_2um)" category="environmental"/>
  <condition gene="YJL141C" alleleForm="lf" category="genetic" allele="yak1::bcKanMX4"/>
  <condition gene="YLR229C" alleleForm="gf" category="genetic" allele="CDC42"/>
<observations>
  <phenotype name="agar invasion" value="0.1212"/>
  <phenotype name="agar invasion error" value="0.0180"/>
</observations>
</experiment>

<experiment name="YAK1(lf) FLO8(gf) 2n, SLAD, G40037">
  <condition name="cell type" value="2n" category="environmental"/>
  <condition name="medium" value="SLAD" category="environmental"/>
  <condition name="vector" value="B73 (URA_2um)" category="environmental"/>
  <condition gene="YJL141C" alleleForm="lf" category="genetic" allele="yak1::bcKanMX4"/>
  <condition gene="YER109C" alleleForm="gf" category="genetic" allele="FLO8"/>
<observations>
  <phenotype name="agar invasion" value="0.3788"/>
  <phenotype name="agar invasion error" value="0.0138"/>
</observations>
</experiment>

<experiment name="YAK1(lf) KSS1(dn) 2n, SLAD, G40038">
  <condition name="cell type" value="2n" category="environmental"/>
  <condition name="medium" value="SLAD" category="environmental"/>
  <condition name="vector" value="B59 (HIS_CEN)" category="environmental"/>
  <condition gene="YJL141C" alleleForm="lf" category="genetic" allele="yak1::bcKanMX4"/>
  <condition gene="YGR040W" alleleForm="dn" category="genetic" allele="kss1K42R"/>
<observations>
  <phenotype name="agar invasion" value="0.1307"/>
  <phenotype name="agar invasion error" value="0.0673"/>
</observations>
</experiment>

<experiment name="YAK1(lf) STE20(gf) 2n, SLAD, G40039">
  <condition name="cell type" value="2n" category="environmental"/>
  <condition name="medium" value="SLAD" category="environmental"/>
  <condition name="vector" value="B73 (URA_2um)" category="environmental"/>
  <condition gene="YJL141C" alleleForm="lf" category="genetic" allele="yak1::bcKanMX4"/>
  <condition gene="YHL007C" alleleForm="gf" category="genetic" allele="STE20"/>
<observations>
  <phenotype name="agar invasion" value="0.0574"/>
  <phenotype name="agar invasion error" value="0.0165"/>
</observations>
</experiment>

<experiment name="YAK1(lf) STE11(gf) 2n, SLAD, G40040">
  <condition name="cell type" value="2n" category="environmental"/>
  <condition name="medium" value="SLAD" category="environmental"/>
  <condition name="vector" value="B59 (HIS_CEN)" category="environmental"/>
  <condition gene="YJL141C" alleleForm="lf" category="genetic" allele="yak1::bcKanMX4"/>
  <condition gene="YLR362W" alleleForm="gf" category="genetic" allele="STE11-4"/>
<observations>
  <phenotype name="agar invasion" value="0.5731"/>
  <phenotype name="agar invasion error" value="0.1448"/>
</observations>
</experiment>

<experiment name="YAK1(lf) STE12(gf) 2n, SLAD, G40041">
  <condition name="cell type" value="2n" category="environmental"/>
  <condition name="medium" value="SLAD" category="environmental"/>
  <condition name="vector" value="B73 (URA_2um)" category="environmental"/>
  <condition gene="YJL141C" alleleForm="lf" category="genetic" allele="yak1::bcKanMX4"/>
  <condition gene="YHR084W" alleleForm="gf" category="genetic" allele="STE12"/>
<observations>
  <phenotype name="agar invasion" value="0.0395"/>
  <phenotype name="agar invasion error" value="0.0160"/>
</observations>
</experiment>

<experiment name="YAK1(lf) PHD1(gf) 2n, SLAD, G40042">
  <condition name="cell type" value="2n" category="environmental"/>
  <condition name="medium" value="SLAD" category="environmental"/>
  <condition name="vector" value="B73 (URA_2um)" category="environmental"/>
  <condition gene="YJL141C" alleleForm="lf" category="genetic" allele="yak1::bcKanMX4"/>
  <condition gene="YKL043W" alleleForm="gf" category="genetic" allele="PHD1"/>
<observations>
  <phenotype name="agar invasion" value="0.5350"/>
  <phenotype name="agar invasion error" value="0.0265"/>
</observations>
</experiment>

<experiment name="YAK1(lf) MSN1(gf) 2n, SLAD, G40043">
  <condition name="cell type" value="2n" category="environmental"/>
  <condition name="medium" value="SLAD" category="environmental"/>
  <condition name="vector" value="B73 (URA_2um)" category="environmental"/>
  <condition gene="YJL141C" alleleForm="lf" category="genetic" allele="yak1::bcKanMX4"/>
  <condition gene="YOL116W" alleleForm="gf" category="genetic" allele="MSN1"/>
<observations>
  <phenotype name="agar invasion" value="0.5390"/>
  <phenotype name="agar invasion error" value="0.0485"/>
</observations>
</experiment>

<experiment name="YAK1(lf) GLN3(gf) 2n, SLAD, G40044">
  <condition name="cell type" value="2n" category="environmental"/>
  <condition name="medium" value="SLAD" category="environmental"/>
  <condition name="vector" value="B73 (URA_2um)" category="environmental"/>
  <condition gene="YJL141C" alleleForm="lf" category="genetic" allele="yak1::bcKanMX4"/>
  <condition gene="YER040W" alleleForm="gf" category="genetic" allele="GLN3"/>
<observations>
  <phenotype name="agar invasion" value="0.0000"/>
  <phenotype name="agar invasion error" value="0.0219"/>
</observations>
</experiment>

<experiment name="YAK1(lf) BEM1(gf) 2n, SLAD, G40045">
  <condition name="cell type" value="2n" category="environmental"/>
  <condition name="medium" value="SLAD" category="environmental"/>
  <condition name="vector" value="B73 (URA_2um)" category="environmental"/>
  <condition gene="YJL141C" alleleForm="lf" category="genetic" allele="yak1::bcKanMX4"/>
  <condition gene="YBR200W" alleleForm="gf" category="genetic" allele="BEM1"/>
<observations>
  <phenotype name="agar invasion" value="0.1785"/>
  <phenotype name="agar invasion error" value="0.0328"/>
</observations>
</experiment>

<experiment name="YAK1(lf) RSR1(dn) 2n, SLAD, G40046">
  <condition name="cell type" value="2n" category="environmental"/>
  <condition name="medium" value="SLAD" category="environmental"/>
  <condition name="vector" value="B62 (URA_CEN)" category="environmental"/>
  <condition gene="YJL141C" alleleForm="lf" category="genetic" allele="yak1::bcKanMX4"/>
  <condition gene="YGR152C" alleleForm="dn" category="genetic" allele="rsr1N16"/>
<observations>
  <phenotype name="agar invasion" value="-0.1690"/>
  <phenotype name="agar invasion error" value="0.0620"/>
</observations>
</experiment>

<experiment name="YAK1(lf) 2n, SLAD, G40047">
  <condition name="cell type" value="2n" category="environmental"/>
  <condition name="medium" value="SLAD" category="environmental"/>
  <condition name="vector" value="B59 (HIS_CEN)" category="environmental"/>
  <condition gene="YJL141C" alleleForm="lf" category="genetic" allele="yak1::bcKanMX4"/>
<observations>
  <phenotype name="agar invasion" value="0.0000"/>
  <phenotype name="agar invasion error" value="0.0375"/>
</observations>
</experiment>

<experiment name="YAK1(lf) 2n, SLAD, G40048">
  <condition name="cell type" value="2n" category="environmental"/>
  <condition name="medium" value="SLAD" category="environmental"/>
  <condition name="vector" value="B62 (URA_CEN)" category="environmental"/>
  <condition gene="YJL141C" alleleForm="lf" category="genetic" allele="yak1::bcKanMX4"/>
<observations>
  <phenotype name="agar invasion" value="0.0412"/>
  <phenotype name="agar invasion error" value="0.0412"/>
</observations>
</experiment>

<experiment name="YAK1(lf) 2n, SLAD, G40049">
  <condition name="cell type" value="2n" category="environmental"/>
  <condition name="medium" value="SLAD" category="environmental"/>
  <condition name="vector" value="B73 (URA_2um)" category="environmental"/>
  <condition gene="YJL141C" alleleForm="lf" category="genetic" allele="yak1::bcKanMX4"/>
<observations>
  <phenotype name="agar invasion" value="0.0182"/>
  <phenotype name="agar invasion error" value="0.0182"/>
</observations>
</experiment>

<experiment name="YAK1(lf) TEC1(gf) 2n, SLAD, G40050">
  <condition name="cell type" value="2n" category="environmental"/>
  <condition name="medium" value="SLAD" category="environmental"/>
  <condition name="vector" value="B73 (URA_2um)" category="environmental"/>
  <condition gene="YJL141C" alleleForm="lf" category="genetic" allele="yak1::bcKanMX4"/>
  <condition gene="YBR083W" alleleForm="gf" category="genetic" allele="TEC1"/>
<observations>
  <phenotype name="agar invasion" value="0.0947"/>
  <phenotype name="agar invasion error" value="0.0156"/>
</observations>
</experiment>

<experiment name="FKH2(lf) TEC1(gf) 2n, SLAD, G40051">
  <condition name="cell type" value="2n" category="environmental"/>
  <condition name="medium" value="SLAD" category="environmental"/>
  <condition name="vector" value="B73 (URA_2um)" category="environmental"/>
  <condition gene="YNL068C" alleleForm="lf" category="genetic" allele="fkh2::bcKanMX4"/>
  <condition gene="YBR083W" alleleForm="gf" category="genetic" allele="TEC1"/>
<observations>
  <phenotype name="agar invasion" value="0.2509"/>
  <phenotype name="agar invasion error" value="0.0206"/>
</observations>
</experiment>

<experiment name="FLO10(lf) CDC42(gf) 2n, SLAD, G40054">
  <condition name="cell type" value="2n" category="environmental"/>
  <condition name="medium" value="SLAD" category="environmental"/>
  <condition name="vector" value="B73 (URA_2um)" category="environmental"/>
  <condition gene="YKR102W" alleleForm="lf" category="genetic" allele="flo10::bcKanMX4"/>
  <condition gene="YLR229C" alleleForm="gf" category="genetic" allele="CDC42"/>
<observations>
  <phenotype name="agar invasion" value="0.1565"/>
  <phenotype name="agar invasion error" value="0.0523"/>
</observations>
</experiment>

<experiment name="FLO10(lf) FLO8(gf) 2n, SLAD, G40055">
  <condition name="cell type" value="2n" category="environmental"/>
  <condition name="medium" value="SLAD" category="environmental"/>
  <condition name="vector" value="B73 (URA_2um)" category="environmental"/>
  <condition gene="YKR102W" alleleForm="lf" category="genetic" allele="flo10::bcKanMX4"/>
  <condition gene="YER109C" alleleForm="gf" category="genetic" allele="FLO8"/>
<observations>
  <phenotype name="agar invasion" value="0.4370"/>
  <phenotype name="agar invasion error" value="0.0511"/>
</observations>
</experiment>

<experiment name="FLO10(lf) KSS1(dn) 2n, SLAD, G40056">
  <condition name="cell type" value="2n" category="environmental"/>
  <condition name="medium" value="SLAD" category="environmental"/>
  <condition name="vector" value="B59 (HIS_CEN)" category="environmental"/>
  <condition gene="YKR102W" alleleForm="lf" category="genetic" allele="flo10::bcKanMX4"/>
  <condition gene="YGR040W" alleleForm="dn" category="genetic" allele="kss1K42R"/>
<observations>
  <phenotype name="agar invasion" value="0.0985"/>
  <phenotype name="agar invasion error" value="0.0268"/>
</observations>
</experiment>

<experiment name="FLO10(lf) STE20(gf) 2n, SLAD, G40057">
  <condition name="cell type" value="2n" category="environmental"/>
  <condition name="medium" value="SLAD" category="environmental"/>
  <condition name="vector" value="B73 (URA_2um)" category="environmental"/>
  <condition gene="YKR102W" alleleForm="lf" category="genetic" allele="flo10::bcKanMX4"/>
  <condition gene="YHL007C" alleleForm="gf" category="genetic" allele="STE20"/>
<observations>
  <phenotype name="agar invasion" value="0.1003"/>
  <phenotype name="agar invasion error" value="0.0360"/>
</observations>
</experiment>

<experiment name="FLO10(lf) STE11(gf) 2n, SLAD, G40058">
  <condition name="cell type" value="2n" category="environmental"/>
  <condition name="medium" value="SLAD" category="environmental"/>
  <condition name="vector" value="B59 (HIS_CEN)" category="environmental"/>
  <condition gene="YKR102W" alleleForm="lf" category="genetic" allele="flo10::bcKanMX4"/>
  <condition gene="YLR362W" alleleForm="gf" category="genetic" allele="STE11-4"/>
<observations>
  <phenotype name="agar invasion" value="0.0851"/>
  <phenotype name="agar invasion error" value="0.0231"/>
</observations>
</experiment>

<experiment name="FLO10(lf) STE12(gf) 2n, SLAD, G40059">
  <condition name="cell type" value="2n" category="environmental"/>
  <condition name="medium" value="SLAD" category="environmental"/>
  <condition name="vector" value="B73 (URA_2um)" category="environmental"/>
  <condition gene="YKR102W" alleleForm="lf" category="genetic" allele="flo10::bcKanMX4"/>
  <condition gene="YHR084W" alleleForm="gf" category="genetic" allele="STE12"/>
<observations>
  <phenotype name="agar invasion" value="0.1414"/>
  <phenotype name="agar invasion error" value="0.0374"/>
</observations>
</experiment>

<experiment name="FLO10(lf) PHD1(gf) 2n, SLAD, G40060">
  <condition name="cell type" value="2n" category="environmental"/>
  <condition name="medium" value="SLAD" category="environmental"/>
  <condition name="vector" value="B73 (URA_2um)" category="environmental"/>
  <condition gene="YKR102W" alleleForm="lf" category="genetic" allele="flo10::bcKanMX4"/>
  <condition gene="YKL043W" alleleForm="gf" category="genetic" allele="PHD1"/>
<observations>
  <phenotype name="agar invasion" value="0.5293"/>
  <phenotype name="agar invasion error" value="0.0401"/>
</observations>
</experiment>

<experiment name="FLO10(lf) MSN1(gf) 2n, SLAD, G40061">
  <condition name="cell type" value="2n" category="environmental"/>
  <condition name="medium" value="SLAD" category="environmental"/>
  <condition name="vector" value="B73 (URA_2um)" category="environmental"/>
  <condition gene="YKR102W" alleleForm="lf" category="genetic" allele="flo10::bcKanMX4"/>
  <condition gene="YOL116W" alleleForm="gf" category="genetic" allele="MSN1"/>
<observations>
  <phenotype name="agar invasion" value="0.5488"/>
  <phenotype name="agar invasion error" value="0.0527"/>
</observations>
</experiment>

<experiment name="FLO10(lf) GLN3(gf) 2n, SLAD, G40062">
  <condition name="cell type" value="2n" category="environmental"/>
  <condition name="medium" value="SLAD" category="environmental"/>
  <condition name="vector" value="B73 (URA_2um)" category="environmental"/>
  <condition gene="YKR102W" alleleForm="lf" category="genetic" allele="flo10::bcKanMX4"/>
  <condition gene="YER040W" alleleForm="gf" category="genetic" allele="GLN3"/>
<observations>
  <phenotype name="agar invasion" value="0.0306"/>
  <phenotype name="agar invasion error" value="0.0306"/>
</observations>
</experiment>

<experiment name="FLO10(lf) BEM1(gf) 2n, SLAD, G40063">
  <condition name="cell type" value="2n" category="environmental"/>
  <condition name="medium" value="SLAD" category="environmental"/>
  <condition name="vector" value="B73 (URA_2um)" category="environmental"/>
  <condition gene="YKR102W" alleleForm="lf" category="genetic" allele="flo10::bcKanMX4"/>
  <condition gene="YBR200W" alleleForm="gf" category="genetic" allele="BEM1"/>
<observations>
  <phenotype name="agar invasion" value="0.3164"/>
  <phenotype name="agar invasion error" value="0.0489"/>
</observations>
</experiment>

<experiment name="FLO10(lf) RSR1(dn) 2n, SLAD, G40064">
  <condition name="cell type" value="2n" category="environmental"/>
  <condition name="medium" value="SLAD" category="environmental"/>
  <condition name="vector" value="B62 (URA_CEN)" category="environmental"/>
  <condition gene="YKR102W" alleleForm="lf" category="genetic" allele="flo10::bcKanMX4"/>
  <condition gene="YGR152C" alleleForm="dn" category="genetic" allele="rsr1N16"/>
<observations>
  <phenotype name="agar invasion" value="0.3972"/>
  <phenotype name="agar invasion error" value="0.1660"/>
</observations>
</experiment>

<experiment name="FLO10(lf) 2n, SLAD, G40065">
  <condition name="cell type" value="2n" category="environmental"/>
  <condition name="medium" value="SLAD" category="environmental"/>
  <condition name="vector" value="B59 (HIS_CEN)" category="environmental"/>
  <condition gene="YKR102W" alleleForm="lf" category="genetic" allele="flo10::bcKanMX4"/>
<observations>
  <phenotype name="agar invasion" value="0.1916"/>
  <phenotype name="agar invasion error" value="0.0261"/>
</observations>
</experiment>

<experiment name="FLO10(lf) 2n, SLAD, G40066">
  <condition name="cell type" value="2n" category="environmental"/>
  <condition name="medium" value="SLAD" category="environmental"/>
  <condition name="vector" value="B62 (URA_CEN)" category="environmental"/>
  <condition gene="YKR102W" alleleForm="lf" category="genetic" allele="flo10::bcKanMX4"/>
<observations>
  <phenotype name="agar invasion" value="0.0931"/>
  <phenotype name="agar invasion error" value="0.0899"/>
</observations>
</experiment>

<experiment name="FLO10(lf) 2n, SLAD, G40067">
  <condition name="cell type" value="2n" category="environmental"/>
  <condition name="medium" value="SLAD" category="environmental"/>
  <condition name="vector" value="B73 (URA_2um)" category="environmental"/>
  <condition gene="YKR102W" alleleForm="lf" category="genetic" allele="flo10::bcKanMX4"/>
<observations>
  <phenotype name="agar invasion" value="0.0642"/>
  <phenotype name="agar invasion error" value="0.0129"/>
</observations>
</experiment>

<experiment name="MIH1(lf) TEC1(gf) 2n, SLAD, G40068">
  <condition name="cell type" value="2n" category="environmental"/>
  <condition name="medium" value="SLAD" category="environmental"/>
  <condition name="vector" value="B73 (URA_2um)" category="environmental"/>
  <condition gene="YMR036C" alleleForm="lf" category="genetic" allele="mih1::bcKanMX4"/>
  <condition gene="YBR083W" alleleForm="gf" category="genetic" allele="TEC1"/>
<observations>
  <phenotype name="agar invasion" value="0.5582"/>
  <phenotype name="agar invasion error" value="0.0935"/>
</observations>
</experiment>

<experiment name="MKS1(lf) CDC42(gf) 2n, SLAD, G40071">
  <condition name="cell type" value="2n" category="environmental"/>
  <condition name="medium" value="SLAD" category="environmental"/>
  <condition name="vector" value="B73 (URA_2um)" category="environmental"/>
  <condition gene="YNL076W" alleleForm="lf" category="genetic" allele="mks1::bcKanMX4"/>
  <condition gene="YLR229C" alleleForm="gf" category="genetic" allele="CDC42"/>
<observations>
  <phenotype name="agar invasion" value="0.2355"/>
  <phenotype name="agar invasion error" value="0.0759"/>
</observations>
</experiment>

<experiment name="MKS1(lf) FLO8(gf) 2n, SLAD, G40072">
  <condition name="cell type" value="2n" category="environmental"/>
  <condition name="medium" value="SLAD" category="environmental"/>
  <condition name="vector" value="B73 (URA_2um)" category="environmental"/>
  <condition gene="YNL076W" alleleForm="lf" category="genetic" allele="mks1::bcKanMX4"/>
  <condition gene="YER109C" alleleForm="gf" category="genetic" allele="FLO8"/>
<observations>
  <phenotype name="agar invasion" value="0.5059"/>
  <phenotype name="agar invasion error" value="0.0851"/>
</observations>
</experiment>

<experiment name="MKS1(lf) KSS1(dn) 2n, SLAD, G40073">
  <condition name="cell type" value="2n" category="environmental"/>
  <condition name="medium" value="SLAD" category="environmental"/>
  <condition name="vector" value="B59 (HIS_CEN)" category="environmental"/>
  <condition gene="YNL076W" alleleForm="lf" category="genetic" allele="mks1::bcKanMX4"/>
  <condition gene="YGR040W" alleleForm="dn" category="genetic" allele="kss1K42R"/>
<observations>
  <phenotype name="agar invasion" value="0.2541"/>
  <phenotype name="agar invasion error" value="0.0447"/>
</observations>
</experiment>

<experiment name="MKS1(lf) STE20(gf) 2n, SLAD, G40074">
  <condition name="cell type" value="2n" category="environmental"/>
  <condition name="medium" value="SLAD" category="environmental"/>
  <condition name="vector" value="B73 (URA_2um)" category="environmental"/>
  <condition gene="YNL076W" alleleForm="lf" category="genetic" allele="mks1::bcKanMX4"/>
  <condition gene="YHL007C" alleleForm="gf" category="genetic" allele="STE20"/>
<observations>
  <phenotype name="agar invasion" value="0.1696"/>
  <phenotype name="agar invasion error" value="0.0480"/>
</observations>
</experiment>

<experiment name="MKS1(lf) STE11(gf) 2n, SLAD, G40075">
  <condition name="cell type" value="2n" category="environmental"/>
  <condition name="medium" value="SLAD" category="environmental"/>
  <condition name="vector" value="B59 (HIS_CEN)" category="environmental"/>
  <condition gene="YNL076W" alleleForm="lf" category="genetic" allele="mks1::bcKanMX4"/>
  <condition gene="YLR362W" alleleForm="gf" category="genetic" allele="STE11-4"/>
<observations>
  <phenotype name="agar invasion" value="0.1849"/>
  <phenotype name="agar invasion error" value="0.0720"/>
</observations>
</experiment>

<experiment name="MKS1(lf) STE12(gf) 2n, SLAD, G40076">
  <condition name="cell type" value="2n" category="environmental"/>
  <condition name="medium" value="SLAD" category="environmental"/>
  <condition name="vector" value="B73 (URA_2um)" category="environmental"/>
  <condition gene="YNL076W" alleleForm="lf" category="genetic" allele="mks1::bcKanMX4"/>
  <condition gene="YHR084W" alleleForm="gf" category="genetic" allele="STE12"/>
<observations>
  <phenotype name="agar invasion" value="0.3116"/>
  <phenotype name="agar invasion error" value="0.0546"/>
</observations>
</experiment>

<experiment name="MKS1(lf) PHD1(gf) 2n, SLAD, G40077">
  <condition name="cell type" value="2n" category="environmental"/>
  <condition name="medium" value="SLAD" category="environmental"/>
  <condition name="vector" value="B73 (URA_2um)" category="environmental"/>
  <condition gene="YNL076W" alleleForm="lf" category="genetic" allele="mks1::bcKanMX4"/>
  <condition gene="YKL043W" alleleForm="gf" category="genetic" allele="PHD1"/>
<observations>
  <phenotype name="agar invasion" value="0.4223"/>
  <phenotype name="agar invasion error" value="0.0827"/>
</observations>
</experiment>

<experiment name="MKS1(lf) MSN1(gf) 2n, SLAD, G40078">
  <condition name="cell type" value="2n" category="environmental"/>
  <condition name="medium" value="SLAD" category="environmental"/>
  <condition name="vector" value="B73 (URA_2um)" category="environmental"/>
  <condition gene="YNL076W" alleleForm="lf" category="genetic" allele="mks1::bcKanMX4"/>
  <condition gene="YOL116W" alleleForm="gf" category="genetic" allele="MSN1"/>
<observations>
  <phenotype name="agar invasion" value="0.5337"/>
  <phenotype name="agar invasion error" value="0.1348"/>
</observations>
</experiment>

<experiment name="MKS1(lf) GLN3(gf) 2n, SLAD, G40079">
  <condition name="cell type" value="2n" category="environmental"/>
  <condition name="medium" value="SLAD" category="environmental"/>
  <condition name="vector" value="B73 (URA_2um)" category="environmental"/>
  <condition gene="YNL076W" alleleForm="lf" category="genetic" allele="mks1::bcKanMX4"/>
  <condition gene="YER040W" alleleForm="gf" category="genetic" allele="GLN3"/>
<observations>
  <phenotype name="agar invasion" value="0.4693"/>
  <phenotype name="agar invasion error" value="0.1790"/>
</observations>
</experiment>

<experiment name="MKS1(lf) BEM1(gf) 2n, SLAD, G40080">
  <condition name="cell type" value="2n" category="environmental"/>
  <condition name="medium" value="SLAD" category="environmental"/>
  <condition name="vector" value="B73 (URA_2um)" category="environmental"/>
  <condition gene="YNL076W" alleleForm="lf" category="genetic" allele="mks1::bcKanMX4"/>
  <condition gene="YBR200W" alleleForm="gf" category="genetic" allele="BEM1"/>
<observations>
  <phenotype name="agar invasion" value="0.2184"/>
  <phenotype name="agar invasion error" value="0.0875"/>
</observations>
</experiment>

<experiment name="MKS1(lf) RSR1(dn) 2n, SLAD, G40081">
  <condition name="cell type" value="2n" category="environmental"/>
  <condition name="medium" value="SLAD" category="environmental"/>
  <condition name="vector" value="B62 (URA_CEN)" category="environmental"/>
  <condition gene="YNL076W" alleleForm="lf" category="genetic" allele="mks1::bcKanMX4"/>
  <condition gene="YGR152C" alleleForm="dn" category="genetic" allele="rsr1N16"/>
<observations>
  <phenotype name="agar invasion" value="0.2488"/>
  <phenotype name="agar invasion error" value="0.1692"/>
</observations>
</experiment>

<experiment name="MKS1(lf) 2n, SLAD, G40082">
  <condition name="cell type" value="2n" category="environmental"/>
  <condition name="medium" value="SLAD" category="environmental"/>
  <condition name="vector" value="B59 (HIS_CEN)" category="environmental"/>
  <condition gene="YNL076W" alleleForm="lf" category="genetic" allele="mks1::bcKanMX4"/>
<observations>
  <phenotype name="agar invasion" value="0.3252"/>
  <phenotype name="agar invasion error" value="0.0358"/>
</observations>
</experiment>

<experiment name="MKS1(lf) 2n, SLAD, G40083">
  <condition name="cell type" value="2n" category="environmental"/>
  <condition name="medium" value="SLAD" category="environmental"/>
  <condition name="vector" value="B62 (URA_CEN)" category="environmental"/>
  <condition gene="YNL076W" alleleForm="lf" category="genetic" allele="mks1::bcKanMX4"/>
<observations>
  <phenotype name="agar invasion" value="0.0000"/>
  <phenotype name="agar invasion error" value="0.2437"/>
</observations>
</experiment>

<experiment name="MKS1(lf) 2n, SLAD, G40084">
  <condition name="cell type" value="2n" category="environmental"/>
  <condition name="medium" value="SLAD" category="environmental"/>
  <condition name="vector" value="B73 (URA_2um)" category="environmental"/>
  <condition gene="YNL076W" alleleForm="lf" category="genetic" allele="mks1::bcKanMX4"/>
<observations>
  <phenotype name="agar invasion" value="-0.0611"/>
  <phenotype name="agar invasion error" value="0.0611"/>
</observations>
</experiment>

<experiment name="FLO10(lf) TEC1(gf) 2n, SLAD, G40085">
  <condition name="cell type" value="2n" category="environmental"/>
  <condition name="medium" value="SLAD" category="environmental"/>
  <condition name="vector" value="B73 (URA_2um)" category="environmental"/>
  <condition gene="YKR102W" alleleForm="lf" category="genetic" allele="flo10::bcKanMX4"/>
  <condition gene="YBR083W" alleleForm="gf" category="genetic" allele="TEC1"/>
<observations>
  <phenotype name="agar invasion" value="0.1564"/>
  <phenotype name="agar invasion error" value="0.0129"/>
</observations>
</experiment>

<experiment name="FLO11(lf) RAS2(gf) 2n, SLAD, G40086">
  <condition name="cell type" value="2n" category="environmental"/>
  <condition name="medium" value="SLAD" category="environmental"/>
  <condition name="vector" value="B62 (URA_CEN)" category="environmental"/>
  <condition gene="YIR019C" alleleForm="lf" category="genetic" allele="flo11::bcKanMX4"/>
  <condition gene="YNL098C" alleleForm="gf" category="genetic" allele="Ras2V19"/>
<observations>
  <phenotype name="agar invasion" value="0.2247"/>
  <phenotype name="agar invasion error" value="0.0735"/>
</observations>
</experiment>

<experiment name="FLO11(lf) CDC42(gf) 2n, SLAD, G40088">
  <condition name="cell type" value="2n" category="environmental"/>
  <condition name="medium" value="SLAD" category="environmental"/>
  <condition name="vector" value="B73 (URA_2um)" category="environmental"/>
  <condition gene="YIR019C" alleleForm="lf" category="genetic" allele="flo11::bcKanMX4"/>
  <condition gene="YLR229C" alleleForm="gf" category="genetic" allele="CDC42"/>
<observations>
  <phenotype name="agar invasion" value="0.3166"/>
  <phenotype name="agar invasion error" value="0.0134"/>
</observations>
</experiment>

<experiment name="FLO11(lf) FLO8(gf) 2n, SLAD, G40089">
  <condition name="cell type" value="2n" category="environmental"/>
  <condition name="medium" value="SLAD" category="environmental"/>
  <condition name="vector" value="B73 (URA_2um)" category="environmental"/>
  <condition gene="YIR019C" alleleForm="lf" category="genetic" allele="flo11::bcKanMX4"/>
  <condition gene="YER109C" alleleForm="gf" category="genetic" allele="FLO8"/>
<observations>
  <phenotype name="agar invasion" value="0.3860"/>
  <phenotype name="agar invasion error" value="0.0248"/>
</observations>
</experiment>

<experiment name="FLO11(lf) KSS1(dn) 2n, SLAD, G40090">
  <condition name="cell type" value="2n" category="environmental"/>
  <condition name="medium" value="SLAD" category="environmental"/>
  <condition name="vector" value="B59 (HIS_CEN)" category="environmental"/>
  <condition gene="YIR019C" alleleForm="lf" category="genetic" allele="flo11::bcKanMX4"/>
  <condition gene="YGR040W" alleleForm="dn" category="genetic" allele="kss1K42R"/>
<observations>
  <phenotype name="agar invasion" value="-0.0409"/>
  <phenotype name="agar invasion error" value="0.0143"/>
</observations>
</experiment>

<experiment name="FLO11(lf) STE11(gf) 2n, SLAD, G40092">
  <condition name="cell type" value="2n" category="environmental"/>
  <condition name="medium" value="SLAD" category="environmental"/>
  <condition name="vector" value="B59 (HIS_CEN)" category="environmental"/>
  <condition gene="YIR019C" alleleForm="lf" category="genetic" allele="flo11::bcKanMX4"/>
  <condition gene="YLR362W" alleleForm="gf" category="genetic" allele="STE11-4"/>
<observations>
  <phenotype name="agar invasion" value="-0.0430"/>
  <phenotype name="agar invasion error" value="0.0143"/>
</observations>
</experiment>

<experiment name="FLO11(lf) PHD1(gf) 2n, SLAD, G40094">
  <condition name="cell type" value="2n" category="environmental"/>
  <condition name="medium" value="SLAD" category="environmental"/>
  <condition name="vector" value="B73 (URA_2um)" category="environmental"/>
  <condition gene="YIR019C" alleleForm="lf" category="genetic" allele="flo11::bcKanMX4"/>
  <condition gene="YKL043W" alleleForm="gf" category="genetic" allele="PHD1"/>
<observations>
  <phenotype name="agar invasion" value="0.4856"/>
  <phenotype name="agar invasion error" value="0.0288"/>
</observations>
</experiment>

<experiment name="FLO11(lf) MSN1(gf) 2n, SLAD, G40095">
  <condition name="cell type" value="2n" category="environmental"/>
  <condition name="medium" value="SLAD" category="environmental"/>
  <condition name="vector" value="B73 (URA_2um)" category="environmental"/>
  <condition gene="YIR019C" alleleForm="lf" category="genetic" allele="flo11::bcKanMX4"/>
  <condition gene="YOL116W" alleleForm="gf" category="genetic" allele="MSN1"/>
<observations>
  <phenotype name="agar invasion" value="0.4219"/>
  <phenotype name="agar invasion error" value="0.0330"/>
</observations>
</experiment>

<experiment name="FLO11(lf) GLN3(gf) 2n, SLAD, G40096">
  <condition name="cell type" value="2n" category="environmental"/>
  <condition name="medium" value="SLAD" category="environmental"/>
  <condition name="vector" value="B73 (URA_2um)" category="environmental"/>
  <condition gene="YIR019C" alleleForm="lf" category="genetic" allele="flo11::bcKanMX4"/>
  <condition gene="YER040W" alleleForm="gf" category="genetic" allele="GLN3"/>
<observations>
  <phenotype name="agar invasion" value="0.1020"/>
  <phenotype name="agar invasion error" value="0.0252"/>
</observations>
</experiment>

<experiment name="FLO11(lf) BEM1(gf) 2n, SLAD, G40097">
  <condition name="cell type" value="2n" category="environmental"/>
  <condition name="medium" value="SLAD" category="environmental"/>
  <condition name="vector" value="B73 (URA_2um)" category="environmental"/>
  <condition gene="YIR019C" alleleForm="lf" category="genetic" allele="flo11::bcKanMX4"/>
  <condition gene="YBR200W" alleleForm="gf" category="genetic" allele="BEM1"/>
<observations>
  <phenotype name="agar invasion" value="0.3485"/>
  <phenotype name="agar invasion error" value="0.0455"/>
</observations>
</experiment>

<experiment name="FLO11(lf) RSR1(dn) 2n, SLAD, G40098">
  <condition name="cell type" value="2n" category="environmental"/>
  <condition name="medium" value="SLAD" category="environmental"/>
  <condition name="vector" value="B62 (URA_CEN)" category="environmental"/>
  <condition gene="YIR019C" alleleForm="lf" category="genetic" allele="flo11::bcKanMX4"/>
  <condition gene="YGR152C" alleleForm="dn" category="genetic" allele="rsr1N16"/>
<observations>
  <phenotype name="agar invasion" value="-0.2155"/>
  <phenotype name="agar invasion error" value="0.0684"/>
</observations>
</experiment>

<experiment name="FLO11(lf) 2n, SLAD, G40099">
  <condition name="cell type" value="2n" category="environmental"/>
  <condition name="medium" value="SLAD" category="environmental"/>
  <condition name="vector" value="B59 (HIS_CEN)" category="environmental"/>
  <condition gene="YIR019C" alleleForm="lf" category="genetic" allele="flo11::bcKanMX4"/>
<observations>
  <phenotype name="agar invasion" value="-0.0562"/>
  <phenotype name="agar invasion error" value="0.0143"/>
</observations>
</experiment>

<experiment name="FLO11(lf) 2n, SLAD, G40100">
  <condition name="cell type" value="2n" category="environmental"/>
  <condition name="medium" value="SLAD" category="environmental"/>
  <condition name="vector" value="B62 (URA_CEN)" category="environmental"/>
  <condition gene="YIR019C" alleleForm="lf" category="genetic" allele="flo11::bcKanMX4"/>
<observations>
  <phenotype name="agar invasion" value="-0.1702"/>
  <phenotype name="agar invasion error" value="0.0987"/>
</observations>
</experiment>

<experiment name="FLO11(lf) 2n, SLAD, G40101">
  <condition name="cell type" value="2n" category="environmental"/>
  <condition name="medium" value="SLAD" category="environmental"/>
  <condition name="vector" value="B73 (URA_2um)" category="environmental"/>
  <condition gene="YIR019C" alleleForm="lf" category="genetic" allele="flo11::bcKanMX4"/>
<observations>
  <phenotype name="agar invasion" value="-0.0628"/>
  <phenotype name="agar invasion error" value="0.0254"/>
</observations>
</experiment>

<experiment name="MSM1(lf) STE11(gf) 2n, SLAD, G40109">
  <condition name="cell type" value="2n" category="environmental"/>
  <condition name="medium" value="SLAD" category="environmental"/>
  <condition name="vector" value="B59 (HIS_CEN)" category="environmental"/>
  <condition gene="YGR171C" alleleForm="lf" category="genetic" allele="msm1::bcKanMX4"/>
  <condition gene="YLR362W" alleleForm="gf" category="genetic" allele="STE11-4"/>
<observations>
  <phenotype name="agar invasion" value="0.0000"/>
  <phenotype name="agar invasion error" value="0.0143"/>
</observations>
</experiment>

<experiment name="MSM1(lf) RSR1(dn) 2n, SLAD, G40115">
  <condition name="cell type" value="2n" category="environmental"/>
  <condition name="medium" value="SLAD" category="environmental"/>
  <condition name="vector" value="B62 (URA_CEN)" category="environmental"/>
  <condition gene="YGR171C" alleleForm="lf" category="genetic" allele="msm1::bcKanMX4"/>
  <condition gene="YGR152C" alleleForm="dn" category="genetic" allele="rsr1N16"/>
<observations>
  <phenotype name="agar invasion" value="-0.1528"/>
  <phenotype name="agar invasion error" value="0.1590"/>
</observations>
</experiment>

<experiment name="MSM1(lf) 2n, SLAD, G40117">
  <condition name="cell type" value="2n" category="environmental"/>
  <condition name="medium" value="SLAD" category="environmental"/>
  <condition name="vector" value="B62 (URA_CEN)" category="environmental"/>
  <condition gene="YGR171C" alleleForm="lf" category="genetic" allele="msm1::bcKanMX4"/>
<observations>
  <phenotype name="agar invasion" value="0.0000"/>
  <phenotype name="agar invasion error" value="0.1109"/>
</observations>
</experiment>

<experiment name="MSM1(lf) 2n, SLAD, G40118">
  <condition name="cell type" value="2n" category="environmental"/>
  <condition name="medium" value="SLAD" category="environmental"/>
  <condition name="vector" value="B73 (URA_2um)" category="environmental"/>
  <condition gene="YGR171C" alleleForm="lf" category="genetic" allele="msm1::bcKanMX4"/>
<observations>
  <phenotype name="agar invasion" value="0.0000"/>
  <phenotype name="agar invasion error" value="0.0429"/>
</observations>
</experiment>

<experiment name="PRY2(lf) RAS2(gf) 2n, SLAD, G40119">
  <condition name="cell type" value="2n" category="environmental"/>
  <condition name="medium" value="SLAD" category="environmental"/>
  <condition name="vector" value="B62 (URA_CEN)" category="environmental"/>
  <condition gene="YKR013W" alleleForm="lf" category="genetic" allele="pry2::bcKanMX4"/>
  <condition gene="YNL098C" alleleForm="gf" category="genetic" allele="Ras2V19"/>
<observations>
  <phenotype name="agar invasion" value="0.2281"/>
  <phenotype name="agar invasion error" value="0.0472"/>
</observations>
</experiment>

<experiment name="PRY2(lf) RAS2(dn) 2n, SLAD, G40120">
  <condition name="cell type" value="2n" category="environmental"/>
  <condition name="medium" value="SLAD" category="environmental"/>
  <condition name="vector" value="B62 (URA_CEN)" category="environmental"/>
  <condition gene="YKR013W" alleleForm="lf" category="genetic" allele="pry2::bcKanMX4"/>
  <condition gene="YNL098C" alleleForm="dn" category="genetic" allele="Ras2A22"/>
<observations>
  <phenotype name="agar invasion" value="0.0000"/>
  <phenotype name="agar invasion error" value="0.0705"/>
</observations>
</experiment>

<experiment name="PRY2(lf) CDC42(gf) 2n, SLAD, G40121">
  <condition name="cell type" value="2n" category="environmental"/>
  <condition name="medium" value="SLAD" category="environmental"/>
  <condition name="vector" value="B73 (URA_2um)" category="environmental"/>
  <condition gene="YKR013W" alleleForm="lf" category="genetic" allele="pry2::bcKanMX4"/>
  <condition gene="YLR229C" alleleForm="gf" category="genetic" allele="CDC42"/>
<observations>
  <phenotype name="agar invasion" value="0.1984"/>
  <phenotype name="agar invasion error" value="0.0644"/>
</observations>
</experiment>

<experiment name="PRY2(lf) FLO8(gf) 2n, SLAD, G40122">
  <condition name="cell type" value="2n" category="environmental"/>
  <condition name="medium" value="SLAD" category="environmental"/>
  <condition name="vector" value="B73 (URA_2um)" category="environmental"/>
  <condition gene="YKR013W" alleleForm="lf" category="genetic" allele="pry2::bcKanMX4"/>
  <condition gene="YER109C" alleleForm="gf" category="genetic" allele="FLO8"/>
<observations>
  <phenotype name="agar invasion" value="0.4498"/>
  <phenotype name="agar invasion error" value="0.0422"/>
</observations>
</experiment>

<experiment name="PRY2(lf) KSS1(dn) 2n, SLAD, G40123">
  <condition name="cell type" value="2n" category="environmental"/>
  <condition name="medium" value="SLAD" category="environmental"/>
  <condition name="vector" value="B59 (HIS_CEN)" category="environmental"/>
  <condition gene="YKR013W" alleleForm="lf" category="genetic" allele="pry2::bcKanMX4"/>
  <condition gene="YGR040W" alleleForm="dn" category="genetic" allele="kss1K42R"/>
<observations>
  <phenotype name="agar invasion" value="0.1511"/>
  <phenotype name="agar invasion error" value="0.0318"/>
</observations>
</experiment>

<experiment name="PRY2(lf) STE20(gf) 2n, SLAD, G40124">
  <condition name="cell type" value="2n" category="environmental"/>
  <condition name="medium" value="SLAD" category="environmental"/>
  <condition name="vector" value="B73 (URA_2um)" category="environmental"/>
  <condition gene="YKR013W" alleleForm="lf" category="genetic" allele="pry2::bcKanMX4"/>
  <condition gene="YHL007C" alleleForm="gf" category="genetic" allele="STE20"/>
<observations>
  <phenotype name="agar invasion" value="0.1110"/>
  <phenotype name="agar invasion error" value="0.0255"/>
</observations>
</experiment>

<experiment name="PRY2(lf) STE11(gf) 2n, SLAD, G40125">
  <condition name="cell type" value="2n" category="environmental"/>
  <condition name="medium" value="SLAD" category="environmental"/>
  <condition name="vector" value="B59 (HIS_CEN)" category="environmental"/>
  <condition gene="YKR013W" alleleForm="lf" category="genetic" allele="pry2::bcKanMX4"/>
  <condition gene="YLR362W" alleleForm="gf" category="genetic" allele="STE11-4"/>
<observations>
  <phenotype name="agar invasion" value="0.1492"/>
  <phenotype name="agar invasion error" value="0.0240"/>
</observations>
</experiment>

<experiment name="PRY2(lf) STE12(gf) 2n, SLAD, G40126">
  <condition name="cell type" value="2n" category="environmental"/>
  <condition name="medium" value="SLAD" category="environmental"/>
  <condition name="vector" value="B73 (URA_2um)" category="environmental"/>
  <condition gene="YKR013W" alleleForm="lf" category="genetic" allele="pry2::bcKanMX4"/>
  <condition gene="YHR084W" alleleForm="gf" category="genetic" allele="STE12"/>
<observations>
  <phenotype name="agar invasion" value="0.1523"/>
  <phenotype name="agar invasion error" value="0.0254"/>
</observations>
</experiment>

<experiment name="PRY2(lf) PHD1(gf) 2n, SLAD, G40127">
  <condition name="cell type" value="2n" category="environmental"/>
  <condition name="medium" value="SLAD" category="environmental"/>
  <condition name="vector" value="B73 (URA_2um)" category="environmental"/>
  <condition gene="YKR013W" alleleForm="lf" category="genetic" allele="pry2::bcKanMX4"/>
  <condition gene="YKL043W" alleleForm="gf" category="genetic" allele="PHD1"/>
<observations>
  <phenotype name="agar invasion" value="0.5604"/>
  <phenotype name="agar invasion error" value="0.0392"/>
</observations>
</experiment>

<experiment name="PRY2(lf) MSN1(gf) 2n, SLAD, G40128">
  <condition name="cell type" value="2n" category="environmental"/>
  <condition name="medium" value="SLAD" category="environmental"/>
  <condition name="vector" value="B73 (URA_2um)" category="environmental"/>
  <condition gene="YKR013W" alleleForm="lf" category="genetic" allele="pry2::bcKanMX4"/>
  <condition gene="YOL116W" alleleForm="gf" category="genetic" allele="MSN1"/>
<observations>
  <phenotype name="agar invasion" value="0.5545"/>
  <phenotype name="agar invasion error" value="0.0762"/>
</observations>
</experiment>

<experiment name="PRY2(lf) GLN3(gf) 2n, SLAD, G40129">
  <condition name="cell type" value="2n" category="environmental"/>
  <condition name="medium" value="SLAD" category="environmental"/>
  <condition name="vector" value="B73 (URA_2um)" category="environmental"/>
  <condition gene="YKR013W" alleleForm="lf" category="genetic" allele="pry2::bcKanMX4"/>
  <condition gene="YER040W" alleleForm="gf" category="genetic" allele="GLN3"/>
<observations>
  <phenotype name="agar invasion" value="0.0543"/>
  <phenotype name="agar invasion error" value="0.0163"/>
</observations>
</experiment>

<experiment name="PRY2(lf) BEM1(gf) 2n, SLAD, G40130">
  <condition name="cell type" value="2n" category="environmental"/>
  <condition name="medium" value="SLAD" category="environmental"/>
  <condition name="vector" value="B73 (URA_2um)" category="environmental"/>
  <condition gene="YKR013W" alleleForm="lf" category="genetic" allele="pry2::bcKanMX4"/>
  <condition gene="YBR200W" alleleForm="gf" category="genetic" allele="BEM1"/>
<observations>
  <phenotype name="agar invasion" value="0.3328"/>
  <phenotype name="agar invasion error" value="0.0461"/>
</observations>
</experiment>

<experiment name="PRY2(lf) RSR1(dn) 2n, SLAD, G40131">
  <condition name="cell type" value="2n" category="environmental"/>
  <condition name="medium" value="SLAD" category="environmental"/>
  <condition name="vector" value="B62 (URA_CEN)" category="environmental"/>
  <condition gene="YKR013W" alleleForm="lf" category="genetic" allele="pry2::bcKanMX4"/>
  <condition gene="YGR152C" alleleForm="dn" category="genetic" allele="rsr1N16"/>
<observations>
  <phenotype name="agar invasion" value="0.3669"/>
  <phenotype name="agar invasion error" value="0.1045"/>
</observations>
</experiment>

<experiment name="PRY2(lf) 2n, SLAD, G40132">
  <condition name="cell type" value="2n" category="environmental"/>
  <condition name="medium" value="SLAD" category="environmental"/>
  <condition name="vector" value="B59 (HIS_CEN)" category="environmental"/>
  <condition gene="YKR013W" alleleForm="lf" category="genetic" allele="pry2::bcKanMX4"/>
<observations>
  <phenotype name="agar invasion" value="0.2203"/>
  <phenotype name="agar invasion error" value="0.0217"/>
</observations>
</experiment>

<experiment name="PRY2(lf) 2n, SLAD, G40133">
  <condition name="cell type" value="2n" category="environmental"/>
  <condition name="medium" value="SLAD" category="environmental"/>
  <condition name="vector" value="B62 (URA_CEN)" category="environmental"/>
  <condition gene="YKR013W" alleleForm="lf" category="genetic" allele="pry2::bcKanMX4"/>
<observations>
  <phenotype name="agar invasion" value="0.1151"/>
  <phenotype name="agar invasion error" value="0.0566"/>
</observations>
</experiment>

<experiment name="PRY2(lf) 2n, SLAD, G40134">
  <condition name="cell type" value="2n" category="environmental"/>
  <condition name="medium" value="SLAD" category="environmental"/>
  <condition name="vector" value="B73 (URA_2um)" category="environmental"/>
  <condition gene="YKR013W" alleleForm="lf" category="genetic" allele="pry2::bcKanMX4"/>
<observations>
  <phenotype name="agar invasion" value="0.1023"/>
  <phenotype name="agar invasion error" value="0.0368"/>
</observations>
</experiment>

<experiment name="PRY2(lf) TEC1(gf) 2n, SLAD, G40135">
  <condition name="cell type" value="2n" category="environmental"/>
  <condition name="medium" value="SLAD" category="environmental"/>
  <condition name="vector" value="B73 (URA_2um)" category="environmental"/>
  <condition gene="YKR013W" alleleForm="lf" category="genetic" allele="pry2::bcKanMX4"/>
  <condition gene="YBR083W" alleleForm="gf" category="genetic" allele="TEC1"/>
<observations>
  <phenotype name="agar invasion" value="0.1618"/>
  <phenotype name="agar invasion error" value="0.0321"/>
</observations>
</experiment>

<experiment name="SPH1(lf) RAS2(dn) 2n, SLAD, G40137">
  <condition name="cell type" value="2n" category="environmental"/>
  <condition name="medium" value="SLAD" category="environmental"/>
  <condition name="vector" value="B62 (URA_CEN)" category="environmental"/>
  <condition gene="YLR313C" alleleForm="lf" category="genetic" allele="sph1::bcKanMX4"/>
  <condition gene="YNL098C" alleleForm="dn" category="genetic" allele="Ras2A22"/>
<observations>
  <phenotype name="agar invasion" value="0.4173"/>
  <phenotype name="agar invasion error" value="0.1035"/>
</observations>
</experiment>

<experiment name="SPH1(lf) CDC42(gf) 2n, SLAD, G40138">
  <condition name="cell type" value="2n" category="environmental"/>
  <condition name="medium" value="SLAD" category="environmental"/>
  <condition name="vector" value="B73 (URA_2um)" category="environmental"/>
  <condition gene="YLR313C" alleleForm="lf" category="genetic" allele="sph1::bcKanMX4"/>
  <condition gene="YLR229C" alleleForm="gf" category="genetic" allele="CDC42"/>
<observations>
  <phenotype name="agar invasion" value="0.2108"/>
  <phenotype name="agar invasion error" value="0.0471"/>
</observations>
</experiment>

<experiment name="SPH1(lf) FLO8(gf) 2n, SLAD, G40139">
  <condition name="cell type" value="2n" category="environmental"/>
  <condition name="medium" value="SLAD" category="environmental"/>
  <condition name="vector" value="B73 (URA_2um)" category="environmental"/>
  <condition gene="YLR313C" alleleForm="lf" category="genetic" allele="sph1::bcKanMX4"/>
  <condition gene="YER109C" alleleForm="gf" category="genetic" allele="FLO8"/>
<observations>
  <phenotype name="agar invasion" value="0.4976"/>
  <phenotype name="agar invasion error" value="0.0542"/>
</observations>
</experiment>

<experiment name="SPH1(lf) KSS1(dn) 2n, SLAD, G40140">
  <condition name="cell type" value="2n" category="environmental"/>
  <condition name="medium" value="SLAD" category="environmental"/>
  <condition name="vector" value="B59 (HIS_CEN)" category="environmental"/>
  <condition gene="YLR313C" alleleForm="lf" category="genetic" allele="sph1::bcKanMX4"/>
  <condition gene="YGR040W" alleleForm="dn" category="genetic" allele="kss1K42R"/>
<observations>
  <phenotype name="agar invasion" value="0.1960"/>
  <phenotype name="agar invasion error" value="0.0212"/>
</observations>
</experiment>

<experiment name="SPH1(lf) STE20(gf) 2n, SLAD, G40141">
  <condition name="cell type" value="2n" category="environmental"/>
  <condition name="medium" value="SLAD" category="environmental"/>
  <condition name="vector" value="B73 (URA_2um)" category="environmental"/>
  <condition gene="YLR313C" alleleForm="lf" category="genetic" allele="sph1::bcKanMX4"/>
  <condition gene="YHL007C" alleleForm="gf" category="genetic" allele="STE20"/>
<observations>
  <phenotype name="agar invasion" value="0.1792"/>
  <phenotype name="agar invasion error" value="0.0486"/>
</observations>
</experiment>

<experiment name="SPH1(lf) STE11(gf) 2n, SLAD, G40142">
  <condition name="cell type" value="2n" category="environmental"/>
  <condition name="medium" value="SLAD" category="environmental"/>
  <condition name="vector" value="B59 (HIS_CEN)" category="environmental"/>
  <condition gene="YLR313C" alleleForm="lf" category="genetic" allele="sph1::bcKanMX4"/>
  <condition gene="YLR362W" alleleForm="gf" category="genetic" allele="STE11-4"/>
<observations>
  <phenotype name="agar invasion" value="0.1693"/>
  <phenotype name="agar invasion error" value="0.0302"/>
</observations>
</experiment>

<experiment name="SPH1(lf) STE12(gf) 2n, SLAD, G40143">
  <condition name="cell type" value="2n" category="environmental"/>
  <condition name="medium" value="SLAD" category="environmental"/>
  <condition name="vector" value="B73 (URA_2um)" category="environmental"/>
  <condition gene="YLR313C" alleleForm="lf" category="genetic" allele="sph1::bcKanMX4"/>
  <condition gene="YHR084W" alleleForm="gf" category="genetic" allele="STE12"/>
<observations>
  <phenotype name="agar invasion" value="0.1491"/>
  <phenotype name="agar invasion error" value="0.0617"/>
</observations>
</experiment>

<experiment name="SPH1(lf) PHD1(gf) 2n, SLAD, G40144">
  <condition name="cell type" value="2n" category="environmental"/>
  <condition name="medium" value="SLAD" category="environmental"/>
  <condition name="vector" value="B73 (URA_2um)" category="environmental"/>
  <condition gene="YLR313C" alleleForm="lf" category="genetic" allele="sph1::bcKanMX4"/>
  <condition gene="YKL043W" alleleForm="gf" category="genetic" allele="PHD1"/>
<observations>
  <phenotype name="agar invasion" value="0.5938"/>
  <phenotype name="agar invasion error" value="0.0636"/>
</observations>
</experiment>

<experiment name="SPH1(lf) MSN1(gf) 2n, SLAD, G40145">
  <condition name="cell type" value="2n" category="environmental"/>
  <condition name="medium" value="SLAD" category="environmental"/>
  <condition name="vector" value="B73 (URA_2um)" category="environmental"/>
  <condition gene="YLR313C" alleleForm="lf" category="genetic" allele="sph1::bcKanMX4"/>
  <condition gene="YOL116W" alleleForm="gf" category="genetic" allele="MSN1"/>
<observations>
  <phenotype name="agar invasion" value="0.5680"/>
  <phenotype name="agar invasion error" value="0.0493"/>
</observations>
</experiment>

<experiment name="SPH1(lf) GLN3(gf) 2n, SLAD, G40146">
  <condition name="cell type" value="2n" category="environmental"/>
  <condition name="medium" value="SLAD" category="environmental"/>
  <condition name="vector" value="B73 (URA_2um)" category="environmental"/>
  <condition gene="YLR313C" alleleForm="lf" category="genetic" allele="sph1::bcKanMX4"/>
  <condition gene="YER040W" alleleForm="gf" category="genetic" allele="GLN3"/>
<observations>
  <phenotype name="agar invasion" value="0.4969"/>
  <phenotype name="agar invasion error" value="0.4848"/>
</observations>
</experiment>

<experiment name="SPH1(lf) BEM1(gf) 2n, SLAD, G40147">
  <condition name="cell type" value="2n" category="environmental"/>
  <condition name="medium" value="SLAD" category="environmental"/>
  <condition name="vector" value="B73 (URA_2um)" category="environmental"/>
  <condition gene="YLR313C" alleleForm="lf" category="genetic" allele="sph1::bcKanMX4"/>
  <condition gene="YBR200W" alleleForm="gf" category="genetic" allele="BEM1"/>
<observations>
  <phenotype name="agar invasion" value="0.2955"/>
  <phenotype name="agar invasion error" value="0.0790"/>
</observations>
</experiment>

<experiment name="SPH1(lf) RSR1(dn) 2n, SLAD, G40148">
  <condition name="cell type" value="2n" category="environmental"/>
  <condition name="medium" value="SLAD" category="environmental"/>
  <condition name="vector" value="B62 (URA_CEN)" category="environmental"/>
  <condition gene="YLR313C" alleleForm="lf" category="genetic" allele="sph1::bcKanMX4"/>
  <condition gene="YGR152C" alleleForm="dn" category="genetic" allele="rsr1N16"/>
<observations>
  <phenotype name="agar invasion" value="0.4124"/>
  <phenotype name="agar invasion error" value="0.1587"/>
</observations>
</experiment>

<experiment name="SPH1(lf) 2n, SLAD, G40149">
  <condition name="cell type" value="2n" category="environmental"/>
  <condition name="medium" value="SLAD" category="environmental"/>
  <condition name="vector" value="B59 (HIS_CEN)" category="environmental"/>
  <condition gene="YLR313C" alleleForm="lf" category="genetic" allele="sph1::bcKanMX4"/>
<observations>
  <phenotype name="agar invasion" value="0.2635"/>
  <phenotype name="agar invasion error" value="0.0330"/>
</observations>
</experiment>

<experiment name="SPH1(lf) 2n, SLAD, G40150">
  <condition name="cell type" value="2n" category="environmental"/>
  <condition name="medium" value="SLAD" category="environmental"/>
  <condition name="vector" value="B62 (URA_CEN)" category="environmental"/>
  <condition gene="YLR313C" alleleForm="lf" category="genetic" allele="sph1::bcKanMX4"/>
<observations>
  <phenotype name="agar invasion" value="0.1756"/>
  <phenotype name="agar invasion error" value="0.1455"/>
</observations>
</experiment>

<experiment name="SPH1(lf) 2n, SLAD, G40151">
  <condition name="cell type" value="2n" category="environmental"/>
  <condition name="medium" value="SLAD" category="environmental"/>
  <condition name="vector" value="B73 (URA_2um)" category="environmental"/>
  <condition gene="YLR313C" alleleForm="lf" category="genetic" allele="sph1::bcKanMX4"/>
<observations>
  <phenotype name="agar invasion" value="0.1590"/>
  <phenotype name="agar invasion error" value="0.0782"/>
</observations>
</experiment>

<experiment name="SPH1(lf) TEC1(gf) 2n, SLAD, G40152">
  <condition name="cell type" value="2n" category="environmental"/>
  <condition name="medium" value="SLAD" category="environmental"/>
  <condition name="vector" value="B73 (URA_2um)" category="environmental"/>
  <condition gene="YLR313C" alleleForm="lf" category="genetic" allele="sph1::bcKanMX4"/>
  <condition gene="YBR083W" alleleForm="gf" category="genetic" allele="TEC1"/>
<observations>
  <phenotype name="agar invasion" value="0.2542"/>
  <phenotype name="agar invasion error" value="0.0672"/>
</observations>
</experiment>

<experiment name="ROX1(lf) RAS2(gf) 2n, SLAD, G40153">
  <condition name="cell type" value="2n" category="environmental"/>
  <condition name="medium" value="SLAD" category="environmental"/>
  <condition name="vector" value="B62 (URA_CEN)" category="environmental"/>
  <condition gene="YPR065W" alleleForm="lf" category="genetic" allele="rox1::bcKanMX4"/>
  <condition gene="YNL098C" alleleForm="gf" category="genetic" allele="Ras2V19"/>
<observations>
  <phenotype name="agar invasion" value="0.3886"/>
  <phenotype name="agar invasion error" value="0.0866"/>
</observations>
</experiment>

<experiment name="ROX1(lf) RAS2(dn) 2n, SLAD, G40154">
  <condition name="cell type" value="2n" category="environmental"/>
  <condition name="medium" value="SLAD" category="environmental"/>
  <condition name="vector" value="B62 (URA_CEN)" category="environmental"/>
  <condition gene="YPR065W" alleleForm="lf" category="genetic" allele="rox1::bcKanMX4"/>
  <condition gene="YNL098C" alleleForm="dn" category="genetic" allele="Ras2A22"/>
<observations>
  <phenotype name="agar invasion" value="0.1051"/>
  <phenotype name="agar invasion error" value="0.0237"/>
</observations>
</experiment>

<experiment name="ROX1(lf) CDC42(gf) 2n, SLAD, G40155">
  <condition name="cell type" value="2n" category="environmental"/>
  <condition name="medium" value="SLAD" category="environmental"/>
  <condition name="vector" value="B73 (URA_2um)" category="environmental"/>
  <condition gene="YPR065W" alleleForm="lf" category="genetic" allele="rox1::bcKanMX4"/>
  <condition gene="YLR229C" alleleForm="gf" category="genetic" allele="CDC42"/>
<observations>
  <phenotype name="agar invasion" value="0.2591"/>
  <phenotype name="agar invasion error" value="0.0264"/>
</observations>
</experiment>

<experiment name="ROX1(lf) FLO8(gf) 2n, SLAD, G40156">
  <condition name="cell type" value="2n" category="environmental"/>
  <condition name="medium" value="SLAD" category="environmental"/>
  <condition name="vector" value="B73 (URA_2um)" category="environmental"/>
  <condition gene="YPR065W" alleleForm="lf" category="genetic" allele="rox1::bcKanMX4"/>
  <condition gene="YER109C" alleleForm="gf" category="genetic" allele="FLO8"/>
<observations>
  <phenotype name="agar invasion" value="0.5085"/>
  <phenotype name="agar invasion error" value="0.0404"/>
</observations>
</experiment>

<experiment name="ROX1(lf) KSS1(dn) 2n, SLAD, G40157">
  <condition name="cell type" value="2n" category="environmental"/>
  <condition name="medium" value="SLAD" category="environmental"/>
  <condition name="vector" value="B59 (HIS_CEN)" category="environmental"/>
  <condition gene="YPR065W" alleleForm="lf" category="genetic" allele="rox1::bcKanMX4"/>
  <condition gene="YGR040W" alleleForm="dn" category="genetic" allele="kss1K42R"/>
<observations>
  <phenotype name="agar invasion" value="0.2135"/>
  <phenotype name="agar invasion error" value="0.0225"/>
</observations>
</experiment>

<experiment name="ROX1(lf) STE20(gf) 2n, SLAD, G40158">
  <condition name="cell type" value="2n" category="environmental"/>
  <condition name="medium" value="SLAD" category="environmental"/>
  <condition name="vector" value="B73 (URA_2um)" category="environmental"/>
  <condition gene="YPR065W" alleleForm="lf" category="genetic" allele="rox1::bcKanMX4"/>
  <condition gene="YHL007C" alleleForm="gf" category="genetic" allele="STE20"/>
<observations>
  <phenotype name="agar invasion" value="0.1775"/>
  <phenotype name="agar invasion error" value="0.0458"/>
</observations>
</experiment>

<experiment name="ROX1(lf) STE11(gf) 2n, SLAD, G40159">
  <condition name="cell type" value="2n" category="environmental"/>
  <condition name="medium" value="SLAD" category="environmental"/>
  <condition name="vector" value="B59 (HIS_CEN)" category="environmental"/>
  <condition gene="YPR065W" alleleForm="lf" category="genetic" allele="rox1::bcKanMX4"/>
  <condition gene="YLR362W" alleleForm="gf" category="genetic" allele="STE11-4"/>
<observations>
  <phenotype name="agar invasion" value="0.2625"/>
  <phenotype name="agar invasion error" value="0.0615"/>
</observations>
</experiment>

<experiment name="ROX1(lf) STE12(gf) 2n, SLAD, G40160">
  <condition name="cell type" value="2n" category="environmental"/>
  <condition name="medium" value="SLAD" category="environmental"/>
  <condition name="vector" value="B73 (URA_2um)" category="environmental"/>
  <condition gene="YPR065W" alleleForm="lf" category="genetic" allele="rox1::bcKanMX4"/>
  <condition gene="YHR084W" alleleForm="gf" category="genetic" allele="STE12"/>
<observations>
  <phenotype name="agar invasion" value="0.2632"/>
  <phenotype name="agar invasion error" value="0.0581"/>
</observations>
</experiment>

<experiment name="ROX1(lf) PHD1(gf) 2n, SLAD, G40161">
  <condition name="cell type" value="2n" category="environmental"/>
  <condition name="medium" value="SLAD" category="environmental"/>
  <condition name="vector" value="B73 (URA_2um)" category="environmental"/>
  <condition gene="YPR065W" alleleForm="lf" category="genetic" allele="rox1::bcKanMX4"/>
  <condition gene="YKL043W" alleleForm="gf" category="genetic" allele="PHD1"/>
<observations>
  <phenotype name="agar invasion" value="0.6049"/>
  <phenotype name="agar invasion error" value="0.0473"/>
</observations>
</experiment>

<experiment name="ROX1(lf) MSN1(gf) 2n, SLAD, G40162">
  <condition name="cell type" value="2n" category="environmental"/>
  <condition name="medium" value="SLAD" category="environmental"/>
  <condition name="vector" value="B73 (URA_2um)" category="environmental"/>
  <condition gene="YPR065W" alleleForm="lf" category="genetic" allele="rox1::bcKanMX4"/>
  <condition gene="YOL116W" alleleForm="gf" category="genetic" allele="MSN1"/>
<observations>
  <phenotype name="agar invasion" value="0.4952"/>
  <phenotype name="agar invasion error" value="0.0385"/>
</observations>
</experiment>

<experiment name="ROX1(lf) GLN3(gf) 2n, SLAD, G40163">
  <condition name="cell type" value="2n" category="environmental"/>
  <condition name="medium" value="SLAD" category="environmental"/>
  <condition name="vector" value="B73 (URA_2um)" category="environmental"/>
  <condition gene="YPR065W" alleleForm="lf" category="genetic" allele="rox1::bcKanMX4"/>
  <condition gene="YER040W" alleleForm="gf" category="genetic" allele="GLN3"/>
<observations>
  <phenotype name="agar invasion" value="0.0251"/>
  <phenotype name="agar invasion error" value="0.0251"/>
</observations>
</experiment>

<experiment name="ROX1(lf) BEM1(gf) 2n, SLAD, G40164">
  <condition name="cell type" value="2n" category="environmental"/>
  <condition name="medium" value="SLAD" category="environmental"/>
  <condition name="vector" value="B73 (URA_2um)" category="environmental"/>
  <condition gene="YPR065W" alleleForm="lf" category="genetic" allele="rox1::bcKanMX4"/>
  <condition gene="YBR200W" alleleForm="gf" category="genetic" allele="BEM1"/>
<observations>
  <phenotype name="agar invasion" value="0.3492"/>
  <phenotype name="agar invasion error" value="0.0436"/>
</observations>
</experiment>

<experiment name="ROX1(lf) RSR1(dn) 2n, SLAD, G40165">
  <condition name="cell type" value="2n" category="environmental"/>
  <condition name="medium" value="SLAD" category="environmental"/>
  <condition name="vector" value="B62 (URA_CEN)" category="environmental"/>
  <condition gene="YPR065W" alleleForm="lf" category="genetic" allele="rox1::bcKanMX4"/>
  <condition gene="YGR152C" alleleForm="dn" category="genetic" allele="rsr1N16"/>
<observations>
  <phenotype name="agar invasion" value="0.2309"/>
  <phenotype name="agar invasion error" value="0.0275"/>
</observations>
</experiment>

<experiment name="ROX1(lf) 2n, SLAD, G40166">
  <condition name="cell type" value="2n" category="environmental"/>
  <condition name="medium" value="SLAD" category="environmental"/>
  <condition name="vector" value="B59 (HIS_CEN)" category="environmental"/>
  <condition gene="YPR065W" alleleForm="lf" category="genetic" allele="rox1::bcKanMX4"/>
<observations>
  <phenotype name="agar invasion" value="0.1865"/>
  <phenotype name="agar invasion error" value="0.0368"/>
</observations>
</experiment>

<experiment name="ROX1(lf) 2n, SLAD, G40167">
  <condition name="cell type" value="2n" category="environmental"/>
  <condition name="medium" value="SLAD" category="environmental"/>
  <condition name="vector" value="B62 (URA_CEN)" category="environmental"/>
  <condition gene="YPR065W" alleleForm="lf" category="genetic" allele="rox1::bcKanMX4"/>
<observations>
  <phenotype name="agar invasion" value="0.1477"/>
  <phenotype name="agar invasion error" value="0.0370"/>
</observations>
</experiment>

<experiment name="ROX1(lf) 2n, SLAD, G40168">
  <condition name="cell type" value="2n" category="environmental"/>
  <condition name="medium" value="SLAD" category="environmental"/>
  <condition name="vector" value="B73 (URA_2um)" category="environmental"/>
  <condition gene="YPR065W" alleleForm="lf" category="genetic" allele="rox1::bcKanMX4"/>
<observations>
  <phenotype name="agar invasion" value="0.2120"/>
  <phenotype name="agar invasion error" value="0.0417"/>
</observations>
</experiment>

<experiment name="ROX1(lf) TEC1(gf) 2n, SLAD, G40169">
  <condition name="cell type" value="2n" category="environmental"/>
  <condition name="medium" value="SLAD" category="environmental"/>
  <condition name="vector" value="B73 (URA_2um)" category="environmental"/>
  <condition gene="YPR065W" alleleForm="lf" category="genetic" allele="rox1::bcKanMX4"/>
  <condition gene="YBR083W" alleleForm="gf" category="genetic" allele="TEC1"/>
<observations>
  <phenotype name="agar invasion" value="0.3026"/>
  <phenotype name="agar invasion error" value="0.0570"/>
</observations>
</experiment>

<experiment name="TEC1(lf) RAS2(dn) 2n, SLAD, G40171">
  <condition name="cell type" value="2n" category="environmental"/>
  <condition name="medium" value="SLAD" category="environmental"/>
  <condition name="vector" value="B62 (URA_CEN)" category="environmental"/>
  <condition gene="YBR083W" alleleForm="lf" category="genetic" allele="tec1::bcKanMX4"/>
  <condition gene="YNL098C" alleleForm="dn" category="genetic" allele="Ras2A22"/>
<observations>
  <phenotype name="agar invasion" value="0.0000"/>
  <phenotype name="agar invasion error" value="0.1294"/>
</observations>
</experiment>

<experiment name="TEC1(lf) CDC42(gf) 2n, SLAD, G40172">
  <condition name="cell type" value="2n" category="environmental"/>
  <condition name="medium" value="SLAD" category="environmental"/>
  <condition name="vector" value="B73 (URA_2um)" category="environmental"/>
  <condition gene="YBR083W" alleleForm="lf" category="genetic" allele="tec1::bcKanMX4"/>
  <condition gene="YLR229C" alleleForm="gf" category="genetic" allele="CDC42"/>
<observations>
  <phenotype name="agar invasion" value="0.0258"/>
  <phenotype name="agar invasion error" value="0.0168"/>
</observations>
</experiment>

<experiment name="TEC1(lf) FLO8(gf) 2n, SLAD, G40173">
  <condition name="cell type" value="2n" category="environmental"/>
  <condition name="medium" value="SLAD" category="environmental"/>
  <condition name="vector" value="B73 (URA_2um)" category="environmental"/>
  <condition gene="YBR083W" alleleForm="lf" category="genetic" allele="tec1::bcKanMX4"/>
  <condition gene="YER109C" alleleForm="gf" category="genetic" allele="FLO8"/>
<observations>
  <phenotype name="agar invasion" value="0.2254"/>
  <phenotype name="agar invasion error" value="0.0343"/>
</observations>
</experiment>

<experiment name="TEC1(lf) KSS1(dn) 2n, SLAD, G40174">
  <condition name="cell type" value="2n" category="environmental"/>
  <condition name="medium" value="SLAD" category="environmental"/>
  <condition name="vector" value="B59 (HIS_CEN)" category="environmental"/>
  <condition gene="YBR083W" alleleForm="lf" category="genetic" allele="tec1::bcKanMX4"/>
  <condition gene="YGR040W" alleleForm="dn" category="genetic" allele="kss1K42R"/>
<observations>
  <phenotype name="agar invasion" value="0.1527"/>
  <phenotype name="agar invasion error" value="0.0305"/>
</observations>
</experiment>

<experiment name="TEC1(lf) STE20(gf) 2n, SLAD, G40175">
  <condition name="cell type" value="2n" category="environmental"/>
  <condition name="medium" value="SLAD" category="environmental"/>
  <condition name="vector" value="B73 (URA_2um)" category="environmental"/>
  <condition gene="YBR083W" alleleForm="lf" category="genetic" allele="tec1::bcKanMX4"/>
  <condition gene="YHL007C" alleleForm="gf" category="genetic" allele="STE20"/>
<observations>
  <phenotype name="agar invasion" value="-0.0177"/>
  <phenotype name="agar invasion error" value="0.0129"/>
</observations>
</experiment>

<experiment name="TEC1(lf) STE11(gf) 2n, SLAD, G40176">
  <condition name="cell type" value="2n" category="environmental"/>
  <condition name="medium" value="SLAD" category="environmental"/>
  <condition name="vector" value="B59 (HIS_CEN)" category="environmental"/>
  <condition gene="YBR083W" alleleForm="lf" category="genetic" allele="tec1::bcKanMX4"/>
  <condition gene="YLR362W" alleleForm="gf" category="genetic" allele="STE11-4"/>
<observations>
  <phenotype name="agar invasion" value="0.1084"/>
  <phenotype name="agar invasion error" value="0.0296"/>
</observations>
</experiment>

<experiment name="TEC1(lf) STE12(gf) 2n, SLAD, G40177">
  <condition name="cell type" value="2n" category="environmental"/>
  <condition name="medium" value="SLAD" category="environmental"/>
  <condition name="vector" value="B73 (URA_2um)" category="environmental"/>
  <condition gene="YBR083W" alleleForm="lf" category="genetic" allele="tec1::bcKanMX4"/>
  <condition gene="YHR084W" alleleForm="gf" category="genetic" allele="STE12"/>
<observations>
  <phenotype name="agar invasion" value="-0.0182"/>
  <phenotype name="agar invasion error" value="0.0129"/>
</observations>
</experiment>

<experiment name="TEC1(lf) PHD1(gf) 2n, SLAD, G40178">
  <condition name="cell type" value="2n" category="environmental"/>
  <condition name="medium" value="SLAD" category="environmental"/>
  <condition name="vector" value="B73 (URA_2um)" category="environmental"/>
  <condition gene="YBR083W" alleleForm="lf" category="genetic" allele="tec1::bcKanMX4"/>
  <condition gene="YKL043W" alleleForm="gf" category="genetic" allele="PHD1"/>
<observations>
  <phenotype name="agar invasion" value="0.1710"/>
  <phenotype name="agar invasion error" value="0.0239"/>
</observations>
</experiment>

<experiment name="TEC1(lf) MSN1(gf) 2n, SLAD, G40179">
  <condition name="cell type" value="2n" category="environmental"/>
  <condition name="medium" value="SLAD" category="environmental"/>
  <condition name="vector" value="B73 (URA_2um)" category="environmental"/>
  <condition gene="YBR083W" alleleForm="lf" category="genetic" allele="tec1::bcKanMX4"/>
  <condition gene="YOL116W" alleleForm="gf" category="genetic" allele="MSN1"/>
<observations>
  <phenotype name="agar invasion" value="0.4240"/>
  <phenotype name="agar invasion error" value="0.0502"/>
</observations>
</experiment>

<experiment name="TEC1(lf) GLN3(gf) 2n, SLAD, G40180">
  <condition name="cell type" value="2n" category="environmental"/>
  <condition name="medium" value="SLAD" category="environmental"/>
  <condition name="vector" value="B73 (URA_2um)" category="environmental"/>
  <condition gene="YBR083W" alleleForm="lf" category="genetic" allele="tec1::bcKanMX4"/>
  <condition gene="YER040W" alleleForm="gf" category="genetic" allele="GLN3"/>
<observations>
  <phenotype name="agar invasion" value="-0.0197"/>
  <phenotype name="agar invasion error" value="0.0129"/>
</observations>
</experiment>

<experiment name="TEC1(lf) BEM1(gf) 2n, SLAD, G40181">
  <condition name="cell type" value="2n" category="environmental"/>
  <condition name="medium" value="SLAD" category="environmental"/>
  <condition name="vector" value="B73 (URA_2um)" category="environmental"/>
  <condition gene="YBR083W" alleleForm="lf" category="genetic" allele="tec1::bcKanMX4"/>
  <condition gene="YBR200W" alleleForm="gf" category="genetic" allele="BEM1"/>
<observations>
  <phenotype name="agar invasion" value="0.0392"/>
  <phenotype name="agar invasion error" value="0.0282"/>
</observations>
</experiment>

<experiment name="TEC1(lf) RSR1(dn) 2n, SLAD, G40182">
  <condition name="cell type" value="2n" category="environmental"/>
  <condition name="medium" value="SLAD" category="environmental"/>
  <condition name="vector" value="B62 (URA_CEN)" category="environmental"/>
  <condition gene="YBR083W" alleleForm="lf" category="genetic" allele="tec1::bcKanMX4"/>
  <condition gene="YGR152C" alleleForm="dn" category="genetic" allele="rsr1N16"/>
<observations>
  <phenotype name="agar invasion" value="0.0000"/>
  <phenotype name="agar invasion error" value="0.0237"/>
</observations>
</experiment>

<experiment name="TEC1(lf) 2n, SLAD, G40183">
  <condition name="cell type" value="2n" category="environmental"/>
  <condition name="medium" value="SLAD" category="environmental"/>
  <condition name="vector" value="B59 (HIS_CEN)" category="environmental"/>
  <condition gene="YBR083W" alleleForm="lf" category="genetic" allele="tec1::bcKanMX4"/>
<observations>
  <phenotype name="agar invasion" value="0.0241"/>
  <phenotype name="agar invasion error" value="0.0241"/>
</observations>
</experiment>

<experiment name="TEC1(lf) 2n, SLAD, G40184">
  <condition name="cell type" value="2n" category="environmental"/>
  <condition name="medium" value="SLAD" category="environmental"/>
  <condition name="vector" value="B62 (URA_CEN)" category="environmental"/>
  <condition gene="YBR083W" alleleForm="lf" category="genetic" allele="tec1::bcKanMX4"/>
<observations>
  <phenotype name="agar invasion" value="0.0000"/>
  <phenotype name="agar invasion error" value="0.0237"/>
</observations>
</experiment>

<experiment name="TEC1(lf) 2n, SLAD, G40185">
  <condition name="cell type" value="2n" category="environmental"/>
  <condition name="medium" value="SLAD" category="environmental"/>
  <condition name="vector" value="B73 (URA_2um)" category="environmental"/>
  <condition gene="YBR083W" alleleForm="lf" category="genetic" allele="tec1::bcKanMX4"/>
<observations>
  <phenotype name="agar invasion" value="-0.0391"/>
  <phenotype name="agar invasion error" value="0.0369"/>
</observations>
</experiment>

<experiment name="TEC1(lf) TEC1(gf) 2n, SLAD, G40186">
  <condition name="cell type" value="2n" category="environmental"/>
  <condition name="medium" value="SLAD" category="environmental"/>
  <condition name="vector" value="B73 (URA_2um)" category="environmental"/>
  <condition gene="YBR083W" alleleForm="lf" category="genetic" allele="tec1::bcKanMX4"/>
  <condition gene="YBR083W" alleleForm="gf" category="genetic" allele="TEC1"/>
<observations>
  <phenotype name="agar invasion" value="0.1673"/>
  <phenotype name="agar invasion error" value="0.0327"/>
</observations>
</experiment>

<experiment name="CLA4(lf) TEC1(gf) 2n, SLAD, G40187">
  <condition name="cell type" value="2n" category="environmental"/>
  <condition name="medium" value="SLAD" category="environmental"/>
  <condition name="vector" value="B73 (URA_2um)" category="environmental"/>
  <condition gene="YNL298W" alleleForm="lf" category="genetic" allele="cla4::bcKanMX4"/>
  <condition gene="YBR083W" alleleForm="gf" category="genetic" allele="TEC1"/>
<observations>
  <phenotype name="agar invasion" value="0.0000"/>
  <phenotype name="agar invasion error" value="0.0229"/>
</observations>
</experiment>

<experiment name="CLB1(lf) RAS2(gf) 2n, SLAD, G40188">
  <condition name="cell type" value="2n" category="environmental"/>
  <condition name="medium" value="SLAD" category="environmental"/>
  <condition name="vector" value="B62 (URA_CEN)" category="environmental"/>
  <condition gene="YGR108W" alleleForm="lf" category="genetic" allele="clb1::bcKanMX4"/>
  <condition gene="YNL098C" alleleForm="gf" category="genetic" allele="Ras2V19"/>
<observations>
  <phenotype name="agar invasion" value="0.3806"/>
  <phenotype name="agar invasion error" value="0.1140"/>
</observations>
</experiment>

<experiment name="CLB1(lf) RAS2(dn) 2n, SLAD, G40189">
  <condition name="cell type" value="2n" category="environmental"/>
  <condition name="medium" value="SLAD" category="environmental"/>
  <condition name="vector" value="B62 (URA_CEN)" category="environmental"/>
  <condition gene="YGR108W" alleleForm="lf" category="genetic" allele="clb1::bcKanMX4"/>
  <condition gene="YNL098C" alleleForm="dn" category="genetic" allele="Ras2A22"/>
<observations>
  <phenotype name="agar invasion" value="0.1449"/>
  <phenotype name="agar invasion error" value="0.0628"/>
</observations>
</experiment>

<experiment name="CLB1(lf) CDC42(gf) 2n, SLAD, G40190">
  <condition name="cell type" value="2n" category="environmental"/>
  <condition name="medium" value="SLAD" category="environmental"/>
  <condition name="vector" value="B73 (URA_2um)" category="environmental"/>
  <condition gene="YGR108W" alleleForm="lf" category="genetic" allele="clb1::bcKanMX4"/>
  <condition gene="YLR229C" alleleForm="gf" category="genetic" allele="CDC42"/>
<observations>
  <phenotype name="agar invasion" value="0.2288"/>
  <phenotype name="agar invasion error" value="0.0384"/>
</observations>
</experiment>

<experiment name="CLB1(lf) FLO8(gf) 2n, SLAD, G40191">
  <condition name="cell type" value="2n" category="environmental"/>
  <condition name="medium" value="SLAD" category="environmental"/>
  <condition name="vector" value="B73 (URA_2um)" category="environmental"/>
  <condition gene="YGR108W" alleleForm="lf" category="genetic" allele="clb1::bcKanMX4"/>
  <condition gene="YER109C" alleleForm="gf" category="genetic" allele="FLO8"/>
<observations>
  <phenotype name="agar invasion" value="0.5024"/>
  <phenotype name="agar invasion error" value="0.0171"/>
</observations>
</experiment>

<experiment name="CLB1(lf) KSS1(dn) 2n, SLAD, G40192">
  <condition name="cell type" value="2n" category="environmental"/>
  <condition name="medium" value="SLAD" category="environmental"/>
  <condition name="vector" value="B59 (HIS_CEN)" category="environmental"/>
  <condition gene="YGR108W" alleleForm="lf" category="genetic" allele="clb1::bcKanMX4"/>
  <condition gene="YGR040W" alleleForm="dn" category="genetic" allele="kss1K42R"/>
<observations>
  <phenotype name="agar invasion" value="0.3787"/>
  <phenotype name="agar invasion error" value="0.0589"/>
</observations>
</experiment>

<experiment name="CLB1(lf) STE20(gf) 2n, SLAD, G40193">
  <condition name="cell type" value="2n" category="environmental"/>
  <condition name="medium" value="SLAD" category="environmental"/>
  <condition name="vector" value="B73 (URA_2um)" category="environmental"/>
  <condition gene="YGR108W" alleleForm="lf" category="genetic" allele="clb1::bcKanMX4"/>
  <condition gene="YHL007C" alleleForm="gf" category="genetic" allele="STE20"/>
<observations>
  <phenotype name="agar invasion" value="0.1532"/>
  <phenotype name="agar invasion error" value="0.0205"/>
</observations>
</experiment>

<experiment name="CLB1(lf) STE11(gf) 2n, SLAD, G40194">
  <condition name="cell type" value="2n" category="environmental"/>
  <condition name="medium" value="SLAD" category="environmental"/>
  <condition name="vector" value="B59 (HIS_CEN)" category="environmental"/>
  <condition gene="YGR108W" alleleForm="lf" category="genetic" allele="clb1::bcKanMX4"/>
  <condition gene="YLR362W" alleleForm="gf" category="genetic" allele="STE11-4"/>
<observations>
  <phenotype name="agar invasion" value="0.8427"/>
  <phenotype name="agar invasion error" value="0.0999"/>
</observations>
</experiment>

<experiment name="CLB1(lf) STE12(gf) 2n, SLAD, G40195">
  <condition name="cell type" value="2n" category="environmental"/>
  <condition name="medium" value="SLAD" category="environmental"/>
  <condition name="vector" value="B73 (URA_2um)" category="environmental"/>
  <condition gene="YGR108W" alleleForm="lf" category="genetic" allele="clb1::bcKanMX4"/>
  <condition gene="YHR084W" alleleForm="gf" category="genetic" allele="STE12"/>
<observations>
  <phenotype name="agar invasion" value="0.1907"/>
  <phenotype name="agar invasion error" value="0.0174"/>
</observations>
</experiment>

<experiment name="CLB1(lf) PHD1(gf) 2n, SLAD, G40196">
  <condition name="cell type" value="2n" category="environmental"/>
  <condition name="medium" value="SLAD" category="environmental"/>
  <condition name="vector" value="B73 (URA_2um)" category="environmental"/>
  <condition gene="YGR108W" alleleForm="lf" category="genetic" allele="clb1::bcKanMX4"/>
  <condition gene="YKL043W" alleleForm="gf" category="genetic" allele="PHD1"/>
<observations>
  <phenotype name="agar invasion" value="0.5899"/>
  <phenotype name="agar invasion error" value="0.0129"/>
</observations>
</experiment>

<experiment name="CLB1(lf) MSN1(gf) 2n, SLAD, G40197">
  <condition name="cell type" value="2n" category="environmental"/>
  <condition name="medium" value="SLAD" category="environmental"/>
  <condition name="vector" value="B73 (URA_2um)" category="environmental"/>
  <condition gene="YGR108W" alleleForm="lf" category="genetic" allele="clb1::bcKanMX4"/>
  <condition gene="YOL116W" alleleForm="gf" category="genetic" allele="MSN1"/>
<observations>
  <phenotype name="agar invasion" value="0.6248"/>
  <phenotype name="agar invasion error" value="0.0244"/>
</observations>
</experiment>

<experiment name="CLB1(lf) GLN3(gf) 2n, SLAD, G40198">
  <condition name="cell type" value="2n" category="environmental"/>
  <condition name="medium" value="SLAD" category="environmental"/>
  <condition name="vector" value="B73 (URA_2um)" category="environmental"/>
  <condition gene="YGR108W" alleleForm="lf" category="genetic" allele="clb1::bcKanMX4"/>
  <condition gene="YER040W" alleleForm="gf" category="genetic" allele="GLN3"/>
<observations>
  <phenotype name="agar invasion" value="0.0544"/>
  <phenotype name="agar invasion error" value="0.0149"/>
</observations>
</experiment>

<experiment name="CLB1(lf) BEM1(gf) 2n, SLAD, G40199">
  <condition name="cell type" value="2n" category="environmental"/>
  <condition name="medium" value="SLAD" category="environmental"/>
  <condition name="vector" value="B73 (URA_2um)" category="environmental"/>
  <condition gene="YGR108W" alleleForm="lf" category="genetic" allele="clb1::bcKanMX4"/>
  <condition gene="YBR200W" alleleForm="gf" category="genetic" allele="BEM1"/>
<observations>
  <phenotype name="agar invasion" value="0.3441"/>
  <phenotype name="agar invasion error" value="0.0129"/>
</observations>
</experiment>

<experiment name="CLB1(lf) RSR1(dn) 2n, SLAD, G40200">
  <condition name="cell type" value="2n" category="environmental"/>
  <condition name="medium" value="SLAD" category="environmental"/>
  <condition name="vector" value="B62 (URA_CEN)" category="environmental"/>
  <condition gene="YGR108W" alleleForm="lf" category="genetic" allele="clb1::bcKanMX4"/>
  <condition gene="YGR152C" alleleForm="dn" category="genetic" allele="rsr1N16"/>
<observations>
  <phenotype name="agar invasion" value="0.4649"/>
  <phenotype name="agar invasion error" value="0.1702"/>
</observations>
</experiment>

<experiment name="CLB1(lf) 2n, SLAD, G40201">
  <condition name="cell type" value="2n" category="environmental"/>
  <condition name="medium" value="SLAD" category="environmental"/>
  <condition name="vector" value="B59 (HIS_CEN)" category="environmental"/>
  <condition gene="YGR108W" alleleForm="lf" category="genetic" allele="clb1::bcKanMX4"/>
<observations>
  <phenotype name="agar invasion" value="0.2688"/>
  <phenotype name="agar invasion error" value="0.0340"/>
</observations>
</experiment>

<experiment name="CLB1(lf) 2n, SLAD, G40202">
  <condition name="cell type" value="2n" category="environmental"/>
  <condition name="medium" value="SLAD" category="environmental"/>
  <condition name="vector" value="B62 (URA_CEN)" category="environmental"/>
  <condition gene="YGR108W" alleleForm="lf" category="genetic" allele="clb1::bcKanMX4"/>
<observations>
  <phenotype name="agar invasion" value="0.1488"/>
  <phenotype name="agar invasion error" value="0.1003"/>
</observations>
</experiment>

<experiment name="CLB1(lf) 2n, SLAD, G40203">
  <condition name="cell type" value="2n" category="environmental"/>
  <condition name="medium" value="SLAD" category="environmental"/>
  <condition name="vector" value="B73 (URA_2um)" category="environmental"/>
  <condition gene="YGR108W" alleleForm="lf" category="genetic" allele="clb1::bcKanMX4"/>
<observations>
  <phenotype name="agar invasion" value="0.1012"/>
  <phenotype name="agar invasion error" value="0.0385"/>
</observations>
</experiment>

<experiment name="WHI3(lf) RAS2(gf) 2n, SLAD, G40204">
  <condition name="cell type" value="2n" category="environmental"/>
  <condition name="medium" value="SLAD" category="environmental"/>
  <condition name="vector" value="B62 (URA_CEN)" category="environmental"/>
  <condition gene="YNL197C" alleleForm="lf" category="genetic" allele="whi3::bcKanMX4"/>
  <condition gene="YNL098C" alleleForm="gf" category="genetic" allele="Ras2V19"/>
<observations>
  <phenotype name="agar invasion" value="-0.0252"/>
  <phenotype name="agar invasion error" value="0.0237"/>
</observations>
</experiment>

<experiment name="WHI3(lf) CDC42(gf) 2n, SLAD, G40206">
  <condition name="cell type" value="2n" category="environmental"/>
  <condition name="medium" value="SLAD" category="environmental"/>
  <condition name="vector" value="B73 (URA_2um)" category="environmental"/>
  <condition gene="YNL197C" alleleForm="lf" category="genetic" allele="whi3::bcKanMX4"/>
  <condition gene="YLR229C" alleleForm="gf" category="genetic" allele="CDC42"/>
<observations>
  <phenotype name="agar invasion" value="-0.0181"/>
  <phenotype name="agar invasion error" value="0.0129"/>
</observations>
</experiment>

<experiment name="WHI3(lf) FLO8(gf) 2n, SLAD, G40207">
  <condition name="cell type" value="2n" category="environmental"/>
  <condition name="medium" value="SLAD" category="environmental"/>
  <condition name="vector" value="B73 (URA_2um)" category="environmental"/>
  <condition gene="YNL197C" alleleForm="lf" category="genetic" allele="whi3::bcKanMX4"/>
  <condition gene="YER109C" alleleForm="gf" category="genetic" allele="FLO8"/>
<observations>
  <phenotype name="agar invasion" value="0.0167"/>
  <phenotype name="agar invasion error" value="0.0167"/>
</observations>
</experiment>

<experiment name="WHI3(lf) KSS1(dn) 2n, SLAD, G40208">
  <condition name="cell type" value="2n" category="environmental"/>
  <condition name="medium" value="SLAD" category="environmental"/>
  <condition name="vector" value="B59 (HIS_CEN)" category="environmental"/>
  <condition gene="YNL197C" alleleForm="lf" category="genetic" allele="whi3::bcKanMX4"/>
  <condition gene="YGR040W" alleleForm="dn" category="genetic" allele="kss1K42R"/>
<observations>
  <phenotype name="agar invasion" value="0.0000"/>
  <phenotype name="agar invasion error" value="0.0143"/>
</observations>
</experiment>

<experiment name="WHI3(lf) STE20(gf) 2n, SLAD, G40209">
  <condition name="cell type" value="2n" category="environmental"/>
  <condition name="medium" value="SLAD" category="environmental"/>
  <condition name="vector" value="B73 (URA_2um)" category="environmental"/>
  <condition gene="YNL197C" alleleForm="lf" category="genetic" allele="whi3::bcKanMX4"/>
  <condition gene="YHL007C" alleleForm="gf" category="genetic" allele="STE20"/>
<observations>
  <phenotype name="agar invasion" value="-0.0211"/>
  <phenotype name="agar invasion error" value="0.0129"/>
</observations>
</experiment>

<experiment name="WHI3(lf) STE11(gf) 2n, SLAD, G40210">
  <condition name="cell type" value="2n" category="environmental"/>
  <condition name="medium" value="SLAD" category="environmental"/>
  <condition name="vector" value="B59 (HIS_CEN)" category="environmental"/>
  <condition gene="YNL197C" alleleForm="lf" category="genetic" allele="whi3::bcKanMX4"/>
  <condition gene="YLR362W" alleleForm="gf" category="genetic" allele="STE11-4"/>
<observations>
  <phenotype name="agar invasion" value="0.0000"/>
  <phenotype name="agar invasion error" value="0.0143"/>
</observations>
</experiment>

<experiment name="WHI3(lf) STE12(gf) 2n, SLAD, G40211">
  <condition name="cell type" value="2n" category="environmental"/>
  <condition name="medium" value="SLAD" category="environmental"/>
  <condition name="vector" value="B73 (URA_2um)" category="environmental"/>
  <condition gene="YNL197C" alleleForm="lf" category="genetic" allele="whi3::bcKanMX4"/>
  <condition gene="YHR084W" alleleForm="gf" category="genetic" allele="STE12"/>
<observations>
  <phenotype name="agar invasion" value="-0.0318"/>
  <phenotype name="agar invasion error" value="0.0129"/>
</observations>
</experiment>

<experiment name="WHI3(lf) PHD1(gf) 2n, SLAD, G40212">
  <condition name="cell type" value="2n" category="environmental"/>
  <condition name="medium" value="SLAD" category="environmental"/>
  <condition name="vector" value="B73 (URA_2um)" category="environmental"/>
  <condition gene="YNL197C" alleleForm="lf" category="genetic" allele="whi3::bcKanMX4"/>
  <condition gene="YKL043W" alleleForm="gf" category="genetic" allele="PHD1"/>
<observations>
  <phenotype name="agar invasion" value="0.0291"/>
  <phenotype name="agar invasion error" value="0.0129"/>
</observations>
</experiment>

<experiment name="WHI3(lf) MSN1(gf) 2n, SLAD, G40213">
  <condition name="cell type" value="2n" category="environmental"/>
  <condition name="medium" value="SLAD" category="environmental"/>
  <condition name="vector" value="B73 (URA_2um)" category="environmental"/>
  <condition gene="YNL197C" alleleForm="lf" category="genetic" allele="whi3::bcKanMX4"/>
  <condition gene="YOL116W" alleleForm="gf" category="genetic" allele="MSN1"/>
<observations>
  <phenotype name="agar invasion" value="0.0866"/>
  <phenotype name="agar invasion error" value="0.0146"/>
</observations>
</experiment>

<experiment name="WHI3(lf) GLN3(gf) 2n, SLAD, G40214">
  <condition name="cell type" value="2n" category="environmental"/>
  <condition name="medium" value="SLAD" category="environmental"/>
  <condition name="vector" value="B73 (URA_2um)" category="environmental"/>
  <condition gene="YNL197C" alleleForm="lf" category="genetic" allele="whi3::bcKanMX4"/>
  <condition gene="YER040W" alleleForm="gf" category="genetic" allele="GLN3"/>
<observations>
  <phenotype name="agar invasion" value="-0.0237"/>
  <phenotype name="agar invasion error" value="0.0129"/>
</observations>
</experiment>

<experiment name="WHI3(lf) BEM1(gf) 2n, SLAD, G40215">
  <condition name="cell type" value="2n" category="environmental"/>
  <condition name="medium" value="SLAD" category="environmental"/>
  <condition name="vector" value="B73 (URA_2um)" category="environmental"/>
  <condition gene="YNL197C" alleleForm="lf" category="genetic" allele="whi3::bcKanMX4"/>
  <condition gene="YBR200W" alleleForm="gf" category="genetic" allele="BEM1"/>
<observations>
  <phenotype name="agar invasion" value="0.0000"/>
  <phenotype name="agar invasion error" value="0.0137"/>
</observations>
</experiment>

<experiment name="WHI3(lf) RSR1(dn) 2n, SLAD, G40216">
  <condition name="cell type" value="2n" category="environmental"/>
  <condition name="medium" value="SLAD" category="environmental"/>
  <condition name="vector" value="B62 (URA_CEN)" category="environmental"/>
  <condition gene="YNL197C" alleleForm="lf" category="genetic" allele="whi3::bcKanMX4"/>
  <condition gene="YGR152C" alleleForm="dn" category="genetic" allele="rsr1N16"/>
<observations>
  <phenotype name="agar invasion" value="-0.0737"/>
  <phenotype name="agar invasion error" value="0.0287"/>
</observations>
</experiment>

<experiment name="WHI3(lf) 2n, SLAD, G40217">
  <condition name="cell type" value="2n" category="environmental"/>
  <condition name="medium" value="SLAD" category="environmental"/>
  <condition name="vector" value="B59 (HIS_CEN)" category="environmental"/>
  <condition gene="YNL197C" alleleForm="lf" category="genetic" allele="whi3::bcKanMX4"/>
<observations>
  <phenotype name="agar invasion" value="-0.0884"/>
  <phenotype name="agar invasion error" value="0.0319"/>
</observations>
</experiment>

<experiment name="WHI3(lf) 2n, SLAD, G40218">
  <condition name="cell type" value="2n" category="environmental"/>
  <condition name="medium" value="SLAD" category="environmental"/>
  <condition name="vector" value="B62 (URA_CEN)" category="environmental"/>
  <condition gene="YNL197C" alleleForm="lf" category="genetic" allele="whi3::bcKanMX4"/>
<observations>
  <phenotype name="agar invasion" value="0.0000"/>
  <phenotype name="agar invasion error" value="0.0237"/>
</observations>
</experiment>

<experiment name="WHI3(lf) 2n, SLAD, G40219">
  <condition name="cell type" value="2n" category="environmental"/>
  <condition name="medium" value="SLAD" category="environmental"/>
  <condition name="vector" value="B73 (URA_2um)" category="environmental"/>
  <condition gene="YNL197C" alleleForm="lf" category="genetic" allele="whi3::bcKanMX4"/>
<observations>
  <phenotype name="agar invasion" value="-0.0129"/>
  <phenotype name="agar invasion error" value="0.0129"/>
</observations>
</experiment>

<experiment name="WHI3(lf) TEC1(gf) 2n, SLAD, G40220">
  <condition name="cell type" value="2n" category="environmental"/>
  <condition name="medium" value="SLAD" category="environmental"/>
  <condition name="vector" value="B73 (URA_2um)" category="environmental"/>
  <condition gene="YNL197C" alleleForm="lf" category="genetic" allele="whi3::bcKanMX4"/>
  <condition gene="YBR083W" alleleForm="gf" category="genetic" allele="TEC1"/>
<observations>
  <phenotype name="agar invasion" value="-0.0160"/>
  <phenotype name="agar invasion error" value="0.0129"/>
</observations>
</experiment>

<experiment name="SNF1(lf) CDC42(gf) 2n, SLAD, G40223">
  <condition name="cell type" value="2n" category="environmental"/>
  <condition name="medium" value="SLAD" category="environmental"/>
  <condition name="vector" value="B73 (URA_2um)" category="environmental"/>
  <condition gene="YDR477W" alleleForm="lf" category="genetic" allele="snf1::bcKanMX4"/>
  <condition gene="YLR229C" alleleForm="gf" category="genetic" allele="CDC42"/>
<observations>
  <phenotype name="agar invasion" value="0.0333"/>
  <phenotype name="agar invasion error" value="0.0333"/>
</observations>
</experiment>

<experiment name="SNF1(lf) FLO8(gf) 2n, SLAD, G40224">
  <condition name="cell type" value="2n" category="environmental"/>
  <condition name="medium" value="SLAD" category="environmental"/>
  <condition name="vector" value="B73 (URA_2um)" category="environmental"/>
  <condition gene="YDR477W" alleleForm="lf" category="genetic" allele="snf1::bcKanMX4"/>
  <condition gene="YER109C" alleleForm="gf" category="genetic" allele="FLO8"/>
<observations>
  <phenotype name="agar invasion" value="0.2181"/>
  <phenotype name="agar invasion error" value="0.0160"/>
</observations>
</experiment>

<experiment name="SNF1(lf) KSS1(dn) 2n, SLAD, G40225">
  <condition name="cell type" value="2n" category="environmental"/>
  <condition name="medium" value="SLAD" category="environmental"/>
  <condition name="vector" value="B59 (HIS_CEN)" category="environmental"/>
  <condition gene="YDR477W" alleleForm="lf" category="genetic" allele="snf1::bcKanMX4"/>
  <condition gene="YGR040W" alleleForm="dn" category="genetic" allele="kss1K42R"/>
<observations>
  <phenotype name="agar invasion" value="0.0534"/>
  <phenotype name="agar invasion error" value="0.0312"/>
</observations>
</experiment>

<experiment name="SNF1(lf) STE20(gf) 2n, SLAD, G40226">
  <condition name="cell type" value="2n" category="environmental"/>
  <condition name="medium" value="SLAD" category="environmental"/>
  <condition name="vector" value="B73 (URA_2um)" category="environmental"/>
  <condition gene="YDR477W" alleleForm="lf" category="genetic" allele="snf1::bcKanMX4"/>
  <condition gene="YHL007C" alleleForm="gf" category="genetic" allele="STE20"/>
<observations>
  <phenotype name="agar invasion" value="0.0529"/>
  <phenotype name="agar invasion error" value="0.0505"/>
</observations>
</experiment>

<experiment name="SNF1(lf) STE11(gf) 2n, SLAD, G40227">
  <condition name="cell type" value="2n" category="environmental"/>
  <condition name="medium" value="SLAD" category="environmental"/>
  <condition name="vector" value="B59 (HIS_CEN)" category="environmental"/>
  <condition gene="YDR477W" alleleForm="lf" category="genetic" allele="snf1::bcKanMX4"/>
  <condition gene="YLR362W" alleleForm="gf" category="genetic" allele="STE11-4"/>
<observations>
  <phenotype name="agar invasion" value="0.6887"/>
  <phenotype name="agar invasion error" value="0.1294"/>
</observations>
</experiment>

<experiment name="SNF1(lf) STE12(gf) 2n, SLAD, G40228">
  <condition name="cell type" value="2n" category="environmental"/>
  <condition name="medium" value="SLAD" category="environmental"/>
  <condition name="vector" value="B73 (URA_2um)" category="environmental"/>
  <condition gene="YDR477W" alleleForm="lf" category="genetic" allele="snf1::bcKanMX4"/>
  <condition gene="YHR084W" alleleForm="gf" category="genetic" allele="STE12"/>
<observations>
  <phenotype name="agar invasion" value="0.0425"/>
  <phenotype name="agar invasion error" value="0.0425"/>
</observations>
</experiment>

<experiment name="SNF1(lf) PHD1(gf) 2n, SLAD, G40229">
  <condition name="cell type" value="2n" category="environmental"/>
  <condition name="medium" value="SLAD" category="environmental"/>
  <condition name="vector" value="B73 (URA_2um)" category="environmental"/>
  <condition gene="YDR477W" alleleForm="lf" category="genetic" allele="snf1::bcKanMX4"/>
  <condition gene="YKL043W" alleleForm="gf" category="genetic" allele="PHD1"/>
<observations>
  <phenotype name="agar invasion" value="0.2139"/>
  <phenotype name="agar invasion error" value="0.0362"/>
</observations>
</experiment>

<experiment name="SNF1(lf) MSN1(gf) 2n, SLAD, G40230">
  <condition name="cell type" value="2n" category="environmental"/>
  <condition name="medium" value="SLAD" category="environmental"/>
  <condition name="vector" value="B73 (URA_2um)" category="environmental"/>
  <condition gene="YDR477W" alleleForm="lf" category="genetic" allele="snf1::bcKanMX4"/>
  <condition gene="YOL116W" alleleForm="gf" category="genetic" allele="MSN1"/>
<observations>
  <phenotype name="agar invasion" value="0.3487"/>
  <phenotype name="agar invasion error" value="0.0286"/>
</observations>
</experiment>

<experiment name="SNF1(lf) GLN3(gf) 2n, SLAD, G40231">
  <condition name="cell type" value="2n" category="environmental"/>
  <condition name="medium" value="SLAD" category="environmental"/>
  <condition name="vector" value="B73 (URA_2um)" category="environmental"/>
  <condition gene="YDR477W" alleleForm="lf" category="genetic" allele="snf1::bcKanMX4"/>
  <condition gene="YER040W" alleleForm="gf" category="genetic" allele="GLN3"/>
<observations>
  <phenotype name="agar invasion" value="0.0241"/>
  <phenotype name="agar invasion error" value="0.0241"/>
</observations>
</experiment>

<experiment name="SNF1(lf) RSR1(dn) 2n, SLAD, G40233">
  <condition name="cell type" value="2n" category="environmental"/>
  <condition name="medium" value="SLAD" category="environmental"/>
  <condition name="vector" value="B62 (URA_CEN)" category="environmental"/>
  <condition gene="YDR477W" alleleForm="lf" category="genetic" allele="snf1::bcKanMX4"/>
  <condition gene="YGR152C" alleleForm="dn" category="genetic" allele="rsr1N16"/>
<observations>
  <phenotype name="agar invasion" value="0.0000"/>
  <phenotype name="agar invasion error" value="0.0237"/>
</observations>
</experiment>

<experiment name="SNF1(lf) 2n, SLAD, G40234">
  <condition name="cell type" value="2n" category="environmental"/>
  <condition name="medium" value="SLAD" category="environmental"/>
  <condition name="vector" value="B59 (HIS_CEN)" category="environmental"/>
  <condition gene="YDR477W" alleleForm="lf" category="genetic" allele="snf1::bcKanMX4"/>
<observations>
  <phenotype name="agar invasion" value="0.0378"/>
  <phenotype name="agar invasion error" value="0.0378"/>
</observations>
</experiment>

<experiment name="SNF1(lf) 2n, SLAD, G40235">
  <condition name="cell type" value="2n" category="environmental"/>
  <condition name="medium" value="SLAD" category="environmental"/>
  <condition name="vector" value="B62 (URA_CEN)" category="environmental"/>
  <condition gene="YDR477W" alleleForm="lf" category="genetic" allele="snf1::bcKanMX4"/>
<observations>
  <phenotype name="agar invasion" value="0.0000"/>
  <phenotype name="agar invasion error" value="0.0237"/>
</observations>
</experiment>

<experiment name="SNF1(lf) 2n, SLAD, G40236">
  <condition name="cell type" value="2n" category="environmental"/>
  <condition name="medium" value="SLAD" category="environmental"/>
  <condition name="vector" value="B73 (URA_2um)" category="environmental"/>
  <condition gene="YDR477W" alleleForm="lf" category="genetic" allele="snf1::bcKanMX4"/>
<observations>
  <phenotype name="agar invasion" value="0.0303"/>
  <phenotype name="agar invasion error" value="0.0303"/>
</observations>
</experiment>

<experiment name="SNF1(lf) TEC1(gf) 2n, SLAD, G40237">
  <condition name="cell type" value="2n" category="environmental"/>
  <condition name="medium" value="SLAD" category="environmental"/>
  <condition name="vector" value="B73 (URA_2um)" category="environmental"/>
  <condition gene="YDR477W" alleleForm="lf" category="genetic" allele="snf1::bcKanMX4"/>
  <condition gene="YBR083W" alleleForm="gf" category="genetic" allele="TEC1"/>
<observations>
  <phenotype name="agar invasion" value="0.1183"/>
  <phenotype name="agar invasion error" value="0.0521"/>
</observations>
</experiment>

<experiment name="SSA4(lf) RAS2(gf) 2n, SLAD, G40238">
  <condition name="cell type" value="2n" category="environmental"/>
  <condition name="medium" value="SLAD" category="environmental"/>
  <condition name="vector" value="B62 (URA_CEN)" category="environmental"/>
  <condition gene="YER103W" alleleForm="lf" category="genetic" allele="ssa4::bcKanMX4"/>
  <condition gene="YNL098C" alleleForm="gf" category="genetic" allele="Ras2V19"/>
<observations>
  <phenotype name="agar invasion" value="0.2878"/>
  <phenotype name="agar invasion error" value="0.0771"/>
</observations>
</experiment>

<experiment name="SSA4(lf) RAS2(dn) 2n, SLAD, G40239">
  <condition name="cell type" value="2n" category="environmental"/>
  <condition name="medium" value="SLAD" category="environmental"/>
  <condition name="vector" value="B62 (URA_CEN)" category="environmental"/>
  <condition gene="YER103W" alleleForm="lf" category="genetic" allele="ssa4::bcKanMX4"/>
  <condition gene="YNL098C" alleleForm="dn" category="genetic" allele="Ras2A22"/>
<observations>
  <phenotype name="agar invasion" value="0.0365"/>
  <phenotype name="agar invasion error" value="0.0925"/>
</observations>
</experiment>

<experiment name="SSA4(lf) CDC42(gf) 2n, SLAD, G40240">
  <condition name="cell type" value="2n" category="environmental"/>
  <condition name="medium" value="SLAD" category="environmental"/>
  <condition name="vector" value="B73 (URA_2um)" category="environmental"/>
  <condition gene="YER103W" alleleForm="lf" category="genetic" allele="ssa4::bcKanMX4"/>
  <condition gene="YLR229C" alleleForm="gf" category="genetic" allele="CDC42"/>
<observations>
  <phenotype name="agar invasion" value="0.1601"/>
  <phenotype name="agar invasion error" value="0.0203"/>
</observations>
</experiment>

<experiment name="SSA4(lf) FLO8(gf) 2n, SLAD, G40241">
  <condition name="cell type" value="2n" category="environmental"/>
  <condition name="medium" value="SLAD" category="environmental"/>
  <condition name="vector" value="B73 (URA_2um)" category="environmental"/>
  <condition gene="YER103W" alleleForm="lf" category="genetic" allele="ssa4::bcKanMX4"/>
  <condition gene="YER109C" alleleForm="gf" category="genetic" allele="FLO8"/>
<observations>
  <phenotype name="agar invasion" value="0.3670"/>
  <phenotype name="agar invasion error" value="0.0138"/>
</observations>
</experiment>

<experiment name="SSA4(lf) KSS1(dn) 2n, SLAD, G40242">
  <condition name="cell type" value="2n" category="environmental"/>
  <condition name="medium" value="SLAD" category="environmental"/>
  <condition name="vector" value="B59 (HIS_CEN)" category="environmental"/>
  <condition gene="YER103W" alleleForm="lf" category="genetic" allele="ssa4::bcKanMX4"/>
  <condition gene="YGR040W" alleleForm="dn" category="genetic" allele="kss1K42R"/>
<observations>
  <phenotype name="agar invasion" value="0.2526"/>
  <phenotype name="agar invasion error" value="0.0143"/>
</observations>
</experiment>

<experiment name="SSA4(lf) STE20(gf) 2n, SLAD, G40243">
  <condition name="cell type" value="2n" category="environmental"/>
  <condition name="medium" value="SLAD" category="environmental"/>
  <condition name="vector" value="B73 (URA_2um)" category="environmental"/>
  <condition gene="YER103W" alleleForm="lf" category="genetic" allele="ssa4::bcKanMX4"/>
  <condition gene="YHL007C" alleleForm="gf" category="genetic" allele="STE20"/>
<observations>
  <phenotype name="agar invasion" value="0.0938"/>
  <phenotype name="agar invasion error" value="0.0248"/>
</observations>
</experiment>

<experiment name="SSA4(lf) STE11(gf) 2n, SLAD, G40244">
  <condition name="cell type" value="2n" category="environmental"/>
  <condition name="medium" value="SLAD" category="environmental"/>
  <condition name="vector" value="B59 (HIS_CEN)" category="environmental"/>
  <condition gene="YER103W" alleleForm="lf" category="genetic" allele="ssa4::bcKanMX4"/>
  <condition gene="YLR362W" alleleForm="gf" category="genetic" allele="STE11-4"/>
<observations>
  <phenotype name="agar invasion" value="0.4658"/>
  <phenotype name="agar invasion error" value="0.0992"/>
</observations>
</experiment>

<experiment name="SSA4(lf) STE12(gf) 2n, SLAD, G40245">
  <condition name="cell type" value="2n" category="environmental"/>
  <condition name="medium" value="SLAD" category="environmental"/>
  <condition name="vector" value="B73 (URA_2um)" category="environmental"/>
  <condition gene="YER103W" alleleForm="lf" category="genetic" allele="ssa4::bcKanMX4"/>
  <condition gene="YHR084W" alleleForm="gf" category="genetic" allele="STE12"/>
<observations>
  <phenotype name="agar invasion" value="0.0857"/>
  <phenotype name="agar invasion error" value="0.0318"/>
</observations>
</experiment>

<experiment name="SSA4(lf) PHD1(gf) 2n, SLAD, G40246">
  <condition name="cell type" value="2n" category="environmental"/>
  <condition name="medium" value="SLAD" category="environmental"/>
  <condition name="vector" value="B73 (URA_2um)" category="environmental"/>
  <condition gene="YER103W" alleleForm="lf" category="genetic" allele="ssa4::bcKanMX4"/>
  <condition gene="YKL043W" alleleForm="gf" category="genetic" allele="PHD1"/>
<observations>
  <phenotype name="agar invasion" value="0.4348"/>
  <phenotype name="agar invasion error" value="0.0267"/>
</observations>
</experiment>

<experiment name="SSA4(lf) MSN1(gf) 2n, SLAD, G40247">
  <condition name="cell type" value="2n" category="environmental"/>
  <condition name="medium" value="SLAD" category="environmental"/>
  <condition name="vector" value="B73 (URA_2um)" category="environmental"/>
  <condition gene="YER103W" alleleForm="lf" category="genetic" allele="ssa4::bcKanMX4"/>
  <condition gene="YOL116W" alleleForm="gf" category="genetic" allele="MSN1"/>
<observations>
  <phenotype name="agar invasion" value="0.4411"/>
  <phenotype name="agar invasion error" value="0.0453"/>
</observations>
</experiment>

<experiment name="SSA4(lf) GLN3(gf) 2n, SLAD, G40248">
  <condition name="cell type" value="2n" category="environmental"/>
  <condition name="medium" value="SLAD" category="environmental"/>
  <condition name="vector" value="B73 (URA_2um)" category="environmental"/>
  <condition gene="YER103W" alleleForm="lf" category="genetic" allele="ssa4::bcKanMX4"/>
  <condition gene="YER040W" alleleForm="gf" category="genetic" allele="GLN3"/>
<observations>
  <phenotype name="agar invasion" value="-0.0234"/>
  <phenotype name="agar invasion error" value="0.0234"/>
</observations>
</experiment>

<experiment name="SSA4(lf) BEM1(gf) 2n, SLAD, G40249">
  <condition name="cell type" value="2n" category="environmental"/>
  <condition name="medium" value="SLAD" category="environmental"/>
  <condition name="vector" value="B73 (URA_2um)" category="environmental"/>
  <condition gene="YER103W" alleleForm="lf" category="genetic" allele="ssa4::bcKanMX4"/>
  <condition gene="YBR200W" alleleForm="gf" category="genetic" allele="BEM1"/>
<observations>
  <phenotype name="agar invasion" value="0.2243"/>
  <phenotype name="agar invasion error" value="0.0503"/>
</observations>
</experiment>

<experiment name="SSA4(lf) RSR1(dn) 2n, SLAD, G40250">
  <condition name="cell type" value="2n" category="environmental"/>
  <condition name="medium" value="SLAD" category="environmental"/>
  <condition name="vector" value="B62 (URA_CEN)" category="environmental"/>
  <condition gene="YER103W" alleleForm="lf" category="genetic" allele="ssa4::bcKanMX4"/>
  <condition gene="YGR152C" alleleForm="dn" category="genetic" allele="rsr1N16"/>
<observations>
  <phenotype name="agar invasion" value="0.0355"/>
  <phenotype name="agar invasion error" value="0.0355"/>
</observations>
</experiment>

<experiment name="SSA4(lf) 2n, SLAD, G40251">
  <condition name="cell type" value="2n" category="environmental"/>
  <condition name="medium" value="SLAD" category="environmental"/>
  <condition name="vector" value="B59 (HIS_CEN)" category="environmental"/>
  <condition gene="YER103W" alleleForm="lf" category="genetic" allele="ssa4::bcKanMX4"/>
<observations>
  <phenotype name="agar invasion" value="0.2006"/>
  <phenotype name="agar invasion error" value="0.0265"/>
</observations>
</experiment>

<experiment name="SSA4(lf) 2n, SLAD, G40252">
  <condition name="cell type" value="2n" category="environmental"/>
  <condition name="medium" value="SLAD" category="environmental"/>
  <condition name="vector" value="B62 (URA_CEN)" category="environmental"/>
  <condition gene="YER103W" alleleForm="lf" category="genetic" allele="ssa4::bcKanMX4"/>
<observations>
  <phenotype name="agar invasion" value="0.0000"/>
  <phenotype name="agar invasion error" value="0.0237"/>
</observations>
</experiment>

<experiment name="SSA4(lf) 2n, SLAD, G40253">
  <condition name="cell type" value="2n" category="environmental"/>
  <condition name="medium" value="SLAD" category="environmental"/>
  <condition name="vector" value="B73 (URA_2um)" category="environmental"/>
  <condition gene="YER103W" alleleForm="lf" category="genetic" allele="ssa4::bcKanMX4"/>
<observations>
  <phenotype name="agar invasion" value="0.0000"/>
  <phenotype name="agar invasion error" value="0.0175"/>
</observations>
</experiment>

<experiment name="SSA4(lf) TEC1(gf) 2n, SLAD, G40254">
  <condition name="cell type" value="2n" category="environmental"/>
  <condition name="medium" value="SLAD" category="environmental"/>
  <condition name="vector" value="B73 (URA_2um)" category="environmental"/>
  <condition gene="YER103W" alleleForm="lf" category="genetic" allele="ssa4::bcKanMX4"/>
  <condition gene="YBR083W" alleleForm="gf" category="genetic" allele="TEC1"/>
<observations>
  <phenotype name="agar invasion" value="0.1375"/>
  <phenotype name="agar invasion error" value="0.0284"/>
</observations>
</experiment>

<experiment name="PCL1(lf) RAS2(gf) 2n, SLAD, G40255">
  <condition name="cell type" value="2n" category="environmental"/>
  <condition name="medium" value="SLAD" category="environmental"/>
  <condition name="vector" value="B62 (URA_CEN)" category="environmental"/>
  <condition gene="YNL289W" alleleForm="lf" category="genetic" allele="pcl1::bcKanMX4"/>
  <condition gene="YNL098C" alleleForm="gf" category="genetic" allele="Ras2V19"/>
<observations>
  <phenotype name="agar invasion" value="0.4303"/>
  <phenotype name="agar invasion error" value="0.0823"/>
</observations>
</experiment>

<experiment name="PCL1(lf) CDC42(gf) 2n, SLAD, G40257">
  <condition name="cell type" value="2n" category="environmental"/>
  <condition name="medium" value="SLAD" category="environmental"/>
  <condition name="vector" value="B73 (URA_2um)" category="environmental"/>
  <condition gene="YNL289W" alleleForm="lf" category="genetic" allele="pcl1::bcKanMX4"/>
  <condition gene="YLR229C" alleleForm="gf" category="genetic" allele="CDC42"/>
<observations>
  <phenotype name="agar invasion" value="0.2694"/>
  <phenotype name="agar invasion error" value="0.0287"/>
</observations>
</experiment>

<experiment name="PCL1(lf) FLO8(gf) 2n, SLAD, G40258">
  <condition name="cell type" value="2n" category="environmental"/>
  <condition name="medium" value="SLAD" category="environmental"/>
  <condition name="vector" value="B73 (URA_2um)" category="environmental"/>
  <condition gene="YNL289W" alleleForm="lf" category="genetic" allele="pcl1::bcKanMX4"/>
  <condition gene="YER109C" alleleForm="gf" category="genetic" allele="FLO8"/>
<observations>
  <phenotype name="agar invasion" value="0.5240"/>
  <phenotype name="agar invasion error" value="0.0163"/>
</observations>
</experiment>

<experiment name="PCL1(lf) KSS1(dn) 2n, SLAD, G40259">
  <condition name="cell type" value="2n" category="environmental"/>
  <condition name="medium" value="SLAD" category="environmental"/>
  <condition name="vector" value="B59 (HIS_CEN)" category="environmental"/>
  <condition gene="YNL289W" alleleForm="lf" category="genetic" allele="pcl1::bcKanMX4"/>
  <condition gene="YGR040W" alleleForm="dn" category="genetic" allele="kss1K42R"/>
<observations>
  <phenotype name="agar invasion" value="0.4347"/>
  <phenotype name="agar invasion error" value="0.0699"/>
</observations>
</experiment>

<experiment name="PCL1(lf) STE20(gf) 2n, SLAD, G40260">
  <condition name="cell type" value="2n" category="environmental"/>
  <condition name="medium" value="SLAD" category="environmental"/>
  <condition name="vector" value="B73 (URA_2um)" category="environmental"/>
  <condition gene="YNL289W" alleleForm="lf" category="genetic" allele="pcl1::bcKanMX4"/>
  <condition gene="YHL007C" alleleForm="gf" category="genetic" allele="STE20"/>
<observations>
  <phenotype name="agar invasion" value="0.2061"/>
  <phenotype name="agar invasion error" value="0.0266"/>
</observations>
</experiment>

<experiment name="PCL1(lf) STE11(gf) 2n, SLAD, G40261">
  <condition name="cell type" value="2n" category="environmental"/>
  <condition name="medium" value="SLAD" category="environmental"/>
  <condition name="vector" value="B59 (HIS_CEN)" category="environmental"/>
  <condition gene="YNL289W" alleleForm="lf" category="genetic" allele="pcl1::bcKanMX4"/>
  <condition gene="YLR362W" alleleForm="gf" category="genetic" allele="STE11-4"/>
<observations>
  <phenotype name="agar invasion" value="0.7939"/>
  <phenotype name="agar invasion error" value="0.1300"/>
</observations>
</experiment>

<experiment name="PCL1(lf) STE12(gf) 2n, SLAD, G40262">
  <condition name="cell type" value="2n" category="environmental"/>
  <condition name="medium" value="SLAD" category="environmental"/>
  <condition name="vector" value="B73 (URA_2um)" category="environmental"/>
  <condition gene="YNL289W" alleleForm="lf" category="genetic" allele="pcl1::bcKanMX4"/>
  <condition gene="YHR084W" alleleForm="gf" category="genetic" allele="STE12"/>
<observations>
  <phenotype name="agar invasion" value="0.1786"/>
  <phenotype name="agar invasion error" value="0.0244"/>
</observations>
</experiment>

<experiment name="PCL1(lf) PHD1(gf) 2n, SLAD, G40263">
  <condition name="cell type" value="2n" category="environmental"/>
  <condition name="medium" value="SLAD" category="environmental"/>
  <condition name="vector" value="B73 (URA_2um)" category="environmental"/>
  <condition gene="YNL289W" alleleForm="lf" category="genetic" allele="pcl1::bcKanMX4"/>
  <condition gene="YKL043W" alleleForm="gf" category="genetic" allele="PHD1"/>
<observations>
  <phenotype name="agar invasion" value="0.5843"/>
  <phenotype name="agar invasion error" value="0.0298"/>
</observations>
</experiment>

<experiment name="PCL1(lf) MSN1(gf) 2n, SLAD, G40264">
  <condition name="cell type" value="2n" category="environmental"/>
  <condition name="medium" value="SLAD" category="environmental"/>
  <condition name="vector" value="B73 (URA_2um)" category="environmental"/>
  <condition gene="YNL289W" alleleForm="lf" category="genetic" allele="pcl1::bcKanMX4"/>
  <condition gene="YOL116W" alleleForm="gf" category="genetic" allele="MSN1"/>
<observations>
  <phenotype name="agar invasion" value="0.6016"/>
  <phenotype name="agar invasion error" value="0.0255"/>
</observations>
</experiment>

<experiment name="PCL1(lf) GLN3(gf) 2n, SLAD, G40265">
  <condition name="cell type" value="2n" category="environmental"/>
  <condition name="medium" value="SLAD" category="environmental"/>
  <condition name="vector" value="B73 (URA_2um)" category="environmental"/>
  <condition gene="YNL289W" alleleForm="lf" category="genetic" allele="pcl1::bcKanMX4"/>
  <condition gene="YER040W" alleleForm="gf" category="genetic" allele="GLN3"/>
<observations>
  <phenotype name="agar invasion" value="0.0418"/>
  <phenotype name="agar invasion error" value="0.0305"/>
</observations>
</experiment>

<experiment name="PCL1(lf) BEM1(gf) 2n, SLAD, G40266">
  <condition name="cell type" value="2n" category="environmental"/>
  <condition name="medium" value="SLAD" category="environmental"/>
  <condition name="vector" value="B73 (URA_2um)" category="environmental"/>
  <condition gene="YNL289W" alleleForm="lf" category="genetic" allele="pcl1::bcKanMX4"/>
  <condition gene="YBR200W" alleleForm="gf" category="genetic" allele="BEM1"/>
<observations>
  <phenotype name="agar invasion" value="0.3491"/>
  <phenotype name="agar invasion error" value="0.0265"/>
</observations>
</experiment>

<experiment name="PCL1(lf) RSR1(dn) 2n, SLAD, G40267">
  <condition name="cell type" value="2n" category="environmental"/>
  <condition name="medium" value="SLAD" category="environmental"/>
  <condition name="vector" value="B62 (URA_CEN)" category="environmental"/>
  <condition gene="YNL289W" alleleForm="lf" category="genetic" allele="pcl1::bcKanMX4"/>
  <condition gene="YGR152C" alleleForm="dn" category="genetic" allele="rsr1N16"/>
<observations>
  <phenotype name="agar invasion" value="0.2864"/>
  <phenotype name="agar invasion error" value="0.2061"/>
</observations>
</experiment>

<experiment name="PCL1(lf) 2n, SLAD, G40268">
  <condition name="cell type" value="2n" category="environmental"/>
  <condition name="medium" value="SLAD" category="environmental"/>
  <condition name="vector" value="B59 (HIS_CEN)" category="environmental"/>
  <condition gene="YNL289W" alleleForm="lf" category="genetic" allele="pcl1::bcKanMX4"/>
<observations>
  <phenotype name="agar invasion" value="0.2979"/>
  <phenotype name="agar invasion error" value="0.0419"/>
</observations>
</experiment>

<experiment name="PCL1(lf) 2n, SLAD, G40269">
  <condition name="cell type" value="2n" category="environmental"/>
  <condition name="medium" value="SLAD" category="environmental"/>
  <condition name="vector" value="B62 (URA_CEN)" category="environmental"/>
  <condition gene="YNL289W" alleleForm="lf" category="genetic" allele="pcl1::bcKanMX4"/>
<observations>
  <phenotype name="agar invasion" value="0.0000"/>
  <phenotype name="agar invasion error" value="0.1480"/>
</observations>
</experiment>

<experiment name="PCL1(lf) 2n, SLAD, G40270">
  <condition name="cell type" value="2n" category="environmental"/>
  <condition name="medium" value="SLAD" category="environmental"/>
  <condition name="vector" value="B73 (URA_2um)" category="environmental"/>
  <condition gene="YNL289W" alleleForm="lf" category="genetic" allele="pcl1::bcKanMX4"/>
<observations>
  <phenotype name="agar invasion" value="0.1200"/>
  <phenotype name="agar invasion error" value="0.0385"/>
</observations>
</experiment>

<experiment name="PCL1(lf) TEC1(gf) 2n, SLAD, G40271">
  <condition name="cell type" value="2n" category="environmental"/>
  <condition name="medium" value="SLAD" category="environmental"/>
  <condition name="vector" value="B73 (URA_2um)" category="environmental"/>
  <condition gene="YNL289W" alleleForm="lf" category="genetic" allele="pcl1::bcKanMX4"/>
  <condition gene="YBR083W" alleleForm="gf" category="genetic" allele="TEC1"/>
<observations>
  <phenotype name="agar invasion" value="0.2970"/>
  <phenotype name="agar invasion error" value="0.0249"/>
</observations>
</experiment>

<experiment name="YGR149W(lf) CDC42(gf) 2n, SLAD, G40274">
  <condition name="cell type" value="2n" category="environmental"/>
  <condition name="medium" value="SLAD" category="environmental"/>
  <condition name="vector" value="B73 (URA_2um)" category="environmental"/>
  <condition gene="YGR149W" alleleForm="lf" category="genetic" allele="ygr149w::bcKanMX4"/>
  <condition gene="YLR229C" alleleForm="gf" category="genetic" allele="CDC42"/>
<observations>
  <phenotype name="agar invasion" value="0.1493"/>
  <phenotype name="agar invasion error" value="0.0220"/>
</observations>
</experiment>

<experiment name="YGR149W(lf) FLO8(gf) 2n, SLAD, G40275">
  <condition name="cell type" value="2n" category="environmental"/>
  <condition name="medium" value="SLAD" category="environmental"/>
  <condition name="vector" value="B73 (URA_2um)" category="environmental"/>
  <condition gene="YGR149W" alleleForm="lf" category="genetic" allele="ygr149w::bcKanMX4"/>
  <condition gene="YER109C" alleleForm="gf" category="genetic" allele="FLO8"/>
<observations>
  <phenotype name="agar invasion" value="0.3909"/>
  <phenotype name="agar invasion error" value="0.0218"/>
</observations>
</experiment>

<experiment name="YGR149W(lf) KSS1(dn) 2n, SLAD, G40276">
  <condition name="cell type" value="2n" category="environmental"/>
  <condition name="medium" value="SLAD" category="environmental"/>
  <condition name="vector" value="B59 (HIS_CEN)" category="environmental"/>
  <condition gene="YGR149W" alleleForm="lf" category="genetic" allele="ygr149w::bcKanMX4"/>
  <condition gene="YGR040W" alleleForm="dn" category="genetic" allele="kss1K42R"/>
<observations>
  <phenotype name="agar invasion" value="0.2638"/>
  <phenotype name="agar invasion error" value="0.0354"/>
</observations>
</experiment>

<experiment name="YGR149W(lf) STE20(gf) 2n, SLAD, G40277">
  <condition name="cell type" value="2n" category="environmental"/>
  <condition name="medium" value="SLAD" category="environmental"/>
  <condition name="vector" value="B73 (URA_2um)" category="environmental"/>
  <condition gene="YGR149W" alleleForm="lf" category="genetic" allele="ygr149w::bcKanMX4"/>
  <condition gene="YHL007C" alleleForm="gf" category="genetic" allele="STE20"/>
<observations>
  <phenotype name="agar invasion" value="0.1002"/>
  <phenotype name="agar invasion error" value="0.0129"/>
</observations>
</experiment>

<experiment name="YGR149W(lf) STE11(gf) 2n, SLAD, G40278">
  <condition name="cell type" value="2n" category="environmental"/>
  <condition name="medium" value="SLAD" category="environmental"/>
  <condition name="vector" value="B59 (HIS_CEN)" category="environmental"/>
  <condition gene="YGR149W" alleleForm="lf" category="genetic" allele="ygr149w::bcKanMX4"/>
  <condition gene="YLR362W" alleleForm="gf" category="genetic" allele="STE11-4"/>
<observations>
  <phenotype name="agar invasion" value="0.5351"/>
  <phenotype name="agar invasion error" value="0.0600"/>
</observations>
</experiment>

<experiment name="YGR149W(lf) STE12(gf) 2n, SLAD, G40279">
  <condition name="cell type" value="2n" category="environmental"/>
  <condition name="medium" value="SLAD" category="environmental"/>
  <condition name="vector" value="B73 (URA_2um)" category="environmental"/>
  <condition gene="YGR149W" alleleForm="lf" category="genetic" allele="ygr149w::bcKanMX4"/>
  <condition gene="YHR084W" alleleForm="gf" category="genetic" allele="STE12"/>
<observations>
  <phenotype name="agar invasion" value="0.0854"/>
  <phenotype name="agar invasion error" value="0.0137"/>
</observations>
</experiment>

<experiment name="YGR149W(lf) PHD1(gf) 2n, SLAD, G40280">
  <condition name="cell type" value="2n" category="environmental"/>
  <condition name="medium" value="SLAD" category="environmental"/>
  <condition name="vector" value="B73 (URA_2um)" category="environmental"/>
  <condition gene="YGR149W" alleleForm="lf" category="genetic" allele="ygr149w::bcKanMX4"/>
  <condition gene="YKL043W" alleleForm="gf" category="genetic" allele="PHD1"/>
<observations>
  <phenotype name="agar invasion" value="0.4174"/>
  <phenotype name="agar invasion error" value="0.0330"/>
</observations>
</experiment>

<experiment name="YGR149W(lf) MSN1(gf) 2n, SLAD, G40281">
  <condition name="cell type" value="2n" category="environmental"/>
  <condition name="medium" value="SLAD" category="environmental"/>
  <condition name="vector" value="B73 (URA_2um)" category="environmental"/>
  <condition gene="YGR149W" alleleForm="lf" category="genetic" allele="ygr149w::bcKanMX4"/>
  <condition gene="YOL116W" alleleForm="gf" category="genetic" allele="MSN1"/>
<observations>
  <phenotype name="agar invasion" value="0.4006"/>
  <phenotype name="agar invasion error" value="0.0222"/>
</observations>
</experiment>

<experiment name="YGR149W(lf) GLN3(gf) 2n, SLAD, G40282">
  <condition name="cell type" value="2n" category="environmental"/>
  <condition name="medium" value="SLAD" category="environmental"/>
  <condition name="vector" value="B73 (URA_2um)" category="environmental"/>
  <condition gene="YGR149W" alleleForm="lf" category="genetic" allele="ygr149w::bcKanMX4"/>
  <condition gene="YER040W" alleleForm="gf" category="genetic" allele="GLN3"/>
<observations>
  <phenotype name="agar invasion" value="0.0000"/>
  <phenotype name="agar invasion error" value="0.0129"/>
</observations>
</experiment>

<experiment name="YGR149W(lf) BEM1(gf) 2n, SLAD, G40283">
  <condition name="cell type" value="2n" category="environmental"/>
  <condition name="medium" value="SLAD" category="environmental"/>
  <condition name="vector" value="B73 (URA_2um)" category="environmental"/>
  <condition gene="YGR149W" alleleForm="lf" category="genetic" allele="ygr149w::bcKanMX4"/>
  <condition gene="YBR200W" alleleForm="gf" category="genetic" allele="BEM1"/>
<observations>
  <phenotype name="agar invasion" value="0.2130"/>
  <phenotype name="agar invasion error" value="0.0619"/>
</observations>
</experiment>

<experiment name="YGR149W(lf) RSR1(dn) 2n, SLAD, G40284">
  <condition name="cell type" value="2n" category="environmental"/>
  <condition name="medium" value="SLAD" category="environmental"/>
  <condition name="vector" value="B62 (URA_CEN)" category="environmental"/>
  <condition gene="YGR149W" alleleForm="lf" category="genetic" allele="ygr149w::bcKanMX4"/>
  <condition gene="YGR152C" alleleForm="dn" category="genetic" allele="rsr1N16"/>
<observations>
  <phenotype name="agar invasion" value="0.0709"/>
  <phenotype name="agar invasion error" value="0.0237"/>
</observations>
</experiment>

<experiment name="YGR149W(lf) 2n, SLAD, G40285">
  <condition name="cell type" value="2n" category="environmental"/>
  <condition name="medium" value="SLAD" category="environmental"/>
  <condition name="vector" value="B59 (HIS_CEN)" category="environmental"/>
  <condition gene="YGR149W" alleleForm="lf" category="genetic" allele="ygr149w::bcKanMX4"/>
<observations>
  <phenotype name="agar invasion" value="0.2455"/>
  <phenotype name="agar invasion error" value="0.0203"/>
</observations>
</experiment>

<experiment name="YGR149W(lf) 2n, SLAD, G40286">
  <condition name="cell type" value="2n" category="environmental"/>
  <condition name="medium" value="SLAD" category="environmental"/>
  <condition name="vector" value="B62 (URA_CEN)" category="environmental"/>
  <condition gene="YGR149W" alleleForm="lf" category="genetic" allele="ygr149w::bcKanMX4"/>
<observations>
  <phenotype name="agar invasion" value="0.0000"/>
  <phenotype name="agar invasion error" value="0.0383"/>
</observations>
</experiment>

<experiment name="YGR149W(lf) 2n, SLAD, G40287">
  <condition name="cell type" value="2n" category="environmental"/>
  <condition name="medium" value="SLAD" category="environmental"/>
  <condition name="vector" value="B73 (URA_2um)" category="environmental"/>
  <condition gene="YGR149W" alleleForm="lf" category="genetic" allele="ygr149w::bcKanMX4"/>
<observations>
  <phenotype name="agar invasion" value="0.0147"/>
  <phenotype name="agar invasion error" value="0.0147"/>
</observations>
</experiment>

<experiment name="YGR149W(lf) TEC1(gf) 2n, SLAD, G40288">
  <condition name="cell type" value="2n" category="environmental"/>
  <condition name="medium" value="SLAD" category="environmental"/>
  <condition name="vector" value="B73 (URA_2um)" category="environmental"/>
  <condition gene="YGR149W" alleleForm="lf" category="genetic" allele="ygr149w::bcKanMX4"/>
  <condition gene="YBR083W" alleleForm="gf" category="genetic" allele="TEC1"/>
<observations>
  <phenotype name="agar invasion" value="0.1452"/>
  <phenotype name="agar invasion error" value="0.0241"/>
</observations>
</experiment>

<experiment name="DIG2(lf) RAS2(gf) 2n, SLAD, G40290">
  <condition name="cell type" value="2n" category="environmental"/>
  <condition name="medium" value="SLAD" category="environmental"/>
  <condition name="vector" value="B62 (URA_CEN)" category="environmental"/>
  <condition gene="YDR480W" alleleForm="lf" category="genetic" allele="dig2::bcKanMX4"/>
  <condition gene="YNL098C" alleleForm="gf" category="genetic" allele="Ras2V19"/>
<observations>
  <phenotype name="agar invasion" value="0.3115"/>
  <phenotype name="agar invasion error" value="0.0237"/>
</observations>
</experiment>

<experiment name="DIG2(lf) CDC42(gf) 2n, SLAD, G40292">
  <condition name="cell type" value="2n" category="environmental"/>
  <condition name="medium" value="SLAD" category="environmental"/>
  <condition name="vector" value="B73 (URA_2um)" category="environmental"/>
  <condition gene="YDR480W" alleleForm="lf" category="genetic" allele="dig2::bcKanMX4"/>
  <condition gene="YLR229C" alleleForm="gf" category="genetic" allele="CDC42"/>
<observations>
  <phenotype name="agar invasion" value="0.1187"/>
  <phenotype name="agar invasion error" value="0.0232"/>
</observations>
</experiment>

<experiment name="DIG2(lf) FLO8(gf) 2n, SLAD, G40293">
  <condition name="cell type" value="2n" category="environmental"/>
  <condition name="medium" value="SLAD" category="environmental"/>
  <condition name="vector" value="B73 (URA_2um)" category="environmental"/>
  <condition gene="YDR480W" alleleForm="lf" category="genetic" allele="dig2::bcKanMX4"/>
  <condition gene="YER109C" alleleForm="gf" category="genetic" allele="FLO8"/>
<observations>
  <phenotype name="agar invasion" value="0.4429"/>
  <phenotype name="agar invasion error" value="0.0315"/>
</observations>
</experiment>

<experiment name="DIG2(lf) STE20(gf) 2n, SLAD, G40294">
  <condition name="cell type" value="2n" category="environmental"/>
  <condition name="medium" value="SLAD" category="environmental"/>
  <condition name="vector" value="B73 (URA_2um)" category="environmental"/>
  <condition gene="YDR480W" alleleForm="lf" category="genetic" allele="dig2::bcKanMX4"/>
  <condition gene="YHL007C" alleleForm="gf" category="genetic" allele="STE20"/>
<observations>
  <phenotype name="agar invasion" value="0.0750"/>
  <phenotype name="agar invasion error" value="0.0129"/>
</observations>
</experiment>

<experiment name="DIG2(lf) STE11(gf) 2n, SLAD, G40295">
  <condition name="cell type" value="2n" category="environmental"/>
  <condition name="medium" value="SLAD" category="environmental"/>
  <condition name="vector" value="B59 (HIS_CEN)" category="environmental"/>
  <condition gene="YDR480W" alleleForm="lf" category="genetic" allele="dig2::bcKanMX4"/>
  <condition gene="YLR362W" alleleForm="gf" category="genetic" allele="STE11-4"/>
<observations>
  <phenotype name="agar invasion" value="0.7577"/>
  <phenotype name="agar invasion error" value="0.0958"/>
</observations>
</experiment>

<experiment name="DIG2(lf) STE12(gf) 2n, SLAD, G40296">
  <condition name="cell type" value="2n" category="environmental"/>
  <condition name="medium" value="SLAD" category="environmental"/>
  <condition name="vector" value="B73 (URA_2um)" category="environmental"/>
  <condition gene="YDR480W" alleleForm="lf" category="genetic" allele="dig2::bcKanMX4"/>
  <condition gene="YHR084W" alleleForm="gf" category="genetic" allele="STE12"/>
<observations>
  <phenotype name="agar invasion" value="0.0405"/>
  <phenotype name="agar invasion error" value="0.0201"/>
</observations>
</experiment>

<experiment name="DIG2(lf) PHD1(gf) 2n, SLAD, G40297">
  <condition name="cell type" value="2n" category="environmental"/>
  <condition name="medium" value="SLAD" category="environmental"/>
  <condition name="vector" value="B73 (URA_2um)" category="environmental"/>
  <condition gene="YDR480W" alleleForm="lf" category="genetic" allele="dig2::bcKanMX4"/>
  <condition gene="YKL043W" alleleForm="gf" category="genetic" allele="PHD1"/>
<observations>
  <phenotype name="agar invasion" value="0.5441"/>
  <phenotype name="agar invasion error" value="0.0290"/>
</observations>
</experiment>

<experiment name="DIG2(lf) MSN1(gf) 2n, SLAD, G40298">
  <condition name="cell type" value="2n" category="environmental"/>
  <condition name="medium" value="SLAD" category="environmental"/>
  <condition name="vector" value="B73 (URA_2um)" category="environmental"/>
  <condition gene="YDR480W" alleleForm="lf" category="genetic" allele="dig2::bcKanMX4"/>
  <condition gene="YOL116W" alleleForm="gf" category="genetic" allele="MSN1"/>
<observations>
  <phenotype name="agar invasion" value="0.5511"/>
  <phenotype name="agar invasion error" value="0.0314"/>
</observations>
</experiment>

<experiment name="DIG2(lf) GLN3(gf) 2n, SLAD, G40299">
  <condition name="cell type" value="2n" category="environmental"/>
  <condition name="medium" value="SLAD" category="environmental"/>
  <condition name="vector" value="B73 (URA_2um)" category="environmental"/>
  <condition gene="YDR480W" alleleForm="lf" category="genetic" allele="dig2::bcKanMX4"/>
  <condition gene="YER040W" alleleForm="gf" category="genetic" allele="GLN3"/>
<observations>
  <phenotype name="agar invasion" value="0.0013"/>
  <phenotype name="agar invasion error" value="0.0361"/>
</observations>
</experiment>

<experiment name="DIG2(lf) BEM1(gf) 2n, SLAD, G40300">
  <condition name="cell type" value="2n" category="environmental"/>
  <condition name="medium" value="SLAD" category="environmental"/>
  <condition name="vector" value="B73 (URA_2um)" category="environmental"/>
  <condition gene="YDR480W" alleleForm="lf" category="genetic" allele="dig2::bcKanMX4"/>
  <condition gene="YBR200W" alleleForm="gf" category="genetic" allele="BEM1"/>
<observations>
  <phenotype name="agar invasion" value="0.1464"/>
  <phenotype name="agar invasion error" value="0.0204"/>
</observations>
</experiment>

<experiment name="DIG2(lf) RSR1(dn) 2n, SLAD, G40301">
  <condition name="cell type" value="2n" category="environmental"/>
  <condition name="medium" value="SLAD" category="environmental"/>
  <condition name="vector" value="B62 (URA_CEN)" category="environmental"/>
  <condition gene="YDR480W" alleleForm="lf" category="genetic" allele="dig2::bcKanMX4"/>
  <condition gene="YGR152C" alleleForm="dn" category="genetic" allele="rsr1N16"/>
<observations>
  <phenotype name="agar invasion" value="0.1896"/>
  <phenotype name="agar invasion error" value="0.1896"/>
</observations>
</experiment>

<experiment name="DIG2(lf) 2n, SLAD, G40302">
  <condition name="cell type" value="2n" category="environmental"/>
  <condition name="medium" value="SLAD" category="environmental"/>
  <condition name="vector" value="B59 (HIS_CEN)" category="environmental"/>
  <condition gene="YDR480W" alleleForm="lf" category="genetic" allele="dig2::bcKanMX4"/>
<observations>
  <phenotype name="agar invasion" value="0.2074"/>
  <phenotype name="agar invasion error" value="0.0521"/>
</observations>
</experiment>

<experiment name="DIG2(lf) 2n, SLAD, G40303">
  <condition name="cell type" value="2n" category="environmental"/>
  <condition name="medium" value="SLAD" category="environmental"/>
  <condition name="vector" value="B62 (URA_CEN)" category="environmental"/>
  <condition gene="YDR480W" alleleForm="lf" category="genetic" allele="dig2::bcKanMX4"/>
<observations>
  <phenotype name="agar invasion" value="0.0000"/>
  <phenotype name="agar invasion error" value="0.1777"/>
</observations>
</experiment>

<experiment name="DIG2(lf) 2n, SLAD, G40304">
  <condition name="cell type" value="2n" category="environmental"/>
  <condition name="medium" value="SLAD" category="environmental"/>
  <condition name="vector" value="B73 (URA_2um)" category="environmental"/>
  <condition gene="YDR480W" alleleForm="lf" category="genetic" allele="dig2::bcKanMX4"/>
<observations>
  <phenotype name="agar invasion" value="0.0577"/>
  <phenotype name="agar invasion error" value="0.0577"/>
</observations>
</experiment>

<experiment name="RIM8(lf) RAS2(gf) 2n, SLAD, G40305">
  <condition name="cell type" value="2n" category="environmental"/>
  <condition name="medium" value="SLAD" category="environmental"/>
  <condition name="vector" value="B62 (URA_CEN)" category="environmental"/>
  <condition gene="YGL045W" alleleForm="lf" category="genetic" allele="rim8::bcKanMX4"/>
  <condition gene="YNL098C" alleleForm="gf" category="genetic" allele="Ras2V19"/>
<observations>
  <phenotype name="agar invasion" value="0.0348"/>
  <phenotype name="agar invasion error" value="0.0348"/>
</observations>
</experiment>

<experiment name="RIM8(lf) CDC42(gf) 2n, SLAD, G40307">
  <condition name="cell type" value="2n" category="environmental"/>
  <condition name="medium" value="SLAD" category="environmental"/>
  <condition name="vector" value="B73 (URA_2um)" category="environmental"/>
  <condition gene="YGL045W" alleleForm="lf" category="genetic" allele="rim8::bcKanMX4"/>
  <condition gene="YLR229C" alleleForm="gf" category="genetic" allele="CDC42"/>
<observations>
  <phenotype name="agar invasion" value="-0.0177"/>
  <phenotype name="agar invasion error" value="0.0129"/>
</observations>
</experiment>

<experiment name="RIM8(lf) FLO8(gf) 2n, SLAD, G40308">
  <condition name="cell type" value="2n" category="environmental"/>
  <condition name="medium" value="SLAD" category="environmental"/>
  <condition name="vector" value="B73 (URA_2um)" category="environmental"/>
  <condition gene="YGL045W" alleleForm="lf" category="genetic" allele="rim8::bcKanMX4"/>
  <condition gene="YER109C" alleleForm="gf" category="genetic" allele="FLO8"/>
<observations>
  <phenotype name="agar invasion" value="0.0197"/>
  <phenotype name="agar invasion error" value="0.0197"/>
</observations>
</experiment>

<experiment name="RIM8(lf) KSS1(dn) 2n, SLAD, G40309">
  <condition name="cell type" value="2n" category="environmental"/>
  <condition name="medium" value="SLAD" category="environmental"/>
  <condition name="vector" value="B59 (HIS_CEN)" category="environmental"/>
  <condition gene="YGL045W" alleleForm="lf" category="genetic" allele="rim8::bcKanMX4"/>
  <condition gene="YGR040W" alleleForm="dn" category="genetic" allele="kss1K42R"/>
<observations>
  <phenotype name="agar invasion" value="0.0000"/>
  <phenotype name="agar invasion error" value="0.0143"/>
</observations>
</experiment>

<experiment name="RIM8(lf) STE20(gf) 2n, SLAD, G40310">
  <condition name="cell type" value="2n" category="environmental"/>
  <condition name="medium" value="SLAD" category="environmental"/>
  <condition name="vector" value="B73 (URA_2um)" category="environmental"/>
  <condition gene="YGL045W" alleleForm="lf" category="genetic" allele="rim8::bcKanMX4"/>
  <condition gene="YHL007C" alleleForm="gf" category="genetic" allele="STE20"/>
<observations>
  <phenotype name="agar invasion" value="0.0000"/>
  <phenotype name="agar invasion error" value="0.0129"/>
</observations>
</experiment>

<experiment name="RIM8(lf) STE11(gf) 2n, SLAD, G40311">
  <condition name="cell type" value="2n" category="environmental"/>
  <condition name="medium" value="SLAD" category="environmental"/>
  <condition name="vector" value="B59 (HIS_CEN)" category="environmental"/>
  <condition gene="YGL045W" alleleForm="lf" category="genetic" allele="rim8::bcKanMX4"/>
  <condition gene="YLR362W" alleleForm="gf" category="genetic" allele="STE11-4"/>
<observations>
  <phenotype name="agar invasion" value="0.0000"/>
  <phenotype name="agar invasion error" value="0.0143"/>
</observations>
</experiment>

<experiment name="RIM8(lf) STE12(gf) 2n, SLAD, G40312">
  <condition name="cell type" value="2n" category="environmental"/>
  <condition name="medium" value="SLAD" category="environmental"/>
  <condition name="vector" value="B73 (URA_2um)" category="environmental"/>
  <condition gene="YGL045W" alleleForm="lf" category="genetic" allele="rim8::bcKanMX4"/>
  <condition gene="YHR084W" alleleForm="gf" category="genetic" allele="STE12"/>
<observations>
  <phenotype name="agar invasion" value="0.0000"/>
  <phenotype name="agar invasion error" value="0.0129"/>
</observations>
</experiment>

<experiment name="RIM8(lf) PHD1(gf) 2n, SLAD, G40313">
  <condition name="cell type" value="2n" category="environmental"/>
  <condition name="medium" value="SLAD" category="environmental"/>
  <condition name="vector" value="B73 (URA_2um)" category="environmental"/>
  <condition gene="YGL045W" alleleForm="lf" category="genetic" allele="rim8::bcKanMX4"/>
  <condition gene="YKL043W" alleleForm="gf" category="genetic" allele="PHD1"/>
<observations>
  <phenotype name="agar invasion" value="-0.0177"/>
  <phenotype name="agar invasion error" value="0.0129"/>
</observations>
</experiment>

<experiment name="RIM8(lf) MSN1(gf) 2n, SLAD, G40314">
  <condition name="cell type" value="2n" category="environmental"/>
  <condition name="medium" value="SLAD" category="environmental"/>
  <condition name="vector" value="B73 (URA_2um)" category="environmental"/>
  <condition gene="YGL045W" alleleForm="lf" category="genetic" allele="rim8::bcKanMX4"/>
  <condition gene="YOL116W" alleleForm="gf" category="genetic" allele="MSN1"/>
<observations>
  <phenotype name="agar invasion" value="0.1285"/>
  <phenotype name="agar invasion error" value="0.0399"/>
</observations>
</experiment>

<experiment name="RIM8(lf) GLN3(gf) 2n, SLAD, G40315">
  <condition name="cell type" value="2n" category="environmental"/>
  <condition name="medium" value="SLAD" category="environmental"/>
  <condition name="vector" value="B73 (URA_2um)" category="environmental"/>
  <condition gene="YGL045W" alleleForm="lf" category="genetic" allele="rim8::bcKanMX4"/>
  <condition gene="YER040W" alleleForm="gf" category="genetic" allele="GLN3"/>
<observations>
  <phenotype name="agar invasion" value="0.0000"/>
  <phenotype name="agar invasion error" value="0.0132"/>
</observations>
</experiment>

<experiment name="RIM8(lf) BEM1(gf) 2n, SLAD, G40316">
  <condition name="cell type" value="2n" category="environmental"/>
  <condition name="medium" value="SLAD" category="environmental"/>
  <condition name="vector" value="B73 (URA_2um)" category="environmental"/>
  <condition gene="YGL045W" alleleForm="lf" category="genetic" allele="rim8::bcKanMX4"/>
  <condition gene="YBR200W" alleleForm="gf" category="genetic" allele="BEM1"/>
<observations>
  <phenotype name="agar invasion" value="0.0000"/>
  <phenotype name="agar invasion error" value="0.0147"/>
</observations>
</experiment>

<experiment name="RIM8(lf) RSR1(dn) 2n, SLAD, G40317">
  <condition name="cell type" value="2n" category="environmental"/>
  <condition name="medium" value="SLAD" category="environmental"/>
  <condition name="vector" value="B62 (URA_CEN)" category="environmental"/>
  <condition gene="YGL045W" alleleForm="lf" category="genetic" allele="rim8::bcKanMX4"/>
  <condition gene="YGR152C" alleleForm="dn" category="genetic" allele="rsr1N16"/>
<observations>
  <phenotype name="agar invasion" value="0.0000"/>
  <phenotype name="agar invasion error" value="0.0237"/>
</observations>
</experiment>

<experiment name="RIM8(lf) 2n, SLAD, G40318">
  <condition name="cell type" value="2n" category="environmental"/>
  <condition name="medium" value="SLAD" category="environmental"/>
  <condition name="vector" value="B59 (HIS_CEN)" category="environmental"/>
  <condition gene="YGL045W" alleleForm="lf" category="genetic" allele="rim8::bcKanMX4"/>
<observations>
  <phenotype name="agar invasion" value="0.0000"/>
  <phenotype name="agar invasion error" value="0.0143"/>
</observations>
</experiment>

<experiment name="RIM8(lf) 2n, SLAD, G40319">
  <condition name="cell type" value="2n" category="environmental"/>
  <condition name="medium" value="SLAD" category="environmental"/>
  <condition name="vector" value="B62 (URA_CEN)" category="environmental"/>
  <condition gene="YGL045W" alleleForm="lf" category="genetic" allele="rim8::bcKanMX4"/>
<observations>
  <phenotype name="agar invasion" value="0.0000"/>
  <phenotype name="agar invasion error" value="0.0237"/>
</observations>
</experiment>

<experiment name="RIM8(lf) 2n, SLAD, G40320">
  <condition name="cell type" value="2n" category="environmental"/>
  <condition name="medium" value="SLAD" category="environmental"/>
  <condition name="vector" value="B73 (URA_2um)" category="environmental"/>
  <condition gene="YGL045W" alleleForm="lf" category="genetic" allele="rim8::bcKanMX4"/>
<observations>
  <phenotype name="agar invasion" value="-0.0397"/>
  <phenotype name="agar invasion error" value="0.0308"/>
</observations>
</experiment>

<experiment name="RIM8(lf) TEC1(gf) 2n, SLAD, G40321">
  <condition name="cell type" value="2n" category="environmental"/>
  <condition name="medium" value="SLAD" category="environmental"/>
  <condition name="vector" value="B73 (URA_2um)" category="environmental"/>
  <condition gene="YGL045W" alleleForm="lf" category="genetic" allele="rim8::bcKanMX4"/>
  <condition gene="YBR083W" alleleForm="gf" category="genetic" allele="TEC1"/>
<observations>
  <phenotype name="agar invasion" value="0.0000"/>
  <phenotype name="agar invasion error" value="0.0129"/>
</observations>
</experiment>

<experiment name="TPK1(lf) CDC42(gf) 2n, SLAD, G40324">
  <condition name="cell type" value="2n" category="environmental"/>
  <condition name="medium" value="SLAD" category="environmental"/>
  <condition name="vector" value="B73 (URA_2um)" category="environmental"/>
  <condition gene="YJL164C" alleleForm="lf" category="genetic" allele="tpk1::bcKanMX4"/>
  <condition gene="YLR229C" alleleForm="gf" category="genetic" allele="CDC42"/>
<observations>
  <phenotype name="agar invasion" value="0.5575"/>
  <phenotype name="agar invasion error" value="0.0899"/>
</observations>
</experiment>

<experiment name="TPK1(lf) FLO8(gf) 2n, SLAD, G40325">
  <condition name="cell type" value="2n" category="environmental"/>
  <condition name="medium" value="SLAD" category="environmental"/>
  <condition name="vector" value="B73 (URA_2um)" category="environmental"/>
  <condition gene="YJL164C" alleleForm="lf" category="genetic" allele="tpk1::bcKanMX4"/>
  <condition gene="YER109C" alleleForm="gf" category="genetic" allele="FLO8"/>
<observations>
  <phenotype name="agar invasion" value="0.5838"/>
  <phenotype name="agar invasion error" value="0.0647"/>
</observations>
</experiment>

<experiment name="TPK1(lf) KSS1(dn) 2n, SLAD, G40326">
  <condition name="cell type" value="2n" category="environmental"/>
  <condition name="medium" value="SLAD" category="environmental"/>
  <condition name="vector" value="B59 (HIS_CEN)" category="environmental"/>
  <condition gene="YJL164C" alleleForm="lf" category="genetic" allele="tpk1::bcKanMX4"/>
  <condition gene="YGR040W" alleleForm="dn" category="genetic" allele="kss1K42R"/>
<observations>
  <phenotype name="agar invasion" value="0.4423"/>
  <phenotype name="agar invasion error" value="0.0652"/>
</observations>
</experiment>

<experiment name="TPK1(lf) STE20(gf) 2n, SLAD, G40327">
  <condition name="cell type" value="2n" category="environmental"/>
  <condition name="medium" value="SLAD" category="environmental"/>
  <condition name="vector" value="B73 (URA_2um)" category="environmental"/>
  <condition gene="YJL164C" alleleForm="lf" category="genetic" allele="tpk1::bcKanMX4"/>
  <condition gene="YHL007C" alleleForm="gf" category="genetic" allele="STE20"/>
<observations>
  <phenotype name="agar invasion" value="0.3109"/>
  <phenotype name="agar invasion error" value="0.0574"/>
</observations>
</experiment>

<experiment name="TPK1(lf) STE11(gf) 2n, SLAD, G40328">
  <condition name="cell type" value="2n" category="environmental"/>
  <condition name="medium" value="SLAD" category="environmental"/>
  <condition name="vector" value="B59 (HIS_CEN)" category="environmental"/>
  <condition gene="YJL164C" alleleForm="lf" category="genetic" allele="tpk1::bcKanMX4"/>
  <condition gene="YLR362W" alleleForm="gf" category="genetic" allele="STE11-4"/>
<observations>
  <phenotype name="agar invasion" value="0.3863"/>
  <phenotype name="agar invasion error" value="0.0464"/>
</observations>
</experiment>

<experiment name="TPK1(lf) STE12(gf) 2n, SLAD, G40329">
  <condition name="cell type" value="2n" category="environmental"/>
  <condition name="medium" value="SLAD" category="environmental"/>
  <condition name="vector" value="B73 (URA_2um)" category="environmental"/>
  <condition gene="YJL164C" alleleForm="lf" category="genetic" allele="tpk1::bcKanMX4"/>
  <condition gene="YHR084W" alleleForm="gf" category="genetic" allele="STE12"/>
<observations>
  <phenotype name="agar invasion" value="0.3822"/>
  <phenotype name="agar invasion error" value="0.0538"/>
</observations>
</experiment>

<experiment name="TPK1(lf) PHD1(gf) 2n, SLAD, G40330">
  <condition name="cell type" value="2n" category="environmental"/>
  <condition name="medium" value="SLAD" category="environmental"/>
  <condition name="vector" value="B73 (URA_2um)" category="environmental"/>
  <condition gene="YJL164C" alleleForm="lf" category="genetic" allele="tpk1::bcKanMX4"/>
  <condition gene="YKL043W" alleleForm="gf" category="genetic" allele="PHD1"/>
<observations>
  <phenotype name="agar invasion" value="0.7405"/>
  <phenotype name="agar invasion error" value="0.0607"/>
</observations>
</experiment>

<experiment name="TPK1(lf) MSN1(gf) 2n, SLAD, G40331">
  <condition name="cell type" value="2n" category="environmental"/>
  <condition name="medium" value="SLAD" category="environmental"/>
  <condition name="vector" value="B73 (URA_2um)" category="environmental"/>
  <condition gene="YJL164C" alleleForm="lf" category="genetic" allele="tpk1::bcKanMX4"/>
  <condition gene="YOL116W" alleleForm="gf" category="genetic" allele="MSN1"/>
<observations>
  <phenotype name="agar invasion" value="0.6496"/>
  <phenotype name="agar invasion error" value="0.0850"/>
</observations>
</experiment>

<experiment name="TPK1(lf) GLN3(gf) 2n, SLAD, G40332">
  <condition name="cell type" value="2n" category="environmental"/>
  <condition name="medium" value="SLAD" category="environmental"/>
  <condition name="vector" value="B73 (URA_2um)" category="environmental"/>
  <condition gene="YJL164C" alleleForm="lf" category="genetic" allele="tpk1::bcKanMX4"/>
  <condition gene="YER040W" alleleForm="gf" category="genetic" allele="GLN3"/>
<observations>
  <phenotype name="agar invasion" value="0.1680"/>
  <phenotype name="agar invasion error" value="0.0275"/>
</observations>
</experiment>

<experiment name="TPK1(lf) BEM1(gf) 2n, SLAD, G40333">
  <condition name="cell type" value="2n" category="environmental"/>
  <condition name="medium" value="SLAD" category="environmental"/>
  <condition name="vector" value="B73 (URA_2um)" category="environmental"/>
  <condition gene="YJL164C" alleleForm="lf" category="genetic" allele="tpk1::bcKanMX4"/>
  <condition gene="YBR200W" alleleForm="gf" category="genetic" allele="BEM1"/>
<observations>
  <phenotype name="agar invasion" value="0.6233"/>
  <phenotype name="agar invasion error" value="0.0627"/>
</observations>
</experiment>

<experiment name="TPK1(lf) RSR1(dn) 2n, SLAD, G40334">
  <condition name="cell type" value="2n" category="environmental"/>
  <condition name="medium" value="SLAD" category="environmental"/>
  <condition name="vector" value="B62 (URA_CEN)" category="environmental"/>
  <condition gene="YJL164C" alleleForm="lf" category="genetic" allele="tpk1::bcKanMX4"/>
  <condition gene="YGR152C" alleleForm="dn" category="genetic" allele="rsr1N16"/>
<observations>
  <phenotype name="agar invasion" value="1.0012"/>
  <phenotype name="agar invasion error" value="0.2128"/>
</observations>
</experiment>

<experiment name="TPK1(lf) 2n, SLAD, G40335">
  <condition name="cell type" value="2n" category="environmental"/>
  <condition name="medium" value="SLAD" category="environmental"/>
  <condition name="vector" value="B59 (HIS_CEN)" category="environmental"/>
  <condition gene="YJL164C" alleleForm="lf" category="genetic" allele="tpk1::bcKanMX4"/>
<observations>
  <phenotype name="agar invasion" value="0.5686"/>
  <phenotype name="agar invasion error" value="0.0516"/>
</observations>
</experiment>

<experiment name="TPK1(lf) 2n, SLAD, G40336">
  <condition name="cell type" value="2n" category="environmental"/>
  <condition name="medium" value="SLAD" category="environmental"/>
  <condition name="vector" value="B62 (URA_CEN)" category="environmental"/>
  <condition gene="YJL164C" alleleForm="lf" category="genetic" allele="tpk1::bcKanMX4"/>
<observations>
  <phenotype name="agar invasion" value="0.9841"/>
  <phenotype name="agar invasion error" value="0.2218"/>
</observations>
</experiment>

<experiment name="TPK1(lf) 2n, SLAD, G40337">
  <condition name="cell type" value="2n" category="environmental"/>
  <condition name="medium" value="SLAD" category="environmental"/>
  <condition name="vector" value="B73 (URA_2um)" category="environmental"/>
  <condition gene="YJL164C" alleleForm="lf" category="genetic" allele="tpk1::bcKanMX4"/>
<observations>
  <phenotype name="agar invasion" value="0.6094"/>
  <phenotype name="agar invasion error" value="0.0411"/>
</observations>
</experiment>

<experiment name="TPK1(lf) TEC1(gf) 2n, SLAD, G40338">
  <condition name="cell type" value="2n" category="environmental"/>
  <condition name="medium" value="SLAD" category="environmental"/>
  <condition name="vector" value="B73 (URA_2um)" category="environmental"/>
  <condition gene="YJL164C" alleleForm="lf" category="genetic" allele="tpk1::bcKanMX4"/>
  <condition gene="YBR083W" alleleForm="gf" category="genetic" allele="TEC1"/>
<observations>
  <phenotype name="agar invasion" value="0.3717"/>
  <phenotype name="agar invasion error" value="0.0509"/>
</observations>
</experiment>

<experiment name="YLR414C(lf) RAS2(gf) 2n, SLAD, G40339">
  <condition name="cell type" value="2n" category="environmental"/>
  <condition name="medium" value="SLAD" category="environmental"/>
  <condition name="vector" value="B62 (URA_CEN)" category="environmental"/>
  <condition gene="YLR414C" alleleForm="lf" category="genetic" allele="ylr414c::bcKanMX4"/>
  <condition gene="YNL098C" alleleForm="gf" category="genetic" allele="Ras2V19"/>
<observations>
  <phenotype name="agar invasion" value="0.2408"/>
  <phenotype name="agar invasion error" value="0.1037"/>
</observations>
</experiment>

<experiment name="YLR414C(lf) RAS2(dn) 2n, SLAD, G40340">
  <condition name="cell type" value="2n" category="environmental"/>
  <condition name="medium" value="SLAD" category="environmental"/>
  <condition name="vector" value="B62 (URA_CEN)" category="environmental"/>
  <condition gene="YLR414C" alleleForm="lf" category="genetic" allele="ylr414c::bcKanMX4"/>
  <condition gene="YNL098C" alleleForm="dn" category="genetic" allele="Ras2A22"/>
<observations>
  <phenotype name="agar invasion" value="0.0727"/>
  <phenotype name="agar invasion error" value="0.1200"/>
</observations>
</experiment>

<experiment name="YLR414C(lf) CDC42(gf) 2n, SLAD, G40341">
  <condition name="cell type" value="2n" category="environmental"/>
  <condition name="medium" value="SLAD" category="environmental"/>
  <condition name="vector" value="B73 (URA_2um)" category="environmental"/>
  <condition gene="YLR414C" alleleForm="lf" category="genetic" allele="ylr414c::bcKanMX4"/>
  <condition gene="YLR229C" alleleForm="gf" category="genetic" allele="CDC42"/>
<observations>
  <phenotype name="agar invasion" value="0.1366"/>
  <phenotype name="agar invasion error" value="0.0241"/>
</observations>
</experiment>

<experiment name="YLR414C(lf) FLO8(gf) 2n, SLAD, G40342">
  <condition name="cell type" value="2n" category="environmental"/>
  <condition name="medium" value="SLAD" category="environmental"/>
  <condition name="vector" value="B73 (URA_2um)" category="environmental"/>
  <condition gene="YLR414C" alleleForm="lf" category="genetic" allele="ylr414c::bcKanMX4"/>
  <condition gene="YER109C" alleleForm="gf" category="genetic" allele="FLO8"/>
<observations>
  <phenotype name="agar invasion" value="0.3317"/>
  <phenotype name="agar invasion error" value="0.0156"/>
</observations>
</experiment>

<experiment name="YLR414C(lf) KSS1(dn) 2n, SLAD, G40343">
  <condition name="cell type" value="2n" category="environmental"/>
  <condition name="medium" value="SLAD" category="environmental"/>
  <condition name="vector" value="B59 (HIS_CEN)" category="environmental"/>
  <condition gene="YLR414C" alleleForm="lf" category="genetic" allele="ylr414c::bcKanMX4"/>
  <condition gene="YGR040W" alleleForm="dn" category="genetic" allele="kss1K42R"/>
<observations>
  <phenotype name="agar invasion" value="0.2830"/>
  <phenotype name="agar invasion error" value="0.0351"/>
</observations>
</experiment>

<experiment name="YLR414C(lf) STE20(gf) 2n, SLAD, G40344">
  <condition name="cell type" value="2n" category="environmental"/>
  <condition name="medium" value="SLAD" category="environmental"/>
  <condition name="vector" value="B73 (URA_2um)" category="environmental"/>
  <condition gene="YLR414C" alleleForm="lf" category="genetic" allele="ylr414c::bcKanMX4"/>
  <condition gene="YHL007C" alleleForm="gf" category="genetic" allele="STE20"/>
<observations>
  <phenotype name="agar invasion" value="0.1332"/>
  <phenotype name="agar invasion error" value="0.0498"/>
</observations>
</experiment>

<experiment name="YLR414C(lf) STE11(gf) 2n, SLAD, G40345">
  <condition name="cell type" value="2n" category="environmental"/>
  <condition name="medium" value="SLAD" category="environmental"/>
  <condition name="vector" value="B59 (HIS_CEN)" category="environmental"/>
  <condition gene="YLR414C" alleleForm="lf" category="genetic" allele="ylr414c::bcKanMX4"/>
  <condition gene="YLR362W" alleleForm="gf" category="genetic" allele="STE11-4"/>
<observations>
  <phenotype name="agar invasion" value="0.5157"/>
  <phenotype name="agar invasion error" value="0.0603"/>
</observations>
</experiment>

<experiment name="YLR414C(lf) STE12(gf) 2n, SLAD, G40346">
  <condition name="cell type" value="2n" category="environmental"/>
  <condition name="medium" value="SLAD" category="environmental"/>
  <condition name="vector" value="B73 (URA_2um)" category="environmental"/>
  <condition gene="YLR414C" alleleForm="lf" category="genetic" allele="ylr414c::bcKanMX4"/>
  <condition gene="YHR084W" alleleForm="gf" category="genetic" allele="STE12"/>
<observations>
  <phenotype name="agar invasion" value="0.0626"/>
  <phenotype name="agar invasion error" value="0.0262"/>
</observations>
</experiment>

<experiment name="YLR414C(lf) PHD1(gf) 2n, SLAD, G40347">
  <condition name="cell type" value="2n" category="environmental"/>
  <condition name="medium" value="SLAD" category="environmental"/>
  <condition name="vector" value="B73 (URA_2um)" category="environmental"/>
  <condition gene="YLR414C" alleleForm="lf" category="genetic" allele="ylr414c::bcKanMX4"/>
  <condition gene="YKL043W" alleleForm="gf" category="genetic" allele="PHD1"/>
<observations>
  <phenotype name="agar invasion" value="0.3767"/>
  <phenotype name="agar invasion error" value="0.0129"/>
</observations>
</experiment>

<experiment name="YLR414C(lf) MSN1(gf) 2n, SLAD, G40348">
  <condition name="cell type" value="2n" category="environmental"/>
  <condition name="medium" value="SLAD" category="environmental"/>
  <condition name="vector" value="B73 (URA_2um)" category="environmental"/>
  <condition gene="YLR414C" alleleForm="lf" category="genetic" allele="ylr414c::bcKanMX4"/>
  <condition gene="YOL116W" alleleForm="gf" category="genetic" allele="MSN1"/>
<observations>
  <phenotype name="agar invasion" value="0.3727"/>
  <phenotype name="agar invasion error" value="0.0221"/>
</observations>
</experiment>

<experiment name="YLR414C(lf) GLN3(gf) 2n, SLAD, G40349">
  <condition name="cell type" value="2n" category="environmental"/>
  <condition name="medium" value="SLAD" category="environmental"/>
  <condition name="vector" value="B73 (URA_2um)" category="environmental"/>
  <condition gene="YLR414C" alleleForm="lf" category="genetic" allele="ylr414c::bcKanMX4"/>
  <condition gene="YER040W" alleleForm="gf" category="genetic" allele="GLN3"/>
<observations>
  <phenotype name="agar invasion" value="0.0319"/>
  <phenotype name="agar invasion error" value="0.1015"/>
</observations>
</experiment>

<experiment name="YLR414C(lf) BEM1(gf) 2n, SLAD, G40350">
  <condition name="cell type" value="2n" category="environmental"/>
  <condition name="medium" value="SLAD" category="environmental"/>
  <condition name="vector" value="B73 (URA_2um)" category="environmental"/>
  <condition gene="YLR414C" alleleForm="lf" category="genetic" allele="ylr414c::bcKanMX4"/>
  <condition gene="YBR200W" alleleForm="gf" category="genetic" allele="BEM1"/>
<observations>
  <phenotype name="agar invasion" value="0.1781"/>
  <phenotype name="agar invasion error" value="0.0401"/>
</observations>
</experiment>

<experiment name="YLR414C(lf) RSR1(dn) 2n, SLAD, G40351">
  <condition name="cell type" value="2n" category="environmental"/>
  <condition name="medium" value="SLAD" category="environmental"/>
  <condition name="vector" value="B62 (URA_CEN)" category="environmental"/>
  <condition gene="YLR414C" alleleForm="lf" category="genetic" allele="ylr414c::bcKanMX4"/>
  <condition gene="YGR152C" alleleForm="dn" category="genetic" allele="rsr1N16"/>
<observations>
  <phenotype name="agar invasion" value="0.0229"/>
  <phenotype name="agar invasion error" value="0.0354"/>
</observations>
</experiment>

<experiment name="YLR414C(lf) 2n, SLAD, G40352">
  <condition name="cell type" value="2n" category="environmental"/>
  <condition name="medium" value="SLAD" category="environmental"/>
  <condition name="vector" value="B59 (HIS_CEN)" category="environmental"/>
  <condition gene="YLR414C" alleleForm="lf" category="genetic" allele="ylr414c::bcKanMX4"/>
<observations>
  <phenotype name="agar invasion" value="0.2051"/>
  <phenotype name="agar invasion error" value="0.0143"/>
</observations>
</experiment>

<experiment name="YLR414C(lf) 2n, SLAD, G40353">
  <condition name="cell type" value="2n" category="environmental"/>
  <condition name="medium" value="SLAD" category="environmental"/>
  <condition name="vector" value="B62 (URA_CEN)" category="environmental"/>
  <condition gene="YLR414C" alleleForm="lf" category="genetic" allele="ylr414c::bcKanMX4"/>
<observations>
  <phenotype name="agar invasion" value="-0.0254"/>
  <phenotype name="agar invasion error" value="0.0254"/>
</observations>
</experiment>

<experiment name="YLR414C(lf) 2n, SLAD, G40354">
  <condition name="cell type" value="2n" category="environmental"/>
  <condition name="medium" value="SLAD" category="environmental"/>
  <condition name="vector" value="B73 (URA_2um)" category="environmental"/>
  <condition gene="YLR414C" alleleForm="lf" category="genetic" allele="ylr414c::bcKanMX4"/>
<observations>
  <phenotype name="agar invasion" value="0.0399"/>
  <phenotype name="agar invasion error" value="0.0647"/>
</observations>
</experiment>

<experiment name="YLR414C(lf) TEC1(gf) 2n, SLAD, G40355">
  <condition name="cell type" value="2n" category="environmental"/>
  <condition name="medium" value="SLAD" category="environmental"/>
  <condition name="vector" value="B73 (URA_2um)" category="environmental"/>
  <condition gene="YLR414C" alleleForm="lf" category="genetic" allele="ylr414c::bcKanMX4"/>
  <condition gene="YBR083W" alleleForm="gf" category="genetic" allele="TEC1"/>
<observations>
  <phenotype name="agar invasion" value="0.1666"/>
  <phenotype name="agar invasion error" value="0.0555"/>
</observations>
</experiment>

<experiment name="PAM1(lf) RAS2(gf) 2n, SLAD, G40356">
  <condition name="cell type" value="2n" category="environmental"/>
  <condition name="medium" value="SLAD" category="environmental"/>
  <condition name="vector" value="B62 (URA_CEN)" category="environmental"/>
  <condition gene="YDR251W" alleleForm="lf" category="genetic" allele="pam1::bcKanMX4"/>
  <condition gene="YNL098C" alleleForm="gf" category="genetic" allele="Ras2V19"/>
<observations>
  <phenotype name="agar invasion" value="0.2379"/>
  <phenotype name="agar invasion error" value="0.0854"/>
</observations>
</experiment>

<experiment name="PAM1(lf) CDC42(gf) 2n, SLAD, G40358">
  <condition name="cell type" value="2n" category="environmental"/>
  <condition name="medium" value="SLAD" category="environmental"/>
  <condition name="vector" value="B73 (URA_2um)" category="environmental"/>
  <condition gene="YDR251W" alleleForm="lf" category="genetic" allele="pam1::bcKanMX4"/>
  <condition gene="YLR229C" alleleForm="gf" category="genetic" allele="CDC42"/>
<observations>
  <phenotype name="agar invasion" value="0.1362"/>
  <phenotype name="agar invasion error" value="0.0224"/>
</observations>
</experiment>

<experiment name="PAM1(lf) FLO8(gf) 2n, SLAD, G40359">
  <condition name="cell type" value="2n" category="environmental"/>
  <condition name="medium" value="SLAD" category="environmental"/>
  <condition name="vector" value="B73 (URA_2um)" category="environmental"/>
  <condition gene="YDR251W" alleleForm="lf" category="genetic" allele="pam1::bcKanMX4"/>
  <condition gene="YER109C" alleleForm="gf" category="genetic" allele="FLO8"/>
<observations>
  <phenotype name="agar invasion" value="0.3799"/>
  <phenotype name="agar invasion error" value="0.0323"/>
</observations>
</experiment>

<experiment name="PAM1(lf) KSS1(dn) 2n, SLAD, G40360">
  <condition name="cell type" value="2n" category="environmental"/>
  <condition name="medium" value="SLAD" category="environmental"/>
  <condition name="vector" value="B59 (HIS_CEN)" category="environmental"/>
  <condition gene="YDR251W" alleleForm="lf" category="genetic" allele="pam1::bcKanMX4"/>
  <condition gene="YGR040W" alleleForm="dn" category="genetic" allele="kss1K42R"/>
<observations>
  <phenotype name="agar invasion" value="0.3232"/>
  <phenotype name="agar invasion error" value="0.0450"/>
</observations>
</experiment>

<experiment name="PAM1(lf) STE20(gf) 2n, SLAD, G40361">
  <condition name="cell type" value="2n" category="environmental"/>
  <condition name="medium" value="SLAD" category="environmental"/>
  <condition name="vector" value="B73 (URA_2um)" category="environmental"/>
  <condition gene="YDR251W" alleleForm="lf" category="genetic" allele="pam1::bcKanMX4"/>
  <condition gene="YHL007C" alleleForm="gf" category="genetic" allele="STE20"/>
<observations>
  <phenotype name="agar invasion" value="0.1028"/>
  <phenotype name="agar invasion error" value="0.0668"/>
</observations>
</experiment>

<experiment name="PAM1(lf) STE11(gf) 2n, SLAD, G40362">
  <condition name="cell type" value="2n" category="environmental"/>
  <condition name="medium" value="SLAD" category="environmental"/>
  <condition name="vector" value="B59 (HIS_CEN)" category="environmental"/>
  <condition gene="YDR251W" alleleForm="lf" category="genetic" allele="pam1::bcKanMX4"/>
  <condition gene="YLR362W" alleleForm="gf" category="genetic" allele="STE11-4"/>
<observations>
  <phenotype name="agar invasion" value="0.5099"/>
  <phenotype name="agar invasion error" value="0.0521"/>
</observations>
</experiment>

<experiment name="PAM1(lf) STE12(gf) 2n, SLAD, G40363">
  <condition name="cell type" value="2n" category="environmental"/>
  <condition name="medium" value="SLAD" category="environmental"/>
  <condition name="vector" value="B73 (URA_2um)" category="environmental"/>
  <condition gene="YDR251W" alleleForm="lf" category="genetic" allele="pam1::bcKanMX4"/>
  <condition gene="YHR084W" alleleForm="gf" category="genetic" allele="STE12"/>
<observations>
  <phenotype name="agar invasion" value="0.0580"/>
  <phenotype name="agar invasion error" value="0.0255"/>
</observations>
</experiment>

<experiment name="PAM1(lf) PHD1(gf) 2n, SLAD, G40364">
  <condition name="cell type" value="2n" category="environmental"/>
  <condition name="medium" value="SLAD" category="environmental"/>
  <condition name="vector" value="B73 (URA_2um)" category="environmental"/>
  <condition gene="YDR251W" alleleForm="lf" category="genetic" allele="pam1::bcKanMX4"/>
  <condition gene="YKL043W" alleleForm="gf" category="genetic" allele="PHD1"/>
<observations>
  <phenotype name="agar invasion" value="0.4035"/>
  <phenotype name="agar invasion error" value="0.0281"/>
</observations>
</experiment>

<experiment name="PAM1(lf) MSN1(gf) 2n, SLAD, G40365">
  <condition name="cell type" value="2n" category="environmental"/>
  <condition name="medium" value="SLAD" category="environmental"/>
  <condition name="vector" value="B73 (URA_2um)" category="environmental"/>
  <condition gene="YDR251W" alleleForm="lf" category="genetic" allele="pam1::bcKanMX4"/>
  <condition gene="YOL116W" alleleForm="gf" category="genetic" allele="MSN1"/>
<observations>
  <phenotype name="agar invasion" value="0.3813"/>
  <phenotype name="agar invasion error" value="0.0129"/>
</observations>
</experiment>

<experiment name="PAM1(lf) GLN3(gf) 2n, SLAD, G40366">
  <condition name="cell type" value="2n" category="environmental"/>
  <condition name="medium" value="SLAD" category="environmental"/>
  <condition name="vector" value="B73 (URA_2um)" category="environmental"/>
  <condition gene="YDR251W" alleleForm="lf" category="genetic" allele="pam1::bcKanMX4"/>
  <condition gene="YER040W" alleleForm="gf" category="genetic" allele="GLN3"/>
<observations>
  <phenotype name="agar invasion" value="0.2663"/>
  <phenotype name="agar invasion error" value="0.2144"/>
</observations>
</experiment>

<experiment name="PAM1(lf) BEM1(gf) 2n, SLAD, G40367">
  <condition name="cell type" value="2n" category="environmental"/>
  <condition name="medium" value="SLAD" category="environmental"/>
  <condition name="vector" value="B73 (URA_2um)" category="environmental"/>
  <condition gene="YDR251W" alleleForm="lf" category="genetic" allele="pam1::bcKanMX4"/>
  <condition gene="YBR200W" alleleForm="gf" category="genetic" allele="BEM1"/>
<observations>
  <phenotype name="agar invasion" value="0.1131"/>
  <phenotype name="agar invasion error" value="0.0409"/>
</observations>
</experiment>

<experiment name="PAM1(lf) RSR1(dn) 2n, SLAD, G40368">
  <condition name="cell type" value="2n" category="environmental"/>
  <condition name="medium" value="SLAD" category="environmental"/>
  <condition name="vector" value="B62 (URA_CEN)" category="environmental"/>
  <condition gene="YDR251W" alleleForm="lf" category="genetic" allele="pam1::bcKanMX4"/>
  <condition gene="YGR152C" alleleForm="dn" category="genetic" allele="rsr1N16"/>
<observations>
  <phenotype name="agar invasion" value="0.1826"/>
  <phenotype name="agar invasion error" value="0.0690"/>
</observations>
</experiment>

<experiment name="PAM1(lf) 2n, SLAD, G40369">
  <condition name="cell type" value="2n" category="environmental"/>
  <condition name="medium" value="SLAD" category="environmental"/>
  <condition name="vector" value="B59 (HIS_CEN)" category="environmental"/>
  <condition gene="YDR251W" alleleForm="lf" category="genetic" allele="pam1::bcKanMX4"/>
<observations>
  <phenotype name="agar invasion" value="0.2659"/>
  <phenotype name="agar invasion error" value="0.0328"/>
</observations>
</experiment>

<experiment name="PAM1(lf) 2n, SLAD, G40370">
  <condition name="cell type" value="2n" category="environmental"/>
  <condition name="medium" value="SLAD" category="environmental"/>
  <condition name="vector" value="B62 (URA_CEN)" category="environmental"/>
  <condition gene="YDR251W" alleleForm="lf" category="genetic" allele="pam1::bcKanMX4"/>
<observations>
  <phenotype name="agar invasion" value="0.0000"/>
  <phenotype name="agar invasion error" value="0.0394"/>
</observations>
</experiment>

<experiment name="PAM1(lf) 2n, SLAD, G40371">
  <condition name="cell type" value="2n" category="environmental"/>
  <condition name="medium" value="SLAD" category="environmental"/>
  <condition name="vector" value="B73 (URA_2um)" category="environmental"/>
  <condition gene="YDR251W" alleleForm="lf" category="genetic" allele="pam1::bcKanMX4"/>
<observations>
  <phenotype name="agar invasion" value="0.0972"/>
  <phenotype name="agar invasion error" value="0.0644"/>
</observations>
</experiment>

<experiment name="PAM1(lf) TEC1(gf) 2n, SLAD, G40372">
  <condition name="cell type" value="2n" category="environmental"/>
  <condition name="medium" value="SLAD" category="environmental"/>
  <condition name="vector" value="B73 (URA_2um)" category="environmental"/>
  <condition gene="YDR251W" alleleForm="lf" category="genetic" allele="pam1::bcKanMX4"/>
  <condition gene="YBR083W" alleleForm="gf" category="genetic" allele="TEC1"/>
<observations>
  <phenotype name="agar invasion" value="0.1974"/>
  <phenotype name="agar invasion error" value="0.0551"/>
</observations>
</experiment>

<experiment name="XBP1(lf) RAS2(dn) 2n, SLAD, G40374">
  <condition name="cell type" value="2n" category="environmental"/>
  <condition name="medium" value="SLAD" category="environmental"/>
  <condition name="vector" value="B62 (URA_CEN)" category="environmental"/>
  <condition gene="YIL101C" alleleForm="lf" category="genetic" allele="xbp1::bcKanMX4"/>
  <condition gene="YNL098C" alleleForm="dn" category="genetic" allele="Ras2A22"/>
<observations>
  <phenotype name="agar invasion" value="0.0895"/>
  <phenotype name="agar invasion error" value="0.0895"/>
</observations>
</experiment>

<experiment name="XBP1(lf) CDC42(gf) 2n, SLAD, G40375">
  <condition name="cell type" value="2n" category="environmental"/>
  <condition name="medium" value="SLAD" category="environmental"/>
  <condition name="vector" value="B73 (URA_2um)" category="environmental"/>
  <condition gene="YIL101C" alleleForm="lf" category="genetic" allele="xbp1::bcKanMX4"/>
  <condition gene="YLR229C" alleleForm="gf" category="genetic" allele="CDC42"/>
<observations>
  <phenotype name="agar invasion" value="0.2128"/>
  <phenotype name="agar invasion error" value="0.0354"/>
</observations>
</experiment>

<experiment name="XBP1(lf) FLO8(gf) 2n, SLAD, G40376">
  <condition name="cell type" value="2n" category="environmental"/>
  <condition name="medium" value="SLAD" category="environmental"/>
  <condition name="vector" value="B73 (URA_2um)" category="environmental"/>
  <condition gene="YIL101C" alleleForm="lf" category="genetic" allele="xbp1::bcKanMX4"/>
  <condition gene="YER109C" alleleForm="gf" category="genetic" allele="FLO8"/>
<observations>
  <phenotype name="agar invasion" value="0.4525"/>
  <phenotype name="agar invasion error" value="0.0607"/>
</observations>
</experiment>

<experiment name="XBP1(lf) KSS1(dn) 2n, SLAD, G40377">
  <condition name="cell type" value="2n" category="environmental"/>
  <condition name="medium" value="SLAD" category="environmental"/>
  <condition name="vector" value="B59 (HIS_CEN)" category="environmental"/>
  <condition gene="YIL101C" alleleForm="lf" category="genetic" allele="xbp1::bcKanMX4"/>
  <condition gene="YGR040W" alleleForm="dn" category="genetic" allele="kss1K42R"/>
<observations>
  <phenotype name="agar invasion" value="0.1260"/>
  <phenotype name="agar invasion error" value="0.0384"/>
</observations>
</experiment>

<experiment name="XBP1(lf) STE20(gf) 2n, SLAD, G40378">
  <condition name="cell type" value="2n" category="environmental"/>
  <condition name="medium" value="SLAD" category="environmental"/>
  <condition name="vector" value="B73 (URA_2um)" category="environmental"/>
  <condition gene="YIL101C" alleleForm="lf" category="genetic" allele="xbp1::bcKanMX4"/>
  <condition gene="YHL007C" alleleForm="gf" category="genetic" allele="STE20"/>
<observations>
  <phenotype name="agar invasion" value="0.1322"/>
  <phenotype name="agar invasion error" value="0.0310"/>
</observations>
</experiment>

<experiment name="XBP1(lf) STE11(gf) 2n, SLAD, G40379">
  <condition name="cell type" value="2n" category="environmental"/>
  <condition name="medium" value="SLAD" category="environmental"/>
  <condition name="vector" value="B59 (HIS_CEN)" category="environmental"/>
  <condition gene="YIL101C" alleleForm="lf" category="genetic" allele="xbp1::bcKanMX4"/>
  <condition gene="YLR362W" alleleForm="gf" category="genetic" allele="STE11-4"/>
<observations>
  <phenotype name="agar invasion" value="0.1683"/>
  <phenotype name="agar invasion error" value="0.0633"/>
</observations>
</experiment>

<experiment name="XBP1(lf) STE12(gf) 2n, SLAD, G40380">
  <condition name="cell type" value="2n" category="environmental"/>
  <condition name="medium" value="SLAD" category="environmental"/>
  <condition name="vector" value="B73 (URA_2um)" category="environmental"/>
  <condition gene="YIL101C" alleleForm="lf" category="genetic" allele="xbp1::bcKanMX4"/>
  <condition gene="YHR084W" alleleForm="gf" category="genetic" allele="STE12"/>
<observations>
  <phenotype name="agar invasion" value="0.1600"/>
  <phenotype name="agar invasion error" value="0.0201"/>
</observations>
</experiment>

<experiment name="XBP1(lf) PHD1(gf) 2n, SLAD, G40381">
  <condition name="cell type" value="2n" category="environmental"/>
  <condition name="medium" value="SLAD" category="environmental"/>
  <condition name="vector" value="B73 (URA_2um)" category="environmental"/>
  <condition gene="YIL101C" alleleForm="lf" category="genetic" allele="xbp1::bcKanMX4"/>
  <condition gene="YKL043W" alleleForm="gf" category="genetic" allele="PHD1"/>
<observations>
  <phenotype name="agar invasion" value="0.6202"/>
  <phenotype name="agar invasion error" value="0.0715"/>
</observations>
</experiment>

<experiment name="XBP1(lf) MSN1(gf) 2n, SLAD, G40382">
  <condition name="cell type" value="2n" category="environmental"/>
  <condition name="medium" value="SLAD" category="environmental"/>
  <condition name="vector" value="B73 (URA_2um)" category="environmental"/>
  <condition gene="YIL101C" alleleForm="lf" category="genetic" allele="xbp1::bcKanMX4"/>
  <condition gene="YOL116W" alleleForm="gf" category="genetic" allele="MSN1"/>
<observations>
  <phenotype name="agar invasion" value="0.6088"/>
  <phenotype name="agar invasion error" value="0.0594"/>
</observations>
</experiment>

<experiment name="XBP1(lf) GLN3(gf) 2n, SLAD, G40383">
  <condition name="cell type" value="2n" category="environmental"/>
  <condition name="medium" value="SLAD" category="environmental"/>
  <condition name="vector" value="B73 (URA_2um)" category="environmental"/>
  <condition gene="YIL101C" alleleForm="lf" category="genetic" allele="xbp1::bcKanMX4"/>
  <condition gene="YER040W" alleleForm="gf" category="genetic" allele="GLN3"/>
<observations>
  <phenotype name="agar invasion" value="0.0300"/>
  <phenotype name="agar invasion error" value="0.0292"/>
</observations>
</experiment>

<experiment name="XBP1(lf) BEM1(gf) 2n, SLAD, G40384">
  <condition name="cell type" value="2n" category="environmental"/>
  <condition name="medium" value="SLAD" category="environmental"/>
  <condition name="vector" value="B73 (URA_2um)" category="environmental"/>
  <condition gene="YIL101C" alleleForm="lf" category="genetic" allele="xbp1::bcKanMX4"/>
  <condition gene="YBR200W" alleleForm="gf" category="genetic" allele="BEM1"/>
<observations>
  <phenotype name="agar invasion" value="0.3775"/>
  <phenotype name="agar invasion error" value="0.0460"/>
</observations>
</experiment>

<experiment name="XBP1(lf) RSR1(dn) 2n, SLAD, G40385">
  <condition name="cell type" value="2n" category="environmental"/>
  <condition name="medium" value="SLAD" category="environmental"/>
  <condition name="vector" value="B62 (URA_CEN)" category="environmental"/>
  <condition gene="YIL101C" alleleForm="lf" category="genetic" allele="xbp1::bcKanMX4"/>
  <condition gene="YGR152C" alleleForm="dn" category="genetic" allele="rsr1N16"/>
<observations>
  <phenotype name="agar invasion" value="0.1971"/>
  <phenotype name="agar invasion error" value="0.1499"/>
</observations>
</experiment>

<experiment name="XBP1(lf) 2n, SLAD, G40386">
  <condition name="cell type" value="2n" category="environmental"/>
  <condition name="medium" value="SLAD" category="environmental"/>
  <condition name="vector" value="B59 (HIS_CEN)" category="environmental"/>
  <condition gene="YIL101C" alleleForm="lf" category="genetic" allele="xbp1::bcKanMX4"/>
<observations>
  <phenotype name="agar invasion" value="0.2093"/>
  <phenotype name="agar invasion error" value="0.0606"/>
</observations>
</experiment>

<experiment name="XBP1(lf) 2n, SLAD, G40387">
  <condition name="cell type" value="2n" category="environmental"/>
  <condition name="medium" value="SLAD" category="environmental"/>
  <condition name="vector" value="B62 (URA_CEN)" category="environmental"/>
  <condition gene="YIL101C" alleleForm="lf" category="genetic" allele="xbp1::bcKanMX4"/>
<observations>
  <phenotype name="agar invasion" value="0.1778"/>
  <phenotype name="agar invasion error" value="0.0847"/>
</observations>
</experiment>

<experiment name="XBP1(lf) 2n, SLAD, G40388">
  <condition name="cell type" value="2n" category="environmental"/>
  <condition name="medium" value="SLAD" category="environmental"/>
  <condition name="vector" value="B73 (URA_2um)" category="environmental"/>
  <condition gene="YIL101C" alleleForm="lf" category="genetic" allele="xbp1::bcKanMX4"/>
<observations>
  <phenotype name="agar invasion" value="0.2154"/>
  <phenotype name="agar invasion error" value="0.0254"/>
</observations>
</experiment>

<experiment name="XBP1(lf) TEC1(gf) 2n, SLAD, G40389">
  <condition name="cell type" value="2n" category="environmental"/>
  <condition name="medium" value="SLAD" category="environmental"/>
  <condition name="vector" value="B73 (URA_2um)" category="environmental"/>
  <condition gene="YIL101C" alleleForm="lf" category="genetic" allele="xbp1::bcKanMX4"/>
  <condition gene="YBR083W" alleleForm="gf" category="genetic" allele="TEC1"/>
<observations>
  <phenotype name="agar invasion" value="0.1697"/>
  <phenotype name="agar invasion error" value="0.0408"/>
</observations>
</experiment>

<experiment name="BUD8(lf) TEC1(gf) 2n, SLAD, G40390">
  <condition name="cell type" value="2n" category="environmental"/>
  <condition name="medium" value="SLAD" category="environmental"/>
  <condition name="vector" value="B73 (URA_2um)" category="environmental"/>
  <condition gene="YLR353W" alleleForm="lf" category="genetic" allele="bud8::bcKanMX4"/>
  <condition gene="YBR083W" alleleForm="gf" category="genetic" allele="TEC1"/>
<observations>
  <phenotype name="agar invasion" value="-0.0187"/>
  <phenotype name="agar invasion error" value="0.0129"/>
</observations>
</experiment>

<experiment name="CAR2(lf) RAS2(gf) 2n, SLAD, G40391">
  <condition name="cell type" value="2n" category="environmental"/>
  <condition name="medium" value="SLAD" category="environmental"/>
  <condition name="vector" value="B62 (URA_CEN)" category="environmental"/>
  <condition gene="YLR438W" alleleForm="lf" category="genetic" allele="car2::bcKanMX4"/>
  <condition gene="YNL098C" alleleForm="gf" category="genetic" allele="Ras2V19"/>
<observations>
  <phenotype name="agar invasion" value="0.5913"/>
  <phenotype name="agar invasion error" value="0.1110"/>
</observations>
</experiment>

<experiment name="CAR2(lf) RAS2(dn) 2n, SLAD, G40392">
  <condition name="cell type" value="2n" category="environmental"/>
  <condition name="medium" value="SLAD" category="environmental"/>
  <condition name="vector" value="B62 (URA_CEN)" category="environmental"/>
  <condition gene="YLR438W" alleleForm="lf" category="genetic" allele="car2::bcKanMX4"/>
  <condition gene="YNL098C" alleleForm="dn" category="genetic" allele="Ras2A22"/>
<observations>
  <phenotype name="agar invasion" value="0.6131"/>
  <phenotype name="agar invasion error" value="0.1095"/>
</observations>
</experiment>

<experiment name="CAR2(lf) CDC42(gf) 2n, SLAD, G40393">
  <condition name="cell type" value="2n" category="environmental"/>
  <condition name="medium" value="SLAD" category="environmental"/>
  <condition name="vector" value="B73 (URA_2um)" category="environmental"/>
  <condition gene="YLR438W" alleleForm="lf" category="genetic" allele="car2::bcKanMX4"/>
  <condition gene="YLR229C" alleleForm="gf" category="genetic" allele="CDC42"/>
<observations>
  <phenotype name="agar invasion" value="0.1661"/>
  <phenotype name="agar invasion error" value="0.0375"/>
</observations>
</experiment>

<experiment name="CAR2(lf) FLO8(gf) 2n, SLAD, G40394">
  <condition name="cell type" value="2n" category="environmental"/>
  <condition name="medium" value="SLAD" category="environmental"/>
  <condition name="vector" value="B73 (URA_2um)" category="environmental"/>
  <condition gene="YLR438W" alleleForm="lf" category="genetic" allele="car2::bcKanMX4"/>
  <condition gene="YER109C" alleleForm="gf" category="genetic" allele="FLO8"/>
<observations>
  <phenotype name="agar invasion" value="0.5352"/>
  <phenotype name="agar invasion error" value="0.0463"/>
</observations>
</experiment>

<experiment name="CAR2(lf) KSS1(dn) 2n, SLAD, G40395">
  <condition name="cell type" value="2n" category="environmental"/>
  <condition name="medium" value="SLAD" category="environmental"/>
  <condition name="vector" value="B59 (HIS_CEN)" category="environmental"/>
  <condition gene="YLR438W" alleleForm="lf" category="genetic" allele="car2::bcKanMX4"/>
  <condition gene="YGR040W" alleleForm="dn" category="genetic" allele="kss1K42R"/>
<observations>
  <phenotype name="agar invasion" value="0.4768"/>
  <phenotype name="agar invasion error" value="0.0434"/>
</observations>
</experiment>

<experiment name="CAR2(lf) STE20(gf) 2n, SLAD, G40396">
  <condition name="cell type" value="2n" category="environmental"/>
  <condition name="medium" value="SLAD" category="environmental"/>
  <condition name="vector" value="B73 (URA_2um)" category="environmental"/>
  <condition gene="YLR438W" alleleForm="lf" category="genetic" allele="car2::bcKanMX4"/>
  <condition gene="YHL007C" alleleForm="gf" category="genetic" allele="STE20"/>
<observations>
  <phenotype name="agar invasion" value="0.2424"/>
  <phenotype name="agar invasion error" value="0.0922"/>
</observations>
</experiment>

<experiment name="CAR2(lf) STE11(gf) 2n, SLAD, G40397">
  <condition name="cell type" value="2n" category="environmental"/>
  <condition name="medium" value="SLAD" category="environmental"/>
  <condition name="vector" value="B59 (HIS_CEN)" category="environmental"/>
  <condition gene="YLR438W" alleleForm="lf" category="genetic" allele="car2::bcKanMX4"/>
  <condition gene="YLR362W" alleleForm="gf" category="genetic" allele="STE11-4"/>
<observations>
  <phenotype name="agar invasion" value="0.4751"/>
  <phenotype name="agar invasion error" value="0.0264"/>
</observations>
</experiment>

<experiment name="CAR2(lf) STE12(gf) 2n, SLAD, G40398">
  <condition name="cell type" value="2n" category="environmental"/>
  <condition name="medium" value="SLAD" category="environmental"/>
  <condition name="vector" value="B73 (URA_2um)" category="environmental"/>
  <condition gene="YLR438W" alleleForm="lf" category="genetic" allele="car2::bcKanMX4"/>
  <condition gene="YHR084W" alleleForm="gf" category="genetic" allele="STE12"/>
<observations>
  <phenotype name="agar invasion" value="0.3369"/>
  <phenotype name="agar invasion error" value="0.0548"/>
</observations>
</experiment>

<experiment name="CAR2(lf) PHD1(gf) 2n, SLAD, G40399">
  <condition name="cell type" value="2n" category="environmental"/>
  <condition name="medium" value="SLAD" category="environmental"/>
  <condition name="vector" value="B73 (URA_2um)" category="environmental"/>
  <condition gene="YLR438W" alleleForm="lf" category="genetic" allele="car2::bcKanMX4"/>
  <condition gene="YKL043W" alleleForm="gf" category="genetic" allele="PHD1"/>
<observations>
  <phenotype name="agar invasion" value="0.9504"/>
  <phenotype name="agar invasion error" value="0.0713"/>
</observations>
</experiment>

<experiment name="CAR2(lf) MSN1(gf) 2n, SLAD, G40400">
  <condition name="cell type" value="2n" category="environmental"/>
  <condition name="medium" value="SLAD" category="environmental"/>
  <condition name="vector" value="B73 (URA_2um)" category="environmental"/>
  <condition gene="YLR438W" alleleForm="lf" category="genetic" allele="car2::bcKanMX4"/>
  <condition gene="YOL116W" alleleForm="gf" category="genetic" allele="MSN1"/>
<observations>
  <phenotype name="agar invasion" value="0.9088"/>
  <phenotype name="agar invasion error" value="0.0623"/>
</observations>
</experiment>

<experiment name="CAR2(lf) GLN3(gf) 2n, SLAD, G40401">
  <condition name="cell type" value="2n" category="environmental"/>
  <condition name="medium" value="SLAD" category="environmental"/>
  <condition name="vector" value="B73 (URA_2um)" category="environmental"/>
  <condition gene="YLR438W" alleleForm="lf" category="genetic" allele="car2::bcKanMX4"/>
  <condition gene="YER040W" alleleForm="gf" category="genetic" allele="GLN3"/>
<observations>
  <phenotype name="agar invasion" value="0.0000"/>
  <phenotype name="agar invasion error" value="0.0158"/>
</observations>
</experiment>

<experiment name="CAR2(lf) BEM1(gf) 2n, SLAD, G40402">
  <condition name="cell type" value="2n" category="environmental"/>
  <condition name="medium" value="SLAD" category="environmental"/>
  <condition name="vector" value="B73 (URA_2um)" category="environmental"/>
  <condition gene="YLR438W" alleleForm="lf" category="genetic" allele="car2::bcKanMX4"/>
  <condition gene="YBR200W" alleleForm="gf" category="genetic" allele="BEM1"/>
<observations>
  <phenotype name="agar invasion" value="0.2551"/>
  <phenotype name="agar invasion error" value="0.0821"/>
</observations>
</experiment>

<experiment name="CAR2(lf) RSR1(dn) 2n, SLAD, G40403">
  <condition name="cell type" value="2n" category="environmental"/>
  <condition name="medium" value="SLAD" category="environmental"/>
  <condition name="vector" value="B62 (URA_CEN)" category="environmental"/>
  <condition gene="YLR438W" alleleForm="lf" category="genetic" allele="car2::bcKanMX4"/>
  <condition gene="YGR152C" alleleForm="dn" category="genetic" allele="rsr1N16"/>
<observations>
  <phenotype name="agar invasion" value="0.2429"/>
  <phenotype name="agar invasion error" value="0.0515"/>
</observations>
</experiment>

<experiment name="CAR2(lf) 2n, SLAD, G40404">
  <condition name="cell type" value="2n" category="environmental"/>
  <condition name="medium" value="SLAD" category="environmental"/>
  <condition name="vector" value="B59 (HIS_CEN)" category="environmental"/>
  <condition gene="YLR438W" alleleForm="lf" category="genetic" allele="car2::bcKanMX4"/>
<observations>
  <phenotype name="agar invasion" value="0.3538"/>
  <phenotype name="agar invasion error" value="0.0341"/>
</observations>
</experiment>

<experiment name="CAR2(lf) 2n, SLAD, G40405">
  <condition name="cell type" value="2n" category="environmental"/>
  <condition name="medium" value="SLAD" category="environmental"/>
  <condition name="vector" value="B62 (URA_CEN)" category="environmental"/>
  <condition gene="YLR438W" alleleForm="lf" category="genetic" allele="car2::bcKanMX4"/>
<observations>
  <phenotype name="agar invasion" value="0.2611"/>
  <phenotype name="agar invasion error" value="0.0681"/>
</observations>
</experiment>

<experiment name="CAR2(lf) 2n, SLAD, G40406">
  <condition name="cell type" value="2n" category="environmental"/>
  <condition name="medium" value="SLAD" category="environmental"/>
  <condition name="vector" value="B73 (URA_2um)" category="environmental"/>
  <condition gene="YLR438W" alleleForm="lf" category="genetic" allele="car2::bcKanMX4"/>
<observations>
  <phenotype name="agar invasion" value="0.3642"/>
  <phenotype name="agar invasion error" value="0.0671"/>
</observations>
</experiment>

<experiment name="YER124C(lf) RAS2(dn) 2n, SLAD, G40408">
  <condition name="cell type" value="2n" category="environmental"/>
  <condition name="medium" value="SLAD" category="environmental"/>
  <condition name="vector" value="B62 (URA_CEN)" category="environmental"/>
  <condition gene="YER124C" alleleForm="lf" category="genetic" allele="yer124c::bcKanMX4"/>
  <condition gene="YNL098C" alleleForm="dn" category="genetic" allele="Ras2A22"/>
<observations>
  <phenotype name="agar invasion" value="0.0000"/>
  <phenotype name="agar invasion error" value="0.0403"/>
</observations>
</experiment>

<experiment name="YER124C(lf) CDC42(gf) 2n, SLAD, G40409">
  <condition name="cell type" value="2n" category="environmental"/>
  <condition name="medium" value="SLAD" category="environmental"/>
  <condition name="vector" value="B73 (URA_2um)" category="environmental"/>
  <condition gene="YER124C" alleleForm="lf" category="genetic" allele="yer124c::bcKanMX4"/>
  <condition gene="YLR229C" alleleForm="gf" category="genetic" allele="CDC42"/>
<observations>
  <phenotype name="agar invasion" value="0.1753"/>
  <phenotype name="agar invasion error" value="0.0424"/>
</observations>
</experiment>

<experiment name="YER124C(lf) FLO8(gf) 2n, SLAD, G40410">
  <condition name="cell type" value="2n" category="environmental"/>
  <condition name="medium" value="SLAD" category="environmental"/>
  <condition name="vector" value="B73 (URA_2um)" category="environmental"/>
  <condition gene="YER124C" alleleForm="lf" category="genetic" allele="yer124c::bcKanMX4"/>
  <condition gene="YER109C" alleleForm="gf" category="genetic" allele="FLO8"/>
<observations>
  <phenotype name="agar invasion" value="0.4120"/>
  <phenotype name="agar invasion error" value="0.0702"/>
</observations>
</experiment>

<experiment name="YER124C(lf) KSS1(dn) 2n, SLAD, G40411">
  <condition name="cell type" value="2n" category="environmental"/>
  <condition name="medium" value="SLAD" category="environmental"/>
  <condition name="vector" value="B59 (HIS_CEN)" category="environmental"/>
  <condition gene="YER124C" alleleForm="lf" category="genetic" allele="yer124c::bcKanMX4"/>
  <condition gene="YGR040W" alleleForm="dn" category="genetic" allele="kss1K42R"/>
<observations>
  <phenotype name="agar invasion" value="0.1063"/>
  <phenotype name="agar invasion error" value="0.0284"/>
</observations>
</experiment>

<experiment name="YER124C(lf) STE20(gf) 2n, SLAD, G40412">
  <condition name="cell type" value="2n" category="environmental"/>
  <condition name="medium" value="SLAD" category="environmental"/>
  <condition name="vector" value="B73 (URA_2um)" category="environmental"/>
  <condition gene="YER124C" alleleForm="lf" category="genetic" allele="yer124c::bcKanMX4"/>
  <condition gene="YHL007C" alleleForm="gf" category="genetic" allele="STE20"/>
<observations>
  <phenotype name="agar invasion" value="0.0825"/>
  <phenotype name="agar invasion error" value="0.0185"/>
</observations>
</experiment>

<experiment name="YER124C(lf) STE11(gf) 2n, SLAD, G40413">
  <condition name="cell type" value="2n" category="environmental"/>
  <condition name="medium" value="SLAD" category="environmental"/>
  <condition name="vector" value="B59 (HIS_CEN)" category="environmental"/>
  <condition gene="YER124C" alleleForm="lf" category="genetic" allele="yer124c::bcKanMX4"/>
  <condition gene="YLR362W" alleleForm="gf" category="genetic" allele="STE11-4"/>
<observations>
  <phenotype name="agar invasion" value="0.1290"/>
  <phenotype name="agar invasion error" value="0.0423"/>
</observations>
</experiment>

<experiment name="YER124C(lf) STE12(gf) 2n, SLAD, G40414">
  <condition name="cell type" value="2n" category="environmental"/>
  <condition name="medium" value="SLAD" category="environmental"/>
  <condition name="vector" value="B73 (URA_2um)" category="environmental"/>
  <condition gene="YER124C" alleleForm="lf" category="genetic" allele="yer124c::bcKanMX4"/>
  <condition gene="YHR084W" alleleForm="gf" category="genetic" allele="STE12"/>
<observations>
  <phenotype name="agar invasion" value="0.0911"/>
  <phenotype name="agar invasion error" value="0.0263"/>
</observations>
</experiment>

<experiment name="YER124C(lf) PHD1(gf) 2n, SLAD, G40415">
  <condition name="cell type" value="2n" category="environmental"/>
  <condition name="medium" value="SLAD" category="environmental"/>
  <condition name="vector" value="B73 (URA_2um)" category="environmental"/>
  <condition gene="YER124C" alleleForm="lf" category="genetic" allele="yer124c::bcKanMX4"/>
  <condition gene="YKL043W" alleleForm="gf" category="genetic" allele="PHD1"/>
<observations>
  <phenotype name="agar invasion" value="0.5113"/>
  <phenotype name="agar invasion error" value="0.0643"/>
</observations>
</experiment>

<experiment name="YER124C(lf) MSN1(gf) 2n, SLAD, G40416">
  <condition name="cell type" value="2n" category="environmental"/>
  <condition name="medium" value="SLAD" category="environmental"/>
  <condition name="vector" value="B73 (URA_2um)" category="environmental"/>
  <condition gene="YER124C" alleleForm="lf" category="genetic" allele="yer124c::bcKanMX4"/>
  <condition gene="YOL116W" alleleForm="gf" category="genetic" allele="MSN1"/>
<observations>
  <phenotype name="agar invasion" value="0.4996"/>
  <phenotype name="agar invasion error" value="0.0548"/>
</observations>
</experiment>

<experiment name="YER124C(lf) GLN3(gf) 2n, SLAD, G40417">
  <condition name="cell type" value="2n" category="environmental"/>
  <condition name="medium" value="SLAD" category="environmental"/>
  <condition name="vector" value="B73 (URA_2um)" category="environmental"/>
  <condition gene="YER124C" alleleForm="lf" category="genetic" allele="yer124c::bcKanMX4"/>
  <condition gene="YER040W" alleleForm="gf" category="genetic" allele="GLN3"/>
<observations>
  <phenotype name="agar invasion" value="0.0303"/>
  <phenotype name="agar invasion error" value="0.0287"/>
</observations>
</experiment>

<experiment name="YER124C(lf) BEM1(gf) 2n, SLAD, G40418">
  <condition name="cell type" value="2n" category="environmental"/>
  <condition name="medium" value="SLAD" category="environmental"/>
  <condition name="vector" value="B73 (URA_2um)" category="environmental"/>
  <condition gene="YER124C" alleleForm="lf" category="genetic" allele="yer124c::bcKanMX4"/>
  <condition gene="YBR200W" alleleForm="gf" category="genetic" allele="BEM1"/>
<observations>
  <phenotype name="agar invasion" value="0.3326"/>
  <phenotype name="agar invasion error" value="0.0280"/>
</observations>
</experiment>

<experiment name="YER124C(lf) RSR1(dn) 2n, SLAD, G40419">
  <condition name="cell type" value="2n" category="environmental"/>
  <condition name="medium" value="SLAD" category="environmental"/>
  <condition name="vector" value="B62 (URA_CEN)" category="environmental"/>
  <condition gene="YER124C" alleleForm="lf" category="genetic" allele="yer124c::bcKanMX4"/>
  <condition gene="YGR152C" alleleForm="dn" category="genetic" allele="rsr1N16"/>
<observations>
  <phenotype name="agar invasion" value="0.3116"/>
  <phenotype name="agar invasion error" value="0.0877"/>
</observations>
</experiment>

<experiment name="YER124C(lf) 2n, SLAD, G40420">
  <condition name="cell type" value="2n" category="environmental"/>
  <condition name="medium" value="SLAD" category="environmental"/>
  <condition name="vector" value="B59 (HIS_CEN)" category="environmental"/>
  <condition gene="YER124C" alleleForm="lf" category="genetic" allele="yer124c::bcKanMX4"/>
<observations>
  <phenotype name="agar invasion" value="0.1575"/>
  <phenotype name="agar invasion error" value="0.0341"/>
</observations>
</experiment>

<experiment name="YER124C(lf) 2n, SLAD, G40421">
  <condition name="cell type" value="2n" category="environmental"/>
  <condition name="medium" value="SLAD" category="environmental"/>
  <condition name="vector" value="B62 (URA_CEN)" category="environmental"/>
  <condition gene="YER124C" alleleForm="lf" category="genetic" allele="yer124c::bcKanMX4"/>
<observations>
  <phenotype name="agar invasion" value="0.2073"/>
  <phenotype name="agar invasion error" value="0.0905"/>
</observations>
</experiment>

<experiment name="YER124C(lf) 2n, SLAD, G40422">
  <condition name="cell type" value="2n" category="environmental"/>
  <condition name="medium" value="SLAD" category="environmental"/>
  <condition name="vector" value="B73 (URA_2um)" category="environmental"/>
  <condition gene="YER124C" alleleForm="lf" category="genetic" allele="yer124c::bcKanMX4"/>
<observations>
  <phenotype name="agar invasion" value="0.2490"/>
  <phenotype name="agar invasion error" value="0.0441"/>
</observations>
</experiment>

<experiment name="YER124C(lf) TEC1(gf) 2n, SLAD, G40423">
  <condition name="cell type" value="2n" category="environmental"/>
  <condition name="medium" value="SLAD" category="environmental"/>
  <condition name="vector" value="B73 (URA_2um)" category="environmental"/>
  <condition gene="YER124C" alleleForm="lf" category="genetic" allele="yer124c::bcKanMX4"/>
  <condition gene="YBR083W" alleleForm="gf" category="genetic" allele="TEC1"/>
<observations>
  <phenotype name="agar invasion" value="0.1435"/>
  <phenotype name="agar invasion error" value="0.0449"/>
</observations>
</experiment>

<experiment name="IME2(lf) TEC1(gf) 2n, SLAD, G40424">
  <condition name="cell type" value="2n" category="environmental"/>
  <condition name="medium" value="SLAD" category="environmental"/>
  <condition name="vector" value="B73 (URA_2um)" category="environmental"/>
  <condition gene="YJL106W" alleleForm="lf" category="genetic" allele="ime2::bcKanMX4"/>
  <condition gene="YBR083W" alleleForm="gf" category="genetic" allele="TEC1"/>
<observations>
  <phenotype name="agar invasion" value="0.1581"/>
  <phenotype name="agar invasion error" value="0.0572"/>
</observations>
</experiment>

<experiment name="IPK1(lf) CDC42(gf) 2n, SLAD, G40427">
  <condition name="cell type" value="2n" category="environmental"/>
  <condition name="medium" value="SLAD" category="environmental"/>
  <condition name="vector" value="B73 (URA_2um)" category="environmental"/>
  <condition gene="YDR315C" alleleForm="lf" category="genetic" allele="ipk1::bcKanMX4"/>
  <condition gene="YLR229C" alleleForm="gf" category="genetic" allele="CDC42"/>
<observations>
  <phenotype name="agar invasion" value="0.5092"/>
  <phenotype name="agar invasion error" value="0.0571"/>
</observations>
</experiment>

<experiment name="IPK1(lf) FLO8(gf) 2n, SLAD, G40428">
  <condition name="cell type" value="2n" category="environmental"/>
  <condition name="medium" value="SLAD" category="environmental"/>
  <condition name="vector" value="B73 (URA_2um)" category="environmental"/>
  <condition gene="YDR315C" alleleForm="lf" category="genetic" allele="ipk1::bcKanMX4"/>
  <condition gene="YER109C" alleleForm="gf" category="genetic" allele="FLO8"/>
<observations>
  <phenotype name="agar invasion" value="0.5611"/>
  <phenotype name="agar invasion error" value="0.0316"/>
</observations>
</experiment>

<experiment name="IPK1(lf) KSS1(dn) 2n, SLAD, G40429">
  <condition name="cell type" value="2n" category="environmental"/>
  <condition name="medium" value="SLAD" category="environmental"/>
  <condition name="vector" value="B59 (HIS_CEN)" category="environmental"/>
  <condition gene="YDR315C" alleleForm="lf" category="genetic" allele="ipk1::bcKanMX4"/>
  <condition gene="YGR040W" alleleForm="dn" category="genetic" allele="kss1K42R"/>
<observations>
  <phenotype name="agar invasion" value="0.4006"/>
  <phenotype name="agar invasion error" value="0.0165"/>
</observations>
</experiment>

<experiment name="IPK1(lf) STE20(gf) 2n, SLAD, G40430">
  <condition name="cell type" value="2n" category="environmental"/>
  <condition name="medium" value="SLAD" category="environmental"/>
  <condition name="vector" value="B73 (URA_2um)" category="environmental"/>
  <condition gene="YDR315C" alleleForm="lf" category="genetic" allele="ipk1::bcKanMX4"/>
  <condition gene="YHL007C" alleleForm="gf" category="genetic" allele="STE20"/>
<observations>
  <phenotype name="agar invasion" value="0.3600"/>
  <phenotype name="agar invasion error" value="0.0178"/>
</observations>
</experiment>

<experiment name="IPK1(lf) STE12(gf) 2n, SLAD, G40432">
  <condition name="cell type" value="2n" category="environmental"/>
  <condition name="medium" value="SLAD" category="environmental"/>
  <condition name="vector" value="B73 (URA_2um)" category="environmental"/>
  <condition gene="YDR315C" alleleForm="lf" category="genetic" allele="ipk1::bcKanMX4"/>
  <condition gene="YHR084W" alleleForm="gf" category="genetic" allele="STE12"/>
<observations>
  <phenotype name="agar invasion" value="0.2993"/>
  <phenotype name="agar invasion error" value="0.0429"/>
</observations>
</experiment>

<experiment name="IPK1(lf) PHD1(gf) 2n, SLAD, G40433">
  <condition name="cell type" value="2n" category="environmental"/>
  <condition name="medium" value="SLAD" category="environmental"/>
  <condition name="vector" value="B73 (URA_2um)" category="environmental"/>
  <condition gene="YDR315C" alleleForm="lf" category="genetic" allele="ipk1::bcKanMX4"/>
  <condition gene="YKL043W" alleleForm="gf" category="genetic" allele="PHD1"/>
<observations>
  <phenotype name="agar invasion" value="0.3299"/>
  <phenotype name="agar invasion error" value="0.0317"/>
</observations>
</experiment>

<experiment name="IPK1(lf) MSN1(gf) 2n, SLAD, G40434">
  <condition name="cell type" value="2n" category="environmental"/>
  <condition name="medium" value="SLAD" category="environmental"/>
  <condition name="vector" value="B73 (URA_2um)" category="environmental"/>
  <condition gene="YDR315C" alleleForm="lf" category="genetic" allele="ipk1::bcKanMX4"/>
  <condition gene="YOL116W" alleleForm="gf" category="genetic" allele="MSN1"/>
<observations>
  <phenotype name="agar invasion" value="0.3700"/>
  <phenotype name="agar invasion error" value="0.0345"/>
</observations>
</experiment>

<experiment name="IPK1(lf) GLN3(gf) 2n, SLAD, G40435">
  <condition name="cell type" value="2n" category="environmental"/>
  <condition name="medium" value="SLAD" category="environmental"/>
  <condition name="vector" value="B73 (URA_2um)" category="environmental"/>
  <condition gene="YDR315C" alleleForm="lf" category="genetic" allele="ipk1::bcKanMX4"/>
  <condition gene="YER040W" alleleForm="gf" category="genetic" allele="GLN3"/>
<observations>
  <phenotype name="agar invasion" value="0.1515"/>
  <phenotype name="agar invasion error" value="0.0431"/>
</observations>
</experiment>

<experiment name="IPK1(lf) BEM1(gf) 2n, SLAD, G40436">
  <condition name="cell type" value="2n" category="environmental"/>
  <condition name="medium" value="SLAD" category="environmental"/>
  <condition name="vector" value="B73 (URA_2um)" category="environmental"/>
  <condition gene="YDR315C" alleleForm="lf" category="genetic" allele="ipk1::bcKanMX4"/>
  <condition gene="YBR200W" alleleForm="gf" category="genetic" allele="BEM1"/>
<observations>
  <phenotype name="agar invasion" value="0.5482"/>
  <phenotype name="agar invasion error" value="0.0989"/>
</observations>
</experiment>

<experiment name="IPK1(lf) RSR1(dn) 2n, SLAD, G40437">
  <condition name="cell type" value="2n" category="environmental"/>
  <condition name="medium" value="SLAD" category="environmental"/>
  <condition name="vector" value="B62 (URA_CEN)" category="environmental"/>
  <condition gene="YDR315C" alleleForm="lf" category="genetic" allele="ipk1::bcKanMX4"/>
  <condition gene="YGR152C" alleleForm="dn" category="genetic" allele="rsr1N16"/>
<observations>
  <phenotype name="agar invasion" value="0.8493"/>
  <phenotype name="agar invasion error" value="0.3648"/>
</observations>
</experiment>

<experiment name="IPK1(lf) 2n, SLAD, G40438">
  <condition name="cell type" value="2n" category="environmental"/>
  <condition name="medium" value="SLAD" category="environmental"/>
  <condition name="vector" value="B59 (HIS_CEN)" category="environmental"/>
  <condition gene="YDR315C" alleleForm="lf" category="genetic" allele="ipk1::bcKanMX4"/>
<observations>
  <phenotype name="agar invasion" value="0.5140"/>
  <phenotype name="agar invasion error" value="0.0468"/>
</observations>
</experiment>

<experiment name="IPK1(lf) 2n, SLAD, G40439">
  <condition name="cell type" value="2n" category="environmental"/>
  <condition name="medium" value="SLAD" category="environmental"/>
  <condition name="vector" value="B62 (URA_CEN)" category="environmental"/>
  <condition gene="YDR315C" alleleForm="lf" category="genetic" allele="ipk1::bcKanMX4"/>
<observations>
  <phenotype name="agar invasion" value="0.7972"/>
  <phenotype name="agar invasion error" value="0.2940"/>
</observations>
</experiment>

<experiment name="IPK1(lf) 2n, SLAD, G40440">
  <condition name="cell type" value="2n" category="environmental"/>
  <condition name="medium" value="SLAD" category="environmental"/>
  <condition name="vector" value="B73 (URA_2um)" category="environmental"/>
  <condition gene="YDR315C" alleleForm="lf" category="genetic" allele="ipk1::bcKanMX4"/>
<observations>
  <phenotype name="agar invasion" value="0.7165"/>
  <phenotype name="agar invasion error" value="0.1955"/>
</observations>
</experiment>

<experiment name="WHI2(lf) RAS2(dn) 2n, SLAD, G40442">
  <condition name="cell type" value="2n" category="environmental"/>
  <condition name="medium" value="SLAD" category="environmental"/>
  <condition name="vector" value="B62 (URA_CEN)" category="environmental"/>
  <condition gene="YOR043W" alleleForm="lf" category="genetic" allele="whi2::bcKanMX4"/>
  <condition gene="YNL098C" alleleForm="dn" category="genetic" allele="Ras2A22"/>
<observations>
  <phenotype name="agar invasion" value="0.0271"/>
  <phenotype name="agar invasion error" value="0.0271"/>
</observations>
</experiment>

<experiment name="WHI2(lf) CDC42(gf) 2n, SLAD, G40443">
  <condition name="cell type" value="2n" category="environmental"/>
  <condition name="medium" value="SLAD" category="environmental"/>
  <condition name="vector" value="B73 (URA_2um)" category="environmental"/>
  <condition gene="YOR043W" alleleForm="lf" category="genetic" allele="whi2::bcKanMX4"/>
  <condition gene="YLR229C" alleleForm="gf" category="genetic" allele="CDC42"/>
<observations>
  <phenotype name="agar invasion" value="0.1928"/>
  <phenotype name="agar invasion error" value="0.0445"/>
</observations>
</experiment>

<experiment name="WHI2(lf) FLO8(gf) 2n, SLAD, G40444">
  <condition name="cell type" value="2n" category="environmental"/>
  <condition name="medium" value="SLAD" category="environmental"/>
  <condition name="vector" value="B73 (URA_2um)" category="environmental"/>
  <condition gene="YOR043W" alleleForm="lf" category="genetic" allele="whi2::bcKanMX4"/>
  <condition gene="YER109C" alleleForm="gf" category="genetic" allele="FLO8"/>
<observations>
  <phenotype name="agar invasion" value="0.4091"/>
  <phenotype name="agar invasion error" value="0.0516"/>
</observations>
</experiment>

<experiment name="WHI2(lf) KSS1(dn) 2n, SLAD, G40445">
  <condition name="cell type" value="2n" category="environmental"/>
  <condition name="medium" value="SLAD" category="environmental"/>
  <condition name="vector" value="B59 (HIS_CEN)" category="environmental"/>
  <condition gene="YOR043W" alleleForm="lf" category="genetic" allele="whi2::bcKanMX4"/>
  <condition gene="YGR040W" alleleForm="dn" category="genetic" allele="kss1K42R"/>
<observations>
  <phenotype name="agar invasion" value="0.1766"/>
  <phenotype name="agar invasion error" value="0.0176"/>
</observations>
</experiment>

<experiment name="WHI2(lf) STE20(gf) 2n, SLAD, G40446">
  <condition name="cell type" value="2n" category="environmental"/>
  <condition name="medium" value="SLAD" category="environmental"/>
  <condition name="vector" value="B73 (URA_2um)" category="environmental"/>
  <condition gene="YOR043W" alleleForm="lf" category="genetic" allele="whi2::bcKanMX4"/>
  <condition gene="YHL007C" alleleForm="gf" category="genetic" allele="STE20"/>
<observations>
  <phenotype name="agar invasion" value="0.1447"/>
  <phenotype name="agar invasion error" value="0.0445"/>
</observations>
</experiment>

<experiment name="WHI2(lf) STE11(gf) 2n, SLAD, G40447">
  <condition name="cell type" value="2n" category="environmental"/>
  <condition name="medium" value="SLAD" category="environmental"/>
  <condition name="vector" value="B59 (HIS_CEN)" category="environmental"/>
  <condition gene="YOR043W" alleleForm="lf" category="genetic" allele="whi2::bcKanMX4"/>
  <condition gene="YLR362W" alleleForm="gf" category="genetic" allele="STE11-4"/>
<observations>
  <phenotype name="agar invasion" value="0.2285"/>
  <phenotype name="agar invasion error" value="0.0335"/>
</observations>
</experiment>

<experiment name="WHI2(lf) STE12(gf) 2n, SLAD, G40448">
  <condition name="cell type" value="2n" category="environmental"/>
  <condition name="medium" value="SLAD" category="environmental"/>
  <condition name="vector" value="B73 (URA_2um)" category="environmental"/>
  <condition gene="YOR043W" alleleForm="lf" category="genetic" allele="whi2::bcKanMX4"/>
  <condition gene="YHR084W" alleleForm="gf" category="genetic" allele="STE12"/>
<observations>
  <phenotype name="agar invasion" value="0.1919"/>
  <phenotype name="agar invasion error" value="0.0468"/>
</observations>
</experiment>

<experiment name="WHI2(lf) PHD1(gf) 2n, SLAD, G40449">
  <condition name="cell type" value="2n" category="environmental"/>
  <condition name="medium" value="SLAD" category="environmental"/>
  <condition name="vector" value="B73 (URA_2um)" category="environmental"/>
  <condition gene="YOR043W" alleleForm="lf" category="genetic" allele="whi2::bcKanMX4"/>
  <condition gene="YKL043W" alleleForm="gf" category="genetic" allele="PHD1"/>
<observations>
  <phenotype name="agar invasion" value="0.4559"/>
  <phenotype name="agar invasion error" value="0.0482"/>
</observations>
</experiment>

<experiment name="WHI2(lf) MSN1(gf) 2n, SLAD, G40450">
  <condition name="cell type" value="2n" category="environmental"/>
  <condition name="medium" value="SLAD" category="environmental"/>
  <condition name="vector" value="B73 (URA_2um)" category="environmental"/>
  <condition gene="YOR043W" alleleForm="lf" category="genetic" allele="whi2::bcKanMX4"/>
  <condition gene="YOL116W" alleleForm="gf" category="genetic" allele="MSN1"/>
<observations>
  <phenotype name="agar invasion" value="0.4284"/>
  <phenotype name="agar invasion error" value="0.0849"/>
</observations>
</experiment>

<experiment name="WHI2(lf) GLN3(gf) 2n, SLAD, G40451">
  <condition name="cell type" value="2n" category="environmental"/>
  <condition name="medium" value="SLAD" category="environmental"/>
  <condition name="vector" value="B73 (URA_2um)" category="environmental"/>
  <condition gene="YOR043W" alleleForm="lf" category="genetic" allele="whi2::bcKanMX4"/>
  <condition gene="YER040W" alleleForm="gf" category="genetic" allele="GLN3"/>
<observations>
  <phenotype name="agar invasion" value="0.0482"/>
  <phenotype name="agar invasion error" value="0.0509"/>
</observations>
</experiment>

<experiment name="WHI2(lf) BEM1(gf) 2n, SLAD, G40452">
  <condition name="cell type" value="2n" category="environmental"/>
  <condition name="medium" value="SLAD" category="environmental"/>
  <condition name="vector" value="B73 (URA_2um)" category="environmental"/>
  <condition gene="YOR043W" alleleForm="lf" category="genetic" allele="whi2::bcKanMX4"/>
  <condition gene="YBR200W" alleleForm="gf" category="genetic" allele="BEM1"/>
<observations>
  <phenotype name="agar invasion" value="0.3588"/>
  <phenotype name="agar invasion error" value="0.1008"/>
</observations>
</experiment>

<experiment name="WHI2(lf) RSR1(dn) 2n, SLAD, G40453">
  <condition name="cell type" value="2n" category="environmental"/>
  <condition name="medium" value="SLAD" category="environmental"/>
  <condition name="vector" value="B62 (URA_CEN)" category="environmental"/>
  <condition gene="YOR043W" alleleForm="lf" category="genetic" allele="whi2::bcKanMX4"/>
  <condition gene="YGR152C" alleleForm="dn" category="genetic" allele="rsr1N16"/>
<observations>
  <phenotype name="agar invasion" value="0.8981"/>
  <phenotype name="agar invasion error" value="0.1982"/>
</observations>
</experiment>

<experiment name="WHI2(lf) 2n, SLAD, G40454">
  <condition name="cell type" value="2n" category="environmental"/>
  <condition name="medium" value="SLAD" category="environmental"/>
  <condition name="vector" value="B59 (HIS_CEN)" category="environmental"/>
  <condition gene="YOR043W" alleleForm="lf" category="genetic" allele="whi2::bcKanMX4"/>
<observations>
  <phenotype name="agar invasion" value="0.2832"/>
  <phenotype name="agar invasion error" value="0.0507"/>
</observations>
</experiment>

<experiment name="WHI2(lf) 2n, SLAD, G40455">
  <condition name="cell type" value="2n" category="environmental"/>
  <condition name="medium" value="SLAD" category="environmental"/>
  <condition name="vector" value="B62 (URA_CEN)" category="environmental"/>
  <condition gene="YOR043W" alleleForm="lf" category="genetic" allele="whi2::bcKanMX4"/>
<observations>
  <phenotype name="agar invasion" value="0.2245"/>
  <phenotype name="agar invasion error" value="0.2245"/>
</observations>
</experiment>

<experiment name="WHI2(lf) 2n, SLAD, G40456">
  <condition name="cell type" value="2n" category="environmental"/>
  <condition name="medium" value="SLAD" category="environmental"/>
  <condition name="vector" value="B73 (URA_2um)" category="environmental"/>
  <condition gene="YOR043W" alleleForm="lf" category="genetic" allele="whi2::bcKanMX4"/>
<observations>
  <phenotype name="agar invasion" value="0.1902"/>
  <phenotype name="agar invasion error" value="0.0975"/>
</observations>
</experiment>

<experiment name="WHI2(lf) TEC1(gf) 2n, SLAD, G40457">
  <condition name="cell type" value="2n" category="environmental"/>
  <condition name="medium" value="SLAD" category="environmental"/>
  <condition name="vector" value="B73 (URA_2um)" category="environmental"/>
  <condition gene="YOR043W" alleleForm="lf" category="genetic" allele="whi2::bcKanMX4"/>
  <condition gene="YBR083W" alleleForm="gf" category="genetic" allele="TEC1"/>
<observations>
  <phenotype name="agar invasion" value="0.2121"/>
  <phenotype name="agar invasion error" value="0.0430"/>
</observations>
</experiment>

<experiment name="CLN1(lf) TEC1(gf) 2n, SLAD, G40458">
  <condition name="cell type" value="2n" category="environmental"/>
  <condition name="medium" value="SLAD" category="environmental"/>
  <condition name="vector" value="B73 (URA_2um)" category="environmental"/>
  <condition gene="YMR199W" alleleForm="lf" category="genetic" allele="cln1::bcKanMX4"/>
  <condition gene="YBR083W" alleleForm="gf" category="genetic" allele="TEC1"/>
<observations>
  <phenotype name="agar invasion" value="0.0803"/>
  <phenotype name="agar invasion error" value="0.0182"/>
</observations>
</experiment>

<experiment name="CLN2(lf) CDC42(gf) 2n, SLAD, G40461">
  <condition name="cell type" value="2n" category="environmental"/>
  <condition name="medium" value="SLAD" category="environmental"/>
  <condition name="vector" value="B73 (URA_2um)" category="environmental"/>
  <condition gene="YPL256C" alleleForm="lf" category="genetic" allele="cln2::bcKanMX4"/>
  <condition gene="YLR229C" alleleForm="gf" category="genetic" allele="CDC42"/>
<observations>
  <phenotype name="agar invasion" value="0.0000"/>
  <phenotype name="agar invasion error" value="0.0129"/>
</observations>
</experiment>

<experiment name="CLN2(lf) FLO8(gf) 2n, SLAD, G40462">
  <condition name="cell type" value="2n" category="environmental"/>
  <condition name="medium" value="SLAD" category="environmental"/>
  <condition name="vector" value="B73 (URA_2um)" category="environmental"/>
  <condition gene="YPL256C" alleleForm="lf" category="genetic" allele="cln2::bcKanMX4"/>
  <condition gene="YER109C" alleleForm="gf" category="genetic" allele="FLO8"/>
<observations>
  <phenotype name="agar invasion" value="0.2446"/>
  <phenotype name="agar invasion error" value="0.0377"/>
</observations>
</experiment>

<experiment name="CLN2(lf) KSS1(dn) 2n, SLAD, G40463">
  <condition name="cell type" value="2n" category="environmental"/>
  <condition name="medium" value="SLAD" category="environmental"/>
  <condition name="vector" value="B59 (HIS_CEN)" category="environmental"/>
  <condition gene="YPL256C" alleleForm="lf" category="genetic" allele="cln2::bcKanMX4"/>
  <condition gene="YGR040W" alleleForm="dn" category="genetic" allele="kss1K42R"/>
<observations>
  <phenotype name="agar invasion" value="0.1708"/>
  <phenotype name="agar invasion error" value="0.0385"/>
</observations>
</experiment>

<experiment name="CLN2(lf) STE20(gf) 2n, SLAD, G40464">
  <condition name="cell type" value="2n" category="environmental"/>
  <condition name="medium" value="SLAD" category="environmental"/>
  <condition name="vector" value="B73 (URA_2um)" category="environmental"/>
  <condition gene="YPL256C" alleleForm="lf" category="genetic" allele="cln2::bcKanMX4"/>
  <condition gene="YHL007C" alleleForm="gf" category="genetic" allele="STE20"/>
<observations>
  <phenotype name="agar invasion" value="0.0000"/>
  <phenotype name="agar invasion error" value="0.0356"/>
</observations>
</experiment>

<experiment name="CLN2(lf) STE11(gf) 2n, SLAD, G40465">
  <condition name="cell type" value="2n" category="environmental"/>
  <condition name="medium" value="SLAD" category="environmental"/>
  <condition name="vector" value="B59 (HIS_CEN)" category="environmental"/>
  <condition gene="YPL256C" alleleForm="lf" category="genetic" allele="cln2::bcKanMX4"/>
  <condition gene="YLR362W" alleleForm="gf" category="genetic" allele="STE11-4"/>
<observations>
  <phenotype name="agar invasion" value="0.2456"/>
  <phenotype name="agar invasion error" value="0.0531"/>
</observations>
</experiment>

<experiment name="CLN2(lf) STE12(gf) 2n, SLAD, G40466">
  <condition name="cell type" value="2n" category="environmental"/>
  <condition name="medium" value="SLAD" category="environmental"/>
  <condition name="vector" value="B73 (URA_2um)" category="environmental"/>
  <condition gene="YPL256C" alleleForm="lf" category="genetic" allele="cln2::bcKanMX4"/>
  <condition gene="YHR084W" alleleForm="gf" category="genetic" allele="STE12"/>
<observations>
  <phenotype name="agar invasion" value="0.0000"/>
  <phenotype name="agar invasion error" value="0.0129"/>
</observations>
</experiment>

<experiment name="CLN2(lf) PHD1(gf) 2n, SLAD, G40467">
  <condition name="cell type" value="2n" category="environmental"/>
  <condition name="medium" value="SLAD" category="environmental"/>
  <condition name="vector" value="B73 (URA_2um)" category="environmental"/>
  <condition gene="YPL256C" alleleForm="lf" category="genetic" allele="cln2::bcKanMX4"/>
  <condition gene="YKL043W" alleleForm="gf" category="genetic" allele="PHD1"/>
<observations>
  <phenotype name="agar invasion" value="0.2129"/>
  <phenotype name="agar invasion error" value="0.0311"/>
</observations>
</experiment>

<experiment name="CLN2(lf) MSN1(gf) 2n, SLAD, G40468">
  <condition name="cell type" value="2n" category="environmental"/>
  <condition name="medium" value="SLAD" category="environmental"/>
  <condition name="vector" value="B73 (URA_2um)" category="environmental"/>
  <condition gene="YPL256C" alleleForm="lf" category="genetic" allele="cln2::bcKanMX4"/>
  <condition gene="YOL116W" alleleForm="gf" category="genetic" allele="MSN1"/>
<observations>
  <phenotype name="agar invasion" value="0.4355"/>
  <phenotype name="agar invasion error" value="0.0407"/>
</observations>
</experiment>

<experiment name="CLN2(lf) GLN3(gf) 2n, SLAD, G40469">
  <condition name="cell type" value="2n" category="environmental"/>
  <condition name="medium" value="SLAD" category="environmental"/>
  <condition name="vector" value="B73 (URA_2um)" category="environmental"/>
  <condition gene="YPL256C" alleleForm="lf" category="genetic" allele="cln2::bcKanMX4"/>
  <condition gene="YER040W" alleleForm="gf" category="genetic" allele="GLN3"/>
<observations>
  <phenotype name="agar invasion" value="-0.0252"/>
  <phenotype name="agar invasion error" value="0.0468"/>
</observations>
</experiment>

<experiment name="CLN2(lf) BEM1(gf) 2n, SLAD, G40470">
  <condition name="cell type" value="2n" category="environmental"/>
  <condition name="medium" value="SLAD" category="environmental"/>
  <condition name="vector" value="B73 (URA_2um)" category="environmental"/>
  <condition gene="YPL256C" alleleForm="lf" category="genetic" allele="cln2::bcKanMX4"/>
  <condition gene="YBR200W" alleleForm="gf" category="genetic" allele="BEM1"/>
<observations>
  <phenotype name="agar invasion" value="0.0414"/>
  <phenotype name="agar invasion error" value="0.0206"/>
</observations>
</experiment>

<experiment name="CLN2(lf) RSR1(dn) 2n, SLAD, G40471">
  <condition name="cell type" value="2n" category="environmental"/>
  <condition name="medium" value="SLAD" category="environmental"/>
  <condition name="vector" value="B62 (URA_CEN)" category="environmental"/>
  <condition gene="YPL256C" alleleForm="lf" category="genetic" allele="cln2::bcKanMX4"/>
  <condition gene="YGR152C" alleleForm="dn" category="genetic" allele="rsr1N16"/>
<observations>
  <phenotype name="agar invasion" value="0.1421"/>
  <phenotype name="agar invasion error" value="0.1421"/>
</observations>
</experiment>

<experiment name="CLN2(lf) 2n, SLAD, G40472">
  <condition name="cell type" value="2n" category="environmental"/>
  <condition name="medium" value="SLAD" category="environmental"/>
  <condition name="vector" value="B59 (HIS_CEN)" category="environmental"/>
  <condition gene="YPL256C" alleleForm="lf" category="genetic" allele="cln2::bcKanMX4"/>
<observations>
  <phenotype name="agar invasion" value="0.2389"/>
  <phenotype name="agar invasion error" value="0.0420"/>
</observations>
</experiment>

<experiment name="CLN2(lf) 2n, SLAD, G40473">
  <condition name="cell type" value="2n" category="environmental"/>
  <condition name="medium" value="SLAD" category="environmental"/>
  <condition name="vector" value="B62 (URA_CEN)" category="environmental"/>
  <condition gene="YPL256C" alleleForm="lf" category="genetic" allele="cln2::bcKanMX4"/>
<observations>
  <phenotype name="agar invasion" value="0.0851"/>
  <phenotype name="agar invasion error" value="0.1061"/>
</observations>
</experiment>

<experiment name="CLN2(lf) 2n, SLAD, G40474">
  <condition name="cell type" value="2n" category="environmental"/>
  <condition name="medium" value="SLAD" category="environmental"/>
  <condition name="vector" value="B73 (URA_2um)" category="environmental"/>
  <condition gene="YPL256C" alleleForm="lf" category="genetic" allele="cln2::bcKanMX4"/>
<observations>
  <phenotype name="agar invasion" value="0.0541"/>
  <phenotype name="agar invasion error" value="0.0273"/>
</observations>
</experiment>

<experiment name="YJL017W(lf) RAS2(gf) 2n, SLAD, G40475">
  <condition name="cell type" value="2n" category="environmental"/>
  <condition name="medium" value="SLAD" category="environmental"/>
  <condition name="vector" value="B62 (URA_CEN)" category="environmental"/>
  <condition gene="YJL017W" alleleForm="lf" category="genetic" allele="yjl017w::bcKanMX4"/>
  <condition gene="YNL098C" alleleForm="gf" category="genetic" allele="Ras2V19"/>
<observations>
  <phenotype name="agar invasion" value="0.4084"/>
  <phenotype name="agar invasion error" value="0.0678"/>
</observations>
</experiment>

<experiment name="YJL017W(lf) RAS2(dn) 2n, SLAD, G40476">
  <condition name="cell type" value="2n" category="environmental"/>
  <condition name="medium" value="SLAD" category="environmental"/>
  <condition name="vector" value="B62 (URA_CEN)" category="environmental"/>
  <condition gene="YJL017W" alleleForm="lf" category="genetic" allele="yjl017w::bcKanMX4"/>
  <condition gene="YNL098C" alleleForm="dn" category="genetic" allele="Ras2A22"/>
<observations>
  <phenotype name="agar invasion" value="0.2830"/>
  <phenotype name="agar invasion error" value="0.0725"/>
</observations>
</experiment>

<experiment name="YJL017W(lf) CDC42(gf) 2n, SLAD, G40477">
  <condition name="cell type" value="2n" category="environmental"/>
  <condition name="medium" value="SLAD" category="environmental"/>
  <condition name="vector" value="B73 (URA_2um)" category="environmental"/>
  <condition gene="YJL017W" alleleForm="lf" category="genetic" allele="yjl017w::bcKanMX4"/>
  <condition gene="YLR229C" alleleForm="gf" category="genetic" allele="CDC42"/>
<observations>
  <phenotype name="agar invasion" value="0.1199"/>
  <phenotype name="agar invasion error" value="0.0171"/>
</observations>
</experiment>

<experiment name="YJL017W(lf) FLO8(gf) 2n, SLAD, G40478">
  <condition name="cell type" value="2n" category="environmental"/>
  <condition name="medium" value="SLAD" category="environmental"/>
  <condition name="vector" value="B73 (URA_2um)" category="environmental"/>
  <condition gene="YJL017W" alleleForm="lf" category="genetic" allele="yjl017w::bcKanMX4"/>
  <condition gene="YER109C" alleleForm="gf" category="genetic" allele="FLO8"/>
<observations>
  <phenotype name="agar invasion" value="0.4394"/>
  <phenotype name="agar invasion error" value="0.1079"/>
</observations>
</experiment>

<experiment name="YJL017W(lf) KSS1(dn) 2n, SLAD, G40479">
  <condition name="cell type" value="2n" category="environmental"/>
  <condition name="medium" value="SLAD" category="environmental"/>
  <condition name="vector" value="B59 (HIS_CEN)" category="environmental"/>
  <condition gene="YJL017W" alleleForm="lf" category="genetic" allele="yjl017w::bcKanMX4"/>
  <condition gene="YGR040W" alleleForm="dn" category="genetic" allele="kss1K42R"/>
<observations>
  <phenotype name="agar invasion" value="0.1520"/>
  <phenotype name="agar invasion error" value="0.0143"/>
</observations>
</experiment>

<experiment name="YJL017W(lf) STE20(gf) 2n, SLAD, G40480">
  <condition name="cell type" value="2n" category="environmental"/>
  <condition name="medium" value="SLAD" category="environmental"/>
  <condition name="vector" value="B73 (URA_2um)" category="environmental"/>
  <condition gene="YJL017W" alleleForm="lf" category="genetic" allele="yjl017w::bcKanMX4"/>
  <condition gene="YHL007C" alleleForm="gf" category="genetic" allele="STE20"/>
<observations>
  <phenotype name="agar invasion" value="0.1310"/>
  <phenotype name="agar invasion error" value="0.0178"/>
</observations>
</experiment>

<experiment name="YJL017W(lf) STE11(gf) 2n, SLAD, G40481">
  <condition name="cell type" value="2n" category="environmental"/>
  <condition name="medium" value="SLAD" category="environmental"/>
  <condition name="vector" value="B59 (HIS_CEN)" category="environmental"/>
  <condition gene="YJL017W" alleleForm="lf" category="genetic" allele="yjl017w::bcKanMX4"/>
  <condition gene="YLR362W" alleleForm="gf" category="genetic" allele="STE11-4"/>
<observations>
  <phenotype name="agar invasion" value="0.2539"/>
  <phenotype name="agar invasion error" value="0.0540"/>
</observations>
</experiment>

<experiment name="YJL017W(lf) STE12(gf) 2n, SLAD, G40482">
  <condition name="cell type" value="2n" category="environmental"/>
  <condition name="medium" value="SLAD" category="environmental"/>
  <condition name="vector" value="B73 (URA_2um)" category="environmental"/>
  <condition gene="YJL017W" alleleForm="lf" category="genetic" allele="yjl017w::bcKanMX4"/>
  <condition gene="YHR084W" alleleForm="gf" category="genetic" allele="STE12"/>
<observations>
  <phenotype name="agar invasion" value="0.0701"/>
  <phenotype name="agar invasion error" value="0.0223"/>
</observations>
</experiment>

<experiment name="YJL017W(lf) PHD1(gf) 2n, SLAD, G40483">
  <condition name="cell type" value="2n" category="environmental"/>
  <condition name="medium" value="SLAD" category="environmental"/>
  <condition name="vector" value="B73 (URA_2um)" category="environmental"/>
  <condition gene="YJL017W" alleleForm="lf" category="genetic" allele="yjl017w::bcKanMX4"/>
  <condition gene="YKL043W" alleleForm="gf" category="genetic" allele="PHD1"/>
<observations>
  <phenotype name="agar invasion" value="0.5241"/>
  <phenotype name="agar invasion error" value="0.0512"/>
</observations>
</experiment>

<experiment name="YJL017W(lf) MSN1(gf) 2n, SLAD, G40484">
  <condition name="cell type" value="2n" category="environmental"/>
  <condition name="medium" value="SLAD" category="environmental"/>
  <condition name="vector" value="B73 (URA_2um)" category="environmental"/>
  <condition gene="YJL017W" alleleForm="lf" category="genetic" allele="yjl017w::bcKanMX4"/>
  <condition gene="YOL116W" alleleForm="gf" category="genetic" allele="MSN1"/>
<observations>
  <phenotype name="agar invasion" value="0.5047"/>
  <phenotype name="agar invasion error" value="0.1036"/>
</observations>
</experiment>

<experiment name="YJL017W(lf) GLN3(gf) 2n, SLAD, G40485">
  <condition name="cell type" value="2n" category="environmental"/>
  <condition name="medium" value="SLAD" category="environmental"/>
  <condition name="vector" value="B73 (URA_2um)" category="environmental"/>
  <condition gene="YJL017W" alleleForm="lf" category="genetic" allele="yjl017w::bcKanMX4"/>
  <condition gene="YER040W" alleleForm="gf" category="genetic" allele="GLN3"/>
<observations>
  <phenotype name="agar invasion" value="0.0000"/>
  <phenotype name="agar invasion error" value="0.0129"/>
</observations>
</experiment>

<experiment name="YJL017W(lf) BEM1(gf) 2n, SLAD, G40486">
  <condition name="cell type" value="2n" category="environmental"/>
  <condition name="medium" value="SLAD" category="environmental"/>
  <condition name="vector" value="B73 (URA_2um)" category="environmental"/>
  <condition gene="YJL017W" alleleForm="lf" category="genetic" allele="yjl017w::bcKanMX4"/>
  <condition gene="YBR200W" alleleForm="gf" category="genetic" allele="BEM1"/>
<observations>
  <phenotype name="agar invasion" value="0.2136"/>
  <phenotype name="agar invasion error" value="0.0513"/>
</observations>
</experiment>

<experiment name="YJL017W(lf) RSR1(dn) 2n, SLAD, G40487">
  <condition name="cell type" value="2n" category="environmental"/>
  <condition name="medium" value="SLAD" category="environmental"/>
  <condition name="vector" value="B62 (URA_CEN)" category="environmental"/>
  <condition gene="YJL017W" alleleForm="lf" category="genetic" allele="yjl017w::bcKanMX4"/>
  <condition gene="YGR152C" alleleForm="dn" category="genetic" allele="rsr1N16"/>
<observations>
  <phenotype name="agar invasion" value="0.3513"/>
  <phenotype name="agar invasion error" value="0.2225"/>
</observations>
</experiment>

<experiment name="YJL017W(lf) 2n, SLAD, G40488">
  <condition name="cell type" value="2n" category="environmental"/>
  <condition name="medium" value="SLAD" category="environmental"/>
  <condition name="vector" value="B59 (HIS_CEN)" category="environmental"/>
  <condition gene="YJL017W" alleleForm="lf" category="genetic" allele="yjl017w::bcKanMX4"/>
<observations>
  <phenotype name="agar invasion" value="0.1368"/>
  <phenotype name="agar invasion error" value="0.0241"/>
</observations>
</experiment>

<experiment name="YJL017W(lf) 2n, SLAD, G40489">
  <condition name="cell type" value="2n" category="environmental"/>
  <condition name="medium" value="SLAD" category="environmental"/>
  <condition name="vector" value="B62 (URA_CEN)" category="environmental"/>
  <condition gene="YJL017W" alleleForm="lf" category="genetic" allele="yjl017w::bcKanMX4"/>
<observations>
  <phenotype name="agar invasion" value="0.3267"/>
  <phenotype name="agar invasion error" value="0.1819"/>
</observations>
</experiment>

<experiment name="YJL017W(lf) 2n, SLAD, G40490">
  <condition name="cell type" value="2n" category="environmental"/>
  <condition name="medium" value="SLAD" category="environmental"/>
  <condition name="vector" value="B73 (URA_2um)" category="environmental"/>
  <condition gene="YJL017W" alleleForm="lf" category="genetic" allele="yjl017w::bcKanMX4"/>
<observations>
  <phenotype name="agar invasion" value="0.1829"/>
  <phenotype name="agar invasion error" value="0.0516"/>
</observations>
</experiment>

<experiment name="YJL017W(lf) TEC1(gf) 2n, SLAD, G40491">
  <condition name="cell type" value="2n" category="environmental"/>
  <condition name="medium" value="SLAD" category="environmental"/>
  <condition name="vector" value="B73 (URA_2um)" category="environmental"/>
  <condition gene="YJL017W" alleleForm="lf" category="genetic" allele="yjl017w::bcKanMX4"/>
  <condition gene="YBR083W" alleleForm="gf" category="genetic" allele="TEC1"/>
<observations>
  <phenotype name="agar invasion" value="0.2010"/>
  <phenotype name="agar invasion error" value="0.0140"/>
</observations>
</experiment>

<experiment name="BUD4(lf) RAS2(gf) 2n, SLAD, G40493">
  <condition name="cell type" value="2n" category="environmental"/>
  <condition name="medium" value="SLAD" category="environmental"/>
  <condition name="vector" value="B62 (URA_CEN)" category="environmental"/>
  <condition gene="YJR092W" alleleForm="lf" category="genetic" allele="bud4::bcKanMX4"/>
  <condition gene="YNL098C" alleleForm="gf" category="genetic" allele="Ras2V19"/>
<observations>
  <phenotype name="agar invasion" value="0.4542"/>
  <phenotype name="agar invasion error" value="0.0711"/>
</observations>
</experiment>

<experiment name="BUD4(lf) RAS2(dn) 2n, SLAD, G40494">
  <condition name="cell type" value="2n" category="environmental"/>
  <condition name="medium" value="SLAD" category="environmental"/>
  <condition name="vector" value="B62 (URA_CEN)" category="environmental"/>
  <condition gene="YJR092W" alleleForm="lf" category="genetic" allele="bud4::bcKanMX4"/>
  <condition gene="YNL098C" alleleForm="dn" category="genetic" allele="Ras2A22"/>
<observations>
  <phenotype name="agar invasion" value="0.5480"/>
  <phenotype name="agar invasion error" value="0.1069"/>
</observations>
</experiment>

<experiment name="BUD4(lf) CDC42(gf) 2n, SLAD, G40495">
  <condition name="cell type" value="2n" category="environmental"/>
  <condition name="medium" value="SLAD" category="environmental"/>
  <condition name="vector" value="B73 (URA_2um)" category="environmental"/>
  <condition gene="YJR092W" alleleForm="lf" category="genetic" allele="bud4::bcKanMX4"/>
  <condition gene="YLR229C" alleleForm="gf" category="genetic" allele="CDC42"/>
<observations>
  <phenotype name="agar invasion" value="0.1958"/>
  <phenotype name="agar invasion error" value="0.0338"/>
</observations>
</experiment>

<experiment name="BUD4(lf) FLO8(gf) 2n, SLAD, G40496">
  <condition name="cell type" value="2n" category="environmental"/>
  <condition name="medium" value="SLAD" category="environmental"/>
  <condition name="vector" value="B73 (URA_2um)" category="environmental"/>
  <condition gene="YJR092W" alleleForm="lf" category="genetic" allele="bud4::bcKanMX4"/>
  <condition gene="YER109C" alleleForm="gf" category="genetic" allele="FLO8"/>
<observations>
  <phenotype name="agar invasion" value="0.4195"/>
  <phenotype name="agar invasion error" value="0.1045"/>
</observations>
</experiment>

<experiment name="BUD4(lf) KSS1(dn) 2n, SLAD, G40497">
  <condition name="cell type" value="2n" category="environmental"/>
  <condition name="medium" value="SLAD" category="environmental"/>
  <condition name="vector" value="B59 (HIS_CEN)" category="environmental"/>
  <condition gene="YJR092W" alleleForm="lf" category="genetic" allele="bud4::bcKanMX4"/>
  <condition gene="YGR040W" alleleForm="dn" category="genetic" allele="kss1K42R"/>
<observations>
  <phenotype name="agar invasion" value="0.2084"/>
  <phenotype name="agar invasion error" value="0.0262"/>
</observations>
</experiment>

<experiment name="BUD4(lf) STE20(gf) 2n, SLAD, G40498">
  <condition name="cell type" value="2n" category="environmental"/>
  <condition name="medium" value="SLAD" category="environmental"/>
  <condition name="vector" value="B73 (URA_2um)" category="environmental"/>
  <condition gene="YJR092W" alleleForm="lf" category="genetic" allele="bud4::bcKanMX4"/>
  <condition gene="YHL007C" alleleForm="gf" category="genetic" allele="STE20"/>
<observations>
  <phenotype name="agar invasion" value="0.2129"/>
  <phenotype name="agar invasion error" value="0.0477"/>
</observations>
</experiment>

<experiment name="BUD4(lf) STE11(gf) 2n, SLAD, G40499">
  <condition name="cell type" value="2n" category="environmental"/>
  <condition name="medium" value="SLAD" category="environmental"/>
  <condition name="vector" value="B59 (HIS_CEN)" category="environmental"/>
  <condition gene="YJR092W" alleleForm="lf" category="genetic" allele="bud4::bcKanMX4"/>
  <condition gene="YLR362W" alleleForm="gf" category="genetic" allele="STE11-4"/>
<observations>
  <phenotype name="agar invasion" value="0.2882"/>
  <phenotype name="agar invasion error" value="0.0793"/>
</observations>
</experiment>

<experiment name="BUD4(lf) STE12(gf) 2n, SLAD, G40500">
  <condition name="cell type" value="2n" category="environmental"/>
  <condition name="medium" value="SLAD" category="environmental"/>
  <condition name="vector" value="B73 (URA_2um)" category="environmental"/>
  <condition gene="YJR092W" alleleForm="lf" category="genetic" allele="bud4::bcKanMX4"/>
  <condition gene="YHR084W" alleleForm="gf" category="genetic" allele="STE12"/>
<observations>
  <phenotype name="agar invasion" value="0.1579"/>
  <phenotype name="agar invasion error" value="0.0314"/>
</observations>
</experiment>

<experiment name="BUD4(lf) PHD1(gf) 2n, SLAD, G40501">
  <condition name="cell type" value="2n" category="environmental"/>
  <condition name="medium" value="SLAD" category="environmental"/>
  <condition name="vector" value="B73 (URA_2um)" category="environmental"/>
  <condition gene="YJR092W" alleleForm="lf" category="genetic" allele="bud4::bcKanMX4"/>
  <condition gene="YKL043W" alleleForm="gf" category="genetic" allele="PHD1"/>
<observations>
  <phenotype name="agar invasion" value="0.4619"/>
  <phenotype name="agar invasion error" value="0.0734"/>
</observations>
</experiment>

<experiment name="BUD4(lf) MSN1(gf) 2n, SLAD, G40502">
  <condition name="cell type" value="2n" category="environmental"/>
  <condition name="medium" value="SLAD" category="environmental"/>
  <condition name="vector" value="B73 (URA_2um)" category="environmental"/>
  <condition gene="YJR092W" alleleForm="lf" category="genetic" allele="bud4::bcKanMX4"/>
  <condition gene="YOL116W" alleleForm="gf" category="genetic" allele="MSN1"/>
<observations>
  <phenotype name="agar invasion" value="0.4828"/>
  <phenotype name="agar invasion error" value="0.1076"/>
</observations>
</experiment>

<experiment name="BUD4(lf) GLN3(gf) 2n, SLAD, G40503">
  <condition name="cell type" value="2n" category="environmental"/>
  <condition name="medium" value="SLAD" category="environmental"/>
  <condition name="vector" value="B73 (URA_2um)" category="environmental"/>
  <condition gene="YJR092W" alleleForm="lf" category="genetic" allele="bud4::bcKanMX4"/>
  <condition gene="YER040W" alleleForm="gf" category="genetic" allele="GLN3"/>
<observations>
  <phenotype name="agar invasion" value="0.0000"/>
  <phenotype name="agar invasion error" value="0.0129"/>
</observations>
</experiment>

<experiment name="BUD4(lf) BEM1(gf) 2n, SLAD, G40504">
  <condition name="cell type" value="2n" category="environmental"/>
  <condition name="medium" value="SLAD" category="environmental"/>
  <condition name="vector" value="B73 (URA_2um)" category="environmental"/>
  <condition gene="YJR092W" alleleForm="lf" category="genetic" allele="bud4::bcKanMX4"/>
  <condition gene="YBR200W" alleleForm="gf" category="genetic" allele="BEM1"/>
<observations>
  <phenotype name="agar invasion" value="0.3042"/>
  <phenotype name="agar invasion error" value="0.1037"/>
</observations>
</experiment>

<experiment name="BUD4(lf) RSR1(dn) 2n, SLAD, G40505">
  <condition name="cell type" value="2n" category="environmental"/>
  <condition name="medium" value="SLAD" category="environmental"/>
  <condition name="vector" value="B62 (URA_CEN)" category="environmental"/>
  <condition gene="YJR092W" alleleForm="lf" category="genetic" allele="bud4::bcKanMX4"/>
  <condition gene="YGR152C" alleleForm="dn" category="genetic" allele="rsr1N16"/>
<observations>
  <phenotype name="agar invasion" value="0.3571"/>
  <phenotype name="agar invasion error" value="0.2242"/>
</observations>
</experiment>

<experiment name="BUD4(lf) 2n, SLAD, G40506">
  <condition name="cell type" value="2n" category="environmental"/>
  <condition name="medium" value="SLAD" category="environmental"/>
  <condition name="vector" value="B59 (HIS_CEN)" category="environmental"/>
  <condition gene="YJR092W" alleleForm="lf" category="genetic" allele="bud4::bcKanMX4"/>
<observations>
  <phenotype name="agar invasion" value="0.1516"/>
  <phenotype name="agar invasion error" value="0.0166"/>
</observations>
</experiment>

<experiment name="BUD4(lf) 2n, SLAD, G40507">
  <condition name="cell type" value="2n" category="environmental"/>
  <condition name="medium" value="SLAD" category="environmental"/>
  <condition name="vector" value="B62 (URA_CEN)" category="environmental"/>
  <condition gene="YJR092W" alleleForm="lf" category="genetic" allele="bud4::bcKanMX4"/>
<observations>
  <phenotype name="agar invasion" value="0.3531"/>
  <phenotype name="agar invasion error" value="0.1881"/>
</observations>
</experiment>

<experiment name="BUD4(lf) 2n, SLAD, G40508">
  <condition name="cell type" value="2n" category="environmental"/>
  <condition name="medium" value="SLAD" category="environmental"/>
  <condition name="vector" value="B73 (URA_2um)" category="environmental"/>
  <condition gene="YJR092W" alleleForm="lf" category="genetic" allele="bud4::bcKanMX4"/>
<observations>
  <phenotype name="agar invasion" value="0.2439"/>
  <phenotype name="agar invasion error" value="0.0775"/>
</observations>
</experiment>

<experiment name="YIR002C(lf) CDC42(gf) 2n, SLAD, G40511">
  <condition name="cell type" value="2n" category="environmental"/>
  <condition name="medium" value="SLAD" category="environmental"/>
  <condition name="vector" value="B73 (URA_2um)" category="environmental"/>
  <condition gene="YIR002C" alleleForm="lf" category="genetic" allele="yir002c::bcKanMX4"/>
  <condition gene="YLR229C" alleleForm="gf" category="genetic" allele="CDC42"/>
<observations>
  <phenotype name="agar invasion" value="0.1248"/>
  <phenotype name="agar invasion error" value="0.0337"/>
</observations>
</experiment>

<experiment name="YIR002C(lf) FLO8(gf) 2n, SLAD, G40512">
  <condition name="cell type" value="2n" category="environmental"/>
  <condition name="medium" value="SLAD" category="environmental"/>
  <condition name="vector" value="B73 (URA_2um)" category="environmental"/>
  <condition gene="YIR002C" alleleForm="lf" category="genetic" allele="yir002c::bcKanMX4"/>
  <condition gene="YER109C" alleleForm="gf" category="genetic" allele="FLO8"/>
<observations>
  <phenotype name="agar invasion" value="0.3028"/>
  <phenotype name="agar invasion error" value="0.0338"/>
</observations>
</experiment>

<experiment name="YIR002C(lf) KSS1(dn) 2n, SLAD, G40513">
  <condition name="cell type" value="2n" category="environmental"/>
  <condition name="medium" value="SLAD" category="environmental"/>
  <condition name="vector" value="B59 (HIS_CEN)" category="environmental"/>
  <condition gene="YIR002C" alleleForm="lf" category="genetic" allele="yir002c::bcKanMX4"/>
  <condition gene="YGR040W" alleleForm="dn" category="genetic" allele="kss1K42R"/>
<observations>
  <phenotype name="agar invasion" value="0.2760"/>
  <phenotype name="agar invasion error" value="0.0351"/>
</observations>
</experiment>

<experiment name="YIR002C(lf) STE20(gf) 2n, SLAD, G40514">
  <condition name="cell type" value="2n" category="environmental"/>
  <condition name="medium" value="SLAD" category="environmental"/>
  <condition name="vector" value="B73 (URA_2um)" category="environmental"/>
  <condition gene="YIR002C" alleleForm="lf" category="genetic" allele="yir002c::bcKanMX4"/>
  <condition gene="YHL007C" alleleForm="gf" category="genetic" allele="STE20"/>
<observations>
  <phenotype name="agar invasion" value="0.0923"/>
  <phenotype name="agar invasion error" value="0.0317"/>
</observations>
</experiment>

<experiment name="YIR002C(lf) STE11(gf) 2n, SLAD, G40515">
  <condition name="cell type" value="2n" category="environmental"/>
  <condition name="medium" value="SLAD" category="environmental"/>
  <condition name="vector" value="B59 (HIS_CEN)" category="environmental"/>
  <condition gene="YIR002C" alleleForm="lf" category="genetic" allele="yir002c::bcKanMX4"/>
  <condition gene="YLR362W" alleleForm="gf" category="genetic" allele="STE11-4"/>
<observations>
  <phenotype name="agar invasion" value="0.6498"/>
  <phenotype name="agar invasion error" value="0.1178"/>
</observations>
</experiment>

<experiment name="YIR002C(lf) STE12(gf) 2n, SLAD, G40516">
  <condition name="cell type" value="2n" category="environmental"/>
  <condition name="medium" value="SLAD" category="environmental"/>
  <condition name="vector" value="B73 (URA_2um)" category="environmental"/>
  <condition gene="YIR002C" alleleForm="lf" category="genetic" allele="yir002c::bcKanMX4"/>
  <condition gene="YHR084W" alleleForm="gf" category="genetic" allele="STE12"/>
<observations>
  <phenotype name="agar invasion" value="0.0000"/>
  <phenotype name="agar invasion error" value="0.0129"/>
</observations>
</experiment>

<experiment name="YIR002C(lf) PHD1(gf) 2n, SLAD, G40517">
  <condition name="cell type" value="2n" category="environmental"/>
  <condition name="medium" value="SLAD" category="environmental"/>
  <condition name="vector" value="B73 (URA_2um)" category="environmental"/>
  <condition gene="YIR002C" alleleForm="lf" category="genetic" allele="yir002c::bcKanMX4"/>
  <condition gene="YKL043W" alleleForm="gf" category="genetic" allele="PHD1"/>
<observations>
  <phenotype name="agar invasion" value="0.2991"/>
  <phenotype name="agar invasion error" value="0.0320"/>
</observations>
</experiment>

<experiment name="YIR002C(lf) MSN1(gf) 2n, SLAD, G40518">
  <condition name="cell type" value="2n" category="environmental"/>
  <condition name="medium" value="SLAD" category="environmental"/>
  <condition name="vector" value="B73 (URA_2um)" category="environmental"/>
  <condition gene="YIR002C" alleleForm="lf" category="genetic" allele="yir002c::bcKanMX4"/>
  <condition gene="YOL116W" alleleForm="gf" category="genetic" allele="MSN1"/>
<observations>
  <phenotype name="agar invasion" value="0.3391"/>
  <phenotype name="agar invasion error" value="0.0580"/>
</observations>
</experiment>

<experiment name="YIR002C(lf) GLN3(gf) 2n, SLAD, G40519">
  <condition name="cell type" value="2n" category="environmental"/>
  <condition name="medium" value="SLAD" category="environmental"/>
  <condition name="vector" value="B73 (URA_2um)" category="environmental"/>
  <condition gene="YIR002C" alleleForm="lf" category="genetic" allele="yir002c::bcKanMX4"/>
  <condition gene="YER040W" alleleForm="gf" category="genetic" allele="GLN3"/>
<observations>
  <phenotype name="agar invasion" value="0.0000"/>
  <phenotype name="agar invasion error" value="0.0129"/>
</observations>
</experiment>

<experiment name="YIR002C(lf) BEM1(gf) 2n, SLAD, G40520">
  <condition name="cell type" value="2n" category="environmental"/>
  <condition name="medium" value="SLAD" category="environmental"/>
  <condition name="vector" value="B73 (URA_2um)" category="environmental"/>
  <condition gene="YIR002C" alleleForm="lf" category="genetic" allele="yir002c::bcKanMX4"/>
  <condition gene="YBR200W" alleleForm="gf" category="genetic" allele="BEM1"/>
<observations>
  <phenotype name="agar invasion" value="0.1323"/>
  <phenotype name="agar invasion error" value="0.0417"/>
</observations>
</experiment>

<experiment name="YIR002C(lf) RSR1(dn) 2n, SLAD, G40521">
  <condition name="cell type" value="2n" category="environmental"/>
  <condition name="medium" value="SLAD" category="environmental"/>
  <condition name="vector" value="B62 (URA_CEN)" category="environmental"/>
  <condition gene="YIR002C" alleleForm="lf" category="genetic" allele="yir002c::bcKanMX4"/>
  <condition gene="YGR152C" alleleForm="dn" category="genetic" allele="rsr1N16"/>
<observations>
  <phenotype name="agar invasion" value="0.0586"/>
  <phenotype name="agar invasion error" value="0.0586"/>
</observations>
</experiment>

<experiment name="YIR002C(lf) 2n, SLAD, G40522">
  <condition name="cell type" value="2n" category="environmental"/>
  <condition name="medium" value="SLAD" category="environmental"/>
  <condition name="vector" value="B59 (HIS_CEN)" category="environmental"/>
  <condition gene="YIR002C" alleleForm="lf" category="genetic" allele="yir002c::bcKanMX4"/>
<observations>
  <phenotype name="agar invasion" value="0.1087"/>
  <phenotype name="agar invasion error" value="0.0474"/>
</observations>
</experiment>

<experiment name="YIR002C(lf) 2n, SLAD, G40523">
  <condition name="cell type" value="2n" category="environmental"/>
  <condition name="medium" value="SLAD" category="environmental"/>
  <condition name="vector" value="B62 (URA_CEN)" category="environmental"/>
  <condition gene="YIR002C" alleleForm="lf" category="genetic" allele="yir002c::bcKanMX4"/>
<observations>
  <phenotype name="agar invasion" value="-0.0673"/>
  <phenotype name="agar invasion error" value="0.0673"/>
</observations>
</experiment>

<experiment name="YIR002C(lf) 2n, SLAD, G40524">
  <condition name="cell type" value="2n" category="environmental"/>
  <condition name="medium" value="SLAD" category="environmental"/>
  <condition name="vector" value="B73 (URA_2um)" category="environmental"/>
  <condition gene="YIR002C" alleleForm="lf" category="genetic" allele="yir002c::bcKanMX4"/>
<observations>
  <phenotype name="agar invasion" value="0.0193"/>
  <phenotype name="agar invasion error" value="0.0498"/>
</observations>
</experiment>

<experiment name="YIR002C(lf) TEC1(gf) 2n, SLAD, G40525">
  <condition name="cell type" value="2n" category="environmental"/>
  <condition name="medium" value="SLAD" category="environmental"/>
  <condition name="vector" value="B73 (URA_2um)" category="environmental"/>
  <condition gene="YIR002C" alleleForm="lf" category="genetic" allele="yir002c::bcKanMX4"/>
  <condition gene="YBR083W" alleleForm="gf" category="genetic" allele="TEC1"/>
<observations>
  <phenotype name="agar invasion" value="0.1018"/>
  <phenotype name="agar invasion error" value="0.0531"/>
</observations>
</experiment>

<experiment name="RAS2(lf) CDC42(gf) 2n, SLAD, G40528">
  <condition name="cell type" value="2n" category="environmental"/>
  <condition name="medium" value="SLAD" category="environmental"/>
  <condition name="vector" value="B73 (URA_2um)" category="environmental"/>
  <condition gene="YNL098C" alleleForm="lf" category="genetic" allele="ras2::bcKanMX4"/>
  <condition gene="YLR229C" alleleForm="gf" category="genetic" allele="CDC42"/>
<observations>
  <phenotype name="agar invasion" value="0.0000"/>
  <phenotype name="agar invasion error" value="0.0129"/>
</observations>
</experiment>

<experiment name="RAS2(lf) FLO8(gf) 2n, SLAD, G40529">
  <condition name="cell type" value="2n" category="environmental"/>
  <condition name="medium" value="SLAD" category="environmental"/>
  <condition name="vector" value="B73 (URA_2um)" category="environmental"/>
  <condition gene="YNL098C" alleleForm="lf" category="genetic" allele="ras2::bcKanMX4"/>
  <condition gene="YER109C" alleleForm="gf" category="genetic" allele="FLO8"/>
<observations>
  <phenotype name="agar invasion" value="0.3337"/>
  <phenotype name="agar invasion error" value="0.0213"/>
</observations>
</experiment>

<experiment name="RAS2(lf) KSS1(dn) 2n, SLAD, G40530">
  <condition name="cell type" value="2n" category="environmental"/>
  <condition name="medium" value="SLAD" category="environmental"/>
  <condition name="vector" value="B59 (HIS_CEN)" category="environmental"/>
  <condition gene="YNL098C" alleleForm="lf" category="genetic" allele="ras2::bcKanMX4"/>
  <condition gene="YGR040W" alleleForm="dn" category="genetic" allele="kss1K42R"/>
<observations>
  <phenotype name="agar invasion" value="0.0342"/>
  <phenotype name="agar invasion error" value="0.0342"/>
</observations>
</experiment>

<experiment name="RAS2(lf) STE20(gf) 2n, SLAD, G40531">
  <condition name="cell type" value="2n" category="environmental"/>
  <condition name="medium" value="SLAD" category="environmental"/>
  <condition name="vector" value="B73 (URA_2um)" category="environmental"/>
  <condition gene="YNL098C" alleleForm="lf" category="genetic" allele="ras2::bcKanMX4"/>
  <condition gene="YHL007C" alleleForm="gf" category="genetic" allele="STE20"/>
<observations>
  <phenotype name="agar invasion" value="0.0000"/>
  <phenotype name="agar invasion error" value="0.0129"/>
</observations>
</experiment>

<experiment name="RAS2(lf) STE11(gf) 2n, SLAD, G40532">
  <condition name="cell type" value="2n" category="environmental"/>
  <condition name="medium" value="SLAD" category="environmental"/>
  <condition name="vector" value="B59 (HIS_CEN)" category="environmental"/>
  <condition gene="YNL098C" alleleForm="lf" category="genetic" allele="ras2::bcKanMX4"/>
  <condition gene="YLR362W" alleleForm="gf" category="genetic" allele="STE11-4"/>
<observations>
  <phenotype name="agar invasion" value="0.4566"/>
  <phenotype name="agar invasion error" value="0.0885"/>
</observations>
</experiment>

<experiment name="RAS2(lf) STE12(gf) 2n, SLAD, G40533">
  <condition name="cell type" value="2n" category="environmental"/>
  <condition name="medium" value="SLAD" category="environmental"/>
  <condition name="vector" value="B73 (URA_2um)" category="environmental"/>
  <condition gene="YNL098C" alleleForm="lf" category="genetic" allele="ras2::bcKanMX4"/>
  <condition gene="YHR084W" alleleForm="gf" category="genetic" allele="STE12"/>
<observations>
  <phenotype name="agar invasion" value="-0.0115"/>
  <phenotype name="agar invasion error" value="0.0182"/>
</observations>
</experiment>

<experiment name="RAS2(lf) PHD1(gf) 2n, SLAD, G40534">
  <condition name="cell type" value="2n" category="environmental"/>
  <condition name="medium" value="SLAD" category="environmental"/>
  <condition name="vector" value="B73 (URA_2um)" category="environmental"/>
  <condition gene="YNL098C" alleleForm="lf" category="genetic" allele="ras2::bcKanMX4"/>
  <condition gene="YKL043W" alleleForm="gf" category="genetic" allele="PHD1"/>
<observations>
  <phenotype name="agar invasion" value="0.3055"/>
  <phenotype name="agar invasion error" value="0.0515"/>
</observations>
</experiment>

<experiment name="RAS2(lf) MSN1(gf) 2n, SLAD, G40535">
  <condition name="cell type" value="2n" category="environmental"/>
  <condition name="medium" value="SLAD" category="environmental"/>
  <condition name="vector" value="B73 (URA_2um)" category="environmental"/>
  <condition gene="YNL098C" alleleForm="lf" category="genetic" allele="ras2::bcKanMX4"/>
  <condition gene="YOL116W" alleleForm="gf" category="genetic" allele="MSN1"/>
<observations>
  <phenotype name="agar invasion" value="0.5439"/>
  <phenotype name="agar invasion error" value="0.0410"/>
</observations>
</experiment>

<experiment name="RAS2(lf) GLN3(gf) 2n, SLAD, G40536">
  <condition name="cell type" value="2n" category="environmental"/>
  <condition name="medium" value="SLAD" category="environmental"/>
  <condition name="vector" value="B73 (URA_2um)" category="environmental"/>
  <condition gene="YNL098C" alleleForm="lf" category="genetic" allele="ras2::bcKanMX4"/>
  <condition gene="YER040W" alleleForm="gf" category="genetic" allele="GLN3"/>
<observations>
  <phenotype name="agar invasion" value="-0.0337"/>
  <phenotype name="agar invasion error" value="0.0129"/>
</observations>
</experiment>

<experiment name="RAS2(lf) BEM1(gf) 2n, SLAD, G40537">
  <condition name="cell type" value="2n" category="environmental"/>
  <condition name="medium" value="SLAD" category="environmental"/>
  <condition name="vector" value="B73 (URA_2um)" category="environmental"/>
  <condition gene="YNL098C" alleleForm="lf" category="genetic" allele="ras2::bcKanMX4"/>
  <condition gene="YBR200W" alleleForm="gf" category="genetic" allele="BEM1"/>
<observations>
  <phenotype name="agar invasion" value="0.0079"/>
  <phenotype name="agar invasion error" value="0.0129"/>
</observations>
</experiment>

<experiment name="RAS2(lf) RSR1(dn) 2n, SLAD, G40538">
  <condition name="cell type" value="2n" category="environmental"/>
  <condition name="medium" value="SLAD" category="environmental"/>
  <condition name="vector" value="B62 (URA_CEN)" category="environmental"/>
  <condition gene="YNL098C" alleleForm="lf" category="genetic" allele="ras2::bcKanMX4"/>
  <condition gene="YGR152C" alleleForm="dn" category="genetic" allele="rsr1N16"/>
<observations>
  <phenotype name="agar invasion" value="-0.0944"/>
  <phenotype name="agar invasion error" value="0.0237"/>
</observations>
</experiment>

<experiment name="RAS2(lf) 2n, SLAD, G40539">
  <condition name="cell type" value="2n" category="environmental"/>
  <condition name="medium" value="SLAD" category="environmental"/>
  <condition name="vector" value="B59 (HIS_CEN)" category="environmental"/>
  <condition gene="YNL098C" alleleForm="lf" category="genetic" allele="ras2::bcKanMX4"/>
<observations>
  <phenotype name="agar invasion" value="-0.0481"/>
  <phenotype name="agar invasion error" value="0.0389"/>
</observations>
</experiment>

<experiment name="RAS2(lf) 2n, SLAD, G40540">
  <condition name="cell type" value="2n" category="environmental"/>
  <condition name="medium" value="SLAD" category="environmental"/>
  <condition name="vector" value="B62 (URA_CEN)" category="environmental"/>
  <condition gene="YNL098C" alleleForm="lf" category="genetic" allele="ras2::bcKanMX4"/>
<observations>
  <phenotype name="agar invasion" value="0.0000"/>
  <phenotype name="agar invasion error" value="0.0237"/>
</observations>
</experiment>

<experiment name="RAS2(lf) 2n, SLAD, G40541">
  <condition name="cell type" value="2n" category="environmental"/>
  <condition name="medium" value="SLAD" category="environmental"/>
  <condition name="vector" value="B73 (URA_2um)" category="environmental"/>
  <condition gene="YNL098C" alleleForm="lf" category="genetic" allele="ras2::bcKanMX4"/>
<observations>
  <phenotype name="agar invasion" value="-0.0472"/>
  <phenotype name="agar invasion error" value="0.0274"/>
</observations>
</experiment>

<experiment name="RAS2(lf) TEC1(gf) 2n, SLAD, G40542">
  <condition name="cell type" value="2n" category="environmental"/>
  <condition name="medium" value="SLAD" category="environmental"/>
  <condition name="vector" value="B73 (URA_2um)" category="environmental"/>
  <condition gene="YNL098C" alleleForm="lf" category="genetic" allele="ras2::bcKanMX4"/>
  <condition gene="YBR083W" alleleForm="gf" category="genetic" allele="TEC1"/>
<observations>
  <phenotype name="agar invasion" value="0.0495"/>
  <phenotype name="agar invasion error" value="0.0198"/>
</observations>
</experiment>

<experiment name="YNL159C(lf) RAS2(gf) 2n, SLAD, G40543">
  <condition name="cell type" value="2n" category="environmental"/>
  <condition name="medium" value="SLAD" category="environmental"/>
  <condition name="vector" value="B62 (URA_CEN)" category="environmental"/>
  <condition gene="YNL159C" alleleForm="lf" category="genetic" allele="ynl159c::bcKanMX4"/>
  <condition gene="YNL098C" alleleForm="gf" category="genetic" allele="Ras2V19"/>
<observations>
  <phenotype name="agar invasion" value="0.3252"/>
  <phenotype name="agar invasion error" value="0.1024"/>
</observations>
</experiment>

<experiment name="YNL159C(lf) RAS2(dn) 2n, SLAD, G40544">
  <condition name="cell type" value="2n" category="environmental"/>
  <condition name="medium" value="SLAD" category="environmental"/>
  <condition name="vector" value="B62 (URA_CEN)" category="environmental"/>
  <condition gene="YNL159C" alleleForm="lf" category="genetic" allele="ynl159c::bcKanMX4"/>
  <condition gene="YNL098C" alleleForm="dn" category="genetic" allele="Ras2A22"/>
<observations>
  <phenotype name="agar invasion" value="0.3609"/>
  <phenotype name="agar invasion error" value="0.1945"/>
</observations>
</experiment>

<experiment name="YNL159C(lf) CDC42(gf) 2n, SLAD, G40545">
  <condition name="cell type" value="2n" category="environmental"/>
  <condition name="medium" value="SLAD" category="environmental"/>
  <condition name="vector" value="B73 (URA_2um)" category="environmental"/>
  <condition gene="YNL159C" alleleForm="lf" category="genetic" allele="ynl159c::bcKanMX4"/>
  <condition gene="YLR229C" alleleForm="gf" category="genetic" allele="CDC42"/>
<observations>
  <phenotype name="agar invasion" value="0.1624"/>
  <phenotype name="agar invasion error" value="0.0438"/>
</observations>
</experiment>

<experiment name="YNL159C(lf) FLO8(gf) 2n, SLAD, G40546">
  <condition name="cell type" value="2n" category="environmental"/>
  <condition name="medium" value="SLAD" category="environmental"/>
  <condition name="vector" value="B73 (URA_2um)" category="environmental"/>
  <condition gene="YNL159C" alleleForm="lf" category="genetic" allele="ynl159c::bcKanMX4"/>
  <condition gene="YER109C" alleleForm="gf" category="genetic" allele="FLO8"/>
<observations>
  <phenotype name="agar invasion" value="0.3370"/>
  <phenotype name="agar invasion error" value="0.1285"/>
</observations>
</experiment>

<experiment name="YNL159C(lf) KSS1(dn) 2n, SLAD, G40547">
  <condition name="cell type" value="2n" category="environmental"/>
  <condition name="medium" value="SLAD" category="environmental"/>
  <condition name="vector" value="B59 (HIS_CEN)" category="environmental"/>
  <condition gene="YNL159C" alleleForm="lf" category="genetic" allele="ynl159c::bcKanMX4"/>
  <condition gene="YGR040W" alleleForm="dn" category="genetic" allele="kss1K42R"/>
<observations>
  <phenotype name="agar invasion" value="0.0842"/>
  <phenotype name="agar invasion error" value="0.0283"/>
</observations>
</experiment>

<experiment name="YNL159C(lf) STE20(gf) 2n, SLAD, G40548">
  <condition name="cell type" value="2n" category="environmental"/>
  <condition name="medium" value="SLAD" category="environmental"/>
  <condition name="vector" value="B73 (URA_2um)" category="environmental"/>
  <condition gene="YNL159C" alleleForm="lf" category="genetic" allele="ynl159c::bcKanMX4"/>
  <condition gene="YHL007C" alleleForm="gf" category="genetic" allele="STE20"/>
<observations>
  <phenotype name="agar invasion" value="0.3207"/>
  <phenotype name="agar invasion error" value="0.0827"/>
</observations>
</experiment>

<experiment name="YNL159C(lf) STE11(gf) 2n, SLAD, G40549">
  <condition name="cell type" value="2n" category="environmental"/>
  <condition name="medium" value="SLAD" category="environmental"/>
  <condition name="vector" value="B59 (HIS_CEN)" category="environmental"/>
  <condition gene="YNL159C" alleleForm="lf" category="genetic" allele="ynl159c::bcKanMX4"/>
  <condition gene="YLR362W" alleleForm="gf" category="genetic" allele="STE11-4"/>
<observations>
  <phenotype name="agar invasion" value="0.1569"/>
  <phenotype name="agar invasion error" value="0.0225"/>
</observations>
</experiment>

<experiment name="YNL159C(lf) STE12(gf) 2n, SLAD, G40550">
  <condition name="cell type" value="2n" category="environmental"/>
  <condition name="medium" value="SLAD" category="environmental"/>
  <condition name="vector" value="B73 (URA_2um)" category="environmental"/>
  <condition gene="YNL159C" alleleForm="lf" category="genetic" allele="ynl159c::bcKanMX4"/>
  <condition gene="YHR084W" alleleForm="gf" category="genetic" allele="STE12"/>
<observations>
  <phenotype name="agar invasion" value="0.0629"/>
  <phenotype name="agar invasion error" value="0.0376"/>
</observations>
</experiment>

<experiment name="YNL159C(lf) PHD1(gf) 2n, SLAD, G40551">
  <condition name="cell type" value="2n" category="environmental"/>
  <condition name="medium" value="SLAD" category="environmental"/>
  <condition name="vector" value="B73 (URA_2um)" category="environmental"/>
  <condition gene="YNL159C" alleleForm="lf" category="genetic" allele="ynl159c::bcKanMX4"/>
  <condition gene="YKL043W" alleleForm="gf" category="genetic" allele="PHD1"/>
<observations>
  <phenotype name="agar invasion" value="0.4996"/>
  <phenotype name="agar invasion error" value="0.0587"/>
</observations>
</experiment>

<experiment name="YNL159C(lf) MSN1(gf) 2n, SLAD, G40552">
  <condition name="cell type" value="2n" category="environmental"/>
  <condition name="medium" value="SLAD" category="environmental"/>
  <condition name="vector" value="B73 (URA_2um)" category="environmental"/>
  <condition gene="YNL159C" alleleForm="lf" category="genetic" allele="ynl159c::bcKanMX4"/>
  <condition gene="YOL116W" alleleForm="gf" category="genetic" allele="MSN1"/>
<observations>
  <phenotype name="agar invasion" value="0.4731"/>
  <phenotype name="agar invasion error" value="0.0559"/>
</observations>
</experiment>

<experiment name="YNL159C(lf) GLN3(gf) 2n, SLAD, G40553">
  <condition name="cell type" value="2n" category="environmental"/>
  <condition name="medium" value="SLAD" category="environmental"/>
  <condition name="vector" value="B73 (URA_2um)" category="environmental"/>
  <condition gene="YNL159C" alleleForm="lf" category="genetic" allele="ynl159c::bcKanMX4"/>
  <condition gene="YER040W" alleleForm="gf" category="genetic" allele="GLN3"/>
<observations>
  <phenotype name="agar invasion" value="-0.0464"/>
  <phenotype name="agar invasion error" value="0.1109"/>
</observations>
</experiment>

<experiment name="YNL159C(lf) BEM1(gf) 2n, SLAD, G40554">
  <condition name="cell type" value="2n" category="environmental"/>
  <condition name="medium" value="SLAD" category="environmental"/>
  <condition name="vector" value="B73 (URA_2um)" category="environmental"/>
  <condition gene="YNL159C" alleleForm="lf" category="genetic" allele="ynl159c::bcKanMX4"/>
  <condition gene="YBR200W" alleleForm="gf" category="genetic" allele="BEM1"/>
<observations>
  <phenotype name="agar invasion" value="0.1598"/>
  <phenotype name="agar invasion error" value="0.0510"/>
</observations>
</experiment>

<experiment name="YNL159C(lf) RSR1(dn) 2n, SLAD, G40555">
  <condition name="cell type" value="2n" category="environmental"/>
  <condition name="medium" value="SLAD" category="environmental"/>
  <condition name="vector" value="B62 (URA_CEN)" category="environmental"/>
  <condition gene="YNL159C" alleleForm="lf" category="genetic" allele="ynl159c::bcKanMX4"/>
  <condition gene="YGR152C" alleleForm="dn" category="genetic" allele="rsr1N16"/>
<observations>
  <phenotype name="agar invasion" value="0.1507"/>
  <phenotype name="agar invasion error" value="0.1761"/>
</observations>
</experiment>

<experiment name="YNL159C(lf) 2n, SLAD, G40556">
  <condition name="cell type" value="2n" category="environmental"/>
  <condition name="medium" value="SLAD" category="environmental"/>
  <condition name="vector" value="B59 (HIS_CEN)" category="environmental"/>
  <condition gene="YNL159C" alleleForm="lf" category="genetic" allele="ynl159c::bcKanMX4"/>
<observations>
  <phenotype name="agar invasion" value="0.1178"/>
  <phenotype name="agar invasion error" value="0.0367"/>
</observations>
</experiment>

<experiment name="YNL159C(lf) 2n, SLAD, G40557">
  <condition name="cell type" value="2n" category="environmental"/>
  <condition name="medium" value="SLAD" category="environmental"/>
  <condition name="vector" value="B62 (URA_CEN)" category="environmental"/>
  <condition gene="YNL159C" alleleForm="lf" category="genetic" allele="ynl159c::bcKanMX4"/>
<observations>
  <phenotype name="agar invasion" value="0.0768"/>
  <phenotype name="agar invasion error" value="0.1665"/>
</observations>
</experiment>

<experiment name="YNL159C(lf) 2n, SLAD, G40558">
  <condition name="cell type" value="2n" category="environmental"/>
  <condition name="medium" value="SLAD" category="environmental"/>
  <condition name="vector" value="B73 (URA_2um)" category="environmental"/>
  <condition gene="YNL159C" alleleForm="lf" category="genetic" allele="ynl159c::bcKanMX4"/>
<observations>
  <phenotype name="agar invasion" value="0.1264"/>
  <phenotype name="agar invasion error" value="0.1206"/>
</observations>
</experiment>

<experiment name="YNL159C(lf) TEC1(gf) 2n, SLAD, G40559">
  <condition name="cell type" value="2n" category="environmental"/>
  <condition name="medium" value="SLAD" category="environmental"/>
  <condition name="vector" value="B73 (URA_2um)" category="environmental"/>
  <condition gene="YNL159C" alleleForm="lf" category="genetic" allele="ynl159c::bcKanMX4"/>
  <condition gene="YBR083W" alleleForm="gf" category="genetic" allele="TEC1"/>
<observations>
  <phenotype name="agar invasion" value="0.1975"/>
  <phenotype name="agar invasion error" value="0.0622"/>
</observations>
</experiment>

<experiment name="PBS2(lf) RAS2(dn) 2n, SLAD, G40561">
  <condition name="cell type" value="2n" category="environmental"/>
  <condition name="medium" value="SLAD" category="environmental"/>
  <condition name="vector" value="B62 (URA_CEN)" category="environmental"/>
  <condition gene="YJL128C" alleleForm="lf" category="genetic" allele="pbs2::bcKanMX4"/>
  <condition gene="YNL098C" alleleForm="dn" category="genetic" allele="Ras2A22"/>
<observations>
  <phenotype name="agar invasion" value="0.2149"/>
  <phenotype name="agar invasion error" value="0.1057"/>
</observations>
</experiment>

<experiment name="PBS2(lf) CDC42(gf) 2n, SLAD, G40562">
  <condition name="cell type" value="2n" category="environmental"/>
  <condition name="medium" value="SLAD" category="environmental"/>
  <condition name="vector" value="B73 (URA_2um)" category="environmental"/>
  <condition gene="YJL128C" alleleForm="lf" category="genetic" allele="pbs2::bcKanMX4"/>
  <condition gene="YLR229C" alleleForm="gf" category="genetic" allele="CDC42"/>
<observations>
  <phenotype name="agar invasion" value="0.6706"/>
  <phenotype name="agar invasion error" value="0.0782"/>
</observations>
</experiment>

<experiment name="PBS2(lf) FLO8(gf) 2n, SLAD, G40563">
  <condition name="cell type" value="2n" category="environmental"/>
  <condition name="medium" value="SLAD" category="environmental"/>
  <condition name="vector" value="B73 (URA_2um)" category="environmental"/>
  <condition gene="YJL128C" alleleForm="lf" category="genetic" allele="pbs2::bcKanMX4"/>
  <condition gene="YER109C" alleleForm="gf" category="genetic" allele="FLO8"/>
<observations>
  <phenotype name="agar invasion" value="0.8207"/>
  <phenotype name="agar invasion error" value="0.0760"/>
</observations>
</experiment>

<experiment name="PBS2(lf) KSS1(dn) 2n, SLAD, G40564">
  <condition name="cell type" value="2n" category="environmental"/>
  <condition name="medium" value="SLAD" category="environmental"/>
  <condition name="vector" value="B59 (HIS_CEN)" category="environmental"/>
  <condition gene="YJL128C" alleleForm="lf" category="genetic" allele="pbs2::bcKanMX4"/>
  <condition gene="YGR040W" alleleForm="dn" category="genetic" allele="kss1K42R"/>
<observations>
  <phenotype name="agar invasion" value="0.5293"/>
  <phenotype name="agar invasion error" value="0.0169"/>
</observations>
</experiment>

<experiment name="PBS2(lf) STE20(gf) 2n, SLAD, G40565">
  <condition name="cell type" value="2n" category="environmental"/>
  <condition name="medium" value="SLAD" category="environmental"/>
  <condition name="vector" value="B73 (URA_2um)" category="environmental"/>
  <condition gene="YJL128C" alleleForm="lf" category="genetic" allele="pbs2::bcKanMX4"/>
  <condition gene="YHL007C" alleleForm="gf" category="genetic" allele="STE20"/>
<observations>
  <phenotype name="agar invasion" value="0.4610"/>
  <phenotype name="agar invasion error" value="0.0518"/>
</observations>
</experiment>

<experiment name="PBS2(lf) STE11(gf) 2n, SLAD, G40566">
  <condition name="cell type" value="2n" category="environmental"/>
  <condition name="medium" value="SLAD" category="environmental"/>
  <condition name="vector" value="B59 (HIS_CEN)" category="environmental"/>
  <condition gene="YJL128C" alleleForm="lf" category="genetic" allele="pbs2::bcKanMX4"/>
  <condition gene="YLR362W" alleleForm="gf" category="genetic" allele="STE11-4"/>
<observations>
  <phenotype name="agar invasion" value="0.2341"/>
  <phenotype name="agar invasion error" value="0.0780"/>
</observations>
</experiment>

<experiment name="PBS2(lf) STE12(gf) 2n, SLAD, G40567">
  <condition name="cell type" value="2n" category="environmental"/>
  <condition name="medium" value="SLAD" category="environmental"/>
  <condition name="vector" value="B73 (URA_2um)" category="environmental"/>
  <condition gene="YJL128C" alleleForm="lf" category="genetic" allele="pbs2::bcKanMX4"/>
  <condition gene="YHR084W" alleleForm="gf" category="genetic" allele="STE12"/>
<observations>
  <phenotype name="agar invasion" value="0.4336"/>
  <phenotype name="agar invasion error" value="0.0527"/>
</observations>
</experiment>

<experiment name="PBS2(lf) PHD1(gf) 2n, SLAD, G40568">
  <condition name="cell type" value="2n" category="environmental"/>
  <condition name="medium" value="SLAD" category="environmental"/>
  <condition name="vector" value="B73 (URA_2um)" category="environmental"/>
  <condition gene="YJL128C" alleleForm="lf" category="genetic" allele="pbs2::bcKanMX4"/>
  <condition gene="YKL043W" alleleForm="gf" category="genetic" allele="PHD1"/>
<observations>
  <phenotype name="agar invasion" value="0.6372"/>
  <phenotype name="agar invasion error" value="0.0428"/>
</observations>
</experiment>

<experiment name="PBS2(lf) MSN1(gf) 2n, SLAD, G40569">
  <condition name="cell type" value="2n" category="environmental"/>
  <condition name="medium" value="SLAD" category="environmental"/>
  <condition name="vector" value="B73 (URA_2um)" category="environmental"/>
  <condition gene="YJL128C" alleleForm="lf" category="genetic" allele="pbs2::bcKanMX4"/>
  <condition gene="YOL116W" alleleForm="gf" category="genetic" allele="MSN1"/>
<observations>
  <phenotype name="agar invasion" value="0.9136"/>
  <phenotype name="agar invasion error" value="0.0442"/>
</observations>
</experiment>

<experiment name="PBS2(lf) GLN3(gf) 2n, SLAD, G40570">
  <condition name="cell type" value="2n" category="environmental"/>
  <condition name="medium" value="SLAD" category="environmental"/>
  <condition name="vector" value="B73 (URA_2um)" category="environmental"/>
  <condition gene="YJL128C" alleleForm="lf" category="genetic" allele="pbs2::bcKanMX4"/>
  <condition gene="YER040W" alleleForm="gf" category="genetic" allele="GLN3"/>
<observations>
  <phenotype name="agar invasion" value="0.8108"/>
  <phenotype name="agar invasion error" value="0.0662"/>
</observations>
</experiment>

<experiment name="PBS2(lf) BEM1(gf) 2n, SLAD, G40571">
  <condition name="cell type" value="2n" category="environmental"/>
  <condition name="medium" value="SLAD" category="environmental"/>
  <condition name="vector" value="B73 (URA_2um)" category="environmental"/>
  <condition gene="YJL128C" alleleForm="lf" category="genetic" allele="pbs2::bcKanMX4"/>
  <condition gene="YBR200W" alleleForm="gf" category="genetic" allele="BEM1"/>
<observations>
  <phenotype name="agar invasion" value="0.4167"/>
  <phenotype name="agar invasion error" value="0.0431"/>
</observations>
</experiment>

<experiment name="PBS2(lf) RSR1(dn) 2n, SLAD, G40572">
  <condition name="cell type" value="2n" category="environmental"/>
  <condition name="medium" value="SLAD" category="environmental"/>
  <condition name="vector" value="B62 (URA_CEN)" category="environmental"/>
  <condition gene="YJL128C" alleleForm="lf" category="genetic" allele="pbs2::bcKanMX4"/>
  <condition gene="YGR152C" alleleForm="dn" category="genetic" allele="rsr1N16"/>
<observations>
  <phenotype name="agar invasion" value="0.4604"/>
  <phenotype name="agar invasion error" value="0.1612"/>
</observations>
</experiment>

<experiment name="PBS2(lf) 2n, SLAD, G40573">
  <condition name="cell type" value="2n" category="environmental"/>
  <condition name="medium" value="SLAD" category="environmental"/>
  <condition name="vector" value="B59 (HIS_CEN)" category="environmental"/>
  <condition gene="YJL128C" alleleForm="lf" category="genetic" allele="pbs2::bcKanMX4"/>
<observations>
  <phenotype name="agar invasion" value="0.5624"/>
  <phenotype name="agar invasion error" value="0.0201"/>
</observations>
</experiment>

<experiment name="PBS2(lf) 2n, SLAD, G40574">
  <condition name="cell type" value="2n" category="environmental"/>
  <condition name="medium" value="SLAD" category="environmental"/>
  <condition name="vector" value="B62 (URA_CEN)" category="environmental"/>
  <condition gene="YJL128C" alleleForm="lf" category="genetic" allele="pbs2::bcKanMX4"/>
<observations>
  <phenotype name="agar invasion" value="0.5265"/>
  <phenotype name="agar invasion error" value="0.1716"/>
</observations>
</experiment>

<experiment name="PBS2(lf) 2n, SLAD, G40575">
  <condition name="cell type" value="2n" category="environmental"/>
  <condition name="medium" value="SLAD" category="environmental"/>
  <condition name="vector" value="B73 (URA_2um)" category="environmental"/>
  <condition gene="YJL128C" alleleForm="lf" category="genetic" allele="pbs2::bcKanMX4"/>
<observations>
  <phenotype name="agar invasion" value="0.3346"/>
  <phenotype name="agar invasion error" value="0.0732"/>
</observations>
</experiment>

<experiment name="PBS2(lf) TEC1(gf) 2n, SLAD, G40576">
  <condition name="cell type" value="2n" category="environmental"/>
  <condition name="medium" value="SLAD" category="environmental"/>
  <condition name="vector" value="B73 (URA_2um)" category="environmental"/>
  <condition gene="YJL128C" alleleForm="lf" category="genetic" allele="pbs2::bcKanMX4"/>
  <condition gene="YBR083W" alleleForm="gf" category="genetic" allele="TEC1"/>
<observations>
  <phenotype name="agar invasion" value="0.5247"/>
  <phenotype name="agar invasion error" value="0.0454"/>
</observations>
</experiment>

<experiment name="SUT1(lf) RAS2(gf) 2n, SLAD, G40577">
  <condition name="cell type" value="2n" category="environmental"/>
  <condition name="medium" value="SLAD" category="environmental"/>
  <condition name="vector" value="B62 (URA_CEN)" category="environmental"/>
  <condition gene="YGL162W" alleleForm="lf" category="genetic" allele="sut1::bcKanMX4"/>
  <condition gene="YNL098C" alleleForm="gf" category="genetic" allele="Ras2V19"/>
<observations>
  <phenotype name="agar invasion" value="0.3279"/>
  <phenotype name="agar invasion error" value="0.0521"/>
</observations>
</experiment>

<experiment name="SUT1(lf) CDC42(gf) 2n, SLAD, G40579">
  <condition name="cell type" value="2n" category="environmental"/>
  <condition name="medium" value="SLAD" category="environmental"/>
  <condition name="vector" value="B73 (URA_2um)" category="environmental"/>
  <condition gene="YGL162W" alleleForm="lf" category="genetic" allele="sut1::bcKanMX4"/>
  <condition gene="YLR229C" alleleForm="gf" category="genetic" allele="CDC42"/>
<observations>
  <phenotype name="agar invasion" value="0.2937"/>
  <phenotype name="agar invasion error" value="0.0394"/>
</observations>
</experiment>

<experiment name="SUT1(lf) FLO8(gf) 2n, SLAD, G40580">
  <condition name="cell type" value="2n" category="environmental"/>
  <condition name="medium" value="SLAD" category="environmental"/>
  <condition name="vector" value="B73 (URA_2um)" category="environmental"/>
  <condition gene="YGL162W" alleleForm="lf" category="genetic" allele="sut1::bcKanMX4"/>
  <condition gene="YER109C" alleleForm="gf" category="genetic" allele="FLO8"/>
<observations>
  <phenotype name="agar invasion" value="0.4628"/>
  <phenotype name="agar invasion error" value="0.0239"/>
</observations>
</experiment>

<experiment name="SUT1(lf) KSS1(dn) 2n, SLAD, G40581">
  <condition name="cell type" value="2n" category="environmental"/>
  <condition name="medium" value="SLAD" category="environmental"/>
  <condition name="vector" value="B59 (HIS_CEN)" category="environmental"/>
  <condition gene="YGL162W" alleleForm="lf" category="genetic" allele="sut1::bcKanMX4"/>
  <condition gene="YGR040W" alleleForm="dn" category="genetic" allele="kss1K42R"/>
<observations>
  <phenotype name="agar invasion" value="0.2196"/>
  <phenotype name="agar invasion error" value="0.0194"/>
</observations>
</experiment>

<experiment name="SUT1(lf) STE20(gf) 2n, SLAD, G40582">
  <condition name="cell type" value="2n" category="environmental"/>
  <condition name="medium" value="SLAD" category="environmental"/>
  <condition name="vector" value="B73 (URA_2um)" category="environmental"/>
  <condition gene="YGL162W" alleleForm="lf" category="genetic" allele="sut1::bcKanMX4"/>
  <condition gene="YHL007C" alleleForm="gf" category="genetic" allele="STE20"/>
<observations>
  <phenotype name="agar invasion" value="0.2140"/>
  <phenotype name="agar invasion error" value="0.0553"/>
</observations>
</experiment>

<experiment name="SUT1(lf) STE11(gf) 2n, SLAD, G40583">
  <condition name="cell type" value="2n" category="environmental"/>
  <condition name="medium" value="SLAD" category="environmental"/>
  <condition name="vector" value="B59 (HIS_CEN)" category="environmental"/>
  <condition gene="YGL162W" alleleForm="lf" category="genetic" allele="sut1::bcKanMX4"/>
  <condition gene="YLR362W" alleleForm="gf" category="genetic" allele="STE11-4"/>
<observations>
  <phenotype name="agar invasion" value="0.1937"/>
  <phenotype name="agar invasion error" value="0.0369"/>
</observations>
</experiment>

<experiment name="SUT1(lf) STE12(gf) 2n, SLAD, G40584">
  <condition name="cell type" value="2n" category="environmental"/>
  <condition name="medium" value="SLAD" category="environmental"/>
  <condition name="vector" value="B73 (URA_2um)" category="environmental"/>
  <condition gene="YGL162W" alleleForm="lf" category="genetic" allele="sut1::bcKanMX4"/>
  <condition gene="YHR084W" alleleForm="gf" category="genetic" allele="STE12"/>
<observations>
  <phenotype name="agar invasion" value="0.1889"/>
  <phenotype name="agar invasion error" value="0.0526"/>
</observations>
</experiment>

<experiment name="SUT1(lf) PHD1(gf) 2n, SLAD, G40585">
  <condition name="cell type" value="2n" category="environmental"/>
  <condition name="medium" value="SLAD" category="environmental"/>
  <condition name="vector" value="B73 (URA_2um)" category="environmental"/>
  <condition gene="YGL162W" alleleForm="lf" category="genetic" allele="sut1::bcKanMX4"/>
  <condition gene="YKL043W" alleleForm="gf" category="genetic" allele="PHD1"/>
<observations>
  <phenotype name="agar invasion" value="0.5031"/>
  <phenotype name="agar invasion error" value="0.0569"/>
</observations>
</experiment>

<experiment name="SUT1(lf) MSN1(gf) 2n, SLAD, G40586">
  <condition name="cell type" value="2n" category="environmental"/>
  <condition name="medium" value="SLAD" category="environmental"/>
  <condition name="vector" value="B73 (URA_2um)" category="environmental"/>
  <condition gene="YGL162W" alleleForm="lf" category="genetic" allele="sut1::bcKanMX4"/>
  <condition gene="YOL116W" alleleForm="gf" category="genetic" allele="MSN1"/>
<observations>
  <phenotype name="agar invasion" value="0.4260"/>
  <phenotype name="agar invasion error" value="0.0621"/>
</observations>
</experiment>

<experiment name="SUT1(lf) GLN3(gf) 2n, SLAD, G40587">
  <condition name="cell type" value="2n" category="environmental"/>
  <condition name="medium" value="SLAD" category="environmental"/>
  <condition name="vector" value="B73 (URA_2um)" category="environmental"/>
  <condition gene="YGL162W" alleleForm="lf" category="genetic" allele="sut1::bcKanMX4"/>
  <condition gene="YER040W" alleleForm="gf" category="genetic" allele="GLN3"/>
<observations>
  <phenotype name="agar invasion" value="0.0265"/>
  <phenotype name="agar invasion error" value="0.0280"/>
</observations>
</experiment>

<experiment name="SUT1(lf) BEM1(gf) 2n, SLAD, G40588">
  <condition name="cell type" value="2n" category="environmental"/>
  <condition name="medium" value="SLAD" category="environmental"/>
  <condition name="vector" value="B73 (URA_2um)" category="environmental"/>
  <condition gene="YGL162W" alleleForm="lf" category="genetic" allele="sut1::bcKanMX4"/>
  <condition gene="YBR200W" alleleForm="gf" category="genetic" allele="BEM1"/>
<observations>
  <phenotype name="agar invasion" value="0.3221"/>
  <phenotype name="agar invasion error" value="0.0760"/>
</observations>
</experiment>

<experiment name="SUT1(lf) RSR1(dn) 2n, SLAD, G40589">
  <condition name="cell type" value="2n" category="environmental"/>
  <condition name="medium" value="SLAD" category="environmental"/>
  <condition name="vector" value="B62 (URA_CEN)" category="environmental"/>
  <condition gene="YGL162W" alleleForm="lf" category="genetic" allele="sut1::bcKanMX4"/>
  <condition gene="YGR152C" alleleForm="dn" category="genetic" allele="rsr1N16"/>
<observations>
  <phenotype name="agar invasion" value="0.7080"/>
  <phenotype name="agar invasion error" value="0.1798"/>
</observations>
</experiment>

<experiment name="SUT1(lf) 2n, SLAD, G40590">
  <condition name="cell type" value="2n" category="environmental"/>
  <condition name="medium" value="SLAD" category="environmental"/>
  <condition name="vector" value="B59 (HIS_CEN)" category="environmental"/>
  <condition gene="YGL162W" alleleForm="lf" category="genetic" allele="sut1::bcKanMX4"/>
<observations>
  <phenotype name="agar invasion" value="0.3588"/>
  <phenotype name="agar invasion error" value="0.0193"/>
</observations>
</experiment>

<experiment name="SUT1(lf) 2n, SLAD, G40591">
  <condition name="cell type" value="2n" category="environmental"/>
  <condition name="medium" value="SLAD" category="environmental"/>
  <condition name="vector" value="B62 (URA_CEN)" category="environmental"/>
  <condition gene="YGL162W" alleleForm="lf" category="genetic" allele="sut1::bcKanMX4"/>
<observations>
  <phenotype name="agar invasion" value="0.2142"/>
  <phenotype name="agar invasion error" value="0.2119"/>
</observations>
</experiment>

<experiment name="SUT1(lf) 2n, SLAD, G40592">
  <condition name="cell type" value="2n" category="environmental"/>
  <condition name="medium" value="SLAD" category="environmental"/>
  <condition name="vector" value="B73 (URA_2um)" category="environmental"/>
  <condition gene="YGL162W" alleleForm="lf" category="genetic" allele="sut1::bcKanMX4"/>
<observations>
  <phenotype name="agar invasion" value="0.1344"/>
  <phenotype name="agar invasion error" value="0.0641"/>
</observations>
</experiment>

<experiment name="SUT1(lf) TEC1(gf) 2n, SLAD, G40593">
  <condition name="cell type" value="2n" category="environmental"/>
  <condition name="medium" value="SLAD" category="environmental"/>
  <condition name="vector" value="B73 (URA_2um)" category="environmental"/>
  <condition gene="YGL162W" alleleForm="lf" category="genetic" allele="sut1::bcKanMX4"/>
  <condition gene="YBR083W" alleleForm="gf" category="genetic" allele="TEC1"/>
<observations>
  <phenotype name="agar invasion" value="0.2398"/>
  <phenotype name="agar invasion error" value="0.0167"/>
</observations>
</experiment>

<experiment name="SNF4(lf) CDC42(gf) 2n, SLAD, G40596">
  <condition name="cell type" value="2n" category="environmental"/>
  <condition name="medium" value="SLAD" category="environmental"/>
  <condition name="vector" value="B73 (URA_2um)" category="environmental"/>
  <condition gene="YGL115W" alleleForm="lf" category="genetic" allele="snf4::bcKanMX4"/>
  <condition gene="YLR229C" alleleForm="gf" category="genetic" allele="CDC42"/>
<observations>
  <phenotype name="agar invasion" value="0.2268"/>
  <phenotype name="agar invasion error" value="0.0401"/>
</observations>
</experiment>

<experiment name="SNF4(lf) FLO8(gf) 2n, SLAD, G40597">
  <condition name="cell type" value="2n" category="environmental"/>
  <condition name="medium" value="SLAD" category="environmental"/>
  <condition name="vector" value="B73 (URA_2um)" category="environmental"/>
  <condition gene="YGL115W" alleleForm="lf" category="genetic" allele="snf4::bcKanMX4"/>
  <condition gene="YER109C" alleleForm="gf" category="genetic" allele="FLO8"/>
<observations>
  <phenotype name="agar invasion" value="0.4150"/>
  <phenotype name="agar invasion error" value="0.0219"/>
</observations>
</experiment>

<experiment name="SNF4(lf) KSS1(dn) 2n, SLAD, G40598">
  <condition name="cell type" value="2n" category="environmental"/>
  <condition name="medium" value="SLAD" category="environmental"/>
  <condition name="vector" value="B59 (HIS_CEN)" category="environmental"/>
  <condition gene="YGL115W" alleleForm="lf" category="genetic" allele="snf4::bcKanMX4"/>
  <condition gene="YGR040W" alleleForm="dn" category="genetic" allele="kss1K42R"/>
<observations>
  <phenotype name="agar invasion" value="-0.0546"/>
  <phenotype name="agar invasion error" value="0.0143"/>
</observations>
</experiment>

<experiment name="SNF4(lf) STE20(gf) 2n, SLAD, G40599">
  <condition name="cell type" value="2n" category="environmental"/>
  <condition name="medium" value="SLAD" category="environmental"/>
  <condition name="vector" value="B73 (URA_2um)" category="environmental"/>
  <condition gene="YGL115W" alleleForm="lf" category="genetic" allele="snf4::bcKanMX4"/>
  <condition gene="YHL007C" alleleForm="gf" category="genetic" allele="STE20"/>
<observations>
  <phenotype name="agar invasion" value="0.0824"/>
  <phenotype name="agar invasion error" value="0.0383"/>
</observations>
</experiment>

<experiment name="SNF4(lf) STE11(gf) 2n, SLAD, G40600">
  <condition name="cell type" value="2n" category="environmental"/>
  <condition name="medium" value="SLAD" category="environmental"/>
  <condition name="vector" value="B59 (HIS_CEN)" category="environmental"/>
  <condition gene="YGL115W" alleleForm="lf" category="genetic" allele="snf4::bcKanMX4"/>
  <condition gene="YLR362W" alleleForm="gf" category="genetic" allele="STE11-4"/>
<observations>
  <phenotype name="agar invasion" value="0.0000"/>
  <phenotype name="agar invasion error" value="0.0779"/>
</observations>
</experiment>

<experiment name="SNF4(lf) STE12(gf) 2n, SLAD, G40601">
  <condition name="cell type" value="2n" category="environmental"/>
  <condition name="medium" value="SLAD" category="environmental"/>
  <condition name="vector" value="B73 (URA_2um)" category="environmental"/>
  <condition gene="YGL115W" alleleForm="lf" category="genetic" allele="snf4::bcKanMX4"/>
  <condition gene="YHR084W" alleleForm="gf" category="genetic" allele="STE12"/>
<observations>
  <phenotype name="agar invasion" value="0.0954"/>
  <phenotype name="agar invasion error" value="0.0245"/>
</observations>
</experiment>

<experiment name="SNF4(lf) PHD1(gf) 2n, SLAD, G40602">
  <condition name="cell type" value="2n" category="environmental"/>
  <condition name="medium" value="SLAD" category="environmental"/>
  <condition name="vector" value="B73 (URA_2um)" category="environmental"/>
  <condition gene="YGL115W" alleleForm="lf" category="genetic" allele="snf4::bcKanMX4"/>
  <condition gene="YKL043W" alleleForm="gf" category="genetic" allele="PHD1"/>
<observations>
  <phenotype name="agar invasion" value="0.4867"/>
  <phenotype name="agar invasion error" value="0.0725"/>
</observations>
</experiment>

<experiment name="SNF4(lf) MSN1(gf) 2n, SLAD, G40603">
  <condition name="cell type" value="2n" category="environmental"/>
  <condition name="medium" value="SLAD" category="environmental"/>
  <condition name="vector" value="B73 (URA_2um)" category="environmental"/>
  <condition gene="YGL115W" alleleForm="lf" category="genetic" allele="snf4::bcKanMX4"/>
  <condition gene="YOL116W" alleleForm="gf" category="genetic" allele="MSN1"/>
<observations>
  <phenotype name="agar invasion" value="0.5197"/>
  <phenotype name="agar invasion error" value="0.0365"/>
</observations>
</experiment>

<experiment name="SNF4(lf) GLN3(gf) 2n, SLAD, G40604">
  <condition name="cell type" value="2n" category="environmental"/>
  <condition name="medium" value="SLAD" category="environmental"/>
  <condition name="vector" value="B73 (URA_2um)" category="environmental"/>
  <condition gene="YGL115W" alleleForm="lf" category="genetic" allele="snf4::bcKanMX4"/>
  <condition gene="YER040W" alleleForm="gf" category="genetic" allele="GLN3"/>
<observations>
  <phenotype name="agar invasion" value="0.0000"/>
  <phenotype name="agar invasion error" value="0.0336"/>
</observations>
</experiment>

<experiment name="SNF4(lf) BEM1(gf) 2n, SLAD, G40605">
  <condition name="cell type" value="2n" category="environmental"/>
  <condition name="medium" value="SLAD" category="environmental"/>
  <condition name="vector" value="B73 (URA_2um)" category="environmental"/>
  <condition gene="YGL115W" alleleForm="lf" category="genetic" allele="snf4::bcKanMX4"/>
  <condition gene="YBR200W" alleleForm="gf" category="genetic" allele="BEM1"/>
<observations>
  <phenotype name="agar invasion" value="0.3159"/>
  <phenotype name="agar invasion error" value="0.0384"/>
</observations>
</experiment>

<experiment name="SNF4(lf) RSR1(dn) 2n, SLAD, G40606">
  <condition name="cell type" value="2n" category="environmental"/>
  <condition name="medium" value="SLAD" category="environmental"/>
  <condition name="vector" value="B62 (URA_CEN)" category="environmental"/>
  <condition gene="YGL115W" alleleForm="lf" category="genetic" allele="snf4::bcKanMX4"/>
  <condition gene="YGR152C" alleleForm="dn" category="genetic" allele="rsr1N16"/>
<observations>
  <phenotype name="agar invasion" value="-0.1634"/>
  <phenotype name="agar invasion error" value="0.1634"/>
</observations>
</experiment>

<experiment name="SNF4(lf) 2n, SLAD, G40607">
  <condition name="cell type" value="2n" category="environmental"/>
  <condition name="medium" value="SLAD" category="environmental"/>
  <condition name="vector" value="B59 (HIS_CEN)" category="environmental"/>
  <condition gene="YGL115W" alleleForm="lf" category="genetic" allele="snf4::bcKanMX4"/>
<observations>
  <phenotype name="agar invasion" value="0.0000"/>
  <phenotype name="agar invasion error" value="0.0143"/>
</observations>
</experiment>

<experiment name="SNF4(lf) 2n, SLAD, G40608">
  <condition name="cell type" value="2n" category="environmental"/>
  <condition name="medium" value="SLAD" category="environmental"/>
  <condition name="vector" value="B62 (URA_CEN)" category="environmental"/>
  <condition gene="YGL115W" alleleForm="lf" category="genetic" allele="snf4::bcKanMX4"/>
<observations>
  <phenotype name="agar invasion" value="-0.0867"/>
  <phenotype name="agar invasion error" value="0.1009"/>
</observations>
</experiment>

<experiment name="SNF4(lf) 2n, SLAD, G40609">
  <condition name="cell type" value="2n" category="environmental"/>
  <condition name="medium" value="SLAD" category="environmental"/>
  <condition name="vector" value="B73 (URA_2um)" category="environmental"/>
  <condition gene="YGL115W" alleleForm="lf" category="genetic" allele="snf4::bcKanMX4"/>
<observations>
  <phenotype name="agar invasion" value="-0.0517"/>
  <phenotype name="agar invasion error" value="0.0517"/>
</observations>
</experiment>

<experiment name="SNF4(lf) TEC1(gf) 2n, SLAD, G40610">
  <condition name="cell type" value="2n" category="environmental"/>
  <condition name="medium" value="SLAD" category="environmental"/>
  <condition name="vector" value="B73 (URA_2um)" category="environmental"/>
  <condition gene="YGL115W" alleleForm="lf" category="genetic" allele="snf4::bcKanMX4"/>
  <condition gene="YBR083W" alleleForm="gf" category="genetic" allele="TEC1"/>
<observations>
  <phenotype name="agar invasion" value="0.1346"/>
  <phenotype name="agar invasion error" value="0.0347"/>
</observations>
</experiment>

<experiment name="YAP1(lf) RAS2(gf) 2n, SLAD, G40611">
  <condition name="cell type" value="2n" category="environmental"/>
  <condition name="medium" value="SLAD" category="environmental"/>
  <condition name="vector" value="B62 (URA_CEN)" category="environmental"/>
  <condition gene="YML007W" alleleForm="lf" category="genetic" allele="yap1::bcKanMX4"/>
  <condition gene="YNL098C" alleleForm="gf" category="genetic" allele="Ras2V19"/>
<observations>
  <phenotype name="agar invasion" value="0.2295"/>
  <phenotype name="agar invasion error" value="0.1189"/>
</observations>
</experiment>

<experiment name="YAP1(lf) CDC42(gf) 2n, SLAD, G40613">
  <condition name="cell type" value="2n" category="environmental"/>
  <condition name="medium" value="SLAD" category="environmental"/>
  <condition name="vector" value="B73 (URA_2um)" category="environmental"/>
  <condition gene="YML007W" alleleForm="lf" category="genetic" allele="yap1::bcKanMX4"/>
  <condition gene="YLR229C" alleleForm="gf" category="genetic" allele="CDC42"/>
<observations>
  <phenotype name="agar invasion" value="0.2517"/>
  <phenotype name="agar invasion error" value="0.0335"/>
</observations>
</experiment>

<experiment name="YAP1(lf) FLO8(gf) 2n, SLAD, G40614">
  <condition name="cell type" value="2n" category="environmental"/>
  <condition name="medium" value="SLAD" category="environmental"/>
  <condition name="vector" value="B73 (URA_2um)" category="environmental"/>
  <condition gene="YML007W" alleleForm="lf" category="genetic" allele="yap1::bcKanMX4"/>
  <condition gene="YER109C" alleleForm="gf" category="genetic" allele="FLO8"/>
<observations>
  <phenotype name="agar invasion" value="0.4562"/>
  <phenotype name="agar invasion error" value="0.0362"/>
</observations>
</experiment>

<experiment name="YAP1(lf) KSS1(dn) 2n, SLAD, G40615">
  <condition name="cell type" value="2n" category="environmental"/>
  <condition name="medium" value="SLAD" category="environmental"/>
  <condition name="vector" value="B59 (HIS_CEN)" category="environmental"/>
  <condition gene="YML007W" alleleForm="lf" category="genetic" allele="yap1::bcKanMX4"/>
  <condition gene="YGR040W" alleleForm="dn" category="genetic" allele="kss1K42R"/>
<observations>
  <phenotype name="agar invasion" value="0.2168"/>
  <phenotype name="agar invasion error" value="0.0492"/>
</observations>
</experiment>

<experiment name="YAP1(lf) STE20(gf) 2n, SLAD, G40616">
  <condition name="cell type" value="2n" category="environmental"/>
  <condition name="medium" value="SLAD" category="environmental"/>
  <condition name="vector" value="B73 (URA_2um)" category="environmental"/>
  <condition gene="YML007W" alleleForm="lf" category="genetic" allele="yap1::bcKanMX4"/>
  <condition gene="YHL007C" alleleForm="gf" category="genetic" allele="STE20"/>
<observations>
  <phenotype name="agar invasion" value="0.1961"/>
  <phenotype name="agar invasion error" value="0.0241"/>
</observations>
</experiment>

<experiment name="YAP1(lf) STE11(gf) 2n, SLAD, G40617">
  <condition name="cell type" value="2n" category="environmental"/>
  <condition name="medium" value="SLAD" category="environmental"/>
  <condition name="vector" value="B59 (HIS_CEN)" category="environmental"/>
  <condition gene="YML007W" alleleForm="lf" category="genetic" allele="yap1::bcKanMX4"/>
  <condition gene="YLR362W" alleleForm="gf" category="genetic" allele="STE11-4"/>
<observations>
  <phenotype name="agar invasion" value="0.1718"/>
  <phenotype name="agar invasion error" value="0.0624"/>
</observations>
</experiment>

<experiment name="YAP1(lf) STE12(gf) 2n, SLAD, G40618">
  <condition name="cell type" value="2n" category="environmental"/>
  <condition name="medium" value="SLAD" category="environmental"/>
  <condition name="vector" value="B73 (URA_2um)" category="environmental"/>
  <condition gene="YML007W" alleleForm="lf" category="genetic" allele="yap1::bcKanMX4"/>
  <condition gene="YHR084W" alleleForm="gf" category="genetic" allele="STE12"/>
<observations>
  <phenotype name="agar invasion" value="0.1630"/>
  <phenotype name="agar invasion error" value="0.0299"/>
</observations>
</experiment>

<experiment name="YAP1(lf) PHD1(gf) 2n, SLAD, G40619">
  <condition name="cell type" value="2n" category="environmental"/>
  <condition name="medium" value="SLAD" category="environmental"/>
  <condition name="vector" value="B73 (URA_2um)" category="environmental"/>
  <condition gene="YML007W" alleleForm="lf" category="genetic" allele="yap1::bcKanMX4"/>
  <condition gene="YKL043W" alleleForm="gf" category="genetic" allele="PHD1"/>
<observations>
  <phenotype name="agar invasion" value="0.4865"/>
  <phenotype name="agar invasion error" value="0.0408"/>
</observations>
</experiment>

<experiment name="YAP1(lf) MSN1(gf) 2n, SLAD, G40620">
  <condition name="cell type" value="2n" category="environmental"/>
  <condition name="medium" value="SLAD" category="environmental"/>
  <condition name="vector" value="B73 (URA_2um)" category="environmental"/>
  <condition gene="YML007W" alleleForm="lf" category="genetic" allele="yap1::bcKanMX4"/>
  <condition gene="YOL116W" alleleForm="gf" category="genetic" allele="MSN1"/>
<observations>
  <phenotype name="agar invasion" value="0.4031"/>
  <phenotype name="agar invasion error" value="0.0332"/>
</observations>
</experiment>

<experiment name="YAP1(lf) GLN3(gf) 2n, SLAD, G40621">
  <condition name="cell type" value="2n" category="environmental"/>
  <condition name="medium" value="SLAD" category="environmental"/>
  <condition name="vector" value="B73 (URA_2um)" category="environmental"/>
  <condition gene="YML007W" alleleForm="lf" category="genetic" allele="yap1::bcKanMX4"/>
  <condition gene="YER040W" alleleForm="gf" category="genetic" allele="GLN3"/>
<observations>
  <phenotype name="agar invasion" value="0.0666"/>
  <phenotype name="agar invasion error" value="0.0360"/>
</observations>
</experiment>

<experiment name="YAP1(lf) BEM1(gf) 2n, SLAD, G40622">
  <condition name="cell type" value="2n" category="environmental"/>
  <condition name="medium" value="SLAD" category="environmental"/>
  <condition name="vector" value="B73 (URA_2um)" category="environmental"/>
  <condition gene="YML007W" alleleForm="lf" category="genetic" allele="yap1::bcKanMX4"/>
  <condition gene="YBR200W" alleleForm="gf" category="genetic" allele="BEM1"/>
<observations>
  <phenotype name="agar invasion" value="0.2785"/>
  <phenotype name="agar invasion error" value="0.0636"/>
</observations>
</experiment>

<experiment name="YAP1(lf) RSR1(dn) 2n, SLAD, G40623">
  <condition name="cell type" value="2n" category="environmental"/>
  <condition name="medium" value="SLAD" category="environmental"/>
  <condition name="vector" value="B62 (URA_CEN)" category="environmental"/>
  <condition gene="YML007W" alleleForm="lf" category="genetic" allele="yap1::bcKanMX4"/>
  <condition gene="YGR152C" alleleForm="dn" category="genetic" allele="rsr1N16"/>
<observations>
  <phenotype name="agar invasion" value="0.8422"/>
  <phenotype name="agar invasion error" value="0.1453"/>
</observations>
</experiment>

<experiment name="YAP1(lf) 2n, SLAD, G40624">
  <condition name="cell type" value="2n" category="environmental"/>
  <condition name="medium" value="SLAD" category="environmental"/>
  <condition name="vector" value="B59 (HIS_CEN)" category="environmental"/>
  <condition gene="YML007W" alleleForm="lf" category="genetic" allele="yap1::bcKanMX4"/>
<observations>
  <phenotype name="agar invasion" value="0.3020"/>
  <phenotype name="agar invasion error" value="0.0215"/>
</observations>
</experiment>

<experiment name="YAP1(lf) 2n, SLAD, G40625">
  <condition name="cell type" value="2n" category="environmental"/>
  <condition name="medium" value="SLAD" category="environmental"/>
  <condition name="vector" value="B62 (URA_CEN)" category="environmental"/>
  <condition gene="YML007W" alleleForm="lf" category="genetic" allele="yap1::bcKanMX4"/>
<observations>
  <phenotype name="agar invasion" value="0.2758"/>
  <phenotype name="agar invasion error" value="0.2758"/>
</observations>
</experiment>

<experiment name="YAP1(lf) 2n, SLAD, G40626">
  <condition name="cell type" value="2n" category="environmental"/>
  <condition name="medium" value="SLAD" category="environmental"/>
  <condition name="vector" value="B73 (URA_2um)" category="environmental"/>
  <condition gene="YML007W" alleleForm="lf" category="genetic" allele="yap1::bcKanMX4"/>
<observations>
  <phenotype name="agar invasion" value="0.2114"/>
  <phenotype name="agar invasion error" value="0.0613"/>
</observations>
</experiment>

<experiment name="YAP1(lf) TEC1(gf) 2n, SLAD, G40627">
  <condition name="cell type" value="2n" category="environmental"/>
  <condition name="medium" value="SLAD" category="environmental"/>
  <condition name="vector" value="B73 (URA_2um)" category="environmental"/>
  <condition gene="YML007W" alleleForm="lf" category="genetic" allele="yap1::bcKanMX4"/>
  <condition gene="YBR083W" alleleForm="gf" category="genetic" allele="TEC1"/>
<observations>
  <phenotype name="agar invasion" value="0.2270"/>
  <phenotype name="agar invasion error" value="0.0144"/>
</observations>
</experiment>

<experiment name="MSN1(lf) CDC42(gf) 2n, SLAD, G40631">
  <condition name="cell type" value="2n" category="environmental"/>
  <condition name="medium" value="SLAD" category="environmental"/>
  <condition name="vector" value="B73 (URA_2um)" category="environmental"/>
  <condition gene="YOL116W" alleleForm="lf" category="genetic" allele="msn1::bcKanMX4"/>
  <condition gene="YLR229C" alleleForm="gf" category="genetic" allele="CDC42"/>
<observations>
  <phenotype name="agar invasion" value="0.0000"/>
  <phenotype name="agar invasion error" value="0.0129"/>
</observations>
</experiment>

<experiment name="MSN1(lf) FLO8(gf) 2n, SLAD, G40632">
  <condition name="cell type" value="2n" category="environmental"/>
  <condition name="medium" value="SLAD" category="environmental"/>
  <condition name="vector" value="B73 (URA_2um)" category="environmental"/>
  <condition gene="YOL116W" alleleForm="lf" category="genetic" allele="msn1::bcKanMX4"/>
  <condition gene="YER109C" alleleForm="gf" category="genetic" allele="FLO8"/>
<observations>
  <phenotype name="agar invasion" value="0.2178"/>
  <phenotype name="agar invasion error" value="0.0561"/>
</observations>
</experiment>

<experiment name="MSN1(lf) KSS1(dn) 2n, SLAD, G40633">
  <condition name="cell type" value="2n" category="environmental"/>
  <condition name="medium" value="SLAD" category="environmental"/>
  <condition name="vector" value="B59 (HIS_CEN)" category="environmental"/>
  <condition gene="YOL116W" alleleForm="lf" category="genetic" allele="msn1::bcKanMX4"/>
  <condition gene="YGR040W" alleleForm="dn" category="genetic" allele="kss1K42R"/>
<observations>
  <phenotype name="agar invasion" value="-0.0718"/>
  <phenotype name="agar invasion error" value="0.0228"/>
</observations>
</experiment>

<experiment name="MSN1(lf) STE20(gf) 2n, SLAD, G40634">
  <condition name="cell type" value="2n" category="environmental"/>
  <condition name="medium" value="SLAD" category="environmental"/>
  <condition name="vector" value="B73 (URA_2um)" category="environmental"/>
  <condition gene="YOL116W" alleleForm="lf" category="genetic" allele="msn1::bcKanMX4"/>
  <condition gene="YHL007C" alleleForm="gf" category="genetic" allele="STE20"/>
<observations>
  <phenotype name="agar invasion" value="-0.0460"/>
  <phenotype name="agar invasion error" value="0.0438"/>
</observations>
</experiment>

<experiment name="MSN1(lf) STE11(gf) 2n, SLAD, G40635">
  <condition name="cell type" value="2n" category="environmental"/>
  <condition name="medium" value="SLAD" category="environmental"/>
  <condition name="vector" value="B59 (HIS_CEN)" category="environmental"/>
  <condition gene="YOL116W" alleleForm="lf" category="genetic" allele="msn1::bcKanMX4"/>
  <condition gene="YLR362W" alleleForm="gf" category="genetic" allele="STE11-4"/>
<observations>
  <phenotype name="agar invasion" value="-0.0733"/>
  <phenotype name="agar invasion error" value="0.0347"/>
</observations>
</experiment>

<experiment name="MSN1(lf) STE12(gf) 2n, SLAD, G40636">
  <condition name="cell type" value="2n" category="environmental"/>
  <condition name="medium" value="SLAD" category="environmental"/>
  <condition name="vector" value="B73 (URA_2um)" category="environmental"/>
  <condition gene="YOL116W" alleleForm="lf" category="genetic" allele="msn1::bcKanMX4"/>
  <condition gene="YHR084W" alleleForm="gf" category="genetic" allele="STE12"/>
<observations>
  <phenotype name="agar invasion" value="-0.0315"/>
  <phenotype name="agar invasion error" value="0.0170"/>
</observations>
</experiment>

<experiment name="MSN1(lf) PHD1(gf) 2n, SLAD, G40637">
  <condition name="cell type" value="2n" category="environmental"/>
  <condition name="medium" value="SLAD" category="environmental"/>
  <condition name="vector" value="B73 (URA_2um)" category="environmental"/>
  <condition gene="YOL116W" alleleForm="lf" category="genetic" allele="msn1::bcKanMX4"/>
  <condition gene="YKL043W" alleleForm="gf" category="genetic" allele="PHD1"/>
<observations>
  <phenotype name="agar invasion" value="0.3252"/>
  <phenotype name="agar invasion error" value="0.0683"/>
</observations>
</experiment>

<experiment name="MSN1(lf) MSN1(gf) 2n, SLAD, G40638">
  <condition name="cell type" value="2n" category="environmental"/>
  <condition name="medium" value="SLAD" category="environmental"/>
  <condition name="vector" value="B73 (URA_2um)" category="environmental"/>
  <condition gene="YOL116W" alleleForm="lf" category="genetic" allele="msn1::bcKanMX4"/>
  <condition gene="YOL116W" alleleForm="gf" category="genetic" allele="MSN1"/>
<observations>
  <phenotype name="agar invasion" value="0.2956"/>
  <phenotype name="agar invasion error" value="0.0342"/>
</observations>
</experiment>

<experiment name="MSN1(lf) GLN3(gf) 2n, SLAD, G40639">
  <condition name="cell type" value="2n" category="environmental"/>
  <condition name="medium" value="SLAD" category="environmental"/>
  <condition name="vector" value="B73 (URA_2um)" category="environmental"/>
  <condition gene="YOL116W" alleleForm="lf" category="genetic" allele="msn1::bcKanMX4"/>
  <condition gene="YER040W" alleleForm="gf" category="genetic" allele="GLN3"/>
<observations>
  <phenotype name="agar invasion" value="-0.0494"/>
  <phenotype name="agar invasion error" value="0.0129"/>
</observations>
</experiment>

<experiment name="MSN1(lf) BEM1(gf) 2n, SLAD, G40640">
  <condition name="cell type" value="2n" category="environmental"/>
  <condition name="medium" value="SLAD" category="environmental"/>
  <condition name="vector" value="B73 (URA_2um)" category="environmental"/>
  <condition gene="YOL116W" alleleForm="lf" category="genetic" allele="msn1::bcKanMX4"/>
  <condition gene="YBR200W" alleleForm="gf" category="genetic" allele="BEM1"/>
<observations>
  <phenotype name="agar invasion" value="0.0405"/>
  <phenotype name="agar invasion error" value="0.0365"/>
</observations>
</experiment>

<experiment name="MSN1(lf) RSR1(dn) 2n, SLAD, G40641">
  <condition name="cell type" value="2n" category="environmental"/>
  <condition name="medium" value="SLAD" category="environmental"/>
  <condition name="vector" value="B62 (URA_CEN)" category="environmental"/>
  <condition gene="YOL116W" alleleForm="lf" category="genetic" allele="msn1::bcKanMX4"/>
  <condition gene="YGR152C" alleleForm="dn" category="genetic" allele="rsr1N16"/>
<observations>
  <phenotype name="agar invasion" value="0.0000"/>
  <phenotype name="agar invasion error" value="0.0237"/>
</observations>
</experiment>

<experiment name="MSN1(lf) 2n, SLAD, G40642">
  <condition name="cell type" value="2n" category="environmental"/>
  <condition name="medium" value="SLAD" category="environmental"/>
  <condition name="vector" value="B59 (HIS_CEN)" category="environmental"/>
  <condition gene="YOL116W" alleleForm="lf" category="genetic" allele="msn1::bcKanMX4"/>
<observations>
  <phenotype name="agar invasion" value="0.0000"/>
  <phenotype name="agar invasion error" value="0.0143"/>
</observations>
</experiment>

<experiment name="MSN1(lf) 2n, SLAD, G40643">
  <condition name="cell type" value="2n" category="environmental"/>
  <condition name="medium" value="SLAD" category="environmental"/>
  <condition name="vector" value="B62 (URA_CEN)" category="environmental"/>
  <condition gene="YOL116W" alleleForm="lf" category="genetic" allele="msn1::bcKanMX4"/>
<observations>
  <phenotype name="agar invasion" value="-0.0790"/>
  <phenotype name="agar invasion error" value="0.0790"/>
</observations>
</experiment>

<experiment name="MSN1(lf) 2n, SLAD, G40644">
  <condition name="cell type" value="2n" category="environmental"/>
  <condition name="medium" value="SLAD" category="environmental"/>
  <condition name="vector" value="B73 (URA_2um)" category="environmental"/>
  <condition gene="YOL116W" alleleForm="lf" category="genetic" allele="msn1::bcKanMX4"/>
<observations>
  <phenotype name="agar invasion" value="0.0000"/>
  <phenotype name="agar invasion error" value="0.0169"/>
</observations>
</experiment>

<experiment name="YGR045C(lf) CDC42(gf) 2n, SLAD, G40647">
  <condition name="cell type" value="2n" category="environmental"/>
  <condition name="medium" value="SLAD" category="environmental"/>
  <condition name="vector" value="B73 (URA_2um)" category="environmental"/>
  <condition gene="YGR045C" alleleForm="lf" category="genetic" allele="ygr045c::bcKanMX4"/>
  <condition gene="YLR229C" alleleForm="gf" category="genetic" allele="CDC42"/>
<observations>
  <phenotype name="agar invasion" value="0.1677"/>
  <phenotype name="agar invasion error" value="0.0293"/>
</observations>
</experiment>

<experiment name="YGR045C(lf) FLO8(gf) 2n, SLAD, G40648">
  <condition name="cell type" value="2n" category="environmental"/>
  <condition name="medium" value="SLAD" category="environmental"/>
  <condition name="vector" value="B73 (URA_2um)" category="environmental"/>
  <condition gene="YGR045C" alleleForm="lf" category="genetic" allele="ygr045c::bcKanMX4"/>
  <condition gene="YER109C" alleleForm="gf" category="genetic" allele="FLO8"/>
<observations>
  <phenotype name="agar invasion" value="0.4147"/>
  <phenotype name="agar invasion error" value="0.0402"/>
</observations>
</experiment>

<experiment name="YGR045C(lf) KSS1(dn) 2n, SLAD, G40649">
  <condition name="cell type" value="2n" category="environmental"/>
  <condition name="medium" value="SLAD" category="environmental"/>
  <condition name="vector" value="B59 (HIS_CEN)" category="environmental"/>
  <condition gene="YGR045C" alleleForm="lf" category="genetic" allele="ygr045c::bcKanMX4"/>
  <condition gene="YGR040W" alleleForm="dn" category="genetic" allele="kss1K42R"/>
<observations>
  <phenotype name="agar invasion" value="0.1771"/>
  <phenotype name="agar invasion error" value="0.0346"/>
</observations>
</experiment>

<experiment name="YGR045C(lf) STE20(gf) 2n, SLAD, G40650">
  <condition name="cell type" value="2n" category="environmental"/>
  <condition name="medium" value="SLAD" category="environmental"/>
  <condition name="vector" value="B73 (URA_2um)" category="environmental"/>
  <condition gene="YGR045C" alleleForm="lf" category="genetic" allele="ygr045c::bcKanMX4"/>
  <condition gene="YHL007C" alleleForm="gf" category="genetic" allele="STE20"/>
<observations>
  <phenotype name="agar invasion" value="0.1282"/>
  <phenotype name="agar invasion error" value="0.0200"/>
</observations>
</experiment>

<experiment name="YGR045C(lf) STE11(gf) 2n, SLAD, G40651">
  <condition name="cell type" value="2n" category="environmental"/>
  <condition name="medium" value="SLAD" category="environmental"/>
  <condition name="vector" value="B59 (HIS_CEN)" category="environmental"/>
  <condition gene="YGR045C" alleleForm="lf" category="genetic" allele="ygr045c::bcKanMX4"/>
  <condition gene="YLR362W" alleleForm="gf" category="genetic" allele="STE11-4"/>
<observations>
  <phenotype name="agar invasion" value="0.0348"/>
  <phenotype name="agar invasion error" value="0.0363"/>
</observations>
</experiment>

<experiment name="YGR045C(lf) STE12(gf) 2n, SLAD, G40652">
  <condition name="cell type" value="2n" category="environmental"/>
  <condition name="medium" value="SLAD" category="environmental"/>
  <condition name="vector" value="B73 (URA_2um)" category="environmental"/>
  <condition gene="YGR045C" alleleForm="lf" category="genetic" allele="ygr045c::bcKanMX4"/>
  <condition gene="YHR084W" alleleForm="gf" category="genetic" allele="STE12"/>
<observations>
  <phenotype name="agar invasion" value="0.1137"/>
  <phenotype name="agar invasion error" value="0.0142"/>
</observations>
</experiment>

<experiment name="YGR045C(lf) PHD1(gf) 2n, SLAD, G40653">
  <condition name="cell type" value="2n" category="environmental"/>
  <condition name="medium" value="SLAD" category="environmental"/>
  <condition name="vector" value="B73 (URA_2um)" category="environmental"/>
  <condition gene="YGR045C" alleleForm="lf" category="genetic" allele="ygr045c::bcKanMX4"/>
  <condition gene="YKL043W" alleleForm="gf" category="genetic" allele="PHD1"/>
<observations>
  <phenotype name="agar invasion" value="0.4507"/>
  <phenotype name="agar invasion error" value="0.0163"/>
</observations>
</experiment>

<experiment name="YGR045C(lf) MSN1(gf) 2n, SLAD, G40654">
  <condition name="cell type" value="2n" category="environmental"/>
  <condition name="medium" value="SLAD" category="environmental"/>
  <condition name="vector" value="B73 (URA_2um)" category="environmental"/>
  <condition gene="YGR045C" alleleForm="lf" category="genetic" allele="ygr045c::bcKanMX4"/>
  <condition gene="YOL116W" alleleForm="gf" category="genetic" allele="MSN1"/>
<observations>
  <phenotype name="agar invasion" value="0.3875"/>
  <phenotype name="agar invasion error" value="0.0135"/>
</observations>
</experiment>

<experiment name="YGR045C(lf) GLN3(gf) 2n, SLAD, G40655">
  <condition name="cell type" value="2n" category="environmental"/>
  <condition name="medium" value="SLAD" category="environmental"/>
  <condition name="vector" value="B73 (URA_2um)" category="environmental"/>
  <condition gene="YGR045C" alleleForm="lf" category="genetic" allele="ygr045c::bcKanMX4"/>
  <condition gene="YER040W" alleleForm="gf" category="genetic" allele="GLN3"/>
<observations>
  <phenotype name="agar invasion" value="0.0000"/>
  <phenotype name="agar invasion error" value="0.0446"/>
</observations>
</experiment>

<experiment name="YGR045C(lf) BEM1(gf) 2n, SLAD, G40656">
  <condition name="cell type" value="2n" category="environmental"/>
  <condition name="medium" value="SLAD" category="environmental"/>
  <condition name="vector" value="B73 (URA_2um)" category="environmental"/>
  <condition gene="YGR045C" alleleForm="lf" category="genetic" allele="ygr045c::bcKanMX4"/>
  <condition gene="YBR200W" alleleForm="gf" category="genetic" allele="BEM1"/>
<observations>
  <phenotype name="agar invasion" value="0.2191"/>
  <phenotype name="agar invasion error" value="0.0754"/>
</observations>
</experiment>

<experiment name="YGR045C(lf) RSR1(dn) 2n, SLAD, G40657">
  <condition name="cell type" value="2n" category="environmental"/>
  <condition name="medium" value="SLAD" category="environmental"/>
  <condition name="vector" value="B62 (URA_CEN)" category="environmental"/>
  <condition gene="YGR045C" alleleForm="lf" category="genetic" allele="ygr045c::bcKanMX4"/>
  <condition gene="YGR152C" alleleForm="dn" category="genetic" allele="rsr1N16"/>
<observations>
  <phenotype name="agar invasion" value="0.4444"/>
  <phenotype name="agar invasion error" value="0.1212"/>
</observations>
</experiment>

<experiment name="YGR045C(lf) 2n, SLAD, G40658">
  <condition name="cell type" value="2n" category="environmental"/>
  <condition name="medium" value="SLAD" category="environmental"/>
  <condition name="vector" value="B59 (HIS_CEN)" category="environmental"/>
  <condition gene="YGR045C" alleleForm="lf" category="genetic" allele="ygr045c::bcKanMX4"/>
<observations>
  <phenotype name="agar invasion" value="0.2463"/>
  <phenotype name="agar invasion error" value="0.0420"/>
</observations>
</experiment>

<experiment name="YGR045C(lf) 2n, SLAD, G40659">
  <condition name="cell type" value="2n" category="environmental"/>
  <condition name="medium" value="SLAD" category="environmental"/>
  <condition name="vector" value="B62 (URA_CEN)" category="environmental"/>
  <condition gene="YGR045C" alleleForm="lf" category="genetic" allele="ygr045c::bcKanMX4"/>
<observations>
  <phenotype name="agar invasion" value="0.0000"/>
  <phenotype name="agar invasion error" value="0.1939"/>
</observations>
</experiment>

<experiment name="YGR045C(lf) 2n, SLAD, G40660">
  <condition name="cell type" value="2n" category="environmental"/>
  <condition name="medium" value="SLAD" category="environmental"/>
  <condition name="vector" value="B73 (URA_2um)" category="environmental"/>
  <condition gene="YGR045C" alleleForm="lf" category="genetic" allele="ygr045c::bcKanMX4"/>
<observations>
  <phenotype name="agar invasion" value="0.0000"/>
  <phenotype name="agar invasion error" value="0.0793"/>
</observations>
</experiment>

<experiment name="YGR045C(lf) TEC1(gf) 2n, SLAD, G40661">
[truncated: 949,756 more chars]
