# Supplementary material for: Network motif analysis of a multi-mode genetic-interaction network
Source: Genome Biol. 2007 Aug 2;8(8):R160. doi: 10.1186/gb-2007-8-8-r160 (PMC2374991; doi:10.1186/gb-2007-8-8-r160)
Supplement: Additional data file 14 — Cytoscape attribute file containing the genetic inequality relationships for all edges of the genetic interaction network. [file gb-2007-8-8-r160-S14.inequalities]

inequalities
 YJL128C (epistatic) YDR480W = pB<pWT<pA=pAB
 YBR083W (epistatic) YJL128C = pA=pAB<pWT<pB
 YJL128C (additive) YAR050W = pB<pAB<pWT<pA
 YJL128C (noninteractive) YGR108W = pWT=pB<pA=pAB
 YER124C (single-nonmonotonic) YJL128C = pA<pWT<pB<pAB
 YJL128C (additive) YDL035C = pB<pWT<pAB<pA
 YNL289W (single-nonmonotonic) YJL128C = pA<pWT<pB<pAB
 YJL128C (additive) YJL164C = pWT<pB<pA<pAB
 YJL128C (additive) YMR199W = pB<pWT=pAB<pA
 YJL128C (epistatic) YIL131C = pB<pWT<pA=pAB
 YJL128C (epistatic) YLR286C = pB<pWT<pA=pAB
 YJL128C (additive) YKL149C = pB<pWT=pAB<pA
 YJL128C (conditional) YNL068C = pWT=pB<pA<pAB
 YJL128C (additive) YNL142W = pB<pWT=pAB<pA
 YIR019C (epistatic) YJL128C = pA=pAB<pWT<pB
 YOR107W (single-nonmonotonic) YJL128C = pA<pWT<pB<pAB
 YJL128C (epistatic) YKL185W = pB<pWT<pA=pAB
 YJL128C (epistatic) YNL327W = pB<pWT<pA=pAB
 YJL128C (additive) YNL098C = pB<pWT=pAB<pA
 YJL128C (noninteractive) YGL248W = pWT=pB<pA=pAB
 YJL128C (conditional) YMR016C = pWT=pB<pA<pAB
 YJL128C (additive) YKR102W = pB<pWT<pAB<pA
 YNL229C (epistatic) YJL128C = pA=pAB<pWT<pB
 YOL116W (epistatic) YJL128C = pA=pAB<pWT<pB
 YJL128C (epistatic) YJL089W = pB<pWT<pA=pAB
 YJL128C (double-nonmonotonic) YDR315C = pWT=pAB<pA<pB
 YJL128C (epistatic) YKR013W = pB<pWT<pA=pAB
 YJL128C (asynthetic) YOR140W = pWT<pA=pB=pAB
 YJL128C (epistatic) YMR095C = pB<pWT<pA=pAB
 YJL128C (additive) YER020W = pB<pWT=pAB<pA
 YJL128C (epistatic) YJL078C = pB<pWT<pA=pAB
 YJL128C (additive) YNL298W = pB<pWT=pAB<pA
 YGL071W (single-nonmonotonic) YJL128C = pA<pWT<pB<pAB
 YJL128C (suppressive) YPR065W = pB<pWT=pA=pAB
 YOR030W (epistatic) YJL128C = pA=pAB<pWT<pB
 YJL128C (epistatic) YNR044W = pB<pWT<pA=pAB
 YJL128C (additive) YDR335W = pB<pWT=pAB<pA
 YMR164C (epistatic) YJL128C = pA=pAB<pWT<pB
 YJL128C (noninteractive) YKL190W = pWT=pB<pA=pAB
 YJL128C (noninteractive) YOR360C = pWT=pB<pA=pAB
 YDL161W (single-nonmonotonic) YJL128C = pA<pWT<pB<pAB
 YJL128C (epistatic) YBR245C = pB<pWT<pA=pAB
 YJL128C (epistatic) YOR032C = pB<pWT<pA=pAB
 YJL128C (epistatic) YIR013C = pB<pWT<pA=pAB
 YJL128C (additive) YER177W = pB<pWT=pAB<pA
 YMR063W (epistatic) YJL128C = pA=pAB<pWT<pB
 YJL128C (epistatic) YDL024C = pB<pWT<pA=pAB
 YJL128C (additive) YLR319C = pB<pWT=pAB<pA
 YJL128C (additive) YNL271C = pB<pAB<pWT<pA
 YGR056W (epistatic) YJL128C = pA=pAB<pWT<pB
 YJL128C (epistatic) YPR138C = pB<pWT<pA=pAB
 YJL128C (epistatic) YGR121C = pB<pWT<pA=pAB
 YJL128C (noninteractive) YLR113W = pWT=pA=pB=pAB
 YJL128C (additive) YMR316W = pB<pWT<pAB<pA
 YJL128C (epistatic) YJR153W = pB<pWT<pA=pAB
 YJL128C (suppressive) YLR433C = pB<pWT=pA=pAB
 YJL128C (additive) YLR353W = pB<pAB<pWT<pA
 YJL128C (epistatic) YPL114W = pB<pWT<pA=pAB
 YJL128C (epistatic) YKR061W = pB<pWT<pA=pAB
 YPL203W (epistatic) YJL128C = pA=pAB<pWT<pB
 YJL128C (asynthetic) YLR042C = pWT<pA=pB=pAB
 YJL128C (epistatic) YOR225W = pB<pWT<pA=pAB
 YJL128C (additive) YEL033W = pB<pWT=pAB<pA
 YJL128C (epistatic) YHR152W = pB<pWT<pA=pAB
 YJL128C (epistatic) YLR120C = pB<pWT<pA=pAB
 YJL128C (conditional) YNL051W = pWT=pB<pA<pAB
 YJL128C (additive) YGL045W = pB<pAB<pWT<pA
 YGR149W (single-nonmonotonic) YJL128C = pA<pWT<pB<pAB
 YML007W (single-nonmonotonic) YJL128C = pA<pWT<pB<pAB
 YJL128C (epistatic) YLR414C = pB<pWT<pA=pAB
 YJL128C (noninteractive) YER103W = pWT=pB<pA=pAB
 YDR251W (single-nonmonotonic) YJL128C = pA<pWT<pB<pAB
 YNL197C (epistatic) YJL128C = pA=pAB<pWT<pB
 YJL128C (noninteractive) YGR045C = pWT=pB<pA=pAB
 YJL128C (additive) YGR214W = pB<pWT=pAB<pA
 YJL128C (additive) YOR043W = pWT<pA=pB<pAB
 YJL128C (conditional) YGL162W = pWT=pB<pA<pAB
 YJL128C (conditional) YLR438W = pWT=pB<pA<pAB
 YJL128C (noninteractive) YLR313C = pWT=pB<pA=pAB
 YJL128C (noninteractive) YHR143W = pWT=pB<pA=pAB
 YJL128C (asynthetic) YNL159C = pWT<pA=pB=pAB
 YJL128C (asynthetic) YJR092W = pWT<pA=pB=pAB
 YJL128C (additive) YMR238W = pB<pWT=pAB<pA
 YJL128C (epistatic) YJL106W = pB<pWT<pA=pAB
 YJL128C (epistatic) YOL155C = pB<pWT<pA=pAB
 YJL128C (epistatic) YGR040W = pB<pWT<pA=pAB
 YJL128C (conditional) YLR332W = pWT=pB<pA<pAB
 YGR249W (single-nonmonotonic) YJL128C = pA<pWT<pB<pAB
 YJL128C (conditional) YDL222C = pWT=pB<pA<pAB
 YJL128C (epistatic) YOR248W = pB<pWT<pA=pAB
 YJL128C (noninteractive) YOR247W = pWT=pB<pA=pAB
 YHR156C (suppressive) YJL128C = pWT=pA=pAB<pB
 YJL128C (asynthetic) YJL017W = pWT<pA=pB=pAB
 YDR480W (epistatic) YDR315C = pA=pAB<pWT<pB
 YBR083W (epistatic) YDR315C = pA=pAB<pWT<pB
 YDR315C (additive) YAR050W = pB<pAB<pWT<pA
 YDR315C (conditional) YGR108W = pAB<pWT=pB<pA
 YER124C (epistatic) YDR315C = pA=pAB<pWT<pB
 YDR315C (additive) YDL035C = pB<pAB<pWT<pA
 YNL289W (epistatic) YDR315C = pA=pAB<pWT<pB
 YIL101C (epistatic) YDR315C = pA=pAB<pWT<pB
 YDR315C (conditional) YJL141C = pAB<pWT=pB<pA
 YJL164C (epistatic) YDR315C = pWT<pA=pAB<pB
 YMR199W (epistatic) YDR315C = pA=pAB<pWT<pB
 YKL166C (suppressive) YDR315C = pWT=pA=pAB<pB
 YIL131C (epistatic) YDR315C = pA=pAB<pWT<pB
 YDR315C (additive) YLR286C = pB<pAB<pWT<pA
 YKL149C (epistatic) YDR315C = pA=pAB<pWT<pB
 YNL068C (suppressive) YDR315C = pWT=pA=pAB<pB
 YNL142W (epistatic) YDR315C = pA=pAB<pWT<pB
 YDR315C (single-nonmonotonic) YKL185W = pAB<pB<pWT<pA
 YDR315C (additive) YNL327W = pB<pAB<pWT<pA
 YNL098C (epistatic) YDR315C = pA=pAB<pWT<pB
 YDR315C (conditional) YGL248W = pAB<pWT=pB<pA
 YMR016C (suppressive) YDR315C = pWT=pA=pAB<pB
 YDR315C (single-nonmonotonic) YKR102W = pAB<pB<pWT<pA
 YPL256C (epistatic) YDR315C = pA=pAB<pWT<pB
 YDR315C (single-nonmonotonic) YNL229C = pAB<pB<pWT<pA
 YDR315C (single-nonmonotonic) YOL116W = pAB<pB<pWT<pA
 YJL089W (suppressive) YDR315C = pWT=pA=pAB<pB
 YKR013W (epistatic) YDR315C = pA=pAB<pWT<pB
 YDR315C (double-nonmonotonic) YJL128C = pWT=pAB<pB<pA
 YDR315C (additive) YMR095C = pB<pAB<pWT<pA
 YLR131C (epistatic) YDR315C = pA=pAB<pWT<pB
 YER020W (epistatic) YDR315C = pA=pAB<pWT<pB
 YJL078C (epistatic) YDR315C = pA=pAB<pWT<pB
 YNL298W (epistatic) YDR315C = pA=pAB<pWT<pB
 YDR315C (suppressive) YGL071W = pB<pWT=pA=pAB
 YPR119W (epistatic) YDR315C = pA=pAB<pWT<pB
 YPR065W (epistatic) YDR315C = pA=pAB<pWT<pB
 YOR030W (epistatic) YDR315C = pA=pAB<pWT<pB
 YDR335W (epistatic) YDR315C = pA=pAB<pWT<pB
 YMR164C (epistatic) YDR315C = pA=pAB<pWT<pB
 YKL190W (suppressive) YDR315C = pWT=pA=pAB<pB
 YDR315C (additive) YDL161W = pB<pWT<pAB<pA
 YBR245C (suppressive) YDR315C = pWT=pA=pAB<pB
 YOR032C (epistatic) YDR315C = pA=pAB<pWT<pB
 YDR315C (additive) YIR013C = pB<pAB<pWT<pA
 YER177W (epistatic) YDR315C = pA=pAB<pWT<pB
 YDR315C (single-nonmonotonic) YKL101W = pAB<pB<pWT<pA
 YMR063W (epistatic) YDR315C = pA=pAB<pWT<pB
 YBL090W (epistatic) YDR315C = pA=pAB<pWT<pB
 YDL024C (epistatic) YDR315C = pA=pAB<pWT<pB
 YDR315C (single-nonmonotonic) YLR319C = pAB<pB<pWT<pA
 YNL271C (epistatic) YDR315C = pA=pAB<pWT<pB
 YGR056W (epistatic) YDR315C = pA=pAB<pWT<pB
 YPR138C (epistatic) YDR315C = pA=pAB<pWT<pB
 YGR121C (epistatic) YDR315C = pA=pAB<pWT<pB
 YLR113W (suppressive) YDR315C = pWT=pA=pAB<pB
 YMR316W (epistatic) YDR315C = pA=pAB<pWT<pB
 YJR153W (epistatic) YDR315C = pA=pAB<pWT<pB
 YLR433C (epistatic) YDR315C = pA=pAB<pWT<pB
 YLR353W (epistatic) YDR315C = pA=pAB<pWT<pB
 YMR154C (epistatic) YDR315C = pA=pAB<pWT<pB
 YPL114W (epistatic) YDR315C = pA=pAB<pWT<pB
 YDR315C (single-nonmonotonic) YKR061W = pAB<pB<pWT<pA
 YPL203W (epistatic) YDR315C = pA=pAB<pWT<pB
 YDR315C (conditional) YJL142C = pAB<pWT=pB<pA
 YDR315C (double-nonmonotonic) YLR042C = pWT=pAB<pB<pA
 YOR225W (epistatic) YDR315C = pA=pAB<pWT<pB
 YEL033W (epistatic) YDR315C = pA=pAB<pWT<pB
 YDR315C (additive) YHR152W = pB<pWT=pAB<pA
 YDR315C (additive) YGL045W = pB<pAB<pWT<pA
 YDR315C (single-nonmonotonic) YGR149W = pAB<pB<pWT<pA
 YML007W (epistatic) YDR315C = pA=pAB<pWT<pB
 YLR414C (epistatic) YDR315C = pA=pAB<pWT<pB
 YDR315C (conditional) YER103W = pAB<pWT=pB<pA
 YDR315C (single-nonmonotonic) YDR251W = pAB<pB<pWT<pA
 YNL197C (epistatic) YDR315C = pA=pAB<pWT<pB
 YDR315C (conditional) YGR045C = pAB<pWT=pB<pA
 YDR315C (single-nonmonotonic) YGR214W = pAB<pB<pWT<pA
 YDR315C (double-nonmonotonic) YOR043W = pWT=pAB<pB<pA
 YNL076W (suppressive) YDR315C = pWT=pA=pAB<pB
 YGL162W (suppressive) YDR315C = pWT=pA=pAB<pB
 YLR438W (suppressive) YDR315C = pWT=pA=pAB<pB
 YDR315C (conditional) YLR313C = pAB<pWT=pB<pA
 YDR315C (conditional) YHR143W = pAB<pWT=pB<pA
 YDR315C (double-nonmonotonic) YNL159C = pAB<pWT<pB<pA
 YDR315C (double-nonmonotonic) YJR092W = pAB<pWT<pB<pA
 YMR238W (epistatic) YDR315C = pA=pAB<pWT<pB
 YDR315C (single-nonmonotonic) YJL106W = pAB<pB<pWT<pA
 YOL155C (epistatic) YDR315C = pA=pAB<pWT<pB
 YDR315C (additive) YGR040W = pB<pWT=pAB<pA
 YLR332W (suppressive) YDR315C = pWT=pA=pAB<pB
 YGR249W (suppressive) YDR315C = pWT=pA=pAB<pB
 YDR315C (conditional) YDL222C = pAB<pWT=pB<pA
 YOR248W (epistatic) YDR315C = pA=pAB<pWT<pB
 YDR315C (conditional) YOR247W = pAB<pWT=pB<pA
 YDR315C (double-nonmonotonic) YMR036C = pAB<pWT<pB<pA
 YDR315C (single-nonmonotonic) YHR156C = pAB<pB<pWT<pA
 YDR315C (double-nonmonotonic) YJL017W = pAB<pWT<pB<pA
 YOL081W (additive) YBR083W = pB<pWT=pAB<pA
 YOL081W (additive) YAR050W = pB<pWT=pAB<pA
 YOL081W (additive) YER124C = pB<pWT=pAB<pA
 YOL081W (additive) YDL035C = pB<pWT=pAB<pA
 YOL081W (additive) YNL289W = pB<pWT<pAB<pA
 YJL164C (epistatic) YOL081W = pWT<pA=pAB<pB
 YOL081W (additive) YMR199W = pB<pWT=pAB<pA
 YKL166C (suppressive) YOL081W = pWT=pA=pAB<pB
 YOL081W (additive) YIL131C = pB<pWT=pAB<pA
 YOL081W (additive) YKL149C = pB<pWT=pAB<pA
 YOL081W (conditional) YNL068C = pWT=pB<pAB<pA
 YIR019C (suppressive) YOL081W = pWT=pA=pAB<pB
 YOL081W (additive) YKL185W = pB<pWT=pAB<pA
 YOL081W (additive) YNL327W = pB<pWT=pAB<pA
 YOL081W (conditional) YGL248W = pWT=pB<pAB<pA
 YMR016C (suppressive) YOL081W = pWT=pA=pAB<pB
 YOL081W (additive) YNL229C = pB<pWT=pAB<pA
 YOL116W (epistatic) YOL081W = pA=pAB<pWT<pB
 YOL081W (additive) YJL089W = pB<pWT<pAB<pA
 YKR013W (epistatic) YOL081W = pA=pAB<pWT<pB
 YOL081W (additive) YMR095C = pB<pWT=pAB<pA
 YOL081W (additive) YER020W = pB<pWT=pAB<pA
 YOL081W (additive) YNL298W = pB<pWT=pAB<pA
 YPR119W (suppressive) YOL081W = pWT=pA=pAB<pB
 YPR065W (suppressive) YOL081W = pWT=pA=pAB<pB
 YOL081W (additive) YOR030W = pB<pWT=pAB<pA
 YOL081W (additive) YDR335W = pB<pWT=pAB<pA
 YMR164C (epistatic) YOL081W = pA=pAB<pWT<pB
 YBR245C (suppressive) YOL081W = pWT=pA=pAB<pB
 YOR032C (epistatic) YOL081W = pA=pAB<pWT<pB
 YIR013C (epistatic) YOL081W = pA=pAB<pWT<pB
 YOL081W (additive) YMR063W = pB<pWT=pAB<pA
 YOL081W (additive) YBL090W = pB<pAB<pWT<pA
 YOL081W (additive) YDL024C = pB<pWT=pAB<pA
 YOL081W (additive) YLR319C = pB<pWT=pAB<pA
 YOL081W (additive) YNL271C = pB<pWT<pAB<pA
 YOL081W (additive) YLR403W = pB<pWT=pAB<pA
 YOL095C (epistatic) YOL081W = pA=pAB<pWT<pB
 YOL081W (additive) YGR121C = pB<pWT=pAB<pA
 YLR113W (suppressive) YOL081W = pWT=pA=pAB<pB
 YMR316W (suppressive) YOL081W = pWT=pA=pAB<pB
 YOL081W (epistatic) YMR154C = pB<pWT<pA=pAB
 YPL203W (epistatic) YOL081W = pA=pAB<pWT<pB
 YJL142C (suppressive) YOL081W = pWT=pA=pAB<pB
 YLR042C (suppressive) YOL081W = pWT=pA=pAB<pB
 YOL081W (additive) YOR225W = pB<pWT=pAB<pA
 YHR152W (suppressive) YOL081W = pWT=pA=pAB<pB
 YOL081W (additive) YLR120C = pB<pWT=pAB<pA
 YOL081W (additive) YGL045W = pB<pWT=pAB<pA
 YOL081W (single-nonmonotonic) YGR149W = pAB<pB<pWT<pA
 YML007W (suppressive) YOL081W = pWT=pA=pAB<pB
 YOL081W (additive) YLR414C = pB<pWT=pAB<pA
 YER103W (suppressive) YOL081W = pWT=pA=pAB<pB
 YDR251W (suppressive) YOL081W = pWT=pA=pAB<pB
 YOL081W (additive) YNL197C = pB<pWT=pAB<pA
 YOL081W (conditional) YGR045C = pWT=pB<pAB<pA
 YOL081W (additive) YGR214W = pB<pWT=pAB<pA
 YOR043W (epistatic) YOL081W = pWT<pA=pAB<pB
 YOL081W (conditional) YNL076W = pWT=pB<pAB<pA
 YGL162W (suppressive) YOL081W = pWT=pA=pAB<pB
 YOL081W (conditional) YGR171C = pAB<pWT=pB<pA
 YLR313C (suppressive) YOL081W = pWT=pA=pAB<pB
 YHR143W (suppressive) YOL081W = pWT=pA=pAB<pB
 YNL159C (suppressive) YOL081W = pWT=pA=pAB<pB
 YGR040W (suppressive) YOL081W = pWT=pA=pAB<pB
 YLR332W (suppressive) YOL081W = pWT=pA=pAB<pB
 YOL081W (additive) YGR249W = pB<pWT=pAB<pA
 YDL222C (suppressive) YOL081W = pWT=pA=pAB<pB
 YHR156C (suppressive) YOL081W = pWT=pA=pAB<pB
 YDR480W (conditional) YLR113W = pA<pWT=pB<pAB
 YLR113W (noninteractive) YBR083W = pB=pAB<pWT=pA
 YLR113W (noninteractive) YAR050W = pB=pAB<pWT=pA
 YLR113W (synthetic) YGR108W = pWT=pA=pB<pAB
 YER124C (conditional) YLR113W = pA<pWT=pB<pAB
 YLR113W (suppressive) YDL035C = pB<pWT=pA=pAB
 YNL289W (conditional) YLR113W = pA<pWT=pB<pAB
 YLR113W (noninteractive) YJL141C = pWT=pA=pB=pAB
 YLR113W (synthetic) YJL164C = pWT=pA=pB<pAB
 YMR199W (conditional) YLR113W = pA<pAB<pWT=pB
 YLR113W (synthetic) YKL166C = pWT=pA=pB<pAB
 YIL131C (conditional) YLR113W = pA<pWT=pB<pAB
 YLR286C (conditional) YLR113W = pA<pWT=pB<pAB
 YLR113W (noninteractive) YKL149C = pB=pAB<pWT=pA
 YLR113W (synthetic) YNL068C = pWT=pA=pB<pAB
 YLR113W (suppressive) YNL142W = pB<pWT=pA=pAB
 YLR113W (noninteractive) YIR019C = pB=pAB<pWT=pA
 YOR107W (conditional) YLR113W = pA<pWT=pB<pAB
 YLR113W (suppressive) YKL185W = pB<pWT=pA=pAB
 YLR113W (suppressive) YNL327W = pB<pWT=pA=pAB
 YNL098C (conditional) YLR113W = pA<pWT=pB<pAB
 YLR113W (synthetic) YGL248W = pWT=pA=pB<pAB
 YLR113W (synthetic) YMR016C = pWT=pA=pB<pAB
 YLR113W (suppressive) YKR102W = pB<pWT=pA=pAB
 YLR113W (suppressive) YPL256C = pB<pWT=pA=pAB
 YLR113W (noninteractive) YNL229C = pB=pAB<pWT=pA
 YLR113W (noninteractive) YOL116W = pB=pAB<pWT=pA
 YJL089W (conditional) YLR113W = pA<pWT=pB<pAB
 YDR315C (conditional) YLR113W = pWT=pB<pA<pAB
 YKR013W (conditional) YLR113W = pA<pWT=pB<pAB
 YLR113W (noninteractive) YJL128C = pWT=pA<pB=pAB
 YMR095C (conditional) YLR113W = pA<pWT=pB<pAB
 YLR113W (noninteractive) YLR131C = pB=pAB<pWT=pA
 YLR113W (suppressive) YER020W = pB<pWT=pA=pAB
 YLR113W (suppressive) YJL078C = pB<pWT=pA=pAB
 YNL298W (conditional) YLR113W = pA<pAB<pWT=pB
 YLR113W (suppressive) YGL071W = pB<pWT=pA=pAB
 YLR113W (suppressive) YPR119W = pB<pWT=pA=pAB
 YLR113W (suppressive) YPR065W = pB<pWT=pA=pAB
 YLR113W (noninteractive) YOR030W = pB=pAB<pWT=pA
 YLR113W (suppressive) YNR044W = pB<pWT=pA=pAB
 YDR335W (conditional) YLR113W = pA<pAB<pWT=pB
 YLR113W (noninteractive) YMR164C = pB=pAB<pWT=pA
 YLR113W (noninteractive) YKL190W = pWT=pA=pB=pAB
 YLR113W (synthetic) YOR360C = pWT=pA=pB<pAB
 YDL161W (conditional) YLR113W = pA<pWT=pB<pAB
 YLR113W (suppressive) YBR245C = pB<pWT=pA=pAB
 YOR032C (conditional) YLR113W = pA<pWT=pB<pAB
 YLR113W (suppressive) YIR013C = pB<pWT=pA=pAB
 YKL101W (conditional) YLR113W = pAB<pA<pWT=pB
 YLR113W (noninteractive) YMR063W = pB=pAB<pWT=pA
 YLR113W (suppressive) YLR319C = pB<pWT=pA=pAB
 YLR113W (suppressive) YNL271C = pB<pWT=pA=pAB
 YGR056W (conditional) YLR113W = pA<pAB<pWT=pB
 YLR113W (suppressive) YPR138C = pB<pWT=pA=pAB
 YGR121C (conditional) YLR113W = pA<pWT=pB<pAB
 YLR113W (suppressive) YMR316W = pB<pWT=pA=pAB
 YJR153W (conditional) YLR113W = pA<pWT=pB<pAB
 YLR433C (conditional) YLR113W = pA<pWT=pB<pAB
 YLR113W (noninteractive) YLR353W = pB=pAB<pWT=pA
 YLR113W (suppressive) YMR154C = pB<pWT=pA=pAB
 YPL114W (conditional) YLR113W = pA<pWT=pB<pAB
 YLR113W (suppressive) YKR061W = pB<pWT=pA=pAB
 YLR113W (noninteractive) YPL203W = pB=pAB<pWT=pA
 YLR113W (noninteractive) YDR264C = pWT=pA=pB=pAB
 YLR113W (synthetic) YJL142C = pWT=pA=pB<pAB
 YLR042C (conditional) YLR113W = pWT=pB<pA<pAB
 YOR225W (conditional) YLR113W = pA<pWT=pB<pAB
 YLR113W (suppressive) YEL033W = pB<pWT=pA=pAB
 YLR113W (suppressive) YHR152W = pB<pWT=pA=pAB
 YLR113W (suppressive) YLR120C = pB<pWT=pA=pAB
 YLR113W (synthetic) YNL051W = pWT=pA=pB<pAB
 YLR113W (noninteractive) YER040W = pWT=pA=pB=pAB
 YGL045W (conditional) YLR113W = pA<pAB<pWT=pB
 YLR113W (suppressive) YGR149W = pB<pWT=pA=pAB
 YLR113W (suppressive) YML007W = pB<pWT=pA=pAB
 YLR414C (conditional) YLR113W = pA<pWT=pB<pAB
 YLR113W (noninteractive) YER103W = pWT=pA=pB=pAB
 YLR113W (suppressive) YDR251W = pB<pWT=pA=pAB
 YLR113W (noninteractive) YNL197C = pB=pAB<pWT=pA
 YLR113W (synthetic) YGR045C = pWT=pA=pB<pAB
 YLR113W (suppressive) YGR214W = pB<pWT=pA=pAB
 YLR113W (noninteractive) YOR043W = pWT=pA<pB=pAB
 YLR113W (noninteractive) YNL076W = pWT=pA=pB=pAB
 YLR113W (synthetic) YGL162W = pWT=pA=pB<pAB
 YLR113W (noninteractive) YLR438W = pWT=pA=pB=pAB
 YLR113W (noninteractive) YLR313C = pWT=pA=pB=pAB
 YLR113W (noninteractive) YHR143W = pWT=pA=pB=pAB
 YLR113W (noninteractive) YNL159C = pWT=pA=pB=pAB
 YLR113W (noninteractive) YJR092W = pWT=pA=pB=pAB
 YLR113W (suppressive) YMR238W = pB<pWT=pA=pAB
 YLR113W (suppressive) YJL106W = pB<pWT=pA=pAB
 YLR113W (suppressive) YOL155C = pB<pWT=pA=pAB
 YLR113W (suppressive) YGR040W = pB<pWT=pA=pAB
 YLR113W (synthetic) YLR332W = pWT=pA=pB<pAB
 YGR249W (conditional) YLR113W = pA<pWT=pB<pAB
 YLR113W (noninteractive) YDL222C = pWT=pA=pB=pAB
 YLR113W (suppressive) YOR248W = pB<pWT=pA=pAB
 YLR113W (noninteractive) YOR247W = pWT=pA=pB=pAB
 YLR113W (noninteractive) YMR036C = pWT=pA=pB=pAB
 YLR113W (suppressive) YHR156C = pB<pWT=pA=pAB
 YLR113W (noninteractive) YJL017W = pWT=pA=pB=pAB
 YKL101W (double-nonmonotonic) YDR480W = pB<pA<pWT=pAB
 YBR083W (epistatic) YKL101W = pA=pAB<pB<pWT
 YAR050W (epistatic) YKL101W = pA=pAB<pB<pWT
 YKL101W (noninteractive) YGR108W = pWT=pA=pB=pAB
 YKL101W (double-nonmonotonic) YER124C = pA=pB<pWT=pAB
 YKL101W (asynthetic) YDR477W = pA=pB=pAB<pWT
 YKL101W (single-nonmonotonic) YDL035C = pB<pAB<pA<pWT
 YKL101W (double-nonmonotonic) YIL101C = pA=pB<pWT=pAB
 YKL101W (noninteractive) YJL141C = pA=pAB<pWT=pB
 YKL101W (single-nonmonotonic) YJL164C = pA<pWT<pB<pAB
 YKL101W (single-nonmonotonic) YMR199W = pB<pAB<pA<pWT
 YKL166C (suppressive) YKL101W = pB<pWT=pA=pAB
 YKL101W (epistatic) YIL131C = pB<pA=pAB<pWT
 YKL101W (suppressive) YLR286C = pB<pWT=pA=pAB
 YKL149C (epistatic) YKL101W = pA=pAB<pB<pWT
 YKL101W (noninteractive) YNL068C = pWT=pA=pB=pAB
 YKL101W (epistatic) YNL142W = pB<pA=pAB<pWT
 YIR019C (epistatic) YKL101W = pA=pAB<pB<pWT
 YKL101W (double-nonmonotonic) YOR107W = pA=pB<pWT<pAB
 YKL185W (epistatic) YKL101W = pA=pAB<pB<pWT
 YKL101W (suppressive) YNL327W = pB<pWT=pA=pAB
 YKL101W (epistatic) YNL098C = pB<pA=pAB<pWT
 YGL248W (suppressive) YKL101W = pB<pWT=pA=pAB
 YKL101W (noninteractive) YMR016C = pWT=pA=pB=pAB
 YKL101W (noninteractive) YKR102W = pWT=pA=pB=pAB
 YPL256C (epistatic) YKL101W = pA=pAB<pB<pWT
 YNL229C (epistatic) YKL101W = pA=pAB<pB<pWT
 YKL101W (additive) YOL116W = pAB<pB<pA<pWT
 YKL101W (suppressive) YJL089W = pB<pWT=pA=pAB
 YKL101W (noninteractive) YDR315C = pWT=pA=pB=pAB
 YKL101W (double-nonmonotonic) YKR013W = pB<pA<pWT=pAB
 YKL101W (suppressive) YJL128C = pWT=pA=pAB<pB
 YKL101W (suppressive) YMR095C = pB<pWT=pA=pAB
 YKL101W (epistatic) YLR131C = pB<pA=pAB<pWT
 YER020W (epistatic) YKL101W = pA=pAB<pB<pWT
 YKL101W (suppressive) YJL078C = pB<pWT=pA=pAB
 YKL101W (suppressive) YGL071W = pB<pWT=pA=pAB
 YKL101W (epistatic) YKL048C = pB<pA=pAB<pWT
 YKL101W (asynthetic) YPR065W = pA=pB=pAB<pWT
 YOR030W (epistatic) YKL101W = pA=pAB<pB<pWT
 YKL101W (suppressive) YNR044W = pB<pWT=pA=pAB
 YMR164C (epistatic) YKL101W = pA=pAB<pB<pWT
 YKL190W (suppressive) YKL101W = pB<pWT=pA=pAB
 YKL101W (noninteractive) YOR360C = pWT=pA=pB=pAB
 YKL101W (double-nonmonotonic) YDL161W = pB<pA<pWT=pAB
 YKL101W (double-nonmonotonic) YBR245C = pA=pB<pWT=pAB
 YKL101W (noninteractive) YOR032C = pWT=pA=pB=pAB
 YKL101W (double-nonmonotonic) YIR013C = pB<pA<pWT=pAB
 YKL101W (epistatic) YER177W = pB<pA=pAB<pWT
 YMR063W (epistatic) YKL101W = pA=pAB<pB<pWT
 YKL101W (suppressive) YDL024C = pB<pWT=pA=pAB
 YLR319C (epistatic) YKL101W = pA=pAB<pB<pWT
 YKL101W (epistatic) YGR056W = pB<pA=pAB<pWT
 YPR138C (epistatic) YKL101W = pA=pAB<pB<pWT
 YKL101W (additive) YOL095C = pAB<pA=pB<pWT
 YKL101W (epistatic) YGR121C = pB<pA=pAB<pWT
 YKL101W (noninteractive) YLR113W = pA=pAB<pWT=pB
 YKL101W (asynthetic) YMR316W = pA=pB=pAB<pWT
 YKL101W (suppressive) YJR153W = pB<pWT=pA=pAB
 YKL101W (suppressive) YLR433C = pB<pWT=pA=pAB
 YKL101W (epistatic) YLR353W = pB<pA=pAB<pWT
 YKL101W (double-nonmonotonic) YMR154C = pB<pA<pWT=pAB
 YKL101W (noninteractive) YPL114W = pWT=pA=pB=pAB
 YKL101W (asynthetic) YKR061W = pA=pB=pAB<pWT
 YPL203W (epistatic) YKL101W = pA=pAB<pB<pWT
 YKL101W (noninteractive) YJL142C = pWT=pA=pB=pAB
 YKL101W (additive) YLR042C = pA<pWT=pAB<pB
 YKL101W (double-nonmonotonic) YOR225W = pA=pB<pWT=pAB
 YKL101W (epistatic) YEL033W = pB<pA=pAB<pWT
 YKL101W (asynthetic) YHR152W = pA=pB=pAB<pWT
 YKL101W (noninteractive) YLR120C = pWT=pA=pB=pAB
 YKL101W (synthetic) YNL051W = pWT=pA=pB<pAB
 YKL101W (single-nonmonotonic) YGL045W = pB<pAB<pA<pWT
 YKL101W (noninteractive) YGR149W = pWT=pA=pB=pAB
 YKL101W (double-nonmonotonic) YML007W = pA=pB<pWT=pAB
 YKL101W (noninteractive) YLR414C = pWT=pA=pB=pAB
 YKL101W (noninteractive) YER103W = pWT=pA=pB=pAB
 YKL101W (asynthetic) YDR251W = pA=pB=pAB<pWT
 YKL101W (noninteractive) YGR045C = pWT=pA=pB=pAB
 YGR214W (epistatic) YKL101W = pA=pAB<pB<pWT
 YNL076W (suppressive) YKL101W = pB<pWT=pA=pAB
 YKL101W (conditional) YGL162W = pA<pWT=pB<pAB
 YKL101W (noninteractive) YGR171C = pA=pAB<pWT=pB
 YKL101W (noninteractive) YLR438W = pWT=pA=pB=pAB
 YKL101W (noninteractive) YLR313C = pWT=pA=pB=pAB
 YHR143W (suppressive) YKL101W = pB<pWT=pA=pAB
 YKL101W (additive) YNL159C = pA<pWT=pAB<pB
 YKL101W (additive) YJR092W = pA<pWT=pAB<pB
 YKL101W (asynthetic) YJL106W = pA=pB=pAB<pWT
 YKL101W (double-nonmonotonic) YOL155C = pA=pB<pWT=pAB
 YLR332W (suppressive) YKL101W = pB<pWT=pA=pAB
 YKL101W (noninteractive) YGR249W = pWT=pA=pB=pAB
 YKL101W (noninteractive) YDL222C = pWT=pA=pB=pAB
 YKL101W (asynthetic) YOR248W = pA=pB=pAB<pWT
 YOR247W (suppressive) YKL101W = pB<pWT=pA=pAB
 YKL101W (additive) YHR156C = pAB<pA=pB<pWT
 YKL101W (suppressive) YJL017W = pWT=pA=pAB<pB
 YOR140W (additive) YDR480W = pB<pWT<pAB<pA
 YOR140W (additive) YBR083W = pB<pWT=pAB<pA
 YOR140W (additive) YAR050W = pB<pAB<pWT<pA
 YOR140W (conditional) YGR108W = pWT=pB<pAB<pA
 YOR140W (additive) YER124C = pB<pWT<pAB<pA
 YOR140W (additive) YDL035C = pB<pWT=pAB<pA
 YOR140W (additive) YIL101C = pB<pWT<pAB<pA
 YOR140W (epistatic) YJL164C = pWT<pB<pA=pAB
 YOR140W (additive) YMR199W = pB<pWT=pAB<pA
 YOR140W (conditional) YKL166C = pWT=pB<pAB<pA
 YOR140W (additive) YIL131C = pB<pWT<pAB<pA
 YOR140W (additive) YKL149C = pB<pWT=pAB<pA
 YOR140W (conditional) YNL068C = pWT=pB<pAB<pA
 YOR140W (additive) YNL142W = pB<pWT=pAB<pA
 YIR019C (epistatic) YOR140W = pA=pAB<pWT<pB
 YOR140W (additive) YOR107W = pB<pWT<pAB<pA
 YOR140W (additive) YNL327W = pB<pWT<pAB<pA
 YOR140W (additive) YNL098C = pB<pWT=pAB<pA
 YOR140W (conditional) YGL248W = pWT=pB<pAB<pA
 YOR140W (noninteractive) YMR016C = pWT=pB<pA=pAB
 YOR140W (additive) YKR102W = pB<pWT<pAB<pA
 YOR140W (additive) YNL229C = pB<pWT=pAB<pA
 YOR140W (additive) YOL116W = pB<pAB<pWT<pA
 YOR140W (additive) YJL089W = pB<pWT<pAB<pA
 YOR140W (double-nonmonotonic) YDR315C = pWT<pAB<pB<pA
 YOR140W (additive) YKR013W = pB<pWT<pAB<pA
 YOR140W (additive) YMR095C = pB<pWT<pAB<pA
 YOR140W (epistatic) YPR119W = pB<pWT<pA=pAB
 YOR140W (additive) YPR065W = pB<pWT<pAB<pA
 YOR030W (epistatic) YOR140W = pA=pAB<pWT<pB
 YMR164C (epistatic) YOR140W = pA=pAB<pWT<pB
 YOR360C (suppressive) YOR140W = pWT=pA=pAB<pB
 YOR140W (additive) YDL161W = pB<pWT<pAB<pA
 YOR140W (additive) YBR245C = pB<pWT<pAB<pA
 YOR140W (additive) YOR032C = pB<pWT<pAB<pA
 YOR140W (additive) YIR013C = pB<pWT<pAB<pA
 YMR063W (epistatic) YOR140W = pA=pAB<pWT<pB
 YOR140W (additive) YDL024C = pB<pWT=pAB<pA
 YOR140W (additive) YLR319C = pB<pWT=pAB<pA
 YOR140W (additive) YNL271C = pB<pAB<pWT<pA
 YOR140W (additive) YGR056W = pB<pWT=pAB<pA
 YOR140W (additive) YPR138C = pB<pWT<pAB<pA
 YOR140W (additive) YGR121C = pB<pWT<pAB<pA
 YOR140W (additive) YMR316W = pB<pWT<pAB<pA
 YOR140W (additive) YJR153W = pB<pWT<pAB<pA
 YOR140W (additive) YLR433C = pB<pWT<pAB<pA
 YOR140W (additive) YLR353W = pB<pAB<pWT<pA
 YOR140W (additive) YPL114W = pB<pWT<pAB<pA
 YOR140W (additive) YKR061W = pB<pWT<pAB<pA
 YOR140W (noninteractive) YJL142C = pWT=pA=pB=pAB
 YOR140W (additive) YOR225W = pB<pWT<pAB<pA
 YOR140W (additive) YEL033W = pB<pWT<pAB<pA
 YOR140W (additive) YHR152W = pB<pWT<pAB<pA
 YOR140W (additive) YLR120C = pB<pWT<pAB<pA
 YOR140W (conditional) YNL051W = pWT=pB<pAB<pA
 YOR140W (additive) YGL045W = pB<pAB<pWT<pA
 YOR140W (additive) YML007W = pB<pWT<pAB<pA
 YOR140W (additive) YLR414C = pB<pWT<pAB<pA
 YOR140W (additive) YDR251W = pB<pWT<pAB<pA
 YOR140W (additive) YNL197C = pB<pAB<pWT<pA
 YOR140W (conditional) YGL162W = pWT=pB<pAB<pA
 YOR140W (conditional) YLR438W = pWT=pB<pAB<pA
 YOR140W (conditional) YLR313C = pWT=pB<pAB<pA
 YNL159C (suppressive) YOR140W = pWT=pA=pAB<pB
 YJR092W (epistatic) YOR140W = pWT<pA=pAB<pB
 YOR140W (additive) YMR238W = pB<pWT=pAB<pA
 YOR140W (additive) YJL106W = pB<pWT<pAB<pA
 YOR140W (additive) YOL155C = pB<pWT<pAB<pA
 YOR140W (additive) YGR249W = pB<pWT<pAB<pA
 YOR140W (conditional) YDL222C = pAB<pWT=pB<pA
 YOR140W (additive) YOR248W = pB<pWT<pAB<pA
 YOR140W (conditional) YOR247W = pWT=pB<pAB<pA
 YMR036C (epistatic) YOR140W = pWT<pA=pAB<pB
 YJL017W (epistatic) YOR140W = pWT<pA=pAB<pB
 YJL141C (asynthetic) YNL098C = pA=pB=pAB<pWT
 YJL141C (conditional) YGR152C = pAB<pA<pWT=pB
 YKR102W (noninteractive) YGR152C = pWT=pA=pB=pAB
 YNL076W (noninteractive) YGR152C = pWT=pA=pB=pAB
 YIR019C (noninteractive) YGR152C = pA=pAB<pWT=pB
 YGR171C (noninteractive) YGR152C = pA=pAB<pWT=pB
 YKR013W (asynthetic) YNL098C = pA=pB=pAB<pWT
 YKR013W (noninteractive) YGR152C = pWT=pA=pB=pAB
 YLR313C (noninteractive) YNL098C = pWT=pA=pB=pAB
 YLR313C (noninteractive) YGR152C = pWT=pA=pB=pAB
 YPR065W (epistatic) YNL098C = pB<pA=pAB<pWT
 YPR065W (noninteractive) YGR152C = pWT=pA=pB=pAB
 YBR083W (asynthetic) YNL098C = pA=pB=pAB<pWT
 YBR083W (noninteractive) YGR152C = pA=pAB<pWT=pB
 YGR108W (suppressive) YNL098C = pB<pWT=pA=pAB
 YGR108W (synthetic) YGR152C = pWT=pA=pB<pAB
 YNL197C (conditional) YGR152C = pAB<pA<pWT=pB
 YDR477W (noninteractive) YGR152C = pA=pAB<pWT=pB
 YER103W (asynthetic) YNL098C = pA=pB=pAB<pWT
 YER103W (noninteractive) YGR152C = pA=pAB<pWT=pB
 YNL289W (noninteractive) YGR152C = pWT=pA=pB=pAB
 YGR149W (conditional) YGR152C = pA<pAB<pWT=pB
 YDR480W (noninteractive) YGR152C = pWT=pA=pB=pAB
 YGL045W (noninteractive) YGR152C = pA=pAB<pWT=pB
 YJL164C (noninteractive) YGR152C = pWT=pB<pA=pAB
 YLR414C (asynthetic) YNL098C = pA=pB=pAB<pWT
 YLR414C (noninteractive) YGR152C = pA=pAB<pWT=pB
 YGR152C (suppressive) YDR251W = pB<pWT=pA=pAB
 YIL101C (noninteractive) YNL098C = pWT=pA=pB=pAB
 YIL101C (noninteractive) YGR152C = pWT=pA=pB=pAB
 YNL098C (conditional) YLR438W = pA<pWT=pB<pAB
 YLR438W (noninteractive) YGR152C = pWT=pA=pB=pAB
 YER124C (noninteractive) YNL098C = pB=pAB<pWT=pA
 YER124C (noninteractive) YGR152C = pWT=pA=pB=pAB
 YDR315C (noninteractive) YGR152C = pWT=pB<pA=pAB
 YOR043W (noninteractive) YNL098C = pWT=pA=pB=pAB
 YOR043W (synthetic) YGR152C = pWT=pA=pB<pAB
 YPL256C (noninteractive) YGR152C = pWT=pA=pB=pAB
 YJL017W (suppressive) YNL098C = pB<pWT=pA=pAB
 YJL017W (noninteractive) YGR152C = pWT=pA=pB=pAB
 YJR092W (suppressive) YNL098C = pB<pWT=pA=pAB
 YJR092W (noninteractive) YGR152C = pWT=pA=pB=pAB
 YIR002C (noninteractive) YGR152C = pA=pAB<pWT=pB
 YNL098C (conditional) YGR152C = pAB<pA<pWT=pB
 YNL159C (noninteractive) YNL098C = pWT=pA=pB=pAB
 YNL159C (noninteractive) YGR152C = pWT=pA=pB=pAB
 YJL128C (additive) YNL098C = pB<pWT=pAB<pA
 YJL128C (noninteractive) YGR152C = pWT=pB<pA=pAB
 YGL162W (synthetic) YGR152C = pWT=pA=pB<pAB
 YGL115W (noninteractive) YGR152C = pA=pAB<pWT=pB
 YML007W (synthetic) YGR152C = pWT=pA=pB<pAB
 YOL116W (noninteractive) YGR152C = pA=pAB<pWT=pB
 YGR045C (synthetic) YGR152C = pWT=pA=pB<pAB
 YGR214W (double-nonmonotonic) YNL098C = pA=pB<pAB<pWT
 YGR214W (noninteractive) YGR152C = pWT=pA=pB=pAB
 YNL229C (noninteractive) YGR152C = pA=pAB<pWT=pB
 YMR238W (double-nonmonotonic) YNL098C = pA<pB<pWT=pAB
 YMR238W (noninteractive) YGR152C = pA=pAB<pWT=pB
 YJL089W (noninteractive) YGR152C = pWT=pA=pB=pAB
 YKL185W (noninteractive) YGR152C = pWT=pA=pB=pAB
 YOL155C (double-nonmonotonic) YNL098C = pA=pB<pWT=pAB
 YOL155C (noninteractive) YGR152C = pWT=pA=pB=pAB
 YNL327W (noninteractive) YGR152C = pWT=pA=pB=pAB
 YJL106W (double-nonmonotonic) YNL098C = pA=pB<pWT=pAB
 YJL106W (noninteractive) YGR152C = pWT=pA=pB=pAB
 YOR107W (noninteractive) YGR152C = pWT=pA=pB=pAB
 YOR247W (noninteractive) YNL098C = pWT=pA=pB=pAB
 YOR247W (noninteractive) YGR152C = pWT=pA=pB=pAB
 YMR036C (noninteractive) YNL098C = pWT=pA=pB=pAB
 YMR036C (noninteractive) YGR152C = pWT=pA=pB=pAB
 YGL248W (noninteractive) YGR152C = pWT=pB<pA=pAB
 YKL149C (noninteractive) YGR152C = pA=pAB<pWT=pB
 YKL166C (noninteractive) YGR152C = pWT=pA=pB=pAB
 YOR140W (conditional) YGR152C = pWT=pB<pAB<pA
 YMR016C (noninteractive) YGR152C = pWT=pB<pA=pAB
 YHR156C (double-nonmonotonic) YNL098C = pA<pB<pWT=pAB
 YHR156C (noninteractive) YGR152C = pA=pAB<pWT=pB
 YNL068C (synthetic) YGR152C = pWT=pA=pB<pAB
 YGR249W (noninteractive) YNL098C = pWT=pA=pB=pAB
 YGR249W (noninteractive) YGR152C = pWT=pA=pB=pAB
 YNL142W (conditional) YGR152C = pA<pAB<pWT=pB
 YDL222C (noninteractive) YNL098C = pB=pAB<pWT=pA
 YDL222C (noninteractive) YGR152C = pWT=pA=pB=pAB
 YOR248W (suppressive) YNL098C = pB<pWT=pA=pAB
 YOR248W (noninteractive) YGR152C = pWT=pA=pB=pAB
 YDL035C (noninteractive) YGR152C = pA=pAB<pWT=pB
 YGR040W (noninteractive) YNL098C = pB=pAB<pWT=pA
 YGR040W (noninteractive) YGR152C = pWT=pA=pB=pAB
 YMR199W (asynthetic) YNL098C = pA=pB=pAB<pWT
 YMR199W (noninteractive) YGR152C = pWT=pA=pB=pAB
 YLR332W (noninteractive) YNL098C = pWT=pA=pB=pAB
 YLR332W (noninteractive) YGR152C = pWT=pA=pB=pAB
 YLR286C (noninteractive) YGR152C = pA=pAB<pWT=pB
 YHR143W (noninteractive) YNL098C = pWT=pA=pB=pAB
 YHR143W (noninteractive) YGR152C = pWT=pA=pB=pAB
 YIL131C (noninteractive) YGR152C = pA=pAB<pWT=pB
 YAL040C (noninteractive) YGR152C = pWT=pA=pB=pAB
 YGL071W (suppressive) YNL098C = pB<pWT=pA=pAB
 YGL071W (noninteractive) YGR152C = pWT=pA=pB=pAB
 YOL081W (noninteractive) YGR152C = pWT=pB<pA=pAB
 YLR131C (noninteractive) YGR152C = pA=pAB<pWT=pB
 YER020W (conditional) YGR152C = pAB<pA<pWT=pB
 YJL078C (suppressive) YNL098C = pB<pWT=pA=pAB
 YGR152C (suppressive) YJL078C = pB<pWT=pA=pAB
 YNL298W (noninteractive) YGR152C = pA=pAB<pWT=pB
 YMR095C (asynthetic) YNL098C = pA=pB=pAB<pWT
 YMR095C (noninteractive) YGR152C = pA=pAB<pWT=pB
 YKL048C (noninteractive) YGR152C = pA=pAB<pWT=pB
 YPR119W (noninteractive) YGR152C = pA=pAB<pWT=pB
 YOR360C (asynthetic) YNL098C = pA=pB=pAB<pWT
 YBR245C (suppressive) YNL098C = pB<pWT=pA=pAB
 YOR030W (asynthetic) YNL098C = pA=pB=pAB<pWT
 YIR013C (epistatic) YNL098C = pB<pA=pAB<pWT
 YLR353W (asynthetic) YNL098C = pA=pB=pAB<pWT
 YGR152C (suppressive) YLR353W = pB<pWT=pA=pAB
 YKR061W (asynthetic) YNL098C = pA=pB=pAB<pWT
 YKR061W (noninteractive) YGR152C = pWT=pA=pB=pAB
 YNL098C (epistatic) YPL203W = pB<pA=pAB<pWT
 YPL203W (conditional) YGR152C = pA<pAB<pWT=pB
 YLR042C (noninteractive) YNL098C = pWT=pA=pB=pAB
 YLR042C (noninteractive) YGR152C = pWT=pA=pB=pAB
 YGR121C (noninteractive) YGR152C = pWT=pA=pB=pAB
 YLR113W (noninteractive) YGR152C = pWT=pB<pA=pAB
 YGR152C (suppressive) YLR403W = pB<pWT=pA=pAB
 YGR056W (asynthetic) YNL098C = pA=pB=pAB<pWT
 YGR152C (suppressive) YGR056W = pB<pWT=pA=pAB
 YJR102C (noninteractive) YGR152C = pA=pAB<pWT=pB
 YPL114W (noninteractive) YNL098C = pWT=pA=pB=pAB
 YPL114W (noninteractive) YGR152C = pWT=pA=pB=pAB
 YOR225W (noninteractive) YNL098C = pWT=pA=pB=pAB
 YOR225W (noninteractive) YGR152C = pWT=pA=pB=pAB
 YEL033W (suppressive) YNL098C = pB<pWT=pA=pAB
 YHR152W (noninteractive) YNL098C = pWT=pA=pB=pAB
 YHR152W (noninteractive) YGR152C = pWT=pA=pB=pAB
 YLR120C (asynthetic) YNL098C = pA=pB=pAB<pWT
 YGR152C (suppressive) YLR120C = pB<pWT=pA=pAB
 YNL051W (noninteractive) YNL098C = pWT=pA=pB=pAB
 YNL051W (noninteractive) YGR152C = pWT=pA=pB=pAB
 YDR264C (double-nonmonotonic) YNL098C = pA<pB<pWT=pAB
 YDR264C (conditional) YGR152C = pA<pWT=pB<pAB
 YJL142C (asynthetic) YNL098C = pA=pB=pAB<pWT
 YJL142C (noninteractive) YGR152C = pWT=pA=pB=pAB
 YIR013C (noninteractive) YBR083W = pWT=pA=pB=pAB
 YLR229C (epistatic) YJL141C = pB<pA=pAB<pWT
 YJL141C (additive) YER109C = pA<pWT<pAB<pB
 YHL007C (single-nonmonotonic) YJL141C = pB<pAB<pA<pWT
 YJL141C (epistatic) YHR084W = pA=pAB<pB<pWT
 YJL141C (additive) YKL043W = pA<pWT<pAB<pB
 YJL141C (additive) YOL116W = pA<pWT<pAB<pB
 YJL141C (epistatic) YER040W = pA=pAB<pB<pWT
 YJL141C (conditional) YBR200W = pA<pAB<pWT=pB
 YJL141C (conditional) YBR083W = pA<pAB<pWT=pB
 YBR083W (suppressive) YNL068C = pB<pWT=pA=pAB
 YLR229C (epistatic) YKR102W = pB<pA=pAB<pWT
 YKR102W (additive) YER109C = pA<pWT<pAB<pB
 YKR102W (epistatic) YHL007C = pA=pAB<pB<pWT
 YHR084W (epistatic) YKR102W = pB<pA=pAB<pWT
 YKR102W (additive) YKL043W = pA<pWT<pAB<pB
 YKR102W (additive) YOL116W = pA<pWT<pAB<pB
 YKR102W (asynthetic) YER040W = pA=pB=pAB<pWT
 YBR200W (suppressive) YKR102W = pB<pWT=pA=pAB
 YMR036C (conditional) YBR083W = pA<pWT=pB<pAB
 YLR229C (suppressive) YNL076W = pB<pWT=pA=pAB
 YER109C (epistatic) YNL076W = pB<pWT<pA=pAB
 YHL007C (epistatic) YNL076W = pB<pA=pAB<pWT
 YNL076W (double-nonmonotonic) YHR084W = pA<pB<pWT=pAB
 YNL076W (additive) YKL043W = pA<pWT<pAB<pB
 YNL076W (additive) YOL116W = pA<pWT<pAB<pB
 YNL076W (double-nonmonotonic) YER040W = pA<pB<pWT=pAB
 YBR200W (suppressive) YNL076W = pB<pWT=pA=pAB
 YKR102W (conditional) YBR083W = pA<pAB<pWT=pB
 YIR019C (double-nonmonotonic) YLR229C = pA<pB<pWT<pAB
 YIR019C (additive) YER109C = pA<pWT<pAB<pB
 YIR019C (additive) YKL043W = pA<pWT<pAB<pB
 YIR019C (additive) YOL116W = pA<pWT<pAB<pB
 YER040W (epistatic) YIR019C = pB<pA=pAB<pWT
 YBR200W (suppressive) YIR019C = pB<pWT=pA=pAB
 YKR013W (noninteractive) YLR229C = pWT=pA=pB=pAB
 YKR013W (additive) YER109C = pA<pWT<pAB<pB
 YKR013W (epistatic) YHL007C = pA=pAB<pB<pWT
 YKR013W (asynthetic) YHR084W = pA=pB=pAB<pWT
 YKR013W (additive) YKL043W = pA<pWT<pAB<pB
 YKR013W (additive) YOL116W = pA<pWT<pAB<pB
 YKR013W (asynthetic) YER040W = pA=pB=pAB<pWT
 YBR200W (suppressive) YKR013W = pB<pWT=pA=pAB
 YKR013W (noninteractive) YBR083W = pA=pAB<pWT=pB
 YLR313C (noninteractive) YLR229C = pWT=pA=pB=pAB
 YLR313C (noninteractive) YER109C = pWT=pA<pB=pAB
 YLR313C (noninteractive) YHL007C = pWT=pA=pB=pAB
 YLR313C (noninteractive) YHR084W = pWT=pA=pB=pAB
 YKL043W (conditional) YLR313C = pWT=pB<pAB<pA
 YOL116W (conditional) YLR313C = pWT=pB<pAB<pA
 YLR313C (noninteractive) YER040W = pWT=pA=pB=pAB
 YLR313C (noninteractive) YBR200W = pWT=pA=pB=pAB
 YLR313C (noninteractive) YBR083W = pWT=pA=pB=pAB
 YPR065W (noninteractive) YLR229C = pWT=pA=pB=pAB
 YPR065W (noninteractive) YER109C = pWT=pA<pB=pAB
 YPR065W (noninteractive) YHL007C = pWT=pA=pB=pAB
 YPR065W (noninteractive) YHR084W = pWT=pA=pB=pAB
 YKL043W (conditional) YPR065W = pWT=pB<pAB<pA
 YOL116W (conditional) YPR065W = pWT=pB<pAB<pA
 YER040W (conditional) YPR065W = pAB<pA<pWT=pB
 YPR065W (noninteractive) YBR200W = pWT=pA=pB=pAB
 YPR065W (noninteractive) YBR083W = pWT=pA=pB=pAB
 YLR229C (single-nonmonotonic) YBR083W = pB<pAB<pA<pWT
 YBR083W (additive) YER109C = pA<pWT=pAB<pB
 YBR083W (epistatic) YHL007C = pA=pAB<pB<pWT
 YBR083W (epistatic) YHR084W = pA=pAB<pB<pWT
 YBR083W (additive) YKL043W = pA<pAB<pWT<pB
 YBR083W (additive) YOL116W = pA<pWT<pAB<pB
 YBR083W (epistatic) YER040W = pA=pAB<pB<pWT
 YBR083W (conditional) YBR200W = pA<pAB<pWT=pB
 YNL298W (noninteractive) YBR083W = pA=pAB<pWT=pB
 YGR108W (noninteractive) YLR229C = pWT=pA=pB=pAB
 YGR108W (additive) YER109C = pA<pWT<pAB<pB
 YGR108W (asynthetic) YHL007C = pA=pB=pAB<pWT
 YHR084W (epistatic) YGR108W = pB<pA=pAB<pWT
 YGR108W (additive) YKL043W = pA<pWT<pAB<pB
 YGR108W (additive) YOL116W = pA<pWT<pAB<pB
 YGR108W (asynthetic) YER040W = pA=pB=pAB<pWT
 YBR200W (suppressive) YGR108W = pB<pWT=pA=pAB
 YNL197C (epistatic) YLR229C = pA=pAB<pB<pWT
 YNL197C (epistatic) YER109C = pA=pAB<pWT<pB
 YNL197C (epistatic) YHL007C = pA=pAB<pB<pWT
 YNL197C (epistatic) YHR084W = pA=pAB<pB<pWT
 YNL197C (additive) YKL043W = pA<pAB<pWT<pB
 YNL197C (additive) YOL116W = pA<pAB<pWT<pB
 YNL197C (epistatic) YER040W = pA=pAB<pB<pWT
 YNL197C (noninteractive) YBR200W = pA=pAB<pWT=pB
 YNL197C (noninteractive) YBR083W = pA=pAB<pWT=pB
 YDR477W (epistatic) YLR229C = pA=pAB<pB<pWT
 YDR477W (additive) YER109C = pA<pAB<pWT<pB
 YDR477W (epistatic) YHL007C = pA=pAB<pB<pWT
 YDR477W (epistatic) YHR084W = pA=pAB<pB<pWT
 YDR477W (additive) YKL043W = pA<pWT=pAB<pB
 YDR477W (additive) YOL116W = pA<pWT<pAB<pB
 YDR477W (epistatic) YER040W = pA=pAB<pB<pWT
 YDR477W (conditional) YBR083W = pA<pAB<pWT=pB
 YLR229C (epistatic) YER103W = pB<pA=pAB<pWT
 YER103W (additive) YER109C = pA<pWT<pAB<pB
 YHL007C (single-nonmonotonic) YER103W = pB<pAB<pA<pWT
 YHR084W (single-nonmonotonic) YER103W = pB<pAB<pA<pWT
 YER103W (additive) YKL043W = pA<pWT<pAB<pB
 YER103W (additive) YOL116W = pA<pWT<pAB<pB
 YER103W (epistatic) YER040W = pA=pAB<pB<pWT
 YBR200W (suppressive) YER103W = pB<pWT=pA=pAB
 YER103W (conditional) YBR083W = pA<pAB<pWT=pB
 YNL289W (double-nonmonotonic) YLR229C = pA=pB<pWT=pAB
 YER109C (epistatic) YNL289W = pB<pWT<pA=pAB
 YHL007C (epistatic) YNL289W = pB<pA=pAB<pWT
 YNL289W (asynthetic) YHR084W = pA=pB=pAB<pWT
 YNL289W (additive) YKL043W = pA<pWT<pAB<pB
 YNL289W (additive) YOL116W = pA<pWT<pAB<pB
 YNL289W (additive) YER040W = pAB<pA=pB<pWT
 YBR200W (suppressive) YNL289W = pB<pWT=pA=pAB
 YBR083W (suppressive) YNL289W = pB<pWT=pA=pAB
 YLR229C (epistatic) YGR149W = pB<pA=pAB<pWT
 YGR149W (additive) YER109C = pA<pWT<pAB<pB
 YHL007C (single-nonmonotonic) YGR149W = pB<pAB<pA<pWT
 YHR084W (single-nonmonotonic) YGR149W = pB<pAB<pA<pWT
 YGR149W (additive) YKL043W = pA<pWT<pAB<pB
 YGR149W (additive) YOL116W = pA<pWT<pAB<pB
 YGR149W (epistatic) YER040W = pA=pAB<pB<pWT
 YBR200W (suppressive) YGR149W = pB<pWT=pA=pAB
 YGR149W (conditional) YBR083W = pA<pAB<pWT=pB
 YDR480W (asynthetic) YLR229C = pA=pB=pAB<pWT
 YDR480W (additive) YER109C = pA<pWT<pAB<pB
 YDR480W (epistatic) YHL007C = pA=pAB<pB<pWT
 YDR480W (epistatic) YHR084W = pA=pAB<pB<pWT
 YDR480W (additive) YKL043W = pA<pWT<pAB<pB
 YDR480W (additive) YOL116W = pA<pWT<pAB<pB
 YDR480W (asynthetic) YER040W = pA=pB=pAB<pWT
 YDR480W (conditional) YBR200W = pA<pAB<pWT=pB
 YGL045W (epistatic) YLR229C = pA=pAB<pB<pWT
 YGL045W (additive) YER109C = pA<pAB<pWT<pB
 YGL045W (epistatic) YHL007C = pA=pAB<pB<pWT
 YGL045W (epistatic) YHR084W = pA=pAB<pB<pWT
 YGL045W (epistatic) YKL043W = pA=pAB<pWT<pB
 YGL045W (additive) YOL116W = pA<pAB<pWT<pB
 YGL045W (epistatic) YER040W = pA=pAB<pB<pWT
 YGL045W (noninteractive) YBR200W = pA=pAB<pWT=pB
 YGL045W (noninteractive) YBR083W = pA=pAB<pWT=pB
 YJL164C (epistatic) YLR229C = pB<pWT<pA=pAB
 YJL164C (asynthetic) YER109C = pWT<pA=pB=pAB
 YJL164C (additive) YHL007C = pB<pWT=pAB<pA
 YJL164C (additive) YHR084W = pB<pWT<pAB<pA
 YKL043W (epistatic) YJL164C = pWT<pB<pA=pAB
 YJL164C (epistatic) YOL116W = pWT<pA=pAB<pB
 YER040W (epistatic) YJL164C = pA=pAB<pWT<pB
 YJL164C (noninteractive) YBR200W = pWT=pB<pA=pAB
 YJL164C (conditional) YBR083W = pWT=pB<pAB<pA
 YLR229C (epistatic) YLR414C = pB<pA=pAB<pWT
 YLR414C (additive) YER109C = pA<pWT<pAB<pB
 YLR414C (asynthetic) YHL007C = pA=pB=pAB<pWT
 YLR414C (epistatic) YHR084W = pA=pAB<pB<pWT
 YLR414C (additive) YKL043W = pA<pWT<pAB<pB
 YLR414C (additive) YOL116W = pA<pWT<pAB<pB
 YLR414C (asynthetic) YER040W = pA=pB=pAB<pWT
 YLR414C (conditional) YBR200W = pA<pAB<pWT=pB
 YLR414C (conditional) YBR083W = pA<pAB<pWT=pB
 YDR251W (asynthetic) YLR229C = pA=pB=pAB<pWT
 YDR251W (additive) YER109C = pA<pWT<pAB<pB
 YDR251W (asynthetic) YHL007C = pA=pB=pAB<pWT
 YDR251W (asynthetic) YHR084W = pA=pB=pAB<pWT
 YDR251W (additive) YKL043W = pA<pWT<pAB<pB
 YDR251W (additive) YOL116W = pA<pWT<pAB<pB
 YDR251W (noninteractive) YER040W = pWT=pA=pB=pAB
 YDR251W (noninteractive) YBR200W = pA=pAB<pWT=pB
 YDR251W (noninteractive) YBR083W = pWT=pA=pB=pAB
 YIL101C (noninteractive) YLR229C = pWT=pA=pB=pAB
 YER109C (conditional) YIL101C = pWT=pB<pAB<pA
 YIL101C (noninteractive) YHL007C = pWT=pA=pB=pAB
 YIL101C (noninteractive) YHR084W = pWT=pA=pB=pAB
 YKL043W (conditional) YIL101C = pWT=pB<pAB<pA
 YOL116W (conditional) YIL101C = pWT=pB<pAB<pA
 YER040W (conditional) YIL101C = pAB<pA<pWT=pB
 YIL101C (noninteractive) YBR200W = pWT=pA=pB=pAB
 YIL101C (noninteractive) YBR083W = pWT=pA=pB=pAB
 YLR353W (conditional) YBR083W = pA<pAB<pWT=pB
 YLR438W (noninteractive) YLR229C = pB=pAB<pWT=pA
 YLR438W (noninteractive) YER109C = pWT=pA<pB=pAB
 YLR438W (noninteractive) YHL007C = pWT=pA=pB=pAB
 YLR438W (suppressive) YHR084W = pB<pWT=pA=pAB
 YKL043W (conditional) YLR438W = pWT=pB<pA<pAB
 YLR438W (noninteractive) YOL116W = pWT=pA<pB=pAB
 YER040W (conditional) YLR438W = pAB<pA<pWT=pB
 YLR438W (noninteractive) YBR200W = pWT=pA=pB=pAB
 YER124C (noninteractive) YLR229C = pWT=pA=pB=pAB
 YER109C (conditional) YER124C = pWT=pB<pAB<pA
 YER124C (synthetic) YHL007C = pAB<pWT=pA=pB
 YER124C (synthetic) YHR084W = pAB<pWT=pA=pB
 YKL043W (conditional) YER124C = pWT=pB<pAB<pA
 YOL116W (conditional) YER124C = pWT=pB<pAB<pA
 YER040W (conditional) YER124C = pAB<pA<pWT=pB
 YER124C (noninteractive) YBR200W = pWT=pA=pB=pAB
 YER124C (synthetic) YBR083W = pAB<pWT=pA=pB
 YJL106W (conditional) YBR083W = pA<pAB<pWT=pB
 YDR315C (epistatic) YLR229C = pB<pWT<pA=pAB
 YDR315C (asynthetic) YER109C = pWT<pA=pB=pAB
 YDR315C (additive) YHL007C = pB<pWT<pAB<pA
 YDR315C (additive) YHR084W = pB<pWT=pAB<pA
 YDR315C (double-nonmonotonic) YKL043W = pWT=pAB<pA=pB
 YDR315C (double-nonmonotonic) YOL116W = pWT<pAB<pA=pB
 YER040W (epistatic) YDR315C = pA=pAB<pWT<pB
 YDR315C (noninteractive) YBR200W = pWT=pB<pA=pAB
 YOR043W (noninteractive) YLR229C = pWT=pA=pB=pAB
 YER109C (conditional) YOR043W = pWT=pB<pAB<pA
 YOR043W (noninteractive) YHL007C = pWT=pA=pB=pAB
 YOR043W (noninteractive) YHR084W = pWT=pA=pB=pAB
 YKL043W (conditional) YOR043W = pWT=pB<pAB<pA
 YOL116W (conditional) YOR043W = pWT=pB<pAB<pA
 YOR043W (noninteractive) YER040W = pWT=pA=pB=pAB
 YOR043W (noninteractive) YBR200W = pWT=pA=pB=pAB
 YOR043W (noninteractive) YBR083W = pWT=pA=pB=pAB
 YMR199W (conditional) YBR083W = pA<pAB<pWT=pB
 YPL256C (additive) YLR229C = pAB<pA<pB<pWT
 YPL256C (additive) YER109C = pA<pWT=pAB<pB
 YPL256C (epistatic) YHL007C = pA=pAB<pB<pWT
 YPL256C (additive) YHR084W = pAB<pA<pB<pWT
 YPL256C (additive) YKL043W = pA<pWT=pAB<pB
 YPL256C (additive) YOL116W = pA<pWT<pAB<pB
 YPL256C (additive) YER040W = pAB<pA=pB<pWT
 YPL256C (noninteractive) YBR200W = pA=pAB<pWT=pB
 YJL017W (noninteractive) YLR229C = pWT=pA=pB=pAB
 YJL017W (noninteractive) YER109C = pWT=pA<pB=pAB
 YJL017W (noninteractive) YHL007C = pWT=pA=pB=pAB
 YJL017W (synthetic) YHR084W = pAB<pWT=pA=pB
 YKL043W (conditional) YJL017W = pWT=pB<pAB<pA
 YOL116W (conditional) YJL017W = pWT=pB<pAB<pA
 YJL017W (synthetic) YER040W = pAB<pWT=pA=pB
 YJL017W (noninteractive) YBR200W = pWT=pA=pB=pAB
 YJL017W (noninteractive) YBR083W = pWT=pA=pB=pAB
 YJR092W (noninteractive) YLR229C = pWT=pA=pB=pAB
 YJR092W (suppressive) YER109C = pWT=pA=pAB<pB
 YJR092W (noninteractive) YHL007C = pWT=pA=pB=pAB
 YJR092W (noninteractive) YHR084W = pWT=pA=pB=pAB
 YKL043W (conditional) YJR092W = pWT=pB<pAB<pA
 YOL116W (conditional) YJR092W = pWT=pB<pAB<pA
 YER040W (conditional) YJR092W = pAB<pA<pWT=pB
 YJR092W (noninteractive) YBR200W = pWT=pA=pB=pAB
 YLR229C (epistatic) YIR002C = pB<pA=pAB<pWT
 YIR002C (additive) YER109C = pA<pWT=pAB<pB
 YIR002C (epistatic) YHL007C = pA=pAB<pB<pWT
 YIR002C (epistatic) YHR084W = pA=pAB<pB<pWT
 YIR002C (additive) YKL043W = pA<pWT=pAB<pB
 YIR002C (additive) YOL116W = pA<pWT=pAB<pB
 YIR002C (epistatic) YER040W = pA=pAB<pB<pWT
 YIR002C (conditional) YBR200W = pA<pAB<pWT=pB
 YIR002C (noninteractive) YBR083W = pA=pAB<pWT=pB
 YLR229C (single-nonmonotonic) YNL098C = pB<pAB<pA<pWT
 YNL098C (additive) YER109C = pA<pWT<pAB<pB
 YHL007C (single-nonmonotonic) YNL098C = pB<pAB<pA<pWT
 YNL098C (epistatic) YHR084W = pA=pAB<pB<pWT
 YNL098C (additive) YKL043W = pA<pWT=pAB<pB
 YNL098C (additive) YOL116W = pA<pWT<pAB<pB
 YNL098C (epistatic) YER040W = pA=pAB<pB<pWT
 YNL098C (conditional) YBR200W = pA<pAB<pWT=pB
 YNL098C (conditional) YBR083W = pA<pAB<pWT=pB
 YNL159C (noninteractive) YLR229C = pWT=pA=pB=pAB
 YNL159C (suppressive) YER109C = pWT=pA=pAB<pB
 YNL159C (noninteractive) YHL007C = pWT=pA=pB=pAB
 YNL159C (noninteractive) YHR084W = pWT=pA=pB=pAB
 YKL043W (conditional) YNL159C = pWT=pB<pAB<pA
 YOL116W (conditional) YNL159C = pWT=pB<pAB<pA
 YNL159C (noninteractive) YER040W = pWT=pA=pB=pAB
 YNL159C (noninteractive) YBR200W = pWT=pA=pB=pAB
 YNL159C (noninteractive) YBR083W = pWT=pA=pB=pAB
 YLR229C (conditional) YJL128C = pA<pWT=pB<pAB
 YER109C (conditional) YJL128C = pWT=pB<pA<pAB
 YHL007C (conditional) YJL128C = pA<pWT=pB<pAB
 YJL128C (suppressive) YHR084W = pB<pWT=pA=pAB
 YKL043W (conditional) YJL128C = pWT=pB<pAB<pA
 YJL128C (noninteractive) YOL116W = pWT=pA<pB=pAB
 YER040W (conditional) YJL128C = pA<pWT=pB<pAB
 YJL128C (noninteractive) YBR200W = pWT=pA=pB=pAB
 YJL128C (synthetic) YBR083W = pWT=pA=pB<pAB
 YGL162W (double-nonmonotonic) YLR229C = pA=pB<pWT=pAB
 YGL162W (additive) YER109C = pA<pWT<pAB<pB
 YGL162W (noninteractive) YHL007C = pWT=pA=pB=pAB
 YGL162W (noninteractive) YHR084W = pWT=pA=pB=pAB
 YGL162W (additive) YKL043W = pA<pWT<pAB<pB
 YGL162W (additive) YOL116W = pA<pWT<pAB<pB
 YGL162W (additive) YER040W = pAB<pA=pB<pWT
 YBR200W (suppressive) YGL162W = pB<pWT=pA=pAB
 YBR083W (suppressive) YGL162W = pB<pWT=pA=pAB
 YLR229C (suppressive) YGL115W = pB<pWT=pA=pAB
 YGL115W (additive) YER109C = pA<pWT<pAB<pB
 YHL007C (single-nonmonotonic) YGL115W = pB<pAB<pA<pWT
 YHR084W (single-nonmonotonic) YGL115W = pB<pAB<pA<pWT
 YGL115W (additive) YKL043W = pA<pWT<pAB<pB
 YGL115W (additive) YOL116W = pA<pWT<pAB<pB
 YGL115W (epistatic) YER040W = pA=pAB<pB<pWT
 YBR200W (suppressive) YGL115W = pB<pWT=pA=pAB
 YGL115W (conditional) YBR083W = pA<pAB<pWT=pB
 YML007W (noninteractive) YLR229C = pWT=pA=pB=pAB
 YER109C (conditional) YML007W = pWT=pB<pAB<pA
 YML007W (noninteractive) YHL007C = pWT=pA=pB=pAB
 YML007W (noninteractive) YHR084W = pWT=pA=pB=pAB
 YKL043W (conditional) YML007W = pWT=pB<pAB<pA
 YOL116W (conditional) YML007W = pWT=pB<pAB<pA
 YML007W (noninteractive) YER040W = pWT=pA=pB=pAB
 YML007W (noninteractive) YBR200W = pWT=pA=pB=pAB
 YML007W (noninteractive) YBR083W = pWT=pA=pB=pAB
 YOL116W (epistatic) YLR229C = pA=pAB<pB<pWT
 YOL116W (additive) YER109C = pA<pWT=pAB<pB
 YOL116W (epistatic) YHL007C = pA=pAB<pB<pWT
 YOL116W (epistatic) YHR084W = pA=pAB<pB<pWT
 YOL116W (additive) YKL043W = pA<pWT=pAB<pB
 YOL116W (additive) YER040W = pAB<pA<pB<pWT
 YOL116W (noninteractive) YBR200W = pA=pAB<pWT=pB
 YLR229C (epistatic) YGR045C = pB<pA=pAB<pWT
 YGR045C (additive) YER109C = pA<pWT<pAB<pB
 YHL007C (single-nonmonotonic) YGR045C = pB<pAB<pA<pWT
 YHR084W (single-nonmonotonic) YGR045C = pB<pAB<pA<pWT
 YGR045C (additive) YKL043W = pA<pWT<pAB<pB
 YGR045C (additive) YOL116W = pA<pWT<pAB<pB
 YGR045C (asynthetic) YER040W = pA=pB=pAB<pWT
 YBR200W (suppressive) YGR045C = pB<pWT=pA=pAB
 YGR045C (conditional) YBR083W = pA<pAB<pWT=pB
 YGR214W (epistatic) YLR229C = pA=pAB<pB<pWT
 YGR214W (additive) YER109C = pA<pWT=pAB<pB
 YGR214W (epistatic) YHL007C = pA=pAB<pB<pWT
 YGR214W (epistatic) YHR084W = pA=pAB<pB<pWT
 YGR214W (additive) YKL043W = pA<pWT<pAB<pB
 YGR214W (additive) YOL116W = pA<pWT<pAB<pB
 YGR214W (epistatic) YER040W = pA=pAB<pB<pWT
 YGR214W (conditional) YBR200W = pA<pAB<pWT=pB
 YGR214W (conditional) YBR083W = pA<pAB<pWT=pB
 YNL229C (double-nonmonotonic) YLR229C = pA<pB<pWT=pAB
 YNL229C (additive) YER109C = pA<pWT<pAB<pB
 YHL007C (epistatic) YNL229C = pB<pA=pAB<pWT
 YNL229C (double-nonmonotonic) YHR084W = pA<pB<pWT=pAB
 YNL229C (additive) YKL043W = pA<pWT<pAB<pB
 YNL229C (additive) YOL116W = pA<pWT<pAB<pB
 YER040W (single-nonmonotonic) YNL229C = pB<pAB<pA<pWT
 YBR200W (suppressive) YNL229C = pB<pWT=pA=pAB
 YBR083W (suppressive) YNL229C = pB<pWT=pA=pAB
 YOR030W (noninteractive) YBR083W = pA=pAB<pWT=pB
 YLR229C (single-nonmonotonic) YMR238W = pB<pAB<pA<pWT
 YMR238W (additive) YER109C = pA<pAB<pWT<pB
 YHL007C (single-nonmonotonic) YMR238W = pB<pAB<pA<pWT
 YMR238W (epistatic) YHR084W = pA=pAB<pB<pWT
 YMR238W (additive) YKL043W = pA<pWT=pAB<pB
 YMR238W (additive) YOL116W = pA<pWT=pAB<pB
 YER040W (suppressive) YMR238W = pB<pWT=pA=pAB
 YMR238W (conditional) YBR200W = pA<pAB<pWT=pB
 YJL089W (double-nonmonotonic) YLR229C = pA=pB<pWT<pAB
 YJL089W (single-nonmonotonic) YER109C = pA<pWT<pB<pAB
 YJL089W (double-nonmonotonic) YHL007C = pA=pB<pWT<pAB
 YJL089W (double-nonmonotonic) YHR084W = pA=pB<pWT<pAB
 YJL089W (additive) YKL043W = pA<pWT<pAB<pB
 YJL089W (additive) YOL116W = pA<pWT<pAB<pB
 YJL089W (asynthetic) YER040W = pA=pB=pAB<pWT
 YJL089W (conditional) YBR200W = pA<pWT=pB<pAB
 YJL089W (conditional) YBR083W = pA<pWT=pB<pAB
 YKL185W (noninteractive) YLR229C = pWT=pA=pB=pAB
 YKL185W (noninteractive) YER109C = pWT=pA<pB=pAB
 YKL185W (synthetic) YHL007C = pAB<pWT=pA=pB
 YKL185W (noninteractive) YHR084W = pWT=pA=pB=pAB
 YKL043W (conditional) YKL185W = pWT=pB<pAB<pA
 YOL116W (conditional) YKL185W = pWT=pB<pAB<pA
 YKL185W (noninteractive) YER040W = pB=pAB<pWT=pA
 YKL185W (noninteractive) YBR200W = pWT=pA=pB=pAB
 YOL155C (asynthetic) YLR229C = pA=pB=pAB<pWT
 YER109C (epistatic) YOL155C = pB<pWT<pA=pAB
 YOL155C (asynthetic) YHL007C = pA=pB=pAB<pWT
 YOL155C (asynthetic) YHR084W = pA=pB=pAB<pWT
 YOL155C (additive) YKL043W = pA<pWT<pAB<pB
 YOL155C (additive) YOL116W = pA<pWT<pAB<pB
 YOL155C (asynthetic) YER040W = pA=pB=pAB<pWT
 YOL155C (noninteractive) YBR200W = pWT=pA=pB=pAB
 YOL155C (noninteractive) YBR083W = pA=pAB<pWT=pB
 YBR083W (suppressive) YDR480W = pB<pWT=pA=pAB
 YLR229C (conditional) YNL327W = pAB<pA<pWT=pB
 YER109C (conditional) YNL327W = pAB<pWT=pB<pA
 YNL327W (synthetic) YHL007C = pAB<pWT=pA=pB
 YHR084W (conditional) YNL327W = pAB<pA<pWT=pB
 YNL327W (suppressive) YKL043W = pWT=pA=pAB<pB
 YNL327W (suppressive) YOL116W = pWT=pA=pAB<pB
 YER040W (conditional) YNL327W = pAB<pA<pWT=pB
 YNL327W (synthetic) YBR200W = pAB<pWT=pA=pB
 YKL101W (noninteractive) YBR083W = pWT=pA=pB=pAB
 YLR229C (epistatic) YJL106W = pB<pA=pAB<pWT
 YER109C (epistatic) YJL106W = pB<pWT<pA=pAB
 YJL106W (asynthetic) YHL007C = pA=pB=pAB<pWT
 YJL106W (epistatic) YHR084W = pA=pAB<pB<pWT
 YJL106W (additive) YKL043W = pA<pWT<pAB<pB
 YJL106W (additive) YOL116W = pA<pWT<pAB<pB
 YJL106W (epistatic) YER040W = pA=pAB<pB<pWT
 YBR200W (suppressive) YJL106W = pB<pWT=pA=pAB
 YOR107W (synthetic) YLR229C = pAB<pWT=pA=pB
 YER109C (conditional) YOR107W = pAB<pWT=pB<pA
 YOR107W (synthetic) YHL007C = pAB<pWT=pA=pB
 YOR107W (synthetic) YHR084W = pAB<pWT=pA=pB
 YKL043W (conditional) YOR107W = pAB<pWT=pB<pA
 YOL116W (conditional) YOR107W = pAB<pWT=pB<pA
 YER040W (conditional) YOR107W = pAB<pA<pWT=pB
 YOR107W (synthetic) YBR200W = pAB<pWT=pA=pB
 YOR107W (synthetic) YBR083W = pAB<pWT=pA=pB
 YOR247W (asynthetic) YLR229C = pA=pB=pAB<pWT
 YER109C (epistatic) YOR247W = pB<pWT<pA=pAB
 YOR247W (asynthetic) YHL007C = pA=pB=pAB<pWT
 YOR247W (asynthetic) YHR084W = pA=pB=pAB<pWT
 YOR247W (additive) YKL043W = pA<pWT<pAB<pB
 YOR247W (additive) YOL116W = pA<pWT<pAB<pB
 YOR247W (double-nonmonotonic) YER040W = pA=pB<pWT<pAB
 YOR247W (noninteractive) YBR200W = pA=pAB<pWT=pB
 YOR247W (noninteractive) YBR083W = pA=pAB<pWT=pB
 YBR083W (suppressive) YLR332W = pB<pWT=pA=pAB
 YMR036C (noninteractive) YLR229C = pWT=pA=pB=pAB
 YER109C (suppressive) YMR036C = pB<pWT=pA=pAB
 YMR036C (asynthetic) YHL007C = pA=pB=pAB<pWT
 YMR036C (asynthetic) YHR084W = pA=pB=pAB<pWT
 YMR036C (additive) YKL043W = pA<pWT<pAB<pB
 YMR036C (additive) YOL116W = pA<pWT<pAB<pB
 YMR036C (noninteractive) YER040W = pWT=pA=pB=pAB
 YMR036C (noninteractive) YBR200W = pWT=pA=pB=pAB
 YLR229C (conditional) YGL248W = pAB<pA<pWT=pB
 YGL248W (suppressive) YER109C = pWT=pA=pAB<pB
 YHL007C (conditional) YGL248W = pAB<pA<pWT=pB
 YHR084W (conditional) YGL248W = pAB<pA<pWT=pB
 YGL248W (suppressive) YKL043W = pWT=pA=pAB<pB
 YGL248W (synthetic) YBR200W = pAB<pWT=pA=pB
 YGL248W (synthetic) YBR083W = pAB<pWT=pA=pB
 YLR286C (noninteractive) YBR083W = pA=pAB<pWT=pB
 YLR229C (single-nonmonotonic) YKL149C = pB<pAB<pA<pWT
 YKL149C (additive) YER109C = pA<pAB<pWT<pB
 YHL007C (single-nonmonotonic) YKL149C = pB<pAB<pA<pWT
 YKL149C (additive) YKL043W = pA<pAB<pWT<pB
 YKL149C (additive) YOL116W = pA<pWT=pAB<pB
 YKL149C (epistatic) YER040W = pA=pAB<pB<pWT
 YKL149C (conditional) YBR200W = pA<pAB<pWT=pB
 YKL166C (suppressive) YLR229C = pB<pWT=pA=pAB
 YER109C (conditional) YKL166C = pWT=pB<pAB<pA
 YKL166C (noninteractive) YHL007C = pWT=pA=pB=pAB
 YKL166C (suppressive) YHR084W = pB<pWT=pA=pAB
 YKL043W (conditional) YKL166C = pWT=pB<pAB<pA
 YOL116W (conditional) YKL166C = pWT=pB<pAB<pA
 YKL166C (noninteractive) YER040W = pB=pAB<pWT=pA
 YKL166C (noninteractive) YBR200W = pWT=pA=pB=pAB
 YKL166C (noninteractive) YBR083W = pWT=pA=pB=pAB
 YOR140W (double-nonmonotonic) YKL043W = pWT<pAB<pA=pB
 YOR140W (conditional) YBR083W = pWT=pB<pAB<pA
 YMR016C (additive) YLR229C = pB<pWT=pAB<pA
 YMR016C (double-nonmonotonic) YER109C = pWT<pAB<pB<pA
 YHL007C (epistatic) YMR016C = pA=pAB<pWT<pB
 YHR084W (epistatic) YMR016C = pA=pAB<pWT<pB
 YMR016C (double-nonmonotonic) YKL043W = pWT<pAB<pA=pB
 YMR016C (double-nonmonotonic) YOL116W = pWT<pAB<pA=pB
 YMR016C (single-nonmonotonic) YER040W = pAB<pB<pWT<pA
 YBR200W (suppressive) YMR016C = pWT=pA=pAB<pB
 YBR083W (suppressive) YMR016C = pWT=pA=pAB<pB
 YLR229C (single-nonmonotonic) YHR156C = pB<pAB<pA<pWT
 YHR156C (additive) YER109C = pA<pWT=pAB<pB
 YHL007C (single-nonmonotonic) YHR156C = pB<pAB<pA<pWT
 YHR084W (single-nonmonotonic) YHR156C = pB<pAB<pA<pWT
 YHR156C (additive) YKL043W = pA<pWT<pAB<pB
 YHR156C (additive) YOL116W = pA<pWT=pAB<pB
 YHR156C (asynthetic) YER040W = pA=pB=pAB<pWT
 YHR156C (conditional) YBR200W = pA<pAB<pWT=pB
 YHR156C (conditional) YBR083W = pA<pAB<pWT=pB
 YIL131C (conditional) YBR083W = pA<pAB<pWT=pB
 YNL068C (asynthetic) YLR229C = pA=pB=pAB<pWT
 YNL068C (additive) YER109C = pA<pWT<pAB<pB
 YNL068C (asynthetic) YHL007C = pA=pB=pAB<pWT
 YNL068C (asynthetic) YHR084W = pA=pB=pAB<pWT
 YNL068C (additive) YKL043W = pA<pWT<pAB<pB
 YNL068C (additive) YOL116W = pA<pWT<pAB<pB
 YNL068C (asynthetic) YER040W = pA=pB=pAB<pWT
 YBR200W (suppressive) YNL068C = pB<pWT=pA=pAB
 YLR229C (epistatic) YGR249W = pB<pA=pAB<pWT
 YGR249W (additive) YER109C = pA<pWT=pAB<pB
 YGR249W (epistatic) YHL007C = pA=pAB<pB<pWT
 YGR249W (epistatic) YHR084W = pA=pAB<pB<pWT
 YGR249W (additive) YKL043W = pA<pWT<pAB<pB
 YGR249W (additive) YOL116W = pA<pWT<pAB<pB
 YGR249W (epistatic) YER040W = pA=pAB<pB<pWT
 YGR249W (conditional) YBR200W = pA<pAB<pWT=pB
 YGR121C (noninteractive) YBR083W = pA=pAB<pWT=pB
 YLR229C (suppressive) YNL142W = pB<pWT=pA=pAB
 YNL142W (additive) YER109C = pA<pWT<pAB<pB
 YNL142W (double-nonmonotonic) YHR084W = pA<pB<pWT=pAB
 YNL142W (additive) YKL043W = pA<pWT<pAB<pB
 YNL142W (additive) YOL116W = pA<pWT<pAB<pB
 YER040W (epistatic) YNL142W = pB<pA=pAB<pWT
 YBR200W (suppressive) YNL142W = pB<pWT=pA=pAB
 YDL222C (asynthetic) YLR229C = pA=pB=pAB<pWT
 YDL222C (additive) YER109C = pA<pWT<pAB<pB
 YDL222C (asynthetic) YHL007C = pA=pB=pAB<pWT
 YDL222C (asynthetic) YHR084W = pA=pB=pAB<pWT
 YDL222C (additive) YKL043W = pA<pWT<pAB<pB
 YDL222C (additive) YOL116W = pA<pWT<pAB<pB
 YDL222C (additive) YER040W = pAB<pA=pB<pWT
 YDL222C (noninteractive) YBR200W = pWT=pA=pB=pAB
 YDL222C (noninteractive) YBR083W = pA=pAB<pWT=pB
 YOR248W (asynthetic) YLR229C = pA=pB=pAB<pWT
 YOR248W (additive) YER109C = pA<pWT=pAB<pB
 YOR248W (asynthetic) YHL007C = pA=pB=pAB<pWT
 YOR248W (asynthetic) YHR084W = pA=pB=pAB<pWT
 YOR248W (additive) YKL043W = pA<pWT<pAB<pB
 YOR248W (additive) YOL116W = pA<pWT=pAB<pB
 YOR248W (additive) YER040W = pAB<pA=pB<pWT
 YOR248W (noninteractive) YBR200W = pWT=pA=pB=pAB
 YOR248W (noninteractive) YBR083W = pA=pAB<pWT=pB
 YER020W (conditional) YBR083W = pA<pAB<pWT=pB
 YLR229C (epistatic) YDL035C = pB<pA=pAB<pWT
 YDL035C (additive) YER109C = pA<pWT<pAB<pB
 YHR084W (suppressive) YDL035C = pB<pWT=pA=pAB
 YDL035C (additive) YKL043W = pA<pWT<pAB<pB
 YDL035C (additive) YOL116W = pA<pWT<pAB<pB
 YDL035C (asynthetic) YER040W = pA=pB=pAB<pWT
 YBR200W (suppressive) YDL035C = pB<pWT=pA=pAB
 YBR245C (noninteractive) YBR083W = pWT=pA=pB=pAB
 YGR040W (asynthetic) YLR229C = pA=pB=pAB<pWT
 YGR040W (additive) YER109C = pA<pWT<pAB<pB
 YGR040W (epistatic) YHL007C = pA=pAB<pB<pWT
 YGR040W (double-nonmonotonic) YHR084W = pA<pB<pWT=pAB
 YGR040W (additive) YKL043W = pA<pWT<pAB<pB
 YGR040W (additive) YOL116W = pA<pWT<pAB<pB
 YGR040W (asynthetic) YER040W = pA=pB=pAB<pWT
 YGR040W (noninteractive) YBR200W = pWT=pA=pB=pAB
 YPR119W (noninteractive) YBR083W = pA=pAB<pWT=pB
 YLR229C (single-nonmonotonic) YMR199W = pB<pAB<pA<pWT
 YMR199W (additive) YER109C = pA<pWT=pAB<pB
 YHL007C (single-nonmonotonic) YMR199W = pB<pAB<pA<pWT
 YHR084W (single-nonmonotonic) YMR199W = pB<pAB<pA<pWT
 YMR199W (additive) YKL043W = pA<pWT=pAB<pB
 YMR199W (additive) YOL116W = pA<pWT<pAB<pB
 YMR199W (epistatic) YER040W = pA=pAB<pB<pWT
 YMR199W (conditional) YBR200W = pA<pAB<pWT=pB
 YGR249W (conditional) YBR083W = pA<pAB<pWT=pB
 YLR332W (asynthetic) YLR229C = pA=pB=pAB<pWT
 YER109C (epistatic) YLR332W = pB<pWT<pA=pAB
 YLR332W (asynthetic) YHL007C = pA=pB=pAB<pWT
 YLR332W (asynthetic) YHR084W = pA=pB=pAB<pWT
 YLR332W (additive) YKL043W = pA<pWT<pAB<pB
 YLR332W (additive) YOL116W = pA<pWT<pAB<pB
 YLR332W (additive) YER040W = pAB<pA=pB<pWT
 YBR200W (suppressive) YLR332W = pB<pWT=pA=pAB
 YKL190W (noninteractive) YBR083W = pA=pAB<pWT=pB
 YLR286C (asynthetic) YLR229C = pA=pB=pAB<pWT
 YLR286C (additive) YER109C = pA<pWT=pAB<pB
 YLR286C (epistatic) YHL007C = pA=pAB<pB<pWT
 YHR084W (epistatic) YLR286C = pB<pA=pAB<pWT
 YLR286C (additive) YKL043W = pA<pWT<pAB<pB
 YLR286C (additive) YOL116W = pA<pWT<pAB<pB
 YLR286C (additive) YER040W = pAB<pA=pB<pWT
 YBR200W (suppressive) YLR286C = pB<pWT=pA=pAB
 YHR143W (double-nonmonotonic) YLR229C = pA=pB<pWT=pAB
 YER109C (epistatic) YHR143W = pB<pWT<pA=pAB
 YHR143W (noninteractive) YHL007C = pWT=pA=pB=pAB
 YHR143W (noninteractive) YHR084W = pWT=pA=pB=pAB
 YHR143W (additive) YKL043W = pA<pWT<pAB<pB
 YHR143W (additive) YOL116W = pA<pWT<pAB<pB
 YHR143W (asynthetic) YER040W = pA=pB=pAB<pWT
 YBR200W (suppressive) YHR143W = pB<pWT=pA=pAB
 YBR083W (suppressive) YHR143W = pB<pWT=pA=pAB
 YBR083W (suppressive) YDL161W = pB<pWT=pA=pAB
 YLR229C (epistatic) YIL131C = pB<pA=pAB<pWT
 YIL131C (additive) YER109C = pA<pWT=pAB<pB
 YHL007C (single-nonmonotonic) YIL131C = pB<pAB<pA<pWT
 YHR084W (single-nonmonotonic) YIL131C = pB<pAB<pA<pWT
 YIL131C (additive) YKL043W = pA<pWT<pAB<pB
 YIL131C (additive) YOL116W = pA<pWT<pAB<pB
 YIL131C (asynthetic) YER040W = pA=pB=pAB<pWT
 YIL131C (conditional) YBR200W = pA<pAB<pWT=pB
 YPL256C (noninteractive) YBR083W = pA=pAB<pWT=pB
 YAL040C (asynthetic) YLR229C = pA=pB=pAB<pWT
 YER109C (epistatic) YAL040C = pB<pWT<pA=pAB
 YAL040C (asynthetic) YHL007C = pA=pB=pAB<pWT
 YAL040C (asynthetic) YHR084W = pA=pB=pAB<pWT
 YAL040C (additive) YKL043W = pA<pWT<pAB<pB
 YAL040C (additive) YOL116W = pA<pWT<pAB<pB
 YAL040C (additive) YER040W = pAB<pA=pB<pWT
 YBR200W (suppressive) YAL040C = pB<pWT=pA=pAB
 YGL071W (double-nonmonotonic) YLR229C = pA=pB<pWT<pAB
 YER109C (epistatic) YGL071W = pB<pWT<pA=pAB
 YGL071W (double-nonmonotonic) YHL007C = pA=pB<pWT<pAB
 YGL071W (double-nonmonotonic) YHR084W = pA=pB<pWT<pAB
 YKL043W (epistatic) YGL071W = pB<pWT<pA=pAB
 YOL116W (epistatic) YGL071W = pB<pWT<pA=pAB
 YGL071W (asynthetic) YER040W = pA=pB=pAB<pWT
 YGL071W (conditional) YBR200W = pA<pWT=pB<pAB
 YGL071W (conditional) YBR083W = pA<pWT=pB<pAB
 YDR315C (conditional) YBR083W = pWT=pB<pAB<pA
 YLR131C (epistatic) YLR229C = pA=pAB<pB<pWT
 YLR131C (additive) YER109C = pA<pAB<pWT<pB
 YLR131C (epistatic) YHL007C = pA=pAB<pB<pWT
 YLR131C (epistatic) YHR084W = pA=pAB<pB<pWT
 YLR131C (additive) YKL043W = pA<pWT=pAB<pB
 YLR131C (additive) YOL116W = pA<pWT=pAB<pB
 YLR131C (additive) YER040W = pAB<pA<pB<pWT
 YLR131C (conditional) YBR200W = pA<pAB<pWT=pB
 YER020W (epistatic) YLR229C = pA=pAB<pB<pWT
 YER020W (additive) YER109C = pA<pWT=pAB<pB
 YHL007C (single-nonmonotonic) YER020W = pB<pAB<pA<pWT
 YER020W (epistatic) YHR084W = pA=pAB<pB<pWT
 YER020W (additive) YKL043W = pA<pWT=pAB<pB
 YER020W (additive) YOL116W = pA<pWT<pAB<pB
 YER020W (epistatic) YER040W = pA=pAB<pB<pWT
 YER020W (conditional) YBR200W = pA<pAB<pWT=pB
 YJL078C (noninteractive) YLR229C = pWT=pA=pB=pAB
 YJL078C (noninteractive) YER109C = pWT=pA<pB=pAB
 YJL078C (synthetic) YHL007C = pAB<pWT=pA=pB
 YJL078C (noninteractive) YHR084W = pWT=pA=pB=pAB
 YKL043W (conditional) YJL078C = pWT=pB<pAB<pA
 YOL116W (conditional) YJL078C = pWT=pB<pAB<pA
 YJL078C (synthetic) YER040W = pAB<pWT=pA=pB
 YJL078C (noninteractive) YBR200W = pWT=pA=pB=pAB
 YJL078C (noninteractive) YBR083W = pWT=pA=pB=pAB
 YLR438W (noninteractive) YBR083W = pWT=pA=pB=pAB
 YNL298W (epistatic) YLR229C = pA=pAB<pB<pWT
 YNL298W (additive) YER109C = pA<pWT=pAB<pB
 YHL007C (single-nonmonotonic) YNL298W = pB<pAB<pA<pWT
 YNL298W (epistatic) YHR084W = pA=pAB<pB<pWT
 YNL298W (additive) YKL043W = pA<pAB<pWT<pB
 YNL298W (additive) YOL116W = pA<pWT=pAB<pB
 YNL298W (epistatic) YER040W = pA=pAB<pB<pWT
 YNL298W (noninteractive) YBR200W = pA=pAB<pWT=pB
 YLR229C (suppressive) YMR095C = pB<pWT=pA=pAB
 YER109C (epistatic) YMR095C = pB<pWT<pA=pAB
 YHL007C (epistatic) YMR095C = pB<pA=pAB<pWT
 YMR095C (asynthetic) YHR084W = pA=pB=pAB<pWT
 YKL043W (epistatic) YMR095C = pB<pWT<pA=pAB
 YMR095C (additive) YOL116W = pA<pWT<pAB<pB
 YMR095C (asynthetic) YER040W = pA=pB=pAB<pWT
 YBR200W (suppressive) YMR095C = pB<pWT=pA=pAB
 YBR083W (suppressive) YMR095C = pB<pWT=pA=pAB
 YNL327W (synthetic) YBR083W = pAB<pWT=pA=pB
 YKL048C (epistatic) YHL007C = pA=pAB<pB<pWT
 YBR083W (suppressive) YGR108W = pB<pWT=pA=pAB
 YLR229C (suppressive) YPR119W = pB<pWT=pA=pAB
 YER109C (epistatic) YPR119W = pB<pWT<pA=pAB
 YPR119W (asynthetic) YHL007C = pA=pB=pAB<pWT
 YPR119W (epistatic) YHR084W = pA=pAB<pB<pWT
 YPR119W (epistatic) YKL043W = pA=pAB<pWT<pB
 YPR119W (additive) YOL116W = pA<pWT<pAB<pB
 YPR119W (additive) YER040W = pAB<pA=pB<pWT
 YBR200W (suppressive) YPR119W = pB<pWT=pA=pAB
 YOL116W (noninteractive) YBR083W = pA=pAB<pWT=pB
 YLR229C (single-nonmonotonic) YDR335W = pB<pAB<pA<pWT
 YDR335W (additive) YER109C = pA<pWT=pAB<pB
 YHL007C (single-nonmonotonic) YDR335W = pB<pAB<pA<pWT
 YHR084W (single-nonmonotonic) YDR335W = pB<pAB<pA<pWT
 YDR335W (additive) YKL043W = pA<pAB<pWT<pB
 YDR335W (additive) YOL116W = pA<pWT=pAB<pB
 YER040W (single-nonmonotonic) YDR335W = pB<pAB<pA<pWT
 YDR335W (conditional) YBR200W = pA<pAB<pWT=pB
 YKL185W (noninteractive) YBR083W = pWT=pA=pB=pAB
 YLR229C (epistatic) YER177W = pB<pA=pAB<pWT
 YER177W (additive) YER109C = pA<pWT=pAB<pB
 YER177W (asynthetic) YHL007C = pA=pB=pAB<pWT
 YER177W (asynthetic) YHR084W = pA=pB=pAB<pWT
 YER177W (additive) YKL043W = pA<pWT<pAB<pB
 YER177W (additive) YOL116W = pA<pWT<pAB<pB
 YER177W (additive) YER040W = pAB<pA=pB<pWT
 YBR200W (suppressive) YER177W = pB<pWT=pA=pAB
 YLR131C (noninteractive) YBR083W = pA=pAB<pWT=pB
 YLR229C (epistatic) YNR044W = pB<pA=pAB<pWT
 YNR044W (additive) YER109C = pA<pWT<pAB<pB
 YNR044W (epistatic) YHL007C = pA=pAB<pB<pWT
 YNR044W (epistatic) YHR084W = pA=pAB<pB<pWT
 YNR044W (additive) YKL043W = pA<pWT<pAB<pB
 YNR044W (additive) YOL116W = pA<pWT<pAB<pB
 YNR044W (additive) YER040W = pAB<pA=pB<pWT
 YBR200W (suppressive) YNR044W = pB<pWT=pA=pAB
 YKL190W (noninteractive) YLR229C = pWT=pA=pB=pAB
 YKL190W (additive) YER109C = pA<pWT=pAB<pB
 YKL190W (asynthetic) YHL007C = pA=pB=pAB<pWT
 YKL190W (additive) YHR084W = pAB<pA=pB<pWT
 YKL190W (additive) YKL043W = pA<pWT<pAB<pB
 YER040W (epistatic) YKL190W = pA=pAB<pB<pWT
 YLR229C (epistatic) YOR360C = pB<pA=pAB<pWT
 YOR360C (additive) YER109C = pA<pWT=pAB<pB
 YOR360C (asynthetic) YHL007C = pA=pB=pAB<pWT
 YOR360C (asynthetic) YHR084W = pA=pB=pAB<pWT
 YOR360C (additive) YKL043W = pA<pWT<pAB<pB
 YOR360C (additive) YOL116W = pA<pWT<pAB<pB
 YOR360C (asynthetic) YER040W = pA=pB=pAB<pWT
 YBR200W (suppressive) YOR360C = pB<pWT=pA=pAB
 YBR083W (suppressive) YOR360C = pB<pWT=pA=pAB
 YDL161W (asynthetic) YLR229C = pA=pB=pAB<pWT
 YDL161W (additive) YER109C = pA<pWT<pAB<pB
 YDL161W (epistatic) YHL007C = pA=pAB<pB<pWT
 YDL161W (asynthetic) YHR084W = pA=pB=pAB<pWT
 YDL161W (additive) YKL043W = pA<pWT<pAB<pB
 YDL161W (additive) YOL116W = pA<pWT<pAB<pB
 YDL161W (additive) YER040W = pAB<pA=pB<pWT
 YBR200W (suppressive) YDL161W = pB<pWT=pA=pAB
 YBR245C (suppressive) YLR229C = pB<pWT=pA=pAB
 YER109C (conditional) YBR245C = pWT=pB<pAB<pA
 YBR245C (noninteractive) YHL007C = pWT=pA=pB=pAB
 YBR245C (noninteractive) YHR084W = pB=pAB<pWT=pA
 YKL043W (conditional) YBR245C = pWT=pB<pAB<pA
 YOL116W (conditional) YBR245C = pWT=pB<pAB<pA
 YBR245C (noninteractive) YER040W = pB=pAB<pWT=pA
 YBR245C (noninteractive) YBR200W = pWT=pA=pB=pAB
 YDL024C (noninteractive) YBR083W = pWT=pA=pB=pAB
 YKL149C (conditional) YBR083W = pA<pAB<pWT=pB
 YOR030W (epistatic) YLR229C = pA=pAB<pB<pWT
 YOR030W (additive) YER109C = pA<pAB<pWT<pB
 YOR030W (epistatic) YHL007C = pA=pAB<pB<pWT
 YOR030W (epistatic) YHR084W = pA=pAB<pB<pWT
 YOR030W (epistatic) YKL043W = pA=pAB<pWT<pB
 YOR030W (additive) YOL116W = pA<pWT=pAB<pB
 YOR030W (epistatic) YER040W = pA=pAB<pB<pWT
 YOR030W (noninteractive) YBR200W = pA=pAB<pWT=pB
 YDR335W (conditional) YBR083W = pA<pAB<pWT=pB
 YLR229C (single-nonmonotonic) YMR164C = pB<pAB<pA<pWT
 YMR164C (epistatic) YER109C = pA=pAB<pWT<pB
 YMR164C (epistatic) YHL007C = pA=pAB<pB<pWT
 YMR164C (epistatic) YHR084W = pA=pAB<pB<pWT
 YMR164C (epistatic) YKL043W = pA=pAB<pWT<pB
 YMR164C (additive) YOL116W = pA<pWT=pAB<pB
 YMR164C (epistatic) YER040W = pA=pAB<pB<pWT
 YMR164C (conditional) YBR200W = pA<pAB<pWT=pB
 YMR164C (noninteractive) YBR083W = pA=pAB<pWT=pB
 YOR032C (double-nonmonotonic) YLR229C = pA=pB<pWT=pAB
 YOR032C (additive) YER109C = pA<pWT<pAB<pB
 YOR032C (asynthetic) YHL007C = pA=pB=pAB<pWT
 YOR032C (asynthetic) YHR084W = pA=pB=pAB<pWT
 YOR032C (additive) YKL043W = pA<pWT<pAB<pB
 YOR032C (additive) YOL116W = pA<pWT<pAB<pB
 YOR032C (asynthetic) YER040W = pA=pB=pAB<pWT
 YBR200W (suppressive) YOR032C = pB<pWT=pA=pAB
 YIR013C (noninteractive) YLR229C = pWT=pA=pB=pAB
 YIR013C (additive) YER109C = pA<pWT<pAB<pB
 YIR013C (asynthetic) YHL007C = pA=pB=pAB<pWT
 YIR013C (asynthetic) YHR084W = pA=pB=pAB<pWT
 YIR013C (additive) YKL043W = pA<pWT<pAB<pB
 YIR013C (additive) YOL116W = pA<pWT<pAB<pB
 YER040W (epistatic) YIR013C = pA=pAB<pB<pWT
 YIR013C (noninteractive) YBR200W = pWT=pA=pB=pAB
 YOR080W (epistatic) YER109C = pA=pAB<pWT<pB
 YOR080W (epistatic) YKL043W = pA=pAB<pWT<pB
 YOR080W (suppressive) YOL116W = pWT=pA=pAB<pB
 YOR080W (asynthetic) YER040W = pA=pB=pAB<pWT
 YMR238W (conditional) YBR083W = pA<pAB<pWT=pB
 YER177W (conditional) YBR083W = pA<pAB<pWT=pB
 YJR092W (noninteractive) YBR083W = pWT=pA=pB=pAB
 YOR080W (noninteractive) YBR083W = pA=pAB<pWT=pB
 YDL024C (noninteractive) YLR229C = pWT=pA=pB=pAB
 YER109C (conditional) YDL024C = pWT=pB<pAB<pA
 YDL024C (noninteractive) YHL007C = pWT=pA=pB=pAB
 YDL024C (noninteractive) YHR084W = pWT=pA=pB=pAB
 YKL043W (conditional) YDL024C = pWT=pB<pAB<pA
 YOL116W (conditional) YDL024C = pWT=pB<pAB<pA
 YER040W (conditional) YDL024C = pAB<pA<pWT=pB
 YDL024C (noninteractive) YBR200W = pWT=pA=pB=pAB
 YMR063W (epistatic) YLR229C = pA=pAB<pB<pWT
 YMR063W (additive) YER109C = pA<pAB<pWT<pB
 YMR063W (epistatic) YHL007C = pA=pAB<pB<pWT
 YMR063W (epistatic) YHR084W = pA=pAB<pB<pWT
 YMR063W (epistatic) YKL043W = pA=pAB<pWT<pB
 YMR063W (additive) YOL116W = pA<pAB<pWT<pB
 YMR063W (epistatic) YER040W = pA=pAB<pB<pWT
 YMR063W (noninteractive) YBR200W = pA=pAB<pWT=pB
 YMR063W (noninteractive) YBR083W = pA=pAB<pWT=pB
 YLR113W (conditional) YBR083W = pWT=pB<pAB<pA
 YKL101W (noninteractive) YLR229C = pWT=pA=pB=pAB
 YER109C (conditional) YKL101W = pWT=pB<pAB<pA
 YKL101W (noninteractive) YHL007C = pWT=pA=pB=pAB
 YKL101W (noninteractive) YHR084W = pWT=pA=pB=pAB
 YKL043W (conditional) YKL101W = pWT=pB<pAB<pA
 YOL116W (conditional) YKL101W = pWT=pB<pAB<pA
 YKL101W (noninteractive) YER040W = pB=pAB<pWT=pA
 YKL101W (noninteractive) YBR200W = pWT=pA=pB=pAB
 YBR083W (suppressive) YNL076W = pB<pWT=pA=pAB
 YBR083W (suppressive) YAL040C = pB<pWT=pA=pAB
 YLR229C (single-nonmonotonic) YLR353W = pB<pAB<pA<pWT
 YLR353W (additive) YER109C = pA<pAB<pWT<pB
 YHL007C (single-nonmonotonic) YLR353W = pB<pAB<pA<pWT
 YHR084W (single-nonmonotonic) YLR353W = pB<pAB<pA<pWT
 YLR353W (additive) YKL043W = pA<pWT=pAB<pB
 YLR353W (additive) YOL116W = pA<pAB<pWT<pB
 YLR353W (epistatic) YER040W = pA=pAB<pB<pWT
 YLR353W (conditional) YBR200W = pA<pAB<pWT=pB
 YGR040W (conditional) YBR083W = pA<pAB<pWT=pB
 YKR061W (asynthetic) YLR229C = pA=pB=pAB<pWT
 YER109C (epistatic) YKR061W = pB<pWT<pA=pAB
 YKR061W (asynthetic) YHL007C = pA=pB=pAB<pWT
 YKR061W (asynthetic) YHR084W = pA=pB=pAB<pWT
 YKR061W (additive) YKL043W = pA<pWT<pAB<pB
 YKR061W (additive) YOL116W = pA<pWT<pAB<pB
 YKR061W (additive) YER040W = pAB<pA=pB<pWT
 YBR200W (suppressive) YKR061W = pB<pWT=pA=pAB
 YLR229C (single-nonmonotonic) YPL203W = pB<pAB<pA<pWT
 YPL203W (additive) YER109C = pA<pAB<pWT<pB
 YHL007C (single-nonmonotonic) YPL203W = pB<pAB<pA<pWT
 YHR084W (single-nonmonotonic) YPL203W = pB<pAB<pA<pWT
 YPL203W (additive) YKL043W = pA<pWT=pAB<pB
 YPL203W (additive) YOL116W = pA<pWT<pAB<pB
 YER040W (single-nonmonotonic) YPL203W = pB<pAB<pA<pWT
 YPL203W (conditional) YBR200W = pA<pAB<pWT=pB
 YPL203W (conditional) YBR083W = pA<pAB<pWT=pB
 YLR042C (noninteractive) YLR229C = pWT=pA=pB=pAB
 YLR042C (additive) YER109C = pA<pWT<pAB<pB
 YLR042C (asynthetic) YHL007C = pA=pB=pAB<pWT
 YLR042C (asynthetic) YHR084W = pA=pB=pAB<pWT
 YLR042C (additive) YKL043W = pA<pWT<pAB<pB
 YLR042C (additive) YOL116W = pA<pWT<pAB<pB
 YLR042C (additive) YER040W = pAB<pA=pB<pWT
 YLR042C (noninteractive) YBR200W = pWT=pA=pB=pAB
 YBR083W (suppressive) YLR042C = pB<pWT=pA=pAB
 YMR154C (noninteractive) YLR229C = pWT=pA=pB=pAB
 YER109C (conditional) YMR154C = pWT=pB<pAB<pA
 YMR154C (noninteractive) YHL007C = pWT=pA=pB=pAB
 YMR154C (noninteractive) YHR084W = pWT=pA=pB=pAB
 YKL043W (conditional) YMR154C = pWT=pB<pAB<pA
 YMR154C (noninteractive) YBR083W = pWT=pA=pB=pAB
 YKR061W (conditional) YBR083W = pA<pAB<pWT=pB
 YGR121C (asynthetic) YLR229C = pA=pB=pAB<pWT
 YGR121C (additive) YER109C = pA<pWT<pAB<pB
 YGR121C (asynthetic) YHL007C = pA=pB=pAB<pWT
 YGR121C (asynthetic) YHR084W = pA=pB=pAB<pWT
 YGR121C (additive) YKL043W = pA<pWT<pAB<pB
 YGR121C (additive) YOL116W = pA<pWT<pAB<pB
 YGR121C (additive) YER040W = pAB<pA=pB<pWT
 YBR200W (suppressive) YGR121C = pB<pWT=pA=pAB
 YBR083W (suppressive) YOR032C = pB<pWT=pA=pAB
 YLR113W (additive) YLR229C = pB<pWT<pAB<pA
 YLR113W (asynthetic) YER109C = pWT<pA=pB=pAB
 YLR113W (additive) YHL007C = pB<pWT=pAB<pA
 YLR113W (additive) YHR084W = pB<pWT=pAB<pA
 YLR113W (epistatic) YOL116W = pWT<pA=pAB<pB
 YLR113W (additive) YER040W = pB<pWT=pAB<pA
 YLR113W (noninteractive) YBR200W = pWT=pB<pA=pAB
 YLR403W (epistatic) YLR229C = pA=pAB<pB<pWT
 YLR403W (additive) YER109C = pA<pWT=pAB<pB
 YLR403W (epistatic) YHL007C = pA=pAB<pB<pWT
 YLR403W (epistatic) YHR084W = pA=pAB<pB<pWT
 YLR403W (additive) YKL043W = pA<pWT=pAB<pB
 YLR403W (additive) YOL116W = pA<pWT=pAB<pB
 YLR403W (epistatic) YER040W = pA=pAB<pB<pWT
 YLR403W (noninteractive) YBR083W = pA=pAB<pWT=pB
 YLR229C (single-nonmonotonic) YGR056W = pB<pAB<pA<pWT
 YGR056W (additive) YER109C = pA<pAB<pWT<pB
 YHL007C (single-nonmonotonic) YGR056W = pB<pAB<pA<pWT
 YHR084W (single-nonmonotonic) YGR056W = pB<pAB<pA<pWT
 YGR056W (additive) YKL043W = pA<pWT=pAB<pB
 YGR056W (additive) YOL116W = pA<pWT<pAB<pB
 YER040W (single-nonmonotonic) YGR056W = pB<pAB<pA<pWT
 YGR056W (conditional) YBR200W = pA<pAB<pWT=pB
 YGR056W (conditional) YBR083W = pA<pAB<pWT=pB
 YLR229C (single-nonmonotonic) YJR102C = pB<pAB<pA<pWT
 YJR102C (additive) YER109C = pA<pAB<pWT<pB
 YHL007C (single-nonmonotonic) YJR102C = pB<pAB<pA<pWT
 YHR084W (single-nonmonotonic) YJR102C = pB<pAB<pA<pWT
 YJR102C (additive) YKL043W = pA<pAB<pWT<pB
 YJR102C (additive) YOL116W = pA<pAB<pWT<pB
 YER040W (single-nonmonotonic) YJR102C = pB<pAB<pA<pWT
 YJR102C (conditional) YBR200W = pA<pAB<pWT=pB
 YJR102C (conditional) YBR083W = pA<pAB<pWT=pB
 YPL114W (noninteractive) YLR229C = pWT=pA=pB=pAB
 YER109C (conditional) YPL114W = pWT=pB<pAB<pA
 YPL114W (noninteractive) YHL007C = pWT=pA=pB=pAB
 YPL114W (noninteractive) YHR084W = pWT=pA=pB=pAB
 YKL043W (conditional) YPL114W = pWT=pB<pAB<pA
 YOL116W (conditional) YPL114W = pWT=pB<pAB<pA
 YPL114W (noninteractive) YER040W = pWT=pA=pB=pAB
 YPL114W (noninteractive) YBR200W = pWT=pA=pB=pAB
 YPL114W (noninteractive) YBR083W = pWT=pA=pB=pAB
 YLR229C (suppressive) YOR225W = pB<pWT=pA=pAB
 YER109C (epistatic) YOR225W = pB<pWT<pA=pAB
 YHL007C (epistatic) YOR225W = pB<pA=pAB<pWT
 YHR084W (epistatic) YOR225W = pB<pA=pAB<pWT
 YOR225W (additive) YKL043W = pA<pWT<pAB<pB
 YOR225W (additive) YOL116W = pA<pWT<pAB<pB
 YOR225W (asynthetic) YER040W = pA=pB=pAB<pWT
 YBR200W (suppressive) YOR225W = pB<pWT=pA=pAB
 YBR083W (suppressive) YOR225W = pB<pWT=pA=pAB
 YEL033W (asynthetic) YLR229C = pA=pB=pAB<pWT
 YEL033W (additive) YER109C = pA<pWT=pAB<pB
 YEL033W (epistatic) YHL007C = pA=pAB<pB<pWT
 YEL033W (epistatic) YHR084W = pA=pAB<pB<pWT
 YEL033W (additive) YKL043W = pA<pWT<pAB<pB
 YEL033W (additive) YOL116W = pA<pWT<pAB<pB
 YEL033W (asynthetic) YER040W = pA=pB=pAB<pWT
 YBR200W (suppressive) YEL033W = pB<pWT=pA=pAB
 YEL033W (noninteractive) YBR083W = pA=pAB<pWT=pB
 YHR152W (noninteractive) YLR229C = pWT=pA=pB=pAB
 YHR152W (suppressive) YER109C = pWT=pA=pAB<pB
 YHR152W (noninteractive) YHL007C = pWT=pA=pB=pAB
 YHR152W (noninteractive) YHR084W = pWT=pA=pB=pAB
 YKL043W (conditional) YHR152W = pWT=pB<pAB<pA
 YOL116W (conditional) YHR152W = pWT=pB<pAB<pA
 YHR152W (synthetic) YER040W = pAB<pWT=pA=pB
 YHR152W (noninteractive) YBR200W = pWT=pA=pB=pAB
 YHR152W (noninteractive) YBR083W = pWT=pA=pB=pAB
 YLR120C (asynthetic) YLR229C = pA=pB=pAB<pWT
 YLR120C (additive) YER109C = pA<pWT<pAB<pB
 YLR120C (asynthetic) YHL007C = pA=pB=pAB<pWT
 YLR120C (asynthetic) YHR084W = pA=pB=pAB<pWT
 YLR120C (additive) YKL043W = pA<pWT<pAB<pB
 YLR120C (additive) YOL116W = pA<pWT<pAB<pB
 YLR120C (additive) YER040W = pAB<pA=pB<pWT
 YBR200W (suppressive) YLR120C = pB<pWT=pA=pAB
 YNL051W (noninteractive) YLR229C = pWT=pA=pB=pAB
 YNL051W (noninteractive) YER109C = pWT=pA<pB=pAB
 YNL051W (noninteractive) YHL007C = pWT=pA=pB=pAB
 YNL051W (noninteractive) YHR084W = pWT=pA=pB=pAB
 YKL043W (conditional) YNL051W = pWT=pB<pAB<pA
 YOL116W (conditional) YNL051W = pWT=pB<pAB<pA
 YNL051W (noninteractive) YER040W = pWT=pA=pB=pAB
 YNL051W (noninteractive) YBR200W = pWT=pA=pB=pAB
 YNL051W (noninteractive) YBR083W = pWT=pA=pB=pAB
 YNR044W (conditional) YBR083W = pA<pAB<pWT=pB
 YJL142C (double-nonmonotonic) YLR229C = pA=pB<pWT=pAB
 YJL142C (additive) YER109C = pA<pWT<pAB<pB
 YHL007C (suppressive) YJL142C = pB<pWT=pA=pAB
 YJL142C (noninteractive) YHR084W = pWT=pA=pB=pAB
 YJL142C (additive) YKL043W = pA<pWT<pAB<pB
 YJL142C (additive) YOL116W = pA<pWT<pAB<pB
 YJL142C (asynthetic) YER040W = pA=pB=pAB<pWT
 YBR200W (suppressive) YJL142C = pB<pWT=pA=pAB
 YBR083W (suppressive) YJL142C = pB<pWT=pA=pAB
 YLR120C (noninteractive) YBR083W = pA=pAB<pWT=pB
 YER040W (noninteractive) YGR040W = pA=pAB<pWT=pB
 YER040W (conditional) YLR362W = pAB<pA<pWT=pB
 YJL141C (conditional) YGR040W = pA<pAB<pWT=pB
 YJL141C (conditional) YLR362W = pA<pWT=pB<pAB
 YKR102W (synthetic) YGR040W = pAB<pWT=pA=pB
 YKR102W (conditional) YLR362W = pAB<pA<pWT=pB
 YNL076W (noninteractive) YGR040W = pWT=pA=pB=pAB
 YNL076W (synthetic) YLR362W = pAB<pWT=pA=pB
 YIR019C (noninteractive) YGR040W = pA=pAB<pWT=pB
 YIR019C (noninteractive) YLR362W = pA=pAB<pWT=pB
 YKR013W (synthetic) YGR040W = pAB<pWT=pA=pB
 YKR013W (conditional) YLR362W = pAB<pA<pWT=pB
 YLR313C (noninteractive) YGR040W = pWT=pA=pB=pAB
 YLR313C (synthetic) YLR362W = pAB<pWT=pA=pB
 YPR065W (noninteractive) YGR040W = pWT=pA=pB=pAB
 YPR065W (noninteractive) YLR362W = pWT=pA=pB=pAB
 YBR083W (conditional) YGR040W = pA<pAB<pWT=pB
 YBR083W (conditional) YLR362W = pA<pAB<pWT=pB
 YGR108W (noninteractive) YGR040W = pWT=pA=pB=pAB
 YGR108W (synthetic) YLR362W = pWT=pA=pB<pAB
 YNL197C (conditional) YGR040W = pA<pAB<pWT=pB
 YNL197C (conditional) YLR362W = pA<pAB<pWT=pB
 YDR477W (noninteractive) YGR040W = pA=pAB<pWT=pB
 YDR477W (conditional) YLR362W = pA<pWT=pB<pAB
 YER103W (noninteractive) YGR040W = pWT=pA=pB=pAB
 YLR362W (suppressive) YER103W = pB<pWT=pA=pAB
 YNL289W (noninteractive) YGR040W = pWT=pA=pB=pAB
 YNL289W (synthetic) YLR362W = pWT=pA=pB<pAB
 YGR149W (noninteractive) YGR040W = pWT=pA=pB=pAB
 YGR149W (synthetic) YLR362W = pWT=pA=pB<pAB
 YDR480W (conditional) YLR362W = pA<pWT=pB<pAB
 YGL045W (noninteractive) YGR040W = pA=pAB<pWT=pB
 YGL045W (noninteractive) YLR362W = pA=pAB<pWT=pB
 YGR040W (suppressive) YJL164C = pWT=pA=pAB<pB
 YLR362W (suppressive) YJL164C = pWT=pA=pAB<pB
 YLR414C (noninteractive) YGR040W = pWT=pA=pB=pAB
 YLR414C (conditional) YLR362W = pA<pWT=pB<pAB
 YDR251W (noninteractive) YGR040W = pWT=pA=pB=pAB
 YDR251W (synthetic) YLR362W = pWT=pA=pB<pAB
 YIL101C (noninteractive) YGR040W = pWT=pA=pB=pAB
 YIL101C (noninteractive) YLR362W = pWT=pA=pB=pAB
 YLR438W (synthetic) YGR040W = pWT=pA=pB<pAB
 YLR438W (synthetic) YLR362W = pWT=pA=pB<pAB
 YER124C (noninteractive) YGR040W = pA=pAB<pWT=pB
 YER124C (noninteractive) YLR362W = pA=pAB<pWT=pB
 YGR040W (suppressive) YDR315C = pWT=pA=pAB<pB
 YOR043W (synthetic) YGR040W = pAB<pWT=pA=pB
 YOR043W (noninteractive) YLR362W = pWT=pA=pB=pAB
 YPL256C (noninteractive) YGR040W = pWT=pA=pB=pAB
 YPL256C (noninteractive) YLR362W = pWT=pA=pB=pAB
 YJL017W (noninteractive) YGR040W = pA=pAB<pWT=pB
 YLR362W (suppressive) YJL017W = pB<pWT=pA=pAB
 YGR040W (suppressive) YJR092W = pB<pWT=pA=pAB
 YLR362W (suppressive) YJR092W = pB<pWT=pA=pAB
 YGR040W (suppressive) YIR002C = pB<pWT=pA=pAB
 YIR002C (conditional) YLR362W = pA<pWT=pB<pAB
 YNL098C (conditional) YGR040W = pA<pAB<pWT=pB
 YLR362W (suppressive) YNL098C = pB<pWT=pA=pAB
 YNL159C (noninteractive) YGR040W = pA=pAB<pWT=pB
 YNL159C (noninteractive) YLR362W = pA=pAB<pWT=pB
 YJL128C (noninteractive) YGR040W = pWT=pB<pA=pAB
 YLR362W (suppressive) YJL128C = pWT=pA=pAB<pB
 YGL162W (noninteractive) YGR040W = pWT=pA=pB=pAB
 YGL162W (synthetic) YLR362W = pAB<pWT=pA=pB
 YGL115W (conditional) YGR040W = pAB<pA<pWT=pB
 YGL115W (noninteractive) YLR362W = pA=pAB<pWT=pB
 YML007W (noninteractive) YGR040W = pWT=pA=pB=pAB
 YML007W (synthetic) YLR362W = pAB<pWT=pA=pB
 YOL116W (conditional) YGR040W = pAB<pA<pWT=pB
 YOL116W (conditional) YLR362W = pAB<pA<pWT=pB
 YGR045C (noninteractive) YGR040W = pWT=pA=pB=pAB
 YGR045C (synthetic) YLR362W = pAB<pWT=pA=pB
 YGR214W (noninteractive) YGR040W = pA=pAB<pWT=pB
 YGR214W (noninteractive) YLR362W = pA=pAB<pWT=pB
 YNL229C (noninteractive) YGR040W = pA=pAB<pWT=pB
 YNL229C (noninteractive) YLR362W = pA=pAB<pWT=pB
 YMR238W (conditional) YGR040W = pA<pAB<pWT=pB
 YMR238W (conditional) YLR362W = pA<pAB<pWT=pB
 YJL089W (noninteractive) YGR040W = pA=pAB<pWT=pB
 YJL089W (noninteractive) YLR362W = pA=pAB<pWT=pB
 YKL185W (noninteractive) YGR040W = pA=pAB<pWT=pB
 YKL185W (noninteractive) YLR362W = pA=pAB<pWT=pB
 YOL155C (noninteractive) YGR040W = pA=pAB<pWT=pB
 YOL155C (conditional) YLR362W = pAB<pA<pWT=pB
 YNL327W (noninteractive) YGR040W = pWT=pA=pB=pAB
 YNL327W (noninteractive) YLR362W = pWT=pA=pB=pAB
 YJL106W (conditional) YGR040W = pAB<pA<pWT=pB
 YJL106W (noninteractive) YLR362W = pA=pAB<pWT=pB
 YOR107W (noninteractive) YGR040W = pWT=pA=pB=pAB
 YOR107W (noninteractive) YLR362W = pWT=pA=pB=pAB
 YOR247W (noninteractive) YGR040W = pA=pAB<pWT=pB
 YOR247W (noninteractive) YLR362W = pA=pAB<pWT=pB
 YMR036C (noninteractive) YGR040W = pWT=pA=pB=pAB
 YMR036C (noninteractive) YLR362W = pWT=pA=pB=pAB
 YGL248W (noninteractive) YGR040W = pWT=pA=pB=pAB
 YGL248W (synthetic) YLR362W = pWT=pA=pB<pAB
 YKL149C (conditional) YGR040W = pAB<pA<pWT=pB
 YKL149C (noninteractive) YLR362W = pA=pAB<pWT=pB
 YGR040W (suppressive) YKL166C = pWT=pA=pAB<pB
 YLR362W (suppressive) YKL166C = pWT=pA=pAB<pB
 YMR016C (noninteractive) YGR040W = pWT=pA=pB=pAB
 YMR016C (synthetic) YLR362W = pWT=pA=pB<pAB
 YHR156C (noninteractive) YGR040W = pWT=pA=pB=pAB
 YLR362W (suppressive) YHR156C = pB<pWT=pA=pAB
 YNL068C (noninteractive) YGR040W = pWT=pA=pB=pAB
 YNL068C (synthetic) YLR362W = pWT=pA=pB<pAB
 YGR040W (suppressive) YGR249W = pB<pWT=pA=pAB
 YGR249W (conditional) YLR362W = pA<pWT=pB<pAB
 YNL142W (noninteractive) YGR040W = pA=pAB<pWT=pB
 YNL142W (conditional) YLR362W = pA<pAB<pWT=pB
 YGR040W (suppressive) YDL222C = pB<pWT=pA=pAB
 YDL222C (conditional) YLR362W = pA<pWT=pB<pAB
 YOR248W (noninteractive) YGR040W = pWT=pA=pB=pAB
 YOR248W (conditional) YLR362W = pA<pWT=pB<pAB
 YDL035C (noninteractive) YGR040W = pA=pAB<pWT=pB
 YLR362W (suppressive) YDL035C = pB<pWT=pA=pAB
 YGR040W (noninteractive) YLR362W = pWT=pA=pB=pAB
 YMR199W (noninteractive) YGR040W = pA=pAB<pWT=pB
 YMR199W (conditional) YLR362W = pAB<pA<pWT=pB
 YLR332W (noninteractive) YGR040W = pWT=pA=pB=pAB
 YLR332W (conditional) YLR362W = pA<pWT=pB<pAB
 YLR286C (noninteractive) YGR040W = pWT=pA=pB=pAB
 YLR286C (noninteractive) YLR362W = pA=pAB<pWT=pB
 YHR143W (noninteractive) YGR040W = pWT=pA=pB=pAB
 YHR143W (conditional) YLR362W = pA<pWT=pB<pAB
 YIL131C (noninteractive) YGR040W = pA=pAB<pWT=pB
 YIL131C (noninteractive) YLR362W = pA=pAB<pWT=pB
 YPR189W (conditional) YGR040W = pAB<pWT=pB<pA
 YAL040C (noninteractive) YGR040W = pA=pAB<pWT=pB
 YAL040C (noninteractive) YLR362W = pA=pAB<pWT=pB
 YGL071W (noninteractive) YGR040W = pWT=pA=pB=pAB
 YGL071W (synthetic) YLR362W = pAB<pWT=pA=pB
 YLR131C (noninteractive) YGR040W = pA=pAB<pWT=pB
 YLR131C (noninteractive) YLR362W = pA=pAB<pWT=pB
 YER020W (noninteractive) YGR040W = pA=pAB<pWT=pB
 YER020W (conditional) YLR362W = pA<pAB<pWT=pB
 YJL078C (noninteractive) YGR040W = pWT=pA=pB=pAB
 YLR362W (suppressive) YJL078C = pB<pWT=pA=pAB
 YNL298W (noninteractive) YGR040W = pA=pAB<pWT=pB
 YNL298W (noninteractive) YLR362W = pA=pAB<pWT=pB
 YKL048C (conditional) YGR040W = pAB<pA<pWT=pB
 YPR119W (conditional) YGR040W = pA<pAB<pWT=pB
 YDR335W (noninteractive) YGR040W = pA=pAB<pWT=pB
 YLR362W (suppressive) YDR335W = pB<pWT=pA=pAB
 YER177W (noninteractive) YGR040W = pWT=pA=pB=pAB
 YER177W (noninteractive) YLR362W = pWT=pA=pB=pAB
 YNR044W (synthetic) YGR040W = pAB<pWT=pA=pB
 YNR044W (conditional) YLR362W = pAB<pA<pWT=pB
 YKL190W (noninteractive) YGR040W = pWT=pA=pB=pAB
 YOR360C (noninteractive) YGR040W = pWT=pA=pB=pAB
 YOR360C (noninteractive) YLR362W = pA=pAB<pWT=pB
 YDL161W (noninteractive) YGR040W = pA=pAB<pWT=pB
 YDL161W (noninteractive) YLR362W = pA=pAB<pWT=pB
 YBR245C (noninteractive) YGR040W = pWT=pA=pB=pAB
 YBR245C (synthetic) YLR362W = pAB<pWT=pA=pB
 YOR030W (conditional) YGR040W = pAB<pA<pWT=pB
 YOR030W (noninteractive) YLR362W = pA=pAB<pWT=pB
 YMR164C (noninteractive) YGR040W = pA=pAB<pWT=pB
 YMR164C (conditional) YLR362W = pAB<pA<pWT=pB
 YOR032C (noninteractive) YGR040W = pWT=pA=pB=pAB
 YOR032C (noninteractive) YLR362W = pWT=pA=pB=pAB
 YIR013C (noninteractive) YGR040W = pWT=pA=pB=pAB
 YIR013C (noninteractive) YLR362W = pWT=pA=pB=pAB
 YOR080W (noninteractive) YGR040W = pA=pAB<pWT=pB
 YOR080W (conditional) YLR362W = pA<pAB<pWT=pB
 YMR316W (noninteractive) YGR040W = pWT=pA=pB=pAB
 YMR316W (noninteractive) YLR362W = pWT=pA=pB=pAB
 YNL271C (noninteractive) YGR040W = pA=pAB<pWT=pB
 YNL271C (noninteractive) YLR362W = pA=pAB<pWT=pB
 YLR319C (noninteractive) YGR040W = pA=pAB<pWT=pB
 YLR319C (noninteractive) YLR362W = pA=pAB<pWT=pB
 YDL024C (noninteractive) YGR040W = pWT=pA=pB=pAB
 YLR362W (suppressive) YDL024C = pB<pWT=pA=pAB
 YMR063W (conditional) YGR040W = pA<pAB<pWT=pB
 YMR063W (noninteractive) YLR362W = pA=pAB<pWT=pB
 YKL101W (noninteractive) YGR040W = pWT=pA=pB=pAB
 YKL101W (noninteractive) YLR362W = pWT=pA=pB=pAB
 YJR153W (noninteractive) YGR040W = pWT=pA=pB=pAB
 YJR153W (noninteractive) YLR362W = pWT=pA=pB=pAB
 YLR433C (noninteractive) YGR040W = pWT=pA=pB=pAB
 YLR433C (noninteractive) YLR362W = pWT=pA=pB=pAB
 YPR138C (noninteractive) YGR040W = pA=pAB<pWT=pB
 YPR138C (noninteractive) YLR362W = pA=pAB<pWT=pB
 YLR353W (noninteractive) YGR040W = pA=pAB<pWT=pB
 YLR353W (conditional) YLR362W = pAB<pA<pWT=pB
 YKR061W (noninteractive) YGR040W = pA=pAB<pWT=pB
 YKR061W (noninteractive) YLR362W = pA=pAB<pWT=pB
 YPL203W (noninteractive) YGR040W = pA=pAB<pWT=pB
 YPL203W (conditional) YLR362W = pAB<pA<pWT=pB
 YLR042C (synthetic) YGR040W = pAB<pWT=pA=pB
 YLR042C (noninteractive) YLR362W = pWT=pA=pB=pAB
 YMR154C (noninteractive) YGR040W = pWT=pA=pB=pAB
 YMR154C (noninteractive) YLR362W = pWT=pA=pB=pAB
 YGR121C (noninteractive) YGR040W = pA=pAB<pWT=pB
 YGR121C (conditional) YLR362W = pA<pAB<pWT=pB
 YLR113W (conditional) YGR040W = pWT=pB<pAB<pA
 YLR362W (suppressive) YLR113W = pWT=pA=pAB<pB
 YLR403W (conditional) YGR040W = pAB<pA<pWT=pB
 YLR403W (conditional) YLR362W = pAB<pA<pWT=pB
 YGR056W (conditional) YGR040W = pAB<pA<pWT=pB
 YGR056W (conditional) YLR362W = pAB<pA<pWT=pB
 YJR102C (noninteractive) YGR040W = pWT=pA=pB=pAB
 YJR102C (synthetic) YLR362W = pAB<pWT=pA=pB
 YPL114W (noninteractive) YGR040W = pA=pAB<pWT=pB
 YPL114W (noninteractive) YLR362W = pA=pAB<pWT=pB
 YOR225W (noninteractive) YGR040W = pWT=pA=pB=pAB
 YOR225W (noninteractive) YLR362W = pWT=pA=pB=pAB
 YEL033W (noninteractive) YGR040W = pA=pAB<pWT=pB
 YEL033W (conditional) YLR362W = pA<pAB<pWT=pB
 YHR152W (synthetic) YGR040W = pAB<pWT=pA=pB
 YHR152W (noninteractive) YLR362W = pWT=pA=pB=pAB
 YLR120C (noninteractive) YGR040W = pA=pAB<pWT=pB
 YLR120C (noninteractive) YLR362W = pA=pAB<pWT=pB
 YNL051W (noninteractive) YGR040W = pWT=pA=pB=pAB
 YNL051W (noninteractive) YLR362W = pWT=pA=pB=pAB
 YDR264C (noninteractive) YGR040W = pA=pAB<pWT=pB
 YDR264C (conditional) YLR362W = pA<pAB<pWT=pB
 YGR040W (suppressive) YJL142C = pB<pWT=pA=pAB
 YJL142C (conditional) YLR362W = pA<pWT=pB<pAB
