# Supplementary material for: Network motif analysis of a multi-mode genetic-interaction network
Source: Genome Biol. 2007 Aug 2;8(8):R160. doi: 10.1186/gb-2007-8-8-r160 (PMC2374991; doi:10.1186/gb-2007-8-8-r160)
Supplement: Additional data file 15 — Cytoscape network file of the genetic interaction network [file gb-2007-8-8-r160-S15.sif]

YPR189W	conditional	YGR040W
YJR102C	noninteractive	YGR152C
YJR102C	additive	YER109C
YJR102C	additive	YKL043W
YJR102C	additive	YOL116W
YJR102C	conditional	YBR200W
YJR102C	conditional	YBR083W
YJR102C	noninteractive	YGR040W
YJR102C	synthetic	YLR362W
YOR080W	epistatic	YER109C
YOR080W	epistatic	YKL043W
YOR080W	suppressive	YOL116W
YOR080W	asynthetic	YER040W
YOR080W	noninteractive	YBR083W
YOR080W	noninteractive	YGR040W
YOR080W	conditional	YLR362W
YBL090W	epistatic	YDR315C
YDR335W	epistatic	YDR315C
YDR335W	conditional	YLR113W
YDR335W	additive	YER109C
YDR335W	additive	YKL043W
YDR335W	additive	YOL116W
YDR335W	conditional	YBR200W
YDR335W	conditional	YBR083W
YDR335W	noninteractive	YGR040W
YOR140W	additive	YDR480W
YOR140W	additive	YAR050W
YOR140W	conditional	YGR108W
YOR140W	additive	YER124C
YOR140W	additive	YDL035C
YOR140W	additive	YIL101C
YOR140W	epistatic	YJL164C
YOR140W	additive	YMR199W
YOR140W	conditional	YKL166C
YOR140W	additive	YIL131C
YOR140W	additive	YKL149C
YOR140W	conditional	YNL068C
YOR140W	additive	YNL142W
YOR140W	additive	YOR107W
YOR140W	additive	YNL327W
YOR140W	additive	YNL098C
YOR140W	conditional	YGL248W
YOR140W	noninteractive	YMR016C
YOR140W	additive	YKR102W
YOR140W	additive	YNL229C
YOR140W	additive	YOL116W
YOR140W	additive	YJL089W
YOR140W	double-nonmonotonic	YDR315C
YOR140W	additive	YKR013W
YOR140W	additive	YMR095C
YOR140W	epistatic	YPR119W
YOR140W	additive	YPR065W
YOR140W	additive	YDL161W
YOR140W	additive	YBR245C
YOR140W	additive	YOR032C
YOR140W	additive	YIR013C
YOR140W	additive	YDL024C
YOR140W	additive	YLR319C
YOR140W	additive	YNL271C
YOR140W	additive	YGR056W
YOR140W	additive	YPR138C
YOR140W	additive	YGR121C
YOR140W	additive	YMR316W
YOR140W	additive	YJR153W
YOR140W	additive	YLR433C
YOR140W	additive	YLR353W
YOR140W	additive	YPL114W
YOR140W	additive	YKR061W
YOR140W	noninteractive	YJL142C
YOR140W	additive	YOR225W
YOR140W	additive	YEL033W
YOR140W	additive	YHR152W
YOR140W	additive	YLR120C
YOR140W	conditional	YNL051W
YOR140W	additive	YGL045W
YOR140W	additive	YML007W
YOR140W	additive	YLR414C
YOR140W	additive	YDR251W
YOR140W	additive	YNL197C
YOR140W	conditional	YGL162W
YOR140W	conditional	YLR438W
YOR140W	conditional	YLR313C
YOR140W	additive	YMR238W
YOR140W	additive	YJL106W
YOR140W	additive	YOL155C
YOR140W	additive	YGR249W
YOR140W	conditional	YDL222C
YOR140W	additive	YOR248W
YOR140W	conditional	YOR247W
YOR140W	conditional	YGR152C
YOR140W	double-nonmonotonic	YKL043W
YAR050W	epistatic	YKL101W
YKL149C	epistatic	YDR315C
YKL149C	epistatic	YKL101W
YKL149C	noninteractive	YGR152C
YKL149C	additive	YER109C
YKL149C	additive	YKL043W
YKL149C	additive	YOL116W
YKL149C	epistatic	YER040W
YKL149C	conditional	YBR200W
YKL149C	conditional	YBR083W
YKL149C	conditional	YGR040W
YKL149C	noninteractive	YLR362W
YKL185W	epistatic	YKL101W
YKL185W	noninteractive	YGR152C
YKL185W	noninteractive	YLR229C
YKL185W	noninteractive	YER109C
YKL185W	synthetic	YHL007C
YKL185W	noninteractive	YHR084W
YKL185W	noninteractive	YER040W
YKL185W	noninteractive	YBR200W
YKL185W	noninteractive	YBR083W
YKL185W	noninteractive	YGR040W
YKL185W	noninteractive	YLR362W
YGL248W	suppressive	YKL101W
YGL248W	noninteractive	YGR152C
YGL248W	suppressive	YER109C
YGL248W	suppressive	YKL043W
YGL248W	synthetic	YBR200W
YGL248W	synthetic	YBR083W
YGL248W	noninteractive	YGR040W
YGL248W	synthetic	YLR362W
YPL256C	epistatic	YDR315C
YPL256C	epistatic	YKL101W
YPL256C	noninteractive	YGR152C
YPL256C	additive	YLR229C
YPL256C	additive	YER109C
YPL256C	epistatic	YHL007C
YPL256C	additive	YHR084W
YPL256C	additive	YKL043W
YPL256C	additive	YOL116W
YPL256C	additive	YER040W
YPL256C	noninteractive	YBR200W
YPL256C	noninteractive	YBR083W
YPL256C	noninteractive	YGR040W
YPL256C	noninteractive	YLR362W
YER020W	epistatic	YDR315C
YER020W	epistatic	YKL101W
YER020W	conditional	YGR152C
YER020W	conditional	YBR083W
YER020W	epistatic	YLR229C
YER020W	additive	YER109C
YER020W	epistatic	YHR084W
YER020W	additive	YKL043W
YER020W	additive	YOL116W
YER020W	epistatic	YER040W
YER020W	conditional	YBR200W
YER020W	noninteractive	YGR040W
YER020W	conditional	YLR362W
YOR030W	epistatic	YJL128C
YOR030W	epistatic	YDR315C
YOR030W	epistatic	YKL101W
YOR030W	epistatic	YOR140W
YOR030W	asynthetic	YNL098C
YOR030W	noninteractive	YBR083W
YOR030W	epistatic	YLR229C
YOR030W	additive	YER109C
YOR030W	epistatic	YHL007C
YOR030W	epistatic	YHR084W
YOR030W	epistatic	YKL043W
YOR030W	additive	YOL116W
YOR030W	epistatic	YER040W
YOR030W	noninteractive	YBR200W
YOR030W	conditional	YGR040W
YOR030W	noninteractive	YLR362W
YMR164C	epistatic	YJL128C
YMR164C	epistatic	YDR315C
YMR164C	epistatic	YOL081W
YMR164C	epistatic	YKL101W
YMR164C	epistatic	YOR140W
YMR164C	epistatic	YER109C
YMR164C	epistatic	YHL007C
YMR164C	epistatic	YHR084W
YMR164C	epistatic	YKL043W
YMR164C	additive	YOL116W
YMR164C	epistatic	YER040W
YMR164C	conditional	YBR200W
YMR164C	noninteractive	YBR083W
YMR164C	noninteractive	YGR040W
YMR164C	conditional	YLR362W
YKL190W	suppressive	YDR315C
YKL190W	suppressive	YKL101W
YKL190W	noninteractive	YBR083W
YKL190W	noninteractive	YLR229C
YKL190W	additive	YER109C
YKL190W	asynthetic	YHL007C
YKL190W	additive	YHR084W
YKL190W	additive	YKL043W
YKL190W	noninteractive	YGR040W
YMR063W	epistatic	YJL128C
YMR063W	epistatic	YDR315C
YMR063W	epistatic	YKL101W
YMR063W	epistatic	YOR140W
YMR063W	epistatic	YLR229C
YMR063W	additive	YER109C
YMR063W	epistatic	YHL007C
YMR063W	epistatic	YHR084W
YMR063W	epistatic	YKL043W
YMR063W	additive	YOL116W
YMR063W	epistatic	YER040W
YMR063W	noninteractive	YBR200W
YMR063W	noninteractive	YBR083W
YMR063W	conditional	YGR040W
YMR063W	noninteractive	YLR362W
YLR319C	epistatic	YKL101W
YLR319C	noninteractive	YGR040W
YLR319C	noninteractive	YLR362W
YNL271C	epistatic	YDR315C
YNL271C	noninteractive	YGR040W
YNL271C	noninteractive	YLR362W
YPL203W	epistatic	YJL128C
YPL203W	epistatic	YDR315C
YPL203W	epistatic	YOL081W
YPL203W	epistatic	YKL101W
YPL203W	conditional	YGR152C
YPL203W	additive	YER109C
YPL203W	additive	YKL043W
YPL203W	additive	YOL116W
YPL203W	conditional	YBR200W
YPL203W	conditional	YBR083W
YPL203W	noninteractive	YGR040W
YPL203W	conditional	YLR362W
YDR264C	double-nonmonotonic	YNL098C
YDR264C	conditional	YGR152C
YDR264C	noninteractive	YGR040W
YDR264C	conditional	YLR362W
YNL197C	epistatic	YJL128C
YNL197C	epistatic	YDR315C
YNL197C	conditional	YGR152C
YNL197C	epistatic	YLR229C
YNL197C	epistatic	YER109C
YNL197C	epistatic	YHL007C
YNL197C	epistatic	YHR084W
YNL197C	additive	YKL043W
YNL197C	additive	YOL116W
YNL197C	epistatic	YER040W
YNL197C	noninteractive	YBR200W
YNL197C	noninteractive	YBR083W
YNL197C	conditional	YGR040W
YNL197C	conditional	YLR362W
YGR214W	epistatic	YKL101W
YGR214W	double-nonmonotonic	YNL098C
YGR214W	noninteractive	YGR152C
YGR214W	epistatic	YLR229C
YGR214W	additive	YER109C
YGR214W	epistatic	YHL007C
YGR214W	epistatic	YHR084W
YGR214W	additive	YKL043W
YGR214W	additive	YOL116W
YGR214W	epistatic	YER040W
YGR214W	conditional	YBR200W
YGR214W	conditional	YBR083W
YGR214W	noninteractive	YGR040W
YGR214W	noninteractive	YLR362W
YOR043W	epistatic	YOL081W
YOR043W	noninteractive	YNL098C
YOR043W	synthetic	YGR152C
YOR043W	noninteractive	YLR229C
YOR043W	noninteractive	YHL007C
YOR043W	noninteractive	YHR084W
YOR043W	noninteractive	YER040W
YOR043W	noninteractive	YBR200W
YOR043W	noninteractive	YBR083W
YOR043W	synthetic	YGR040W
YOR043W	noninteractive	YLR362W
YMR238W	epistatic	YDR315C
YMR238W	double-nonmonotonic	YNL098C
YMR238W	noninteractive	YGR152C
YMR238W	additive	YER109C
YMR238W	epistatic	YHR084W
YMR238W	additive	YKL043W
YMR238W	additive	YOL116W
YMR238W	conditional	YBR200W
YMR238W	conditional	YBR083W
YMR238W	conditional	YGR040W
YMR238W	conditional	YLR362W
YOR247W	suppressive	YKL101W
YOR247W	noninteractive	YNL098C
YOR247W	noninteractive	YGR152C
YOR247W	asynthetic	YLR229C
YOR247W	asynthetic	YHL007C
YOR247W	asynthetic	YHR084W
YOR247W	additive	YKL043W
YOR247W	additive	YOL116W
YOR247W	double-nonmonotonic	YER040W
YOR247W	noninteractive	YBR200W
YOR247W	noninteractive	YBR083W
YOR247W	noninteractive	YGR040W
YOR247W	noninteractive	YLR362W
YMR036C	epistatic	YOR140W
YMR036C	noninteractive	YNL098C
YMR036C	noninteractive	YGR152C
YMR036C	conditional	YBR083W
YMR036C	noninteractive	YLR229C
YMR036C	asynthetic	YHL007C
YMR036C	asynthetic	YHR084W
YMR036C	additive	YKL043W
YMR036C	additive	YOL116W
YMR036C	noninteractive	YER040W
YMR036C	noninteractive	YBR200W
YMR036C	noninteractive	YGR040W
YMR036C	noninteractive	YLR362W
YNL298W	epistatic	YDR315C
YNL298W	conditional	YLR113W
YNL298W	noninteractive	YGR152C
YNL298W	noninteractive	YBR083W
YNL298W	epistatic	YLR229C
YNL298W	additive	YER109C
YNL298W	epistatic	YHR084W
YNL298W	additive	YKL043W
YNL298W	additive	YOL116W
YNL298W	epistatic	YER040W
YNL298W	noninteractive	YBR200W
YNL298W	noninteractive	YGR040W
YNL298W	noninteractive	YLR362W
YNL076W	suppressive	YDR315C
YNL076W	suppressive	YKL101W
YNL076W	noninteractive	YGR152C
YNL076W	double-nonmonotonic	YHR084W
YNL076W	additive	YKL043W
YNL076W	additive	YOL116W
YNL076W	double-nonmonotonic	YER040W
YNL076W	noninteractive	YGR040W
YNL076W	synthetic	YLR362W
YIR019C	epistatic	YJL128C
YIR019C	suppressive	YOL081W
YIR019C	epistatic	YKL101W
YIR019C	epistatic	YOR140W
YIR019C	noninteractive	YGR152C
YIR019C	double-nonmonotonic	YLR229C
YIR019C	additive	YER109C
YIR019C	additive	YKL043W
YIR019C	additive	YOL116W
YIR019C	noninteractive	YGR040W
YIR019C	noninteractive	YLR362W
YNL289W	single-nonmonotonic	YJL128C
YNL289W	epistatic	YDR315C
YNL289W	conditional	YLR113W
YNL289W	noninteractive	YGR152C
YNL289W	double-nonmonotonic	YLR229C
YNL289W	asynthetic	YHR084W
YNL289W	additive	YKL043W
YNL289W	additive	YOL116W
YNL289W	additive	YER040W
YNL289W	noninteractive	YGR040W
YNL289W	synthetic	YLR362W
YNL229C	epistatic	YJL128C
YNL229C	epistatic	YKL101W
YNL229C	noninteractive	YGR152C
YNL229C	double-nonmonotonic	YLR229C
YNL229C	additive	YER109C
YNL229C	double-nonmonotonic	YHR084W
YNL229C	additive	YKL043W
YNL229C	additive	YOL116W
YNL229C	noninteractive	YGR040W
YNL229C	noninteractive	YLR362W
YLR332W	suppressive	YDR315C
YLR332W	suppressive	YOL081W
YLR332W	suppressive	YKL101W
YLR332W	noninteractive	YNL098C
YLR332W	noninteractive	YGR152C
YLR332W	asynthetic	YLR229C
YLR332W	asynthetic	YHL007C
YLR332W	asynthetic	YHR084W
YLR332W	additive	YKL043W
YLR332W	additive	YOL116W
YLR332W	additive	YER040W
YLR332W	noninteractive	YGR040W
YLR332W	conditional	YLR362W
YAL040C	noninteractive	YGR152C
YAL040C	asynthetic	YLR229C
YAL040C	asynthetic	YHL007C
YAL040C	asynthetic	YHR084W
YAL040C	additive	YKL043W
YAL040C	additive	YOL116W
YAL040C	additive	YER040W
YAL040C	noninteractive	YGR040W
YAL040C	noninteractive	YLR362W
YPR119W	epistatic	YDR315C
YPR119W	suppressive	YOL081W
YPR119W	noninteractive	YGR152C
YPR119W	noninteractive	YBR083W
YPR119W	asynthetic	YHL007C
YPR119W	epistatic	YHR084W
YPR119W	epistatic	YKL043W
YPR119W	additive	YOL116W
YPR119W	additive	YER040W
YPR119W	conditional	YGR040W
YGL115W	noninteractive	YGR152C
YGL115W	additive	YER109C
YGL115W	additive	YKL043W
YGL115W	additive	YOL116W
YGL115W	epistatic	YER040W
YGL115W	conditional	YBR083W
YGL115W	conditional	YGR040W
YGL115W	noninteractive	YLR362W
YPR138C	epistatic	YDR315C
YPR138C	epistatic	YKL101W
YPR138C	noninteractive	YGR040W
YPR138C	noninteractive	YLR362W
YLR403W	epistatic	YLR229C
YLR403W	additive	YER109C
YLR403W	epistatic	YHL007C
YLR403W	epistatic	YHR084W
YLR403W	additive	YKL043W
YLR403W	additive	YOL116W
YLR403W	epistatic	YER040W
YLR403W	noninteractive	YBR083W
YLR403W	conditional	YGR040W
YLR403W	conditional	YLR362W
YIR002C	noninteractive	YGR152C
YIR002C	additive	YER109C
YIR002C	epistatic	YHL007C
YIR002C	epistatic	YHR084W
YIR002C	additive	YKL043W
YIR002C	additive	YOL116W
YIR002C	epistatic	YER040W
YIR002C	conditional	YBR200W
YIR002C	noninteractive	YBR083W
YIR002C	conditional	YLR362W
YKL166C	suppressive	YDR315C
YKL166C	suppressive	YOL081W
YKL166C	suppressive	YKL101W
YKL166C	noninteractive	YGR152C
YKL166C	suppressive	YLR229C
YKL166C	noninteractive	YHL007C
YKL166C	suppressive	YHR084W
YKL166C	noninteractive	YER040W
YKL166C	noninteractive	YBR200W
YKL166C	noninteractive	YBR083W
YOL081W	additive	YBR083W
YOL081W	additive	YAR050W
YOL081W	additive	YER124C
YOL081W	additive	YDL035C
YOL081W	additive	YNL289W
YOL081W	additive	YMR199W
YOL081W	additive	YIL131C
YOL081W	additive	YKL149C
YOL081W	conditional	YNL068C
YOL081W	additive	YKL185W
YOL081W	additive	YNL327W
YOL081W	conditional	YGL248W
YOL081W	additive	YNL229C
YOL081W	additive	YJL089W
YOL081W	additive	YMR095C
YOL081W	additive	YER020W
YOL081W	additive	YNL298W
YOL081W	additive	YOR030W
YOL081W	additive	YDR335W
YOL081W	additive	YMR063W
YOL081W	additive	YBL090W
YOL081W	additive	YDL024C
YOL081W	additive	YLR319C
YOL081W	additive	YNL271C
YOL081W	additive	YLR403W
YOL081W	additive	YGR121C
YOL081W	epistatic	YMR154C
YOL081W	additive	YOR225W
YOL081W	additive	YLR120C
YOL081W	additive	YGL045W
YOL081W	single-nonmonotonic	YGR149W
YOL081W	additive	YLR414C
YOL081W	additive	YNL197C
YOL081W	conditional	YGR045C
YOL081W	additive	YGR214W
YOL081W	conditional	YNL076W
YOL081W	conditional	YGR171C
YOL081W	additive	YGR249W
YOL081W	noninteractive	YGR152C
YHR143W	suppressive	YOL081W
YHR143W	suppressive	YKL101W
YHR143W	noninteractive	YNL098C
YHR143W	noninteractive	YGR152C
YHR143W	double-nonmonotonic	YLR229C
YHR143W	noninteractive	YHL007C
YHR143W	noninteractive	YHR084W
YHR143W	additive	YKL043W
YHR143W	additive	YOL116W
YHR143W	asynthetic	YER040W
YHR143W	noninteractive	YGR040W
YHR143W	conditional	YLR362W
YDR315C	additive	YAR050W
YDR315C	conditional	YGR108W
YDR315C	additive	YDL035C
YDR315C	conditional	YJL141C
YDR315C	additive	YLR286C
YDR315C	single-nonmonotonic	YKL185W
YDR315C	additive	YNL327W
YDR315C	conditional	YGL248W
YDR315C	single-nonmonotonic	YKR102W
YDR315C	single-nonmonotonic	YNL229C
YDR315C	additive	YMR095C
YDR315C	suppressive	YGL071W
YDR315C	additive	YDL161W
YDR315C	additive	YIR013C
YDR315C	single-nonmonotonic	YLR319C
YDR315C	single-nonmonotonic	YKR061W
YDR315C	conditional	YJL142C
YDR315C	double-nonmonotonic	YLR042C
YDR315C	additive	YHR152W
YDR315C	additive	YGL045W
YDR315C	single-nonmonotonic	YGR149W
YDR315C	conditional	YER103W
YDR315C	single-nonmonotonic	YDR251W
YDR315C	conditional	YGR045C
YDR315C	single-nonmonotonic	YGR214W
YDR315C	double-nonmonotonic	YOR043W
YDR315C	conditional	YLR313C
YDR315C	conditional	YHR143W
YDR315C	double-nonmonotonic	YNL159C
YDR315C	double-nonmonotonic	YJR092W
YDR315C	single-nonmonotonic	YJL106W
YDR315C	conditional	YDL222C
YDR315C	conditional	YOR247W
YDR315C	double-nonmonotonic	YMR036C
YDR315C	single-nonmonotonic	YHR156C
YDR315C	double-nonmonotonic	YJL017W
YDR315C	noninteractive	YGR152C
YDR315C	epistatic	YLR229C
YDR315C	asynthetic	YER109C
YDR315C	additive	YHL007C
YDR315C	additive	YHR084W
YDR315C	double-nonmonotonic	YKL043W
YDR315C	noninteractive	YBR200W
YLR113W	suppressive	YOL081W
YLR113W	noninteractive	YAR050W
YLR113W	synthetic	YGR108W
YLR113W	suppressive	YDL035C
YLR113W	noninteractive	YJL141C
YLR113W	synthetic	YJL164C
YLR113W	synthetic	YKL166C
YLR113W	noninteractive	YKL149C
YLR113W	synthetic	YNL068C
YLR113W	suppressive	YNL142W
YLR113W	noninteractive	YIR019C
YLR113W	suppressive	YKL185W
YLR113W	suppressive	YNL327W
YLR113W	synthetic	YGL248W
YLR113W	synthetic	YMR016C
YLR113W	suppressive	YKR102W
YLR113W	suppressive	YPL256C
YLR113W	noninteractive	YNL229C
YLR113W	noninteractive	YLR131C
YLR113W	suppressive	YER020W
YLR113W	suppressive	YJL078C
YLR113W	suppressive	YGL071W
YLR113W	suppressive	YPR119W
YLR113W	suppressive	YPR065W
YLR113W	noninteractive	YOR030W
YLR113W	suppressive	YNR044W
YLR113W	noninteractive	YMR164C
YLR113W	noninteractive	YKL190W
YLR113W	synthetic	YOR360C
YLR113W	suppressive	YBR245C
YLR113W	suppressive	YIR013C
YLR113W	noninteractive	YMR063W
YLR113W	suppressive	YLR319C
YLR113W	suppressive	YNL271C
YLR113W	suppressive	YPR138C
YLR113W	suppressive	YMR316W
YLR113W	noninteractive	YLR353W
YLR113W	suppressive	YMR154C
YLR113W	suppressive	YKR061W
YLR113W	noninteractive	YPL203W
YLR113W	noninteractive	YDR264C
YLR113W	synthetic	YJL142C
YLR113W	suppressive	YEL033W
YLR113W	suppressive	YHR152W
YLR113W	suppressive	YLR120C
YLR113W	synthetic	YNL051W
YLR113W	suppressive	YGR149W
YLR113W	suppressive	YML007W
YLR113W	noninteractive	YER103W
YLR113W	suppressive	YDR251W
YLR113W	noninteractive	YNL197C
YLR113W	synthetic	YGR045C
YLR113W	suppressive	YGR214W
YLR113W	noninteractive	YOR043W
YLR113W	noninteractive	YNL076W
YLR113W	synthetic	YGL162W
YLR113W	noninteractive	YLR438W
YLR113W	noninteractive	YLR313C
YLR113W	noninteractive	YHR143W
YLR113W	noninteractive	YNL159C
YLR113W	noninteractive	YJR092W
YLR113W	suppressive	YMR238W
YLR113W	suppressive	YJL106W
YLR113W	suppressive	YOL155C
YLR113W	synthetic	YLR332W
YLR113W	noninteractive	YDL222C
YLR113W	suppressive	YOR248W
YLR113W	noninteractive	YOR247W
YLR113W	noninteractive	YMR036C
YLR113W	suppressive	YHR156C
YLR113W	noninteractive	YJL017W
YLR113W	noninteractive	YGR152C
YLR113W	additive	YLR229C
YLR113W	asynthetic	YER109C
YLR113W	additive	YHL007C
YLR113W	additive	YHR084W
YLR113W	noninteractive	YBR200W
YBR083W	noninteractive	YGR152C
YBR083W	suppressive	YNL068C
YBR083W	additive	YER109C
YBR083W	epistatic	YHL007C
YBR083W	epistatic	YHR084W
YBR083W	additive	YKL043W
YBR083W	epistatic	YER040W
YBR083W	conditional	YBR200W
YBR083W	suppressive	YNL289W
YBR083W	suppressive	YGL162W
YBR083W	suppressive	YNL229C
YBR083W	suppressive	YDR480W
YBR083W	suppressive	YLR332W
YBR083W	suppressive	YMR016C
YBR083W	suppressive	YHR143W
YBR083W	suppressive	YDL161W
YBR083W	suppressive	YMR095C
YBR083W	suppressive	YGR108W
YBR083W	suppressive	YOR360C
YBR083W	suppressive	YNL076W
YBR083W	suppressive	YAL040C
YBR083W	suppressive	YLR042C
YBR083W	suppressive	YOR032C
YBR083W	suppressive	YOR225W
YBR083W	suppressive	YJL142C
YBR083W	conditional	YLR362W
YGR152C	suppressive	YDR251W
YGR152C	suppressive	YJL078C
YGR152C	suppressive	YLR353W
YGR152C	suppressive	YLR403W
YGR152C	suppressive	YGR056W
YGR152C	suppressive	YLR120C
YER109C	epistatic	YNL076W
YER109C	epistatic	YNL289W
YER109C	conditional	YIL101C
YER109C	conditional	YER124C
YER109C	conditional	YOR043W
YER109C	conditional	YJL128C
YER109C	conditional	YML007W
YER109C	epistatic	YOL155C
YER109C	conditional	YNL327W
YER109C	epistatic	YJL106W
YER109C	conditional	YOR107W
YER109C	epistatic	YOR247W
YER109C	suppressive	YMR036C
YER109C	conditional	YKL166C
YER109C	epistatic	YLR332W
YER109C	epistatic	YHR143W
YER109C	epistatic	YAL040C
YER109C	epistatic	YGL071W
YER109C	epistatic	YMR095C
YER109C	epistatic	YPR119W
YER109C	conditional	YBR245C
YER109C	conditional	YDL024C
YER109C	conditional	YKL101W
YER109C	epistatic	YKR061W
YER109C	conditional	YMR154C
YER109C	conditional	YPL114W
YER109C	epistatic	YOR225W
YKL043W	conditional	YLR313C
YKL043W	conditional	YPR065W
YKL043W	epistatic	YJL164C
YKL043W	conditional	YIL101C
YKL043W	conditional	YLR438W
YKL043W	conditional	YER124C
YKL043W	conditional	YOR043W
YKL043W	conditional	YJL017W
YKL043W	conditional	YJR092W
YKL043W	conditional	YNL159C
YKL043W	conditional	YJL128C
YKL043W	conditional	YML007W
YKL043W	conditional	YKL185W
YKL043W	conditional	YOR107W
YKL043W	conditional	YKL166C
YKL043W	epistatic	YGL071W
YKL043W	conditional	YJL078C
YKL043W	epistatic	YMR095C
YKL043W	conditional	YBR245C
YKL043W	conditional	YDL024C
YKL043W	conditional	YKL101W
YKL043W	conditional	YMR154C
YKL043W	conditional	YPL114W
YKL043W	conditional	YHR152W
YKL043W	conditional	YNL051W
YOL116W	epistatic	YOL081W
YOL116W	noninteractive	YGR152C
YOL116W	conditional	YLR313C
YOL116W	conditional	YPR065W
YOL116W	conditional	YIL101C
YOL116W	conditional	YER124C
YOL116W	conditional	YOR043W
YOL116W	conditional	YJL017W
YOL116W	conditional	YJR092W
YOL116W	conditional	YNL159C
YOL116W	conditional	YML007W
YOL116W	epistatic	YLR229C
YOL116W	additive	YER109C
YOL116W	epistatic	YHL007C
YOL116W	epistatic	YHR084W
YOL116W	additive	YKL043W
YOL116W	additive	YER040W
YOL116W	noninteractive	YBR200W
YOL116W	conditional	YKL185W
YOL116W	conditional	YOR107W
YOL116W	conditional	YKL166C
YOL116W	epistatic	YGL071W
YOL116W	conditional	YJL078C
YOL116W	conditional	YBR245C
YOL116W	conditional	YDL024C
YOL116W	conditional	YPL114W
YOL116W	conditional	YHR152W
YOL116W	conditional	YNL051W
YOL116W	conditional	YLR362W
YDR480W	epistatic	YDR315C
YDR480W	conditional	YLR113W
YDR480W	noninteractive	YGR152C
YDR480W	asynthetic	YLR229C
YDR480W	additive	YER109C
YDR480W	epistatic	YHL007C
YDR480W	epistatic	YHR084W
YDR480W	additive	YKL043W
YDR480W	additive	YOL116W
YDR480W	asynthetic	YER040W
YDR480W	conditional	YBR200W
YDR480W	conditional	YLR362W
YGR108W	suppressive	YNL098C
YGR108W	synthetic	YGR152C
YGR108W	noninteractive	YLR229C
YGR108W	additive	YER109C
YGR108W	asynthetic	YHL007C
YGR108W	additive	YKL043W
YGR108W	additive	YOL116W
YGR108W	asynthetic	YER040W
YGR108W	noninteractive	YGR040W
YGR108W	synthetic	YLR362W
YER124C	single-nonmonotonic	YJL128C
YER124C	epistatic	YDR315C
YER124C	conditional	YLR113W
YER124C	noninteractive	YNL098C
YER124C	noninteractive	YGR152C
YER124C	noninteractive	YLR229C
YER124C	synthetic	YHL007C
YER124C	synthetic	YHR084W
YER124C	noninteractive	YBR200W
YER124C	synthetic	YBR083W
YER124C	noninteractive	YGR040W
YER124C	noninteractive	YLR362W
YDR477W	noninteractive	YGR152C
YDR477W	epistatic	YLR229C
YDR477W	additive	YER109C
YDR477W	epistatic	YHL007C
YDR477W	epistatic	YHR084W
YDR477W	additive	YKL043W
YDR477W	additive	YOL116W
YDR477W	epistatic	YER040W
YDR477W	conditional	YBR083W
YDR477W	noninteractive	YGR040W
YDR477W	conditional	YLR362W
YDL035C	noninteractive	YGR152C
YDL035C	additive	YER109C
YDL035C	additive	YKL043W
YDL035C	additive	YOL116W
YDL035C	asynthetic	YER040W
YDL035C	noninteractive	YGR040W
YIL101C	epistatic	YDR315C
YIL101C	noninteractive	YNL098C
YIL101C	noninteractive	YGR152C
YIL101C	noninteractive	YLR229C
YIL101C	noninteractive	YHL007C
YIL101C	noninteractive	YHR084W
YIL101C	noninteractive	YBR200W
YIL101C	noninteractive	YBR083W
YIL101C	noninteractive	YGR040W
YIL101C	noninteractive	YLR362W
YJL141C	asynthetic	YNL098C
YJL141C	conditional	YGR152C
YJL141C	additive	YER109C
YJL141C	epistatic	YHR084W
YJL141C	additive	YKL043W
YJL141C	additive	YOL116W
YJL141C	epistatic	YER040W
YJL141C	conditional	YBR200W
YJL141C	conditional	YBR083W
YJL141C	conditional	YGR040W
YJL141C	conditional	YLR362W
YJL164C	epistatic	YDR315C
YJL164C	epistatic	YOL081W
YJL164C	noninteractive	YGR152C
YJL164C	epistatic	YLR229C
YJL164C	asynthetic	YER109C
YJL164C	additive	YHL007C
YJL164C	additive	YHR084W
YJL164C	epistatic	YOL116W
YJL164C	noninteractive	YBR200W
YJL164C	conditional	YBR083W
YMR199W	epistatic	YDR315C
YMR199W	conditional	YLR113W
YMR199W	asynthetic	YNL098C
YMR199W	noninteractive	YGR152C
YMR199W	conditional	YBR083W
YMR199W	additive	YER109C
YMR199W	additive	YKL043W
YMR199W	additive	YOL116W
YMR199W	epistatic	YER040W
YMR199W	conditional	YBR200W
YMR199W	noninteractive	YGR040W
YMR199W	conditional	YLR362W
YIL131C	epistatic	YDR315C
YIL131C	conditional	YLR113W
YIL131C	noninteractive	YGR152C
YIL131C	conditional	YBR083W
YIL131C	additive	YER109C
YIL131C	additive	YKL043W
YIL131C	additive	YOL116W
YIL131C	asynthetic	YER040W
YIL131C	conditional	YBR200W
YIL131C	noninteractive	YGR040W
YIL131C	noninteractive	YLR362W
YLR286C	conditional	YLR113W
YLR286C	noninteractive	YGR152C
YLR286C	noninteractive	YBR083W
YLR286C	asynthetic	YLR229C
YLR286C	additive	YER109C
YLR286C	epistatic	YHL007C
YLR286C	additive	YKL043W
YLR286C	additive	YOL116W
YLR286C	additive	YER040W
YLR286C	noninteractive	YGR040W
YLR286C	noninteractive	YLR362W
YNL068C	suppressive	YDR315C
YNL068C	synthetic	YGR152C
YNL068C	asynthetic	YLR229C
YNL068C	additive	YER109C
YNL068C	asynthetic	YHL007C
YNL068C	asynthetic	YHR084W
YNL068C	additive	YKL043W
YNL068C	additive	YOL116W
YNL068C	asynthetic	YER040W
YNL068C	noninteractive	YGR040W
YNL068C	synthetic	YLR362W
YNL142W	epistatic	YDR315C
YNL142W	conditional	YGR152C
YNL142W	additive	YER109C
YNL142W	double-nonmonotonic	YHR084W
YNL142W	additive	YKL043W
YNL142W	additive	YOL116W
YNL142W	noninteractive	YGR040W
YNL142W	conditional	YLR362W
YOR107W	single-nonmonotonic	YJL128C
YOR107W	conditional	YLR113W
YOR107W	noninteractive	YGR152C
YOR107W	synthetic	YLR229C
YOR107W	synthetic	YHL007C
YOR107W	synthetic	YHR084W
YOR107W	synthetic	YBR200W
YOR107W	synthetic	YBR083W
YOR107W	noninteractive	YGR040W
YOR107W	noninteractive	YLR362W
YNL327W	noninteractive	YGR152C
YNL327W	synthetic	YHL007C
YNL327W	suppressive	YKL043W
YNL327W	suppressive	YOL116W
YNL327W	synthetic	YBR200W
YNL327W	synthetic	YBR083W
YNL327W	noninteractive	YGR040W
YNL327W	noninteractive	YLR362W
YNL098C	epistatic	YDR315C
YNL098C	conditional	YLR113W
YNL098C	conditional	YLR438W
YNL098C	conditional	YGR152C
YNL098C	epistatic	YPL203W
YNL098C	additive	YER109C
YNL098C	epistatic	YHR084W
YNL098C	additive	YKL043W
YNL098C	additive	YOL116W
YNL098C	epistatic	YER040W
YNL098C	conditional	YBR200W
YMR016C	suppressive	YDR315C
YMR016C	suppressive	YOL081W
YMR016C	noninteractive	YGR152C
YMR016C	additive	YLR229C
YMR016C	double-nonmonotonic	YER109C
YMR016C	double-nonmonotonic	YKL043W
YMR016C	double-nonmonotonic	YOL116W
YMR016C	single-nonmonotonic	YER040W
YMR016C	noninteractive	YGR040W
YMR016C	synthetic	YLR362W
YKR102W	noninteractive	YGR152C
YKR102W	additive	YER109C
YKR102W	epistatic	YHL007C
YKR102W	additive	YKL043W
YKR102W	additive	YOL116W
YKR102W	asynthetic	YER040W
YKR102W	conditional	YBR083W
YKR102W	synthetic	YGR040W
YKR102W	conditional	YLR362W
YJL089W	suppressive	YDR315C
YJL089W	conditional	YLR113W
YJL089W	noninteractive	YGR152C
YJL089W	double-nonmonotonic	YLR229C
YJL089W	single-nonmonotonic	YER109C
YJL089W	double-nonmonotonic	YHL007C
YJL089W	double-nonmonotonic	YHR084W
YJL089W	additive	YKL043W
YJL089W	additive	YOL116W
YJL089W	asynthetic	YER040W
YJL089W	conditional	YBR200W
YJL089W	conditional	YBR083W
YJL089W	noninteractive	YGR040W
YJL089W	noninteractive	YLR362W
YKR013W	epistatic	YDR315C
YKR013W	epistatic	YOL081W
YKR013W	conditional	YLR113W
YKR013W	asynthetic	YNL098C
YKR013W	noninteractive	YGR152C
YKR013W	noninteractive	YLR229C
YKR013W	additive	YER109C
YKR013W	epistatic	YHL007C
YKR013W	asynthetic	YHR084W
YKR013W	additive	YKL043W
YKR013W	additive	YOL116W
YKR013W	asynthetic	YER040W
YKR013W	noninteractive	YBR083W
YKR013W	synthetic	YGR040W
YKR013W	conditional	YLR362W
YJL128C	epistatic	YDR480W
YJL128C	additive	YAR050W
YJL128C	noninteractive	YGR108W
YJL128C	additive	YDL035C
YJL128C	additive	YJL164C
YJL128C	additive	YMR199W
YJL128C	epistatic	YIL131C
YJL128C	epistatic	YLR286C
YJL128C	additive	YKL149C
YJL128C	conditional	YNL068C
YJL128C	additive	YNL142W
YJL128C	epistatic	YKL185W
YJL128C	epistatic	YNL327W
YJL128C	additive	YNL098C
YJL128C	noninteractive	YGL248W
YJL128C	conditional	YMR016C
YJL128C	additive	YKR102W
YJL128C	epistatic	YJL089W
YJL128C	double-nonmonotonic	YDR315C
YJL128C	epistatic	YKR013W
YJL128C	asynthetic	YOR140W
YJL128C	epistatic	YMR095C
YJL128C	additive	YER020W
YJL128C	epistatic	YJL078C
YJL128C	additive	YNL298W
YJL128C	suppressive	YPR065W
YJL128C	epistatic	YNR044W
YJL128C	additive	YDR335W
YJL128C	noninteractive	YKL190W
YJL128C	noninteractive	YOR360C
YJL128C	epistatic	YBR245C
YJL128C	epistatic	YOR032C
YJL128C	epistatic	YIR013C
YJL128C	additive	YER177W
YJL128C	epistatic	YDL024C
YJL128C	additive	YLR319C
YJL128C	additive	YNL271C
YJL128C	epistatic	YPR138C
YJL128C	epistatic	YGR121C
YJL128C	noninteractive	YLR113W
YJL128C	additive	YMR316W
YJL128C	epistatic	YJR153W
YJL128C	suppressive	YLR433C
YJL128C	additive	YLR353W
YJL128C	epistatic	YPL114W
YJL128C	epistatic	YKR061W
YJL128C	asynthetic	YLR042C
YJL128C	epistatic	YOR225W
YJL128C	additive	YEL033W
YJL128C	epistatic	YHR152W
YJL128C	epistatic	YLR120C
YJL128C	conditional	YNL051W
YJL128C	additive	YGL045W
YJL128C	epistatic	YLR414C
YJL128C	noninteractive	YER103W
YJL128C	noninteractive	YGR045C
YJL128C	additive	YGR214W
YJL128C	additive	YOR043W
YJL128C	conditional	YGL162W
YJL128C	conditional	YLR438W
YJL128C	noninteractive	YLR313C
YJL128C	noninteractive	YHR143W
YJL128C	asynthetic	YNL159C
YJL128C	asynthetic	YJR092W
YJL128C	additive	YMR238W
YJL128C	epistatic	YJL106W
YJL128C	epistatic	YOL155C
YJL128C	conditional	YLR332W
YJL128C	conditional	YDL222C
YJL128C	epistatic	YOR248W
YJL128C	noninteractive	YOR247W
YJL128C	asynthetic	YJL017W
YJL128C	noninteractive	YGR152C
YJL128C	suppressive	YHR084W
YJL128C	noninteractive	YBR200W
YMR095C	conditional	YLR113W
YMR095C	asynthetic	YNL098C
YMR095C	noninteractive	YGR152C
YMR095C	asynthetic	YHR084W
YMR095C	additive	YOL116W
YMR095C	asynthetic	YER040W
YLR131C	epistatic	YDR315C
YLR131C	noninteractive	YGR152C
YLR131C	epistatic	YLR229C
YLR131C	additive	YER109C
YLR131C	epistatic	YHL007C
YLR131C	epistatic	YHR084W
YLR131C	additive	YKL043W
YLR131C	additive	YOL116W
YLR131C	additive	YER040W
YLR131C	conditional	YBR200W
YLR131C	noninteractive	YBR083W
YLR131C	noninteractive	YGR040W
YLR131C	noninteractive	YLR362W
YJL078C	epistatic	YDR315C
YJL078C	suppressive	YNL098C
YJL078C	noninteractive	YLR229C
YJL078C	noninteractive	YER109C
YJL078C	synthetic	YHL007C
YJL078C	noninteractive	YHR084W
YJL078C	synthetic	YER040W
YJL078C	noninteractive	YBR200W
YJL078C	noninteractive	YBR083W
YJL078C	noninteractive	YGR040W
YGL071W	single-nonmonotonic	YJL128C
YGL071W	suppressive	YNL098C
YGL071W	noninteractive	YGR152C
YGL071W	double-nonmonotonic	YLR229C
YGL071W	double-nonmonotonic	YHL007C
YGL071W	double-nonmonotonic	YHR084W
YGL071W	asynthetic	YER040W
YGL071W	conditional	YBR200W
YGL071W	conditional	YBR083W
YGL071W	noninteractive	YGR040W
YGL071W	synthetic	YLR362W
YKL048C	noninteractive	YGR152C
YKL048C	epistatic	YHL007C
YKL048C	conditional	YGR040W
YPR065W	epistatic	YDR315C
YPR065W	suppressive	YOL081W
YPR065W	epistatic	YNL098C
YPR065W	noninteractive	YGR152C
YPR065W	noninteractive	YLR229C
YPR065W	noninteractive	YER109C
YPR065W	noninteractive	YHL007C
YPR065W	noninteractive	YHR084W
YPR065W	noninteractive	YBR200W
YPR065W	noninteractive	YBR083W
YPR065W	noninteractive	YGR040W
YPR065W	noninteractive	YLR362W
YNR044W	additive	YER109C
YNR044W	epistatic	YHL007C
YNR044W	epistatic	YHR084W
YNR044W	additive	YKL043W
YNR044W	additive	YOL116W
YNR044W	additive	YER040W
YNR044W	conditional	YBR083W
YNR044W	synthetic	YGR040W
YNR044W	conditional	YLR362W
YOR360C	suppressive	YOR140W
YOR360C	asynthetic	YNL098C
YOR360C	additive	YER109C
YOR360C	asynthetic	YHL007C
YOR360C	asynthetic	YHR084W
YOR360C	additive	YKL043W
YOR360C	additive	YOL116W
YOR360C	asynthetic	YER040W
YOR360C	noninteractive	YGR040W
YOR360C	noninteractive	YLR362W
YDL161W	single-nonmonotonic	YJL128C
YDL161W	conditional	YLR113W
YDL161W	asynthetic	YLR229C
YDL161W	additive	YER109C
YDL161W	epistatic	YHL007C
YDL161W	asynthetic	YHR084W
YDL161W	additive	YKL043W
YDL161W	additive	YOL116W
YDL161W	additive	YER040W
YDL161W	noninteractive	YGR040W
YDL161W	noninteractive	YLR362W
YBR245C	suppressive	YDR315C
YBR245C	suppressive	YOL081W
YBR245C	suppressive	YNL098C
YBR245C	noninteractive	YBR083W
YBR245C	suppressive	YLR229C
YBR245C	noninteractive	YHL007C
YBR245C	noninteractive	YHR084W
YBR245C	noninteractive	YER040W
YBR245C	noninteractive	YBR200W
YBR245C	noninteractive	YGR040W
YBR245C	synthetic	YLR362W
YOR032C	epistatic	YDR315C
YOR032C	epistatic	YOL081W
YOR032C	conditional	YLR113W
YOR032C	double-nonmonotonic	YLR229C
YOR032C	additive	YER109C
YOR032C	asynthetic	YHL007C
YOR032C	asynthetic	YHR084W
YOR032C	additive	YKL043W
YOR032C	additive	YOL116W
YOR032C	asynthetic	YER040W
YOR032C	noninteractive	YGR040W
YOR032C	noninteractive	YLR362W
YIR013C	epistatic	YOL081W
YIR013C	epistatic	YNL098C
YIR013C	noninteractive	YBR083W
YIR013C	noninteractive	YLR229C
YIR013C	additive	YER109C
YIR013C	asynthetic	YHL007C
YIR013C	asynthetic	YHR084W
YIR013C	additive	YKL043W
YIR013C	additive	YOL116W
YIR013C	noninteractive	YBR200W
YIR013C	noninteractive	YGR040W
YIR013C	noninteractive	YLR362W
YER177W	epistatic	YDR315C
YER177W	additive	YER109C
YER177W	asynthetic	YHL007C
YER177W	asynthetic	YHR084W
YER177W	additive	YKL043W
YER177W	additive	YOL116W
YER177W	additive	YER040W
YER177W	conditional	YBR083W
YER177W	noninteractive	YGR040W
YER177W	noninteractive	YLR362W
YDL024C	epistatic	YDR315C
YDL024C	noninteractive	YBR083W
YDL024C	noninteractive	YLR229C
YDL024C	noninteractive	YHL007C
YDL024C	noninteractive	YHR084W
YDL024C	noninteractive	YBR200W
YDL024C	noninteractive	YGR040W
YGR056W	epistatic	YJL128C
YGR056W	epistatic	YDR315C
YGR056W	conditional	YLR113W
YGR056W	asynthetic	YNL098C
YGR056W	additive	YER109C
YGR056W	additive	YKL043W
YGR056W	additive	YOL116W
YGR056W	conditional	YBR200W
YGR056W	conditional	YBR083W
YGR056W	conditional	YGR040W
YGR056W	conditional	YLR362W
YOL095C	epistatic	YOL081W
YGR121C	epistatic	YDR315C
YGR121C	conditional	YLR113W
YGR121C	noninteractive	YGR152C
YGR121C	noninteractive	YBR083W
YGR121C	asynthetic	YLR229C
YGR121C	additive	YER109C
YGR121C	asynthetic	YHL007C
YGR121C	asynthetic	YHR084W
YGR121C	additive	YKL043W
YGR121C	additive	YOL116W
YGR121C	additive	YER040W
YGR121C	noninteractive	YGR040W
YGR121C	conditional	YLR362W
YMR316W	epistatic	YDR315C
YMR316W	suppressive	YOL081W
YMR316W	noninteractive	YGR040W
YMR316W	noninteractive	YLR362W
YJR153W	epistatic	YDR315C
YJR153W	conditional	YLR113W
YJR153W	noninteractive	YGR040W
YJR153W	noninteractive	YLR362W
YLR433C	epistatic	YDR315C
YLR433C	conditional	YLR113W
YLR433C	noninteractive	YGR040W
YLR433C	noninteractive	YLR362W
YLR353W	epistatic	YDR315C
YLR353W	asynthetic	YNL098C
YLR353W	conditional	YBR083W
YLR353W	additive	YER109C
YLR353W	additive	YKL043W
YLR353W	additive	YOL116W
YLR353W	epistatic	YER040W
YLR353W	conditional	YBR200W
YLR353W	noninteractive	YGR040W
YLR353W	conditional	YLR362W
YMR154C	epistatic	YDR315C
YMR154C	noninteractive	YLR229C
YMR154C	noninteractive	YHL007C
YMR154C	noninteractive	YHR084W
YMR154C	noninteractive	YBR083W
YMR154C	noninteractive	YGR040W
YMR154C	noninteractive	YLR362W
YPL114W	epistatic	YDR315C
YPL114W	conditional	YLR113W
YPL114W	noninteractive	YNL098C
YPL114W	noninteractive	YGR152C
YPL114W	noninteractive	YLR229C
YPL114W	noninteractive	YHL007C
YPL114W	noninteractive	YHR084W
YPL114W	noninteractive	YER040W
YPL114W	noninteractive	YBR200W
YPL114W	noninteractive	YBR083W
YPL114W	noninteractive	YGR040W
YPL114W	noninteractive	YLR362W
YKR061W	asynthetic	YNL098C
YKR061W	noninteractive	YGR152C
YKR061W	asynthetic	YLR229C
YKR061W	asynthetic	YHL007C
YKR061W	asynthetic	YHR084W
YKR061W	additive	YKL043W
YKR061W	additive	YOL116W
YKR061W	additive	YER040W
YKR061W	conditional	YBR083W
YKR061W	noninteractive	YGR040W
YKR061W	noninteractive	YLR362W
YJL142C	suppressive	YOL081W
YJL142C	asynthetic	YNL098C
YJL142C	noninteractive	YGR152C
YJL142C	double-nonmonotonic	YLR229C
YJL142C	additive	YER109C
YJL142C	noninteractive	YHR084W
YJL142C	additive	YKL043W
YJL142C	additive	YOL116W
YJL142C	asynthetic	YER040W
YJL142C	conditional	YLR362W
YLR042C	suppressive	YOL081W
YLR042C	conditional	YLR113W
YLR042C	noninteractive	YNL098C
YLR042C	noninteractive	YGR152C
YLR042C	noninteractive	YLR229C
YLR042C	additive	YER109C
YLR042C	asynthetic	YHL007C
YLR042C	asynthetic	YHR084W
YLR042C	additive	YKL043W
YLR042C	additive	YOL116W
YLR042C	additive	YER040W
YLR042C	noninteractive	YBR200W
YLR042C	synthetic	YGR040W
YLR042C	noninteractive	YLR362W
YOR225W	epistatic	YDR315C
YOR225W	conditional	YLR113W
YOR225W	noninteractive	YNL098C
YOR225W	noninteractive	YGR152C
YOR225W	additive	YKL043W
YOR225W	additive	YOL116W
YOR225W	asynthetic	YER040W
YOR225W	noninteractive	YGR040W
YOR225W	noninteractive	YLR362W
YEL033W	epistatic	YDR315C
YEL033W	suppressive	YNL098C
YEL033W	asynthetic	YLR229C
YEL033W	additive	YER109C
YEL033W	epistatic	YHL007C
YEL033W	epistatic	YHR084W
YEL033W	additive	YKL043W
YEL033W	additive	YOL116W
YEL033W	asynthetic	YER040W
YEL033W	noninteractive	YBR083W
YEL033W	noninteractive	YGR040W
YEL033W	conditional	YLR362W
YHR152W	suppressive	YOL081W
YHR152W	noninteractive	YNL098C
YHR152W	noninteractive	YGR152C
YHR152W	noninteractive	YLR229C
YHR152W	suppressive	YER109C
YHR152W	noninteractive	YHL007C
YHR152W	noninteractive	YHR084W
YHR152W	synthetic	YER040W
YHR152W	noninteractive	YBR200W
YHR152W	noninteractive	YBR083W
YHR152W	synthetic	YGR040W
YHR152W	noninteractive	YLR362W
YLR120C	asynthetic	YNL098C
YLR120C	asynthetic	YLR229C
YLR120C	additive	YER109C
YLR120C	asynthetic	YHL007C
YLR120C	asynthetic	YHR084W
YLR120C	additive	YKL043W
YLR120C	additive	YOL116W
YLR120C	additive	YER040W
YLR120C	noninteractive	YBR083W
YLR120C	noninteractive	YGR040W
YLR120C	noninteractive	YLR362W
YNL051W	noninteractive	YNL098C
YNL051W	noninteractive	YGR152C
YNL051W	noninteractive	YLR229C
YNL051W	noninteractive	YER109C
YNL051W	noninteractive	YHL007C
YNL051W	noninteractive	YHR084W
YNL051W	noninteractive	YER040W
YNL051W	noninteractive	YBR200W
YNL051W	noninteractive	YBR083W
YNL051W	noninteractive	YGR040W
YNL051W	noninteractive	YLR362W
YGL045W	conditional	YLR113W
YGL045W	noninteractive	YGR152C
YGL045W	epistatic	YLR229C
YGL045W	additive	YER109C
YGL045W	epistatic	YHL007C
YGL045W	epistatic	YHR084W
YGL045W	epistatic	YKL043W
YGL045W	additive	YOL116W
YGL045W	epistatic	YER040W
YGL045W	noninteractive	YBR200W
YGL045W	noninteractive	YBR083W
YGL045W	noninteractive	YGR040W
YGL045W	noninteractive	YLR362W
YGR149W	single-nonmonotonic	YJL128C
YGR149W	conditional	YGR152C
YGR149W	additive	YER109C
YGR149W	additive	YKL043W
YGR149W	additive	YOL116W
YGR149W	epistatic	YER040W
YGR149W	conditional	YBR083W
YGR149W	noninteractive	YGR040W
YGR149W	synthetic	YLR362W
YML007W	single-nonmonotonic	YJL128C
YML007W	epistatic	YDR315C
YML007W	suppressive	YOL081W
YML007W	synthetic	YGR152C
YML007W	noninteractive	YLR229C
YML007W	noninteractive	YHL007C
YML007W	noninteractive	YHR084W
YML007W	noninteractive	YER040W
YML007W	noninteractive	YBR200W
YML007W	noninteractive	YBR083W
YML007W	noninteractive	YGR040W
YML007W	synthetic	YLR362W
YLR414C	epistatic	YDR315C
YLR414C	conditional	YLR113W
YLR414C	asynthetic	YNL098C
YLR414C	noninteractive	YGR152C
YLR414C	additive	YER109C
YLR414C	asynthetic	YHL007C
YLR414C	epistatic	YHR084W
YLR414C	additive	YKL043W
YLR414C	additive	YOL116W
YLR414C	asynthetic	YER040W
YLR414C	conditional	YBR200W
YLR414C	conditional	YBR083W
YLR414C	noninteractive	YGR040W
YLR414C	conditional	YLR362W
YER103W	suppressive	YOL081W
YER103W	asynthetic	YNL098C
YER103W	noninteractive	YGR152C
YER103W	additive	YER109C
YER103W	additive	YKL043W
YER103W	additive	YOL116W
YER103W	epistatic	YER040W
YER103W	conditional	YBR083W
YER103W	noninteractive	YGR040W
YDR251W	single-nonmonotonic	YJL128C
YDR251W	suppressive	YOL081W
YDR251W	asynthetic	YLR229C
YDR251W	additive	YER109C
YDR251W	asynthetic	YHL007C
YDR251W	asynthetic	YHR084W
YDR251W	additive	YKL043W
YDR251W	additive	YOL116W
YDR251W	noninteractive	YER040W
YDR251W	noninteractive	YBR200W
YDR251W	noninteractive	YBR083W
YDR251W	noninteractive	YGR040W
YDR251W	synthetic	YLR362W
YGR045C	synthetic	YGR152C
YGR045C	additive	YER109C
YGR045C	additive	YKL043W
YGR045C	additive	YOL116W
YGR045C	asynthetic	YER040W
YGR045C	conditional	YBR083W
YGR045C	noninteractive	YGR040W
YGR045C	synthetic	YLR362W
YGL162W	suppressive	YDR315C
YGL162W	suppressive	YOL081W
YGL162W	synthetic	YGR152C
YGL162W	double-nonmonotonic	YLR229C
YGL162W	additive	YER109C
YGL162W	noninteractive	YHL007C
YGL162W	noninteractive	YHR084W
YGL162W	additive	YKL043W
YGL162W	additive	YOL116W
YGL162W	additive	YER040W
YGL162W	noninteractive	YGR040W
YGL162W	synthetic	YLR362W
YGR171C	noninteractive	YGR152C
YLR438W	suppressive	YDR315C
YLR438W	noninteractive	YGR152C
YLR438W	noninteractive	YLR229C
YLR438W	noninteractive	YER109C
YLR438W	noninteractive	YHL007C
YLR438W	suppressive	YHR084W
YLR438W	noninteractive	YOL116W
YLR438W	noninteractive	YBR200W
YLR438W	noninteractive	YBR083W
YLR438W	synthetic	YGR040W
YLR438W	synthetic	YLR362W
YLR313C	suppressive	YOL081W
YLR313C	noninteractive	YNL098C
YLR313C	noninteractive	YGR152C
YLR313C	noninteractive	YLR229C
YLR313C	noninteractive	YER109C
YLR313C	noninteractive	YHL007C
YLR313C	noninteractive	YHR084W
YLR313C	noninteractive	YER040W
YLR313C	noninteractive	YBR200W
YLR313C	noninteractive	YBR083W
YLR313C	noninteractive	YGR040W
YLR313C	synthetic	YLR362W
YNL159C	suppressive	YOL081W
YNL159C	suppressive	YOR140W
YNL159C	noninteractive	YNL098C
YNL159C	noninteractive	YGR152C
YNL159C	noninteractive	YLR229C
YNL159C	suppressive	YER109C
YNL159C	noninteractive	YHL007C
YNL159C	noninteractive	YHR084W
YNL159C	noninteractive	YER040W
YNL159C	noninteractive	YBR200W
YNL159C	noninteractive	YBR083W
YNL159C	noninteractive	YGR040W
YNL159C	noninteractive	YLR362W
YJR092W	epistatic	YOR140W
YJR092W	suppressive	YNL098C
YJR092W	noninteractive	YGR152C
YJR092W	noninteractive	YLR229C
YJR092W	suppressive	YER109C
YJR092W	noninteractive	YHL007C
YJR092W	noninteractive	YHR084W
YJR092W	noninteractive	YBR200W
YJR092W	noninteractive	YBR083W
YJL106W	double-nonmonotonic	YNL098C
YJL106W	noninteractive	YGR152C
YJL106W	conditional	YBR083W
YJL106W	asynthetic	YHL007C
YJL106W	epistatic	YHR084W
YJL106W	additive	YKL043W
YJL106W	additive	YOL116W
YJL106W	epistatic	YER040W
YJL106W	conditional	YGR040W
YJL106W	noninteractive	YLR362W
YOL155C	epistatic	YDR315C
YOL155C	double-nonmonotonic	YNL098C
YOL155C	noninteractive	YGR152C
YOL155C	asynthetic	YLR229C
YOL155C	asynthetic	YHL007C
YOL155C	asynthetic	YHR084W
YOL155C	additive	YKL043W
YOL155C	additive	YOL116W
YOL155C	asynthetic	YER040W
YOL155C	noninteractive	YBR200W
YOL155C	noninteractive	YBR083W
YOL155C	noninteractive	YGR040W
YOL155C	conditional	YLR362W
YGR249W	single-nonmonotonic	YJL128C
YGR249W	suppressive	YDR315C
YGR249W	conditional	YLR113W
YGR249W	noninteractive	YNL098C
YGR249W	noninteractive	YGR152C
YGR249W	additive	YER109C
YGR249W	epistatic	YHL007C
YGR249W	epistatic	YHR084W
YGR249W	additive	YKL043W
YGR249W	additive	YOL116W
YGR249W	epistatic	YER040W
YGR249W	conditional	YBR200W
YGR249W	conditional	YBR083W
YGR249W	conditional	YLR362W
YDL222C	suppressive	YOL081W
YDL222C	noninteractive	YNL098C
YDL222C	noninteractive	YGR152C
YDL222C	asynthetic	YLR229C
YDL222C	additive	YER109C
YDL222C	asynthetic	YHL007C
YDL222C	asynthetic	YHR084W
YDL222C	additive	YKL043W
YDL222C	additive	YOL116W
YDL222C	additive	YER040W
YDL222C	noninteractive	YBR200W
YDL222C	noninteractive	YBR083W
YDL222C	conditional	YLR362W
YOR248W	epistatic	YDR315C
YOR248W	suppressive	YNL098C
YOR248W	noninteractive	YGR152C
YOR248W	asynthetic	YLR229C
YOR248W	additive	YER109C
YOR248W	asynthetic	YHL007C
YOR248W	asynthetic	YHR084W
YOR248W	additive	YKL043W
YOR248W	additive	YOL116W
YOR248W	additive	YER040W
YOR248W	noninteractive	YBR200W
YOR248W	noninteractive	YBR083W
YOR248W	noninteractive	YGR040W
YOR248W	conditional	YLR362W
YHR156C	suppressive	YJL128C
YHR156C	suppressive	YOL081W
YHR156C	double-nonmonotonic	YNL098C
YHR156C	noninteractive	YGR152C
YHR156C	additive	YER109C
YHR156C	additive	YKL043W
YHR156C	additive	YOL116W
YHR156C	asynthetic	YER040W
YHR156C	conditional	YBR200W
YHR156C	conditional	YBR083W
YHR156C	noninteractive	YGR040W
YJL017W	epistatic	YOR140W
YJL017W	suppressive	YNL098C
YJL017W	noninteractive	YGR152C
YJL017W	noninteractive	YLR229C
YJL017W	noninteractive	YER109C
YJL017W	noninteractive	YHL007C
YJL017W	synthetic	YHR084W
YJL017W	synthetic	YER040W
YJL017W	noninteractive	YBR200W
YJL017W	noninteractive	YBR083W
YJL017W	noninteractive	YGR040W
YLR229C	epistatic	YJL141C
YLR229C	epistatic	YKR102W
YLR229C	suppressive	YNL076W
YLR229C	single-nonmonotonic	YBR083W
YLR229C	epistatic	YER103W
YLR229C	epistatic	YGR149W
YLR229C	epistatic	YLR414C
YLR229C	epistatic	YIR002C
YLR229C	single-nonmonotonic	YNL098C
YLR229C	conditional	YJL128C
YLR229C	suppressive	YGL115W
YLR229C	epistatic	YGR045C
YLR229C	single-nonmonotonic	YMR238W
YLR229C	conditional	YNL327W
YLR229C	epistatic	YJL106W
YLR229C	conditional	YGL248W
YLR229C	single-nonmonotonic	YKL149C
YLR229C	single-nonmonotonic	YHR156C
YLR229C	epistatic	YGR249W
YLR229C	suppressive	YNL142W
YLR229C	epistatic	YDL035C
YLR229C	single-nonmonotonic	YMR199W
YLR229C	epistatic	YIL131C
YLR229C	suppressive	YMR095C
YLR229C	suppressive	YPR119W
YLR229C	single-nonmonotonic	YDR335W
YLR229C	epistatic	YER177W
YLR229C	epistatic	YNR044W
YLR229C	epistatic	YOR360C
YLR229C	single-nonmonotonic	YMR164C
YLR229C	single-nonmonotonic	YLR353W
YLR229C	single-nonmonotonic	YPL203W
YLR229C	single-nonmonotonic	YGR056W
YLR229C	single-nonmonotonic	YJR102C
YLR229C	suppressive	YOR225W
YHL007C	single-nonmonotonic	YJL141C
YHL007C	epistatic	YNL076W
YHL007C	single-nonmonotonic	YER103W
YHL007C	epistatic	YNL289W
YHL007C	single-nonmonotonic	YGR149W
YHL007C	single-nonmonotonic	YNL098C
YHL007C	conditional	YJL128C
YHL007C	single-nonmonotonic	YGL115W
YHL007C	single-nonmonotonic	YGR045C
YHL007C	epistatic	YNL229C
YHL007C	single-nonmonotonic	YMR238W
YHL007C	conditional	YGL248W
YHL007C	single-nonmonotonic	YKL149C
YHL007C	epistatic	YMR016C
YHL007C	single-nonmonotonic	YHR156C
YHL007C	single-nonmonotonic	YMR199W
YHL007C	single-nonmonotonic	YIL131C
YHL007C	single-nonmonotonic	YER020W
YHL007C	single-nonmonotonic	YNL298W
YHL007C	epistatic	YMR095C
YHL007C	single-nonmonotonic	YDR335W
YHL007C	single-nonmonotonic	YLR353W
YHL007C	single-nonmonotonic	YPL203W
YHL007C	single-nonmonotonic	YGR056W
YHL007C	single-nonmonotonic	YJR102C
YHL007C	epistatic	YOR225W
YHL007C	suppressive	YJL142C
YHR084W	epistatic	YKR102W
YHR084W	epistatic	YGR108W
YHR084W	single-nonmonotonic	YER103W
YHR084W	single-nonmonotonic	YGR149W
YHR084W	single-nonmonotonic	YGL115W
YHR084W	single-nonmonotonic	YGR045C
YHR084W	conditional	YNL327W
YHR084W	conditional	YGL248W
YHR084W	epistatic	YMR016C
YHR084W	single-nonmonotonic	YHR156C
YHR084W	suppressive	YDL035C
YHR084W	single-nonmonotonic	YMR199W
YHR084W	epistatic	YLR286C
YHR084W	single-nonmonotonic	YIL131C
YHR084W	single-nonmonotonic	YDR335W
YHR084W	single-nonmonotonic	YLR353W
YHR084W	single-nonmonotonic	YPL203W
YHR084W	single-nonmonotonic	YGR056W
YHR084W	single-nonmonotonic	YJR102C
YHR084W	epistatic	YOR225W
YER040W	epistatic	YIR019C
YER040W	conditional	YPR065W
YER040W	epistatic	YJL164C
YER040W	conditional	YIL101C
YER040W	conditional	YLR438W
YER040W	conditional	YER124C
YER040W	epistatic	YDR315C
YER040W	conditional	YJR092W
YER040W	conditional	YJL128C
YER040W	single-nonmonotonic	YNL229C
YER040W	suppressive	YMR238W
YER040W	conditional	YNL327W
YER040W	conditional	YOR107W
YER040W	epistatic	YNL142W
YER040W	single-nonmonotonic	YDR335W
YER040W	epistatic	YKL190W
YER040W	epistatic	YIR013C
YER040W	conditional	YDL024C
YER040W	single-nonmonotonic	YPL203W
YER040W	single-nonmonotonic	YGR056W
YER040W	single-nonmonotonic	YJR102C
YER040W	conditional	YLR362W
YBR200W	suppressive	YKR102W
YBR200W	suppressive	YNL076W
YBR200W	suppressive	YIR019C
YBR200W	suppressive	YKR013W
YBR200W	suppressive	YGR108W
YBR200W	suppressive	YER103W
YBR200W	suppressive	YNL289W
YBR200W	suppressive	YGR149W
YBR200W	suppressive	YGL162W
YBR200W	suppressive	YGL115W
YBR200W	suppressive	YGR045C
YBR200W	suppressive	YNL229C
YBR200W	suppressive	YJL106W
YBR200W	suppressive	YMR016C
YBR200W	suppressive	YNL068C
YBR200W	suppressive	YNL142W
YBR200W	suppressive	YDL035C
YBR200W	suppressive	YLR332W
YBR200W	suppressive	YLR286C
YBR200W	suppressive	YHR143W
YBR200W	suppressive	YAL040C
YBR200W	suppressive	YMR095C
YBR200W	suppressive	YPR119W
YBR200W	suppressive	YER177W
YBR200W	suppressive	YNR044W
YBR200W	suppressive	YOR360C
YBR200W	suppressive	YDL161W
YBR200W	suppressive	YOR032C
YBR200W	suppressive	YKR061W
YBR200W	suppressive	YGR121C
YBR200W	suppressive	YOR225W
YBR200W	suppressive	YEL033W
YBR200W	suppressive	YLR120C
YBR200W	suppressive	YJL142C
YGR040W	suppressive	YOL081W
YGR040W	noninteractive	YGR152C
YGR040W	asynthetic	YLR229C
YGR040W	additive	YER109C
YGR040W	epistatic	YHL007C
YGR040W	double-nonmonotonic	YHR084W
YGR040W	additive	YKL043W
YGR040W	noninteractive	YBR200W
YGR040W	conditional	YBR083W
YGR040W	suppressive	YJL164C
YGR040W	suppressive	YJR092W
YGR040W	suppressive	YIR002C
YGR040W	suppressive	YKL166C
YGR040W	suppressive	YGR249W
YGR040W	suppressive	YDL222C
YGR040W	noninteractive	YLR362W
YGR040W	suppressive	YJL142C
YLR362W	suppressive	YER103W
YLR362W	suppressive	YJL164C
YLR362W	suppressive	YJL017W
YLR362W	suppressive	YJR092W
YLR362W	suppressive	YNL098C
YLR362W	suppressive	YJL128C
YLR362W	suppressive	YKL166C
YLR362W	suppressive	YHR156C
YLR362W	suppressive	YDL035C
YLR362W	suppressive	YJL078C
YLR362W	suppressive	YDR335W
YLR362W	suppressive	YDL024C
YLR362W	suppressive	YLR113W
YKL101W	double-nonmonotonic	YDR480W
YKL101W	noninteractive	YGR108W
YKL101W	double-nonmonotonic	YER124C
YKL101W	asynthetic	YDR477W
YKL101W	single-nonmonotonic	YDL035C
YKL101W	double-nonmonotonic	YIL101C
YKL101W	noninteractive	YJL141C
YKL101W	single-nonmonotonic	YJL164C
YKL101W	single-nonmonotonic	YMR199W
YKL101W	epistatic	YIL131C
YKL101W	suppressive	YLR286C
YKL101W	noninteractive	YNL068C
YKL101W	epistatic	YNL142W
YKL101W	double-nonmonotonic	YOR107W
YKL101W	suppressive	YNL327W
YKL101W	epistatic	YNL098C
YKL101W	noninteractive	YMR016C
YKL101W	noninteractive	YKR102W
YKL101W	suppressive	YJL089W
YKL101W	double-nonmonotonic	YKR013W
YKL101W	suppressive	YJL128C
YKL101W	suppressive	YMR095C
YKL101W	epistatic	YLR131C
YKL101W	suppressive	YJL078C
YKL101W	suppressive	YGL071W
YKL101W	epistatic	YKL048C
YKL101W	asynthetic	YPR065W
YKL101W	suppressive	YNR044W
YKL101W	noninteractive	YOR360C
YKL101W	double-nonmonotonic	YDL161W
YKL101W	double-nonmonotonic	YBR245C
YKL101W	noninteractive	YOR032C
YKL101W	double-nonmonotonic	YIR013C
YKL101W	epistatic	YER177W
YKL101W	suppressive	YDL024C
YKL101W	epistatic	YGR056W
YKL101W	additive	YOL095C
YKL101W	epistatic	YGR121C
YKL101W	asynthetic	YMR316W
YKL101W	suppressive	YJR153W
YKL101W	suppressive	YLR433C
YKL101W	epistatic	YLR353W
YKL101W	double-nonmonotonic	YMR154C
YKL101W	noninteractive	YPL114W
YKL101W	asynthetic	YKR061W
YKL101W	noninteractive	YJL142C
YKL101W	additive	YLR042C
YKL101W	double-nonmonotonic	YOR225W
YKL101W	epistatic	YEL033W
YKL101W	asynthetic	YHR152W
YKL101W	noninteractive	YLR120C
YKL101W	synthetic	YNL051W
YKL101W	single-nonmonotonic	YGL045W
YKL101W	noninteractive	YGR149W
YKL101W	double-nonmonotonic	YML007W
YKL101W	noninteractive	YLR414C
YKL101W	noninteractive	YER103W
YKL101W	asynthetic	YDR251W
YKL101W	noninteractive	YGR045C
YKL101W	conditional	YGL162W
YKL101W	noninteractive	YGR171C
YKL101W	noninteractive	YLR438W
YKL101W	noninteractive	YLR313C
YKL101W	additive	YNL159C
YKL101W	additive	YJR092W
YKL101W	asynthetic	YJL106W
YKL101W	double-nonmonotonic	YOL155C
YKL101W	noninteractive	YGR249W
YKL101W	noninteractive	YDL222C
YKL101W	asynthetic	YOR248W
YKL101W	additive	YHR156C
YKL101W	suppressive	YJL017W
YKL101W	noninteractive	YLR229C
YKL101W	noninteractive	YHL007C
YKL101W	noninteractive	YHR084W
YKL101W	noninteractive	YER040W
YKL101W	noninteractive	YBR200W
YKL101W	noninteractive	YGR040W
YKL101W	noninteractive	YLR362W
