# Supplementary material for: Network motif analysis of a multi-mode genetic-interaction network
Source: Genome Biol. 2007 Aug 2;8(8):R160. doi: 10.1186/gb-2007-8-8-r160 (PMC2374991; doi:10.1186/gb-2007-8-8-r160)
Supplement: Additional data file 16 — Cytoscape network file containing a subset of the full genetic interaction network. [file gb-2007-8-8-r160-S16.sif]

YPR189W	conditional	YGR040W
YJR102C	noninteractive	YGR152C
YJR102C	additive	YER109C
YJR102C	additive	YKL043W
YJR102C	additive	YOL116W
YJR102C	conditional	YBR200W
YJR102C	conditional	YBR083W
YJR102C	noninteractive	YGR040W
YJR102C	synthetic	YLR362W
YOR080W	epistatic	YER109C
YOR080W	epistatic	YKL043W
YOR080W	suppressive	YOL116W
YOR080W	asynthetic	YER040W
YOR080W	noninteractive	YBR083W
YOR080W	noninteractive	YGR040W
YOR080W	conditional	YLR362W
YBL090W	epistatic	YDR315C
YDR335W	epistatic	YDR315C
YDR335W	conditional	YLR113W
YDR335W	additive	YER109C
YDR335W	additive	YKL043W
YDR335W	additive	YOL116W
YDR335W	conditional	YBR200W
YDR335W	conditional	YBR083W
YDR335W	noninteractive	YGR040W
YOR140W	additive	YDR480W
YOR140W	additive	YAR050W
YOR140W	conditional	YGR108W
YOR140W	additive	YER124C
YOR140W	additive	YDL035C
YOR140W	additive	YIL101C
YOR140W	epistatic	YJL164C
YOR140W	additive	YMR199W
YOR140W	conditional	YKL166C
YOR140W	additive	YIL131C
YOR140W	additive	YKL149C
YOR140W	conditional	YNL068C
YOR140W	additive	YNL142W
YOR140W	additive	YOR107W
YOR140W	additive	YNL327W
YOR140W	additive	YNL098C
YOR140W	conditional	YGL248W
YOR140W	noninteractive	YMR016C
YOR140W	additive	YKR102W
YOR140W	additive	YNL229C
YOR140W	additive	YOL116W
YOR140W	additive	YJL089W
YOR140W	double-nonmonotonic	YDR315C
YOR140W	additive	YKR013W
YOR140W	additive	YMR095C
YOR140W	epistatic	YPR119W
YOR140W	additive	YPR065W
YOR140W	additive	YDL161W
YOR140W	additive	YBR245C
YOR140W	additive	YOR032C
YOR140W	additive	YIR013C
YOR140W	additive	YDL024C
YOR140W	additive	YLR319C
YOR140W	additive	YNL271C
YOR140W	additive	YGR056W
YOR140W	additive	YPR138C
YOR140W	additive	YGR121C
YOR140W	additive	YMR316W
YOR140W	additive	YJR153W
YOR140W	additive	YLR433C
YOR140W	additive	YLR353W
YOR140W	additive	YPL114W
YOR140W	additive	YKR061W
YOR140W	noninteractive	YJL142C
YOR140W	additive	YOR225W
YOR140W	additive	YEL033W
YOR140W	additive	YHR152W
YOR140W	additive	YLR120C
YOR140W	conditional	YNL051W
YOR140W	additive	YGL045W
YOR140W	additive	YML007W
YOR140W	additive	YLR414C
YOR140W	additive	YDR251W
YOR140W	additive	YNL197C
YOR140W	conditional	YGL162W
YOR140W	conditional	YLR438W
YOR140W	conditional	YLR313C
YOR140W	additive	YMR238W
YOR140W	additive	YJL106W
YOR140W	additive	YOL155C
YOR140W	additive	YGR249W
YOR140W	conditional	YDL222C
YOR140W	additive	YOR248W
YOR140W	conditional	YOR247W
YOR140W	conditional	YGR152C
YOR140W	double-nonmonotonic	YKL043W
YAR050W	epistatic	YKL101W
YKL149C	epistatic	YDR315C
YKL149C	epistatic	YKL101W
YKL149C	noninteractive	YGR152C
YKL149C	additive	YER109C
YKL149C	additive	YKL043W
YKL149C	additive	YOL116W
YKL149C	epistatic	YER040W
YKL149C	conditional	YBR200W
YKL149C	conditional	YBR083W
YKL149C	conditional	YGR040W
YKL149C	noninteractive	YLR362W
YKL185W	epistatic	YKL101W
YKL185W	noninteractive	YGR152C
YKL185W	noninteractive	YLR229C
YKL185W	noninteractive	YER109C
YKL185W	synthetic	YHL007C
YKL185W	noninteractive	YHR084W
YKL185W	noninteractive	YER040W
YKL185W	noninteractive	YBR200W
YKL185W	noninteractive	YBR083W
YKL185W	noninteractive	YGR040W
YKL185W	noninteractive	YLR362W
YGL248W	suppressive	YKL101W
YGL248W	noninteractive	YGR152C
YGL248W	suppressive	YER109C
YGL248W	suppressive	YKL043W
YGL248W	synthetic	YBR200W
YGL248W	synthetic	YBR083W
YGL248W	noninteractive	YGR040W
YGL248W	synthetic	YLR362W
YPL256C	epistatic	YDR315C
YPL256C	epistatic	YKL101W
YPL256C	noninteractive	YGR152C
YPL256C	additive	YLR229C
YPL256C	additive	YER109C
YPL256C	epistatic	YHL007C
YPL256C	additive	YHR084W
YPL256C	additive	YKL043W
YPL256C	additive	YOL116W
YPL256C	additive	YER040W
YPL256C	noninteractive	YBR200W
YPL256C	noninteractive	YBR083W
YPL256C	noninteractive	YGR040W
YPL256C	noninteractive	YLR362W
YER020W	epistatic	YDR315C
YER020W	epistatic	YKL101W
YER020W	conditional	YGR152C
YER020W	conditional	YBR083W
YER020W	epistatic	YLR229C
YER020W	additive	YER109C
YER020W	epistatic	YHR084W
YER020W	additive	YKL043W
YER020W	additive	YOL116W
YER020W	epistatic	YER040W
YER020W	conditional	YBR200W
YER020W	noninteractive	YGR040W
YER020W	conditional	YLR362W
YOR030W	epistatic	YJL128C
YOR030W	epistatic	YDR315C
YOR030W	epistatic	YKL101W
YOR030W	epistatic	YOR140W
YOR030W	asynthetic	YNL098C
YOR030W	noninteractive	YBR083W
YOR030W	epistatic	YLR229C
YOR030W	additive	YER109C
YOR030W	epistatic	YHL007C
YOR030W	epistatic	YHR084W
YOR030W	epistatic	YKL043W
YOR030W	additive	YOL116W
YOR030W	epistatic	YER040W
YOR030W	noninteractive	YBR200W
YOR030W	conditional	YGR040W
YOR030W	noninteractive	YLR362W
YMR164C	epistatic	YJL128C
YMR164C	epistatic	YDR315C
YMR164C	epistatic	YOL081W
YMR164C	epistatic	YKL101W
YMR164C	epistatic	YOR140W
YMR164C	epistatic	YER109C
YMR164C	epistatic	YHL007C
YMR164C	epistatic	YHR084W
YMR164C	epistatic	YKL043W
YMR164C	additive	YOL116W
YMR164C	epistatic	YER040W
YMR164C	conditional	YBR200W
YMR164C	noninteractive	YBR083W
YMR164C	noninteractive	YGR040W
YMR164C	conditional	YLR362W
YKL190W	suppressive	YDR315C
YKL190W	suppressive	YKL101W
YKL190W	noninteractive	YBR083W
YKL190W	noninteractive	YLR229C
YKL190W	additive	YER109C
YKL190W	asynthetic	YHL007C
YKL190W	additive	YHR084W
YKL190W	additive	YKL043W
YKL190W	noninteractive	YGR040W
YMR063W	epistatic	YJL128C
YMR063W	epistatic	YDR315C
YMR063W	epistatic	YKL101W
YMR063W	epistatic	YOR140W
YMR063W	epistatic	YLR229C
YMR063W	additive	YER109C
YMR063W	epistatic	YHL007C
YMR063W	epistatic	YHR084W
YMR063W	epistatic	YKL043W
YMR063W	additive	YOL116W
YMR063W	epistatic	YER040W
