# Supplementary material for: Network motif analysis of a multi-mode genetic-interaction network
Source: Genome Biol. 2007 Aug 2;8(8):R160. doi: 10.1186/gb-2007-8-8-r160 (PMC2374991; doi:10.1186/gb-2007-8-8-r160)
Supplement: Additional data file 17 — Cytoscape attribute file containing GOSlim molecular function attributes. [file gb-2007-8-8-r160-S17.gosfunction]

gosFunction  
YLR131C = TRA
YNR044W = PRB
YDR264C = TFA
YKL185W = TRA
YNL159C = MFU
YBR200W = PRB
YER177W = DNAB,PRB
YNL271C = PRB
YJR092W = OTHER
YLR319C = PRB
YLR353W = MFU
YLR438W = TFA
YLR229C = HYA,STA
YNL298W = PKA,TFA
YGR108W = ERA
YPR119W = ERA
YMR199W = ERA
YPL256C = ERA
YAL040C = ERA
YLR433C = HYA,PPPA
YKL190W = HYA,PPPA
YNL051W = MFU
YLR286C = HYA
YKL149C = HYA
YOR030W = MFU
YMR238W = MFU
YMR316W = MFU
YOR080W = MFU
YDL024C = HYA
YHR011W = LIA
YDR480W = PRB
YER124C = MFU
YHR143W = HYA
YNL327W = HYA
YKL048C = PKA,TFA
YDL161W = PRB
YIL131C = DNAB,TRA
YNL068C = DNAB,TRA
YAR050W = OTHER
YKR102W = OTHER
YER109C = TRA
YDL222C = MFU
YBL016W = PKA,STA,TFA
YIR013C = DNAB,TRA
YER040W = DNAB,TRA
YER020W = HYA
YDL035C = STA
YOL095C = HLA,HYA
YOR032C = DNAB,TRA
YLR113W = PKA,STA,TFA
YKL101W = PKA,TFA
YJL106W = PKA,TFA
YDR315C = TFA
YOL081W = ERA
YBR245C = HYA
YGR040W = PKA,STA,TFA
YKR061W = TFA
YHR156C = PRB
YGR121C = TPA
YNL142W = TPA
YPR138C = TPA
YGR249W = MFU
YLR332W = STA
YMR036C = HYA,PPPA
YNL076W = TRA
YIR002C = HLA
YBL090W = SMA
YGR171C = LIA
YOL116W = TRA
YDR335W = PRB
YMR164C = TRA
YIR019C = MFU
YDR251W = MFU
YJL128C = PKA
YJL128C = STA,TFA
YNL289W = ERA
YGL248W = HYA
YOR360C = HYA
YJR153W = HYA
YKL043W = TRA
YKR013W = MFU
YJL078C = MFU
YNL098C = HYA
YGL071W = DNAB,TRA
YOR107W = ERA
YMR154C = HYA,PDA
YGL045W = MFU
YMR063W = MFU
YPR065W = DNAB,TRA
YGR214W = SMA
YGR056W = MFU
YGR152C = HYA,STA
YOR140W = TRA
YLR403W = DNAB,TRA
YJL089W = TRA
YPR189W = TLA
YDR477W = PKA
YGL115W = ERA
YMR095C = MFU
YMR016C = DNAB,TRA
YLR313C = PRB
YHR152W = MFU
YOR247W = MFU
YER103W = PRB
YLR362W = PKA,STA,TFA
YHR084W = DNAB,TRA
YHL007C = PKA,TFA
YOR212W = HYA
YGL162W = TRA
YBR083W = TRA
YJL164C = PKA,TFA
YPL203W = PKA,TFA
YKL166C = PKA,TFA
YNL229C = PRB,TRA
YJR102C = MFU
YOR043W = ERA
YNL197C = RNAB
YIL101C = DNAB,TRA
YJL141C = PKA,TFA
YML007W = DNAB,TRA
YEL033W = MFU
YGR045C = MFU
YGR149W = MFU
YJL017W = NYA
YJL142C = MFU
YLR042C = MFU
YLR414C = MFU
YOL155C = HYA
YOR225W = MFU
YOR248W = MFU
YPL114W = MFU
YLR120C = HYA,PDA
